# Supplementary material for: Single‐Cell and Spatial Transcriptomics Reveals a Stereoscopic Response of Rice Leaf Cells to Magnaporthe oryzae Infection
Source: Adv Sci (Weinh). 2025 Mar 24;12(19):2416846. doi: 10.1002/advs.202416846 (PMC12097076; doi:10.1002/advs.202416846)
Supplement: Supplementary file 5 — Supplemental Table 1 [file ADVS-12-2416846-s006.xlsx]

## Sheet: Supplementary Table 1a
Supplementary Table 1a Summary of snRNA-seq libraries after aglinment in different clusters.
clusters	cell_type	mean_UMI	cell_number	mean_gene
0	Unknown	2454.86	41509	1258.9
1	Mesophyll	3232.16	29424	1333.61
2	Mesophyll	3306.94	27549	1479.78
3	Unknown	2585.57	24341	1350.47
4	Mesophyll	2653.8	18841	1286.19
5	Xylem	2492.77	13754	1333.71
6	Mesophyll	2241.71	12406	1130.59
7	Fiber	2351.03	11495	1290.75
8	Procambium	2862.01	9937	1428.69
9	Mesophyll	3552.95	8697	1508.89
10	Mestome sheath	2366.23	8244	1248.13
11	Epidermis	2571.75	5247	1376.11
12	Unknown	2625.14	4881	1351.06
13	Unknown	2614.14	4560	1364.4
14	Phloem	2844.37	4371	1357.12
15	Mesophyll	2486	4298	1274.54
16	Epidermis	2493.05	3398	1350.67
17	Phloem	2606.25	1410	1289.97
18	Guard cell	2978.8	1302	1376.29
19	Large parenchyma	2908.13	1044	1419.22

## Sheet: Supplementary Table 1b
Supplementary Table 1b Cluster-enriched marker genes with annotated cell type according to published researches and public dataset. The list and detailed stats of mainly marker genes for each cluster.
genes_ID	average_expression	pct._expression	cluster	average_expression_scaled	cell type	source
LOC_Os01g01080	95.6612422349823	17.3451515312351	4	-0.517212	Epidermis,Mestome sheath	PlantscRNAdb
LOC_Os01g01080	79.3845670450063	17.8337357709555	9	-0.825298	Epidermis,Mestome sheath	PlantscRNAdb
LOC_Os01g01080	148.930503358627	25.7522391063701	8	0.491071351707917	Epidermis,Mestome sheath	PlantscRNAdb
LOC_Os01g01080	174.489432016545	25.0630709003915	7	0.974852233430707	Epidermis,Mestome sheath	PlantscRNAdb
LOC_Os01g01080	97.7635076551275	15.145897146542	6	-0.477421	Epidermis,Mestome sheath	PlantscRNAdb
LOC_Os01g01080	95.1631133115693	18.2795698924731	18	-0.526641	Epidermis,Mestome sheath	PlantscRNAdb
LOC_Os01g01080	119.060915700668	21.2251587789387	12	-0.0743019	Epidermis,Mestome sheath	PlantscRNAdb
LOC_Os01g01080	138.365294227209	23.9184914342057	3	0.291092461450332	Epidermis,Mestome sheath	PlantscRNAdb
LOC_Os01g01080	115.764744936257	20.1954397394137	15	-0.136692	Epidermis,Mestome sheath	PlantscRNAdb
LOC_Os01g01080	114.19214542411	20.1315789473684	13	-0.166458	Epidermis,Mestome sheath	PlantscRNAdb
LOC_Os01g01080	93.1920707384247	17.2958133150309	14	-0.563949	Epidermis,Mestome sheath	PlantscRNAdb
LOC_Os01g01080	99.8842111514148	18.7943262411348	17	-0.43728	Epidermis,Mestome sheath	PlantscRNAdb
LOC_Os01g01080	113.989485933837	19.6493234229083	11	-0.170294	Epidermis,Mestome sheath	PlantscRNAdb
LOC_Os01g01080	108.869414754527	18.6561950420391	0	-0.267207	Epidermis,Mestome sheath	PlantscRNAdb
LOC_Os01g01080	155.280950485443	24.7204237786933	16	0.611272982670772	Epidermis,Mestome sheath	PlantscRNAdb
LOC_Os01g01080	52.1694191065693	12.5407830342577	1	-1.34043	Epidermis,Mestome sheath	PlantscRNAdb
LOC_Os01g01080	87.815330821716	19.8881992086827	2	-0.66572	Epidermis,Mestome sheath	PlantscRNAdb
LOC_Os01g01080	120.560087211007	19.9902959728287	10	-0.0459255	Epidermis,Mestome sheath	PlantscRNAdb
LOC_Os01g01080	312.958059320216	40.2298850574713	19	2.5	Epidermis,Mestome sheath	PlantscRNAdb
LOC_Os01g01080	136.233651496649	22.3498618583685	5	0.250744604405523	Epidermis,Mestome sheath	PlantscRNAdb
LOC_Os01g01302	181.553638853988	31.7286768218247	4	0.953931661089576	Mesophyll	PlantscRNAdb
LOC_Os01g01302	151.531022982869	27.6940142146995	3	0.0726659383756113	Mesophyll	PlantscRNAdb
LOC_Os01g01302	121.239974213549	23.7596860219382	8	-0.816479	Mesophyll	PlantscRNAdb
LOC_Os01g01302	114.78430932354	20.9240729841083	16	-1.00597	Mesophyll	PlantscRNAdb
LOC_Os01g01302	108.059490429249	19.7738147020444	7	-1.20337	Mesophyll	PlantscRNAdb
LOC_Os01g01302	105.508209263127	21.140350877193	13	-1.27826	Mesophyll	PlantscRNAdb
LOC_Os01g01302	169.261879967393	27.6928675400291	10	0.593126799010876	Mesophyll	PlantscRNAdb
LOC_Os01g01302	198.138842299382	37.3232735182164	1	1.44076	Mesophyll	PlantscRNAdb
LOC_Os01g01302	130.173576738443	23.1932528718918	5	-0.554248	Mesophyll	PlantscRNAdb
LOC_Os01g01302	119.654205469419	21.9148936170213	17	-0.863027	Mesophyll	PlantscRNAdb
LOC_Os01g01302	120.37717712605	24.4252873563218	19	-0.841805	Mesophyll	PlantscRNAdb
LOC_Os01g01302	128.033976997111	24.5939144360558	14	-0.617052	Mesophyll	PlantscRNAdb
LOC_Os01g01302	201.531213532571	32.5500232666356	15	1.54034131515739	Mesophyll	PlantscRNAdb
LOC_Os01g01302	173.373315084101	27.3738513622441	6	0.713811380763229	Mesophyll	PlantscRNAdb
LOC_Os01g01302	169.780762915229	28.2974776554482	0	0.608357775485147	Mesophyll	PlantscRNAdb
LOC_Os01g01302	201.665448501125	39.6566118552398	2	1.54428156730212	Mesophyll	PlantscRNAdb
LOC_Os01g01302	189.305525041799	33.4869431643625	18	1.18147584354937	Mesophyll	PlantscRNAdb
LOC_Os01g01302	113.256426372542	21.9554030874786	11	-1.05082	Mesophyll	PlantscRNAdb
LOC_Os01g01302	159.487881256059	32.7929170978498	9	0.30622674755885	Mesophyll	PlantscRNAdb
LOC_Os01g01302	124.392488088102	23.1305060438435	12	-0.723942	Mesophyll	PlantscRNAdb
LOC_Os01g03340	135.761660698421	20.3926052982657	11	-0.810429	Mestome sheath	PlantscRNAdb
LOC_Os01g03340	186.074400263353	23.9493965391886	5	-0.560111	Mestome sheath	PlantscRNAdb
LOC_Os01g03340	253.238435710503	31.6193578408562	15	-0.225953	Mestome sheath	PlantscRNAdb
LOC_Os01g03340	189.026055220771	30.6314573137575	1	-0.545425	Mestome sheath	PlantscRNAdb
LOC_Os01g03340	924.636160125722	65.8448223810003	8	2.5	Mestome sheath	PlantscRNAdb
LOC_Os01g03340	197.809169214492	29.8850574712644	19	-0.501727	Mestome sheath	PlantscRNAdb
LOC_Os01g03340	705.437	58.8102378702601	3	2.02385024345359	Mestome sheath	PlantscRNAdb
LOC_Os01g03340	237.790852120787	28.7348432852894	14	-0.302808	Mestome sheath	PlantscRNAdb
LOC_Os01g03340	345.54933870114	35.7327099790424	6	0.233317471356123	Mestome sheath	PlantscRNAdb
LOC_Os01g03340	271.011500579653	33.113953611804	4	-0.137527	Mestome sheath	PlantscRNAdb
LOC_Os01g03340	176.101144976307	23.4751773049645	17	-0.60973	Mestome sheath	PlantscRNAdb
LOC_Os01g03340	163.472281005729	21.7920835145716	7	-0.672562	Mestome sheath	PlantscRNAdb
LOC_Os01g03340	152.686482759382	21.4505224339275	12	-0.726224	Mestome sheath	PlantscRNAdb
LOC_Os01g03340	268.206138731902	38.863976083707	9	-0.151485	Mestome sheath	PlantscRNAdb
LOC_Os01g03340	407.454874949339	40.6586523404563	0	0.541313177486364	Mestome sheath	PlantscRNAdb
LOC_Os01g03340	218.74390750944	30.4915514592934	18	-0.397572	Mestome sheath	PlantscRNAdb
LOC_Os01g03340	291.582033624471	40.5023775817634	2	-0.0351835	Mestome sheath	PlantscRNAdb
LOC_Os01g03340	491.633793346506	40.7447840853954	10	0.960124595403278	Mestome sheath	PlantscRNAdb
LOC_Os01g03340	187.858416896339	24.6027074749853	16	-0.551235	Mestome sheath	PlantscRNAdb
LOC_Os01g03340	169.001023896063	23.5526315789474	13	-0.645055	Mestome sheath	PlantscRNAdb
LOC_Os01g04800	629.131873778907	60.7527422763409	8	2.06148604970238	Mestome sheath	PlantscRNAdb
LOC_Os01g04800	438.501732668841	40.6263592866464	7	0.618422114656918	Mestome sheath	PlantscRNAdb
LOC_Os01g04800	404.416390731132	38.5868124984943	0	0.360397190699065	Mestome sheath	PlantscRNAdb
LOC_Os01g04800	409.97617775566	39.6115361977634	16	0.402484596682769	Mestome sheath	PlantscRNAdb
LOC_Os01g04800	312.171485245548	39.2366775421425	1	-0.337894	Mestome sheath	PlantscRNAdb
LOC_Os01g04800	369.622887341515	36.4589289117591	11	0.0970115077054746	Mestome sheath	PlantscRNAdb
LOC_Os01g04800	189.765829327578	24.468085106383	17	-1.2645	Mestome sheath	PlantscRNAdb
LOC_Os01g04800	422.713	46.6482695182247	9	0.498904776935604	Mestome sheath	PlantscRNAdb
LOC_Os01g04800	354.83523774618	39.3241167434716	18	-0.0149305	Mestome sheath	PlantscRNAdb
LOC_Os01g04800	101.183712882532	12.214983713355	15	-1.93506	Mestome sheath	PlantscRNAdb
LOC_Os01g04800	313.311170721157	31.6351	10	-0.329266	Mestome sheath	PlantscRNAdb
LOC_Os01g04800	276.978047635393	31.3815789473684	13	-0.604307	Mestome sheath	PlantscRNAdb
LOC_Os01g04800	683.04975521867	55.7536666529724	3	2.46964264921335	Mestome sheath	PlantscRNAdb
LOC_Os01g04800	268.824362640108	31.9377716769618	14	-0.66603	Mestome sheath	PlantscRNAdb
LOC_Os01g04800	282.263482474413	30.8051589618385	4	-0.564296	Mestome sheath	PlantscRNAdb
LOC_Os01g04800	376.971345384419	35.8213767531839	6	0.152639094812944	Mestome sheath	PlantscRNAdb
LOC_Os01g04800	243.065298682867	27.0231509936488	12	-0.861025	Mestome sheath	PlantscRNAdb
LOC_Os01g04800	300.06322095232	36.4942528735632	19	-0.429553	Mestome sheath	PlantscRNAdb
LOC_Os01g04800	367.821932991588	40.3390322697739	2	0.0833783421635049	Mestome sheath	PlantscRNAdb
LOC_Os01g04800	391.484146500569	37.2109931656245	5	0.262500524727703	Mestome sheath	PlantscRNAdb
LOC_Os01g05490	707.481105162315	75.9753942359978	1	2.22878	Mestome sheath	PlantscRNAdb
LOC_Os01g05490	528.048970474744	61.4893617021277	17	-0.0165363	Mestome sheath	PlantscRNAdb
LOC_Os01g05490	499.991311315476	59.122118094871	0	-0.367635	Mestome sheath	PlantscRNAdb
LOC_Os01g05490	490.305701881103	58.6374872764287	5	-0.488836	Mestome sheath	PlantscRNAdb
LOC_Os01g05490	553.754417645138	59.7855876188941	6	0.305128375658362	Mestome sheath	PlantscRNAdb
LOC_Os01g05490	401.563342068754	50.4654197477164	7	-1.59931	Mestome sheath	PlantscRNAdb
LOC_Os01g05490	495.000040028769	60.9195402298851	19	-0.430094	Mestome sheath	PlantscRNAdb
LOC_Os01g05490	665.886187325909	73.2206507991261	9	1.70828755168537	Mestome sheath	PlantscRNAdb
LOC_Os01g05490	530.880970409139	60.0679281901989	10	0.018901845318798	Mestome sheath	PlantscRNAdb
LOC_Os01g05490	512.98023898017	60.5701754385965	13	-0.205099	Mestome sheath	PlantscRNAdb
LOC_Os01g05490	511.255767248297	63.1478313374258	8	-0.226678	Mestome sheath	PlantscRNAdb
LOC_Os01g05490	455.880839951715	58.1159360749353	3	-0.919611	Mestome sheath	PlantscRNAdb
LOC_Os01g05490	517.536026650776	61.7270845496524	4	-0.14809	Mestome sheath	PlantscRNAdb
LOC_Os01g05490	416.57711221709	54.3548694492091	11	-1.41144	Mestome sheath	PlantscRNAdb
LOC_Os01g05490	506.875226341758	61.4733470601693	14	-0.281494	Mestome sheath	PlantscRNAdb
LOC_Os01g05490	630.998746317926	74.089803622636	2	1.27172409497889	Mestome sheath	PlantscRNAdb
LOC_Os01g05490	434.840245256955	54.1200706297822	16	-1.1829	Mestome sheath	PlantscRNAdb
LOC_Os01g05490	609.746820421376	66.1703117729176	15	1.00578844699184	Mestome sheath	PlantscRNAdb
LOC_Os01g05490	516.244829874435	60.5613603769719	12	-0.164247	Mestome sheath	PlantscRNAdb
LOC_Os01g05490	601.561146136867	66.8202764976959	18	0.903357137676243	Mestome sheath	PlantscRNAdb
LOC_Os01g05650	127.669018331298	21.1737213616324	0	-0.412407	Mesophyll	PlantscRNAdb
LOC_Os01g05650	141.166141681833	20.7480251491214	6	-0.39193	Mesophyll	PlantscRNAdb
LOC_Os01g05650	153.661463012794	28.1897709535736	2	-0.372974	Mesophyll	PlantscRNAdb
LOC_Os01g05650	147.433576311617	25.815660685155	1	-0.382422	Mesophyll	PlantscRNAdb
LOC_Os01g05650	174.507369115078	27.0818783123126	3	-0.341348	Mesophyll	PlantscRNAdb
LOC_Os01g05650	91.621677168879	17.9183695132955	4	-0.467095	Mesophyll	PlantscRNAdb
LOC_Os01g05650	258.296341085648	35.4070660522273	18	-0.214232	Mesophyll	PlantscRNAdb
LOC_Os01g05650	311.487879796254	35.3284036537625	7	-0.133535	Mesophyll	PlantscRNAdb
LOC_Os01g05650	295.121395496723	41.2901000344947	9	-0.158364	Mesophyll	PlantscRNAdb
LOC_Os01g05650	215.780701122442	29.4326241134752	17	-0.278732	Mesophyll	PlantscRNAdb
LOC_Os01g05650	163.185979483261	24.2721979621543	10	-0.358524	Mesophyll	PlantscRNAdb
LOC_Os01g05650	437.192473157348	41.7324561403509	13	0.057172410008265	Mesophyll	PlantscRNAdb
LOC_Os01g05650	200.158466065204	30.361276039046	8	-0.302433	Mesophyll	PlantscRNAdb
LOC_Os01g05650	3111.49360320783	73.4685515263266	12	2.5	Mesophyll	PlantscRNAdb
LOC_Os01g05650	718.480688690011	61.5018105584143	11	0.483916023002898	Mesophyll	PlantscRNAdb
LOC_Os01g05650	186.049298642935	26.9230769230769	5	-0.323838	Mesophyll	PlantscRNAdb
LOC_Os01g05650	368.215617414403	37.6115	14	-0.0474727	Mesophyll	PlantscRNAdb
LOC_Os01g05650	132.809246210066	23.3131689157748	15	-0.404609	Mesophyll	PlantscRNAdb
LOC_Os01g05650	153.738318079669	26.1494252873563	19	-0.372857	Mesophyll	PlantscRNAdb
LOC_Os01g05650	602.075891107509	49.6762801648028	16	0.307317782667097	Mesophyll	PlantscRNAdb
LOC_Os01g05670	259.956151906143	35.4326074161271	16	2.24369011529815	Epidermis	PlantscRNAdb
LOC_Os01g05670	67.8957722883579	15.8045977011494	19	-1.09269	Epidermis	PlantscRNAdb
LOC_Os01g05670	132.007249679785	24.1123082638926	4	0.0210242007025988	Epidermis	PlantscRNAdb
LOC_Os01g05670	314.469373036111	42.2908328568706	11	2.5	Epidermis	PlantscRNAdb
LOC_Os01g05670	93.9142007148587	19.7388632872504	18	-0.64071	Epidermis	PlantscRNAdb
LOC_Os01g05670	130.74299980387	23.1443783275916	0	-0.000937731	Epidermis	PlantscRNAdb
LOC_Os01g05670	132.714650974856	24.3457540774824	3	0.0333128309224414	Epidermis	PlantscRNAdb
LOC_Os01g05670	120.951834965331	21.4184397163121	17	-0.171025	Epidermis	PlantscRNAdb
LOC_Os01g05670	125.307815630864	21.5308102862688	10	-0.0953551	Epidermis	PlantscRNAdb
LOC_Os01g05670	101.153	19.5656627740217	12	-0.514963	Epidermis	PlantscRNAdb
LOC_Os01g05670	160.676525176559	26.9892973476035	15	0.519052869444883	Epidermis	PlantscRNAdb
LOC_Os01g05670	96.607008112505	22.9619408991606	9	-0.593932	Epidermis	PlantscRNAdb
LOC_Os01g05670	106.051228251402	20.3289473684211	13	-0.429871	Epidermis	PlantscRNAdb
LOC_Os01g05670	91.815700292523	20.7279771615008	1	-0.677164	Epidermis	PlantscRNAdb
LOC_Os01g05670	122.842234612547	20.5828621139626	7	-0.138186	Epidermis	PlantscRNAdb
LOC_Os01g05670	107.484507711083	21.413864104324	14	-0.404973	Epidermis	PlantscRNAdb
LOC_Os01g05670	115.214208698752	21.0629635015268	5	-0.270696	Epidermis	PlantscRNAdb
LOC_Os01g05670	117.506901474679	19.7162663227471	6	-0.230869	Epidermis	PlantscRNAdb
LOC_Os01g05670	103.247654328489	21.1935191707759	8	-0.478573	Epidermis	PlantscRNAdb
LOC_Os01g05670	115.380751772399	26.258666376275	2	-0.267803	Epidermis	PlantscRNAdb
LOC_Os01g06500	144.311398497617	19.9291	17	2.5	Phloem	Wang et al., 2021
LOC_Os01g06500	80.2363243406552	12.1711	14	1.89499	Phloem	Wang et al., 2021
LOC_Os01g06500	4.44698593273593	0.766284	19	-0.235658	Phloem	Wang et al., 2021
LOC_Os01g06500	2.68885776072973	0.657895	13	-0.285084	Phloem	Wang et al., 2021
LOC_Os01g06500	2.33304636076722	0.495521	11	-0.295087	Phloem	Wang et al., 2021
LOC_Os01g06500	2.32143206667103	0.770381	9	-0.295414	Phloem	Wang et al., 2021
LOC_Os01g06500	2.25484105750045	0.614439	18	-0.297286	Phloem	Wang et al., 2021
LOC_Os01g06500	1.91780143862019	0.529723	16	-0.306761	Phloem	Wang et al., 2021
LOC_Os01g06500	1.78833482105916	0.346606	6	-0.3104	Phloem	Wang et al., 2021
LOC_Os01g06500	1.64970608530376	0.370801	5	-0.314298	Phloem	Wang et al., 2021
LOC_Os01g06500	1.60988008143415	0.403376	4	-0.315417	Phloem	Wang et al., 2021
LOC_Os01g06500	1.46268388674665	0.332458	0	-0.319555	Phloem	Wang et al., 2021
LOC_Os01g06500	1.39616091274308	0.409752	12	-0.321426	Phloem	Wang et al., 2021
LOC_Os01g06500	1.39015680854063	0.377243	1	-0.321594	Phloem	Wang et al., 2021
LOC_Os01g06500	1.37779850431579	0.303251	10	-0.321942	Phloem	Wang et al., 2021
LOC_Os01g06500	1.22401703139849	0.330579	7	-0.326265	Phloem	Wang et al., 2021
LOC_Os01g06500	1.20170489911685	0.381139	2	-0.326892	Phloem	Wang et al., 2021
LOC_Os01g06500	1.19611735393121	0.395533	15	-0.327049	Phloem	Wang et al., 2021
LOC_Os01g06500	0.920705318472704	0.225956	3	-0.334792	Phloem	Wang et al., 2021
LOC_Os01g06500	0.864072475437084	0.241522	8	-0.336384	Phloem	Wang et al., 2021
LOC_Os01g07970	172.653633136024	22.8012179208351	7	-0.427505	Epidermis,Large paremchyma	PlantscRNAdb
LOC_Os01g07970	159.602397485642	22.9273870783305	11	-0.636251	Epidermis,Large paremchyma	PlantscRNAdb
LOC_Os01g07970	233.113337712378	35.6948777296971	8	0.539511323482684	Epidermis,Large paremchyma	PlantscRNAdb
LOC_Os01g07970	204.115446080949	28.3985861881457	1	0.0757076882480622	Epidermis,Large paremchyma	PlantscRNAdb
LOC_Os01g07970	204.274484636142	27.7338296882271	15	0.0782514131843037	Epidermis,Large paremchyma	PlantscRNAdb
LOC_Os01g07970	159.533893917654	23.2669869595058	14	-0.637347	Epidermis,Large paremchyma	PlantscRNAdb
LOC_Os01g07970	165.309023894593	23.4042553191489	17	-0.544977	Epidermis,Large paremchyma	PlantscRNAdb
LOC_Os01g07970	184.265918189043	25.2508361204013	5	-0.241773	Epidermis,Large paremchyma	PlantscRNAdb
LOC_Os01g07970	106.839817174611	16.2730216018258	4	-1.48016	Epidermis,Large paremchyma	PlantscRNAdb
LOC_Os01g07970	202.191159199385	28.8314176245211	19	0.0449298902533884	Epidermis,Large paremchyma	PlantscRNAdb
LOC_Os01g07970	197.166241237197	25.3487195547953	0	-0.0354406	Epidermis,Large paremchyma	PlantscRNAdb
LOC_Os01g07970	186.03827349546	25.7938946937103	12	-0.213426	Epidermis,Large paremchyma	PlantscRNAdb
LOC_Os01g07970	147.625698621086	22.1271929824561	13	-0.827811	Epidermis,Large paremchyma	PlantscRNAdb
LOC_Os01g07970	194.074374473522	28.6307053941909	3	-0.0848931	Epidermis,Large paremchyma	PlantscRNAdb
LOC_Os01g07970	429.371397887665	46.5429403202329	10	2.5	Epidermis,Large paremchyma	PlantscRNAdb
LOC_Os01g07970	222.407243912613	25.5199097211027	6	0.36827386640798	Epidermis,Large paremchyma	PlantscRNAdb
LOC_Os01g07970	222.21869158183	32.9703437511343	2	0.365258086586451	Epidermis,Large paremchyma	PlantscRNAdb
LOC_Os01g07970	232.859068983754	33.8967460043693	9	0.535444449857485	Epidermis,Large paremchyma	PlantscRNAdb
LOC_Os01g07970	200.406091378877	27.9569892473118	18	0.016378816443783	Epidermis,Large paremchyma	PlantscRNAdb
LOC_Os01g07970	163.574935067234	21.2183637433785	16	-0.572713	Epidermis,Large paremchyma	PlantscRNAdb
LOC_Os01g08440	292.657987084741	33.4821590620349	2	0.53430097032625	Mesophyll precursor	PlantscRNAdb
LOC_Os01g08440	163.585430059619	21.9148936170213	17	-0.764854	Mesophyll precursor	PlantscRNAdb
LOC_Os01g08440	283.905465457982	36.7314078695783	8	0.446204164048775	Mesophyll precursor	PlantscRNAdb
LOC_Os01g08440	313.532893168304	34.3453107584523	4	0.744413282609105	Mesophyll precursor	PlantscRNAdb
LOC_Os01g08440	67.6906240072097	8.79478827361564	15	-1.73006	Mesophyll precursor	PlantscRNAdb
LOC_Os01g08440	297.380895102652	30.6545220054812	6	0.581838483566788	Mesophyll precursor	PlantscRNAdb
LOC_Os01g08440	388.085828933102	41.2671035989422	9	1.49481137581783	Mesophyll precursor	PlantscRNAdb
LOC_Os01g08440	223.700421142145	26.2396393776356	5	-0.159778	Mesophyll precursor	PlantscRNAdb
LOC_Os01g08440	370.301344082462	37.0199692780338	18	1.31580509814793	Mesophyll precursor	PlantscRNAdb
LOC_Os01g08440	280.647705568926	30.0489050567347	0	0.413413814697649	Mesophyll precursor	PlantscRNAdb
LOC_Os01g08440	167.804004784889	22.3746902992186	11	-0.722393	Mesophyll precursor	PlantscRNAdb
LOC_Os01g08440	190.351389157128	25.5150088287228	16	-0.495446	Mesophyll precursor	PlantscRNAdb
LOC_Os01g08440	304.424056248374	36.5925804198677	3	0.652730053961625	Mesophyll precursor	PlantscRNAdb
LOC_Os01g08440	189.37144221545	24.8084291187739	19	-0.50531	Mesophyll precursor	PlantscRNAdb
LOC_Os01g08440	167.664701224572	22.0878642888212	7	-0.723795	Mesophyll precursor	PlantscRNAdb
LOC_Os01g08440	114.619935190224	14.9684619116934	10	-1.25771	Mesophyll precursor	PlantscRNAdb
LOC_Os01g08440	207.171663701043	25.3260123541524	14	-0.326145	Mesophyll precursor	PlantscRNAdb
LOC_Os01g08440	143.216495159245	19.1968858840402	12	-0.969873	Mesophyll precursor	PlantscRNAdb
LOC_Os01g08440	456.624573737539	42.5808863512779	1	2.18467479815745	Mesophyll precursor	PlantscRNAdb
LOC_Os01g08440	168.754251905196	23.4429824561404	13	-0.712828	Mesophyll precursor	PlantscRNAdb
LOC_Os01g08700	460.976992931831	45.7449700924415	1	-1.52109	Mestome sheath	PlantscRNAdb
LOC_Os01g08700	843.335180051353	58.6167899086559	7	-0.00791273	Mestome sheath	PlantscRNAdb
LOC_Os01g08700	773.964597702046	59.9176389842141	14	-0.282446	Mestome sheath	PlantscRNAdb
LOC_Os01g08700	454.199349008191	43.1518566971923	8	-1.54791	Mestome sheath	PlantscRNAdb
LOC_Os01g08700	788.155259014693	63.312642927148	2	-0.226287	Mestome sheath	PlantscRNAdb
LOC_Os01g08700	757.796078571127	53.9938556067588	18	-0.346433	Mestome sheath	PlantscRNAdb
LOC_Os01g08700	900.694973604715	62.3891231641704	5	0.219087876952329	Mestome sheath	PlantscRNAdb
LOC_Os01g08700	743.392708010532	56.3123947249497	3	-0.403434	Mestome sheath	PlantscRNAdb
LOC_Os01g08700	961.985391985439	60.8566816834903	0	0.461643879130859	Mestome sheath	PlantscRNAdb
LOC_Os01g08700	970.707231247947	62.9787234042553	17	0.496160440104818	Mestome sheath	PlantscRNAdb
LOC_Os01g08700	819.834521971432	55.4489763017895	6	-0.100916	Mestome sheath	PlantscRNAdb
LOC_Os01g08700	1011.38966627451	66.9330055316534	12	0.657160626751189	Mestome sheath	PlantscRNAdb
LOC_Os01g08700	908.146770376909	59.2763157894737	13	0.248578261940119	Mestome sheath	PlantscRNAdb
LOC_Os01g08700	775.936184153269	62.3563218390805	19	-0.274643	Mestome sheath	PlantscRNAdb
LOC_Os01g08700	502.283550948616	49.4653328734046	9	-1.35762	Mestome sheath	PlantscRNAdb
LOC_Os01g08700	933.245703896823	56.207207685367	4	0.347906952041699	Mestome sheath	PlantscRNAdb
LOC_Os01g08700	1088.32408976543	71.7734109655507	10	0.961627567667613	Mestome sheath	PlantscRNAdb
LOC_Os01g08700	1054.29937450836	65.7518582046884	11	0.826975217005688	Mestome sheath	PlantscRNAdb
LOC_Os01g08700	1568.55349999324	84.2717543043276	15	2.5	Mestome sheath	PlantscRNAdb
LOC_Os01g08700	589.471144797035	50.4414361389052	16	-1.01258	Mestome sheath	PlantscRNAdb
LOC_Os01g09300	197.463008129724	25.1824905442193	0	0.5431419389487	Mesophyll precursor,Mestome sheath	PlantscRNAdb
LOC_Os01g09300	117.116869825065	17.9881171891006	12	-1.13019	Mesophyll precursor,Mestome sheath	PlantscRNAdb
LOC_Os01g09300	65.2021640240725	11.400651465798	15	-2.2114	Mesophyll precursor,Mestome sheath	PlantscRNAdb
LOC_Os01g09300	164.169252263268	25.9514775209842	9	-0.150253	Mesophyll precursor,Mestome sheath	PlantscRNAdb
LOC_Os01g09300	178.774823738528	22.7148154118975	6	0.153931137329662	Mesophyll precursor,Mestome sheath	PlantscRNAdb
LOC_Os01g09300	207.735284481498	28.4801522566612	1	0.757078233113783	Mesophyll precursor,Mestome sheath	PlantscRNAdb
LOC_Os01g09300	203.912349135313	27.4961597542243	18	0.677459598179536	Mesophyll precursor,Mestome sheath	PlantscRNAdb
LOC_Os01g09300	129.168896629438	20.2107279693487	19	-0.87919	Mesophyll precursor,Mestome sheath	PlantscRNAdb
LOC_Os01g09300	208.586448528184	30.7801418439716	17	0.774805061680188	Mesophyll precursor,Mestome sheath	PlantscRNAdb
LOC_Os01g09300	201.643585081017	28.7816362566215	16	0.630209022212777	Mesophyll precursor,Mestome sheath	PlantscRNAdb
LOC_Os01g09300	166.409373019478	24.4956140350877	13	-0.103599	Mesophyll precursor,Mestome sheath	PlantscRNAdb
LOC_Os01g09300	87.7599850278478	13.7311984473557	10	-1.7416	Mesophyll precursor,Mestome sheath	PlantscRNAdb
LOC_Os01g09300	147.831044143977	25.2289423367213	8	-0.490522	Mesophyll precursor,Mestome sheath	PlantscRNAdb
LOC_Os01g09300	147.198023548986	24.9156049221387	2	-0.503705	Mesophyll precursor,Mestome sheath	PlantscRNAdb
LOC_Os01g09300	233.327900363246	30.6034711533358	4	1.29008466832191	Mesophyll precursor,Mestome sheath	PlantscRNAdb
LOC_Os01g09300	229.190858793282	33.1960649736902	14	1.20392427777398	Mesophyll precursor,Mestome sheath	PlantscRNAdb
LOC_Os01g09300	133.655716671767	20.0014541224371	5	-0.785745	Mesophyll precursor,Mestome sheath	PlantscRNAdb
LOC_Os01g09300	190.255780793439	26.2113962592431	7	0.393040106138882	Mesophyll precursor,Mestome sheath	PlantscRNAdb
LOC_Os01g09300	174.708040162743	26.987387535434	3	0.0692339798953451	Mesophyll precursor,Mestome sheath	PlantscRNAdb
LOC_Os01g09300	243.56519773829	32.2660567943587	11	1.50329247033987	Mesophyll precursor,Mestome sheath	PlantscRNAdb
LOC_Os01g09320	16.5677403323969	3.40157988070289	6	-0.716058	Large paremchyma,Mestome sheath,Preprocambium	PlantscRNAdb
LOC_Os01g09320	14.5164115738636	3.39755967297975	3	-0.747907	Large paremchyma,Mestome sheath,Preprocambium	PlantscRNAdb
LOC_Os01g09320	35.5817498664569	9.94595837645165	9	-0.420843	Large paremchyma,Mestome sheath,Preprocambium	PlantscRNAdb
LOC_Os01g09320	101.23432632829	14.9369290996085	7	0.598489969012421	Large paremchyma,Mestome sheath,Preprocambium	PlantscRNAdb
LOC_Os01g09320	24.8455220852376	4.75497331392528	10	-0.587536	Large paremchyma,Mestome sheath,Preprocambium	PlantscRNAdb
LOC_Os01g09320	17.0741081572608	4.45836	4	-0.708196	Large paremchyma,Mestome sheath,Preprocambium	PlantscRNAdb
LOC_Os01g09320	132.279201974401	20.394349617422	16	1.08049797222374	Large paremchyma,Mestome sheath,Preprocambium	PlantscRNAdb
LOC_Os01g09320	121.163588852308	17.1891005941405	12	0.907915078140838	Large paremchyma,Mestome sheath,Preprocambium	PlantscRNAdb
LOC_Os01g09320	15.1347265653763	4.59907800646121	2	-0.738307	Large paremchyma,Mestome sheath,Preprocambium	PlantscRNAdb
LOC_Os01g09320	152.319395846457	24.0425531914894	17	1.39164542027117	Large paremchyma,Mestome sheath,Preprocambium	PlantscRNAdb
LOC_Os01g09320	48.2052968254383	9.8310291858679	18	-0.224848	Large paremchyma,Mestome sheath,Preprocambium	PlantscRNAdb
LOC_Os01g09320	46.5481878528148	10.4095172729353	14	-0.250576	Large paremchyma,Mestome sheath,Preprocambium	PlantscRNAdb
LOC_Os01g09320	92.0777268203184	15.6089193825043	11	0.456323052470232	Large paremchyma,Mestome sheath,Preprocambium	PlantscRNAdb
LOC_Os01g09320	23.4088919162436	5.79651806380195	8	-0.609841	Large paremchyma,Mestome sheath,Preprocambium	PlantscRNAdb
LOC_Os01g09320	57.7860429471522	12.2605363984674	19	-0.0760954	Large paremchyma,Mestome sheath,Preprocambium	PlantscRNAdb
LOC_Os01g09320	19.5823135381135	5.88295269168026	1	-0.669253	Large paremchyma,Mestome sheath,Preprocambium	PlantscRNAdb
LOC_Os01g09320	11.3133240345817	2.7919962773383	15	-0.797639	Large paremchyma,Mestome sheath,Preprocambium	PlantscRNAdb
LOC_Os01g09320	16.9346219234552	3.8497675202968	0	-0.710362	Large paremchyma,Mestome sheath,Preprocambium	PlantscRNAdb
LOC_Os01g09320	43.8957103180003	7.85953177257525	5	-0.291759	Large paremchyma,Mestome sheath,Preprocambium	PlantscRNAdb
LOC_Os01g09320	263.274146598041	32.6754385964912	13	2.5	Large paremchyma,Mestome sheath,Preprocambium	PlantscRNAdb
LOC_Os01g09540	462.135020988947	34.5250427618107	0	0.771678410289091	Mesophyll precursor	PlantscRNAdb
LOC_Os01g09540	296.692623885345	28.2099752799186	5	-0.0423152	Mesophyll precursor	PlantscRNAdb
LOC_Os01g09540	247.801575868131	27.3714402786314	12	-0.282864	Mesophyll precursor	PlantscRNAdb
LOC_Os01g09540	166.177512089714	19.9913005654632	7	-0.684463	Mesophyll precursor	PlantscRNAdb
LOC_Os01g09540	198.058136535662	23.2493963435667	9	-0.527607	Mesophyll precursor	PlantscRNAdb
LOC_Os01g09540	270.069057164274	22.5298878435561	3	-0.173306	Mesophyll precursor	PlantscRNAdb
LOC_Os01g09540	213.603628578611	25.4384176182708	1	-0.451122	Mesophyll precursor	PlantscRNAdb
LOC_Os01g09540	194.783922227751	24.1379310344828	19	-0.543716	Mesophyll precursor	PlantscRNAdb
LOC_Os01g09540	370.390037248788	36.1838913148957	10	0.320283667432683	Mesophyll precursor	PlantscRNAdb
LOC_Os01g09540	389.472067466559	31.4444623569241	6	0.41416921596277	Mesophyll precursor	PlantscRNAdb
LOC_Os01g09540	607.765747822988	41.3725386126002	4	1.48819654361205	Mesophyll precursor	PlantscRNAdb
LOC_Os01g09540	144.354105461686	17.6868746321366	16	-0.791836	Mesophyll precursor	PlantscRNAdb
LOC_Os01g09540	113.087912870373	11.9452551071752	8	-0.945669	Mesophyll precursor	PlantscRNAdb
LOC_Os01g09540	240.542296416011	28.2269503546099	17	-0.318581	Mesophyll precursor	PlantscRNAdb
LOC_Os01g09540	248.684155920352	28.1171356668955	14	-0.278522	Mesophyll precursor	PlantscRNAdb
LOC_Os01g09540	134.83578482846	19.2109777015437	11	-0.838667	Mesophyll precursor	PlantscRNAdb
LOC_Os01g09540	993.112456138316	67.9851093531875	15	2.5	Mesophyll precursor	PlantscRNAdb
LOC_Os01g09540	397.814512768122	37.6601691531453	2	0.455214903674243	Mesophyll precursor	PlantscRNAdb
LOC_Os01g09540	236.418106789778	25.8064516129032	18	-0.338872	Mesophyll precursor	PlantscRNAdb
LOC_Os01g09540	180.06313464359	22.9824561403509	13	-0.616144	Mesophyll precursor	PlantscRNAdb
LOC_Os01g11230	138.193904087968	23.7492642731018	16	-1.19441	Mesophyll precursor	PlantscRNAdb
LOC_Os01g11230	177.466159197622	28.8652482269504	17	-0.454788	Mesophyll precursor	PlantscRNAdb
LOC_Os01g11230	246.304445672592	35.9004187994416	15	0.841652974903737	Mesophyll precursor	PlantscRNAdb
LOC_Os01g11230	232.766231868178	32.5649	6	0.586685935889011	Mesophyll precursor	PlantscRNAdb
LOC_Os01g11230	288.162281079201	41.7295813315031	14	1.62996733508245	Mesophyll precursor	PlantscRNAdb
LOC_Os01g11230	226.678156149672	33.8010760506035	5	0.472028370151728	Mesophyll precursor	PlantscRNAdb
LOC_Os01g11230	307.520968020604	42.7180477383838	3	1.99455214368206	Mesophyll precursor	PlantscRNAdb
LOC_Os01g11230	163.038991512582	27.9655808236017	12	-0.726497	Mesophyll precursor	PlantscRNAdb
LOC_Os01g11230	187.410152882623	32.4884792626728	18	-0.267511	Mesophyll precursor	PlantscRNAdb
LOC_Os01g11230	132.773698770082	24.128073184677	11	-1.29649	Mesophyll precursor	PlantscRNAdb
LOC_Os01g11230	253.327943146877	36.2957430918596	0	0.973927466976107	Mesophyll precursor	PlantscRNAdb
LOC_Os01g11230	170.583856174261	33.2068529377946	9	-0.584403	Mesophyll precursor	PlantscRNAdb
LOC_Os01g11230	137.923535835205	23.3492822966507	7	-1.1995	Mesophyll precursor	PlantscRNAdb
LOC_Os01g11230	214.990224834381	39.6094232095539	2	0.251907955249159	Mesophyll precursor	PlantscRNAdb
LOC_Os01g11230	198.952674455156	31.8421052631579	13	-0.0501294	Mesophyll precursor	PlantscRNAdb
LOC_Os01g11230	136.993169768236	28.4529635671561	1	-1.21702	Mesophyll precursor	PlantscRNAdb
LOC_Os01g11230	256.510071697058	39.1380499973462	4	1.03385693078317	Mesophyll precursor	PlantscRNAdb
LOC_Os01g11230	138.408017526334	26.2452107279693	19	-1.19038	Mesophyll precursor	PlantscRNAdb
LOC_Os01g11230	190.396384009185	28.7117903930131	10	-0.211271	Mesophyll precursor	PlantscRNAdb
LOC_Os01g11230	233.887972260317	37.1037536479823	8	0.607811826679248	Mesophyll precursor	PlantscRNAdb
LOC_Os01g11240	357.289108739814	43.9487531457332	14	0.944028559647542	Epidermis	PlantscRNAdb
LOC_Os01g11240	127.944681815757	19.2344497607655	7	-0.217573	Epidermis	PlantscRNAdb
LOC_Os01g11240	122.125798745398	22.4270353302611	18	-0.247045	Epidermis	PlantscRNAdb
LOC_Os01g11240	61.9184454462118	10.8818313719168	6	-0.551987	Epidermis	PlantscRNAdb
LOC_Os01g11240	471.16307884635	46.7333725721012	16	1.52078616845812	Epidermis	PlantscRNAdb
LOC_Os01g11240	860.309337222683	64.6464646464647	11	2.5	Epidermis	PlantscRNAdb
LOC_Os01g11240	151.366845010008	29.7113947338163	9	-0.0989423	Epidermis	PlantscRNAdb
LOC_Os01g11240	114.87653458442	22.350810103653	8	-0.283761	Epidermis	PlantscRNAdb
LOC_Os01g11240	38.357161690051	7.72452303396929	15	-0.671322	Epidermis	PlantscRNAdb
LOC_Os01g11240	68.7164611509654	16.3889796362844	2	-0.517556	Epidermis	PlantscRNAdb
LOC_Os01g11240	242.388725349452	35.7446808510638	17	0.362072294193331	Epidermis	PlantscRNAdb
LOC_Os01g11240	44.2624827053179	9.97293137306937	4	-0.641413	Epidermis	PlantscRNAdb
LOC_Os01g11240	97.6402949117334	18.6311162236556	3	-0.371061	Epidermis	PlantscRNAdb
LOC_Os01g11240	65.7829751811169	15.6130268199234	19	-0.532414	Epidermis	PlantscRNAdb
LOC_Os01g11240	85.2874818806386	16.1647203441918	12	-0.433626	Epidermis	PlantscRNAdb
LOC_Os01g11240	238.081762789625	33.9035087719298	13	0.340258060221171	Epidermis	PlantscRNAdb
LOC_Os01g11240	50.8920637817567	9.80106744298884	10	-0.607835	Epidermis	PlantscRNAdb
LOC_Os01g11240	77.164480610361	17.1730560087004	1	-0.474768	Epidermis	PlantscRNAdb
LOC_Os01g11240	57.4756305349436	11.4312558722205	0	-0.57449	Epidermis	PlantscRNAdb
LOC_Os01g11240	84.9932912279279	15.5082157917697	5	-0.435116	Epidermis	PlantscRNAdb
LOC_Os01g12100	117.115068759061	21.102948576029	8	0.0687294686983582	Mestome sheath	PlantscRNAdb
LOC_Os01g12100	142.012005520682	21.4093083949543	7	0.279524623376069	Mestome sheath	PlantscRNAdb
LOC_Os01g12100	83.7817442497148	14.7884251854006	5	-0.213494	Mestome sheath	PlantscRNAdb
LOC_Os01g12100	88.4977892541441	15.2442613301942	16	-0.173565	Mestome sheath	PlantscRNAdb
LOC_Os01g12100	43.0847012959577	10.3113104948341	1	-0.558064	Mestome sheath	PlantscRNAdb
LOC_Os01g12100	39.2566024254762	8.46558038320684	4	-0.590476	Mestome sheath	PlantscRNAdb
LOC_Os01g12100	564.871769915654	43.4865900383142	19	2.5	Mestome sheath	PlantscRNAdb
LOC_Os01g12100	51.6466926277748	8.89891987747864	6	-0.485572	Mestome sheath	PlantscRNAdb
LOC_Os01g12100	49.061513729111	9.26012098650535	15	-0.50746	Mestome sheath	PlantscRNAdb
LOC_Os01g12100	105.351472969339	18.2017543859649	13	-0.0308695	Mestome sheath	PlantscRNAdb
LOC_Os01g12100	44.0659767046213	11.1728193400849	2	-0.549756	Mestome sheath	PlantscRNAdb
LOC_Os01g12100	74.1077861565731	14.8021047815145	14	-0.295401	Mestome sheath	PlantscRNAdb
LOC_Os01g12100	77.1894885722507	16.8793836955272	9	-0.269309	Mestome sheath	PlantscRNAdb
LOC_Os01g12100	60.8694961920489	11.4893617021277	17	-0.407486	Mestome sheath	PlantscRNAdb
LOC_Os01g12100	54.9760363639559	10.0679281901989	10	-0.457384	Mestome sheath	PlantscRNAdb
LOC_Os01g12100	95.7979156917997	16.5898617511521	18	-0.111757	Mestome sheath	PlantscRNAdb
LOC_Os01g12100	256.240912486195	31.5990089574995	11	1.24666770378826	Mestome sheath	PlantscRNAdb
LOC_Os01g12100	72.3328890627816	13.9517686208455	3	-0.310428	Mestome sheath	PlantscRNAdb
LOC_Os01g12100	113.997246796122	19.2378610940381	12	0.0423317729003544	Mestome sheath	PlantscRNAdb
LOC_Os01g12100	45.6920303274855	8.9956394998675	0	-0.535989	Mestome sheath	PlantscRNAdb
LOC_Os01g12830	117.388222114522	20.1837820409479	6	0.427662280720444	Mestome sheath	PlantscRNAdb
LOC_Os01g12830	142.195329197713	30.171323444866	9	1.3796852332687	Mestome sheath	PlantscRNAdb
LOC_Os01g12830	112.93848300007	22.1067334949263	3	0.2568945343805	Mestome sheath	PlantscRNAdb
LOC_Os01g12830	109.687311998797	20.2871666385603	0	0.132124265703418	Mestome sheath	PlantscRNAdb
LOC_Os01g12830	111.870771792698	22.2281195265644	4	0.215918955378012	Mestome sheath	PlantscRNAdb
LOC_Os01g12830	129.806612150193	25.4704639227131	8	0.904243137488949	Mestome sheath	PlantscRNAdb
LOC_Os01g12830	105.434307893502	21.1622054449783	14	-0.0310934	Mestome sheath	PlantscRNAdb
LOC_Os01g12830	130.511952894309	28.7233656394062	2	0.931312016399917	Mestome sheath	PlantscRNAdb
LOC_Os01g12830	86.9113831217622	17.4220129487934	16	-0.741948	Mestome sheath	PlantscRNAdb
LOC_Os01g12830	169.269227456224	33.4828711256117	1	2.41870088594525	Mestome sheath	PlantscRNAdb
LOC_Os01g12830	87.5519802225848	17.0641267994765	5	-0.717364	Mestome sheath	PlantscRNAdb
LOC_Os01g12830	106.603232825219	23.1800766283525	19	0.0137664841662002	Mestome sheath	PlantscRNAdb
LOC_Os01g12830	83.369295352581	16.9430150562226	11	-0.877883	Mestome sheath	PlantscRNAdb
LOC_Os01g12830	89.8281511243294	16.7377120487168	7	-0.630011	Mestome sheath	PlantscRNAdb
LOC_Os01g12830	80.9928381735586	16.2261831591887	12	-0.969084	Mestome sheath	PlantscRNAdb
LOC_Os01g12830	55.8904072333995	11.5867845509539	15	-1.93244	Mestome sheath	PlantscRNAdb
LOC_Os01g12830	91.5625198747825	17.6535087719298	13	-0.563451	Mestome sheath	PlantscRNAdb
LOC_Os01g12830	134.328194795228	27.0353302611367	18	1.07776802475134	Mestome sheath	PlantscRNAdb
LOC_Os01g12830	92.2161199437382	16.9213973799127	10	-0.538368	Mestome sheath	PlantscRNAdb
LOC_Os01g12830	86.5339789230921	16.7375886524823	17	-0.756432	Mestome sheath	PlantscRNAdb
LOC_Os01g13210	100.035962081513	21.3866850638151	9	0.125602087690752	Mesophyll	PlantscRNAdb
LOC_Os01g13210	259.255679352098	33.8434373160683	16	2.5	Mesophyll	PlantscRNAdb
LOC_Os01g13210	58.4258060153717	12.033859528712	14	-0.589236	Mesophyll	PlantscRNAdb
LOC_Os01g13210	59.4358602686063	12.7854812398042	1	-0.571884	Mesophyll	PlantscRNAdb
LOC_Os01g13210	49.0051627562827	9.95270202274328	8	-0.751077	Mesophyll	PlantscRNAdb
LOC_Os01g13210	239.371037677968	30.9351892127012	7	2.5	Mesophyll	PlantscRNAdb
LOC_Os01g13210	74.5363580988075	13.640350877193	13	-0.312466	Mesophyll	PlantscRNAdb
LOC_Os01g13210	67.5150871359533	10.6238916653232	6	-0.433087	Mesophyll	PlantscRNAdb
LOC_Os01g13210	57.5957989953622	10.8746559303233	3	-0.603495	Mesophyll	PlantscRNAdb
LOC_Os01g13210	55.380225171251	10.0556505818015	0	-0.641557	Mesophyll	PlantscRNAdb
LOC_Os01g13210	62.5066936537051	14.0077679770591	2	-0.519129	Mesophyll	PlantscRNAdb
LOC_Os01g13210	83.2879256175516	15.4377880184332	18	-0.162119	Mesophyll	PlantscRNAdb
LOC_Os01g13210	90.9300791438687	14.797580269893	15	-0.0308316	Mesophyll	PlantscRNAdb
LOC_Os01g13210	45.8250784285291	8.6301151743538	4	-0.805709	Mesophyll	PlantscRNAdb
LOC_Os01g13210	98.9101821988657	16.9048980369735	11	0.106261855638917	Mesophyll	PlantscRNAdb
LOC_Os01g13210	92.4692992358731	15.2173913043478	5	-0.0043887	Mesophyll	PlantscRNAdb
LOC_Os01g13210	64.0796043753456	12.4154886293792	12	-0.492107	Mesophyll	PlantscRNAdb
LOC_Os01g13210	138.908218579274	23.1800766283525	19	0.793404446423158	Mesophyll	PlantscRNAdb
LOC_Os01g13210	97.1519287558095	15.9631246967492	10	0.0760561021707616	Mesophyll	PlantscRNAdb
LOC_Os01g13210	59.8692551602449	12.1985815602837	17	-0.564438	Mesophyll	PlantscRNAdb
LOC_Os01g13740	215.991987689254	37.4726917327814	9	0.670223624427428	Mesophyll precursor	PlantscRNAdb
LOC_Os01g13740	218.091887563515	37.3300706905927	1	0.704980450574351	Mesophyll precursor	PlantscRNAdb
LOC_Os01g13740	227.766568071605	35.2534562211982	18	0.865112460947035	Mesophyll precursor	PlantscRNAdb
LOC_Os01g13740	111.01570940811	19.5035460992908	17	-1.06731	Mesophyll precursor	PlantscRNAdb
LOC_Os01g13740	106.195491929645	19.4736842105263	13	-1.14709	Mesophyll precursor	PlantscRNAdb
LOC_Os01g13740	204.242617498563	36.3715561363389	2	0.475752058397403	Mesophyll precursor	PlantscRNAdb
LOC_Os01g13740	263.75244432706	35.6621455587945	0	1.46073840487255	Mesophyll precursor	PlantscRNAdb
LOC_Os01g13740	110.981333001565	19.7129186602871	7	-1.06788	Mesophyll precursor	PlantscRNAdb
LOC_Os01g13740	97.212334905511	18.2771107299409	11	-1.29578	Mesophyll precursor	PlantscRNAdb
LOC_Os01g13740	112.193170805458	19.6271255890186	12	-1.04782	Mesophyll precursor	PlantscRNAdb
LOC_Os01g13740	229.941094028494	31.0978558761889	6	0.901104472548154	Mesophyll precursor	PlantscRNAdb
LOC_Os01g13740	137.167794350619	24.0677190574239	14	-0.634448	Mesophyll precursor	PlantscRNAdb
LOC_Os01g13740	131.367727788782	23.0842911877395	19	-0.730448	Mesophyll precursor	PlantscRNAdb
LOC_Os01g13740	114.494474902054	18.3108422522103	15	-1.00973	Mesophyll precursor	PlantscRNAdb
LOC_Os01g13740	160.137825887097	24.1994177583697	10	-0.254255	Mesophyll precursor	PlantscRNAdb
LOC_Os01g13740	228.439189809455	37.0836268491496	8	0.876245466425845	Mesophyll precursor	PlantscRNAdb
LOC_Os01g13740	253.901161765835	36.1711161827928	4	1.29768333758023	Mesophyll precursor	PlantscRNAdb
LOC_Os01g13740	117.281941528725	21.2772218952325	16	-0.963591	Mesophyll precursor	PlantscRNAdb
LOC_Os01g13740	206.991953382998	31.6635160680529	5	0.521258127770571	Mesophyll precursor	PlantscRNAdb
LOC_Os01g13740	262.816300044222	38.7617599934267	3	1.44524366415379	Mesophyll precursor	PlantscRNAdb
LOC_Os01g13770	1043.81589215216	79.372197309417	9	0.05352060698196	Mesophyll	PlantscRNAdb
LOC_Os01g13770	897.396419931453	72.2717913520933	14	-0.444234	Mesophyll	PlantscRNAdb
LOC_Os01g13770	1273.46150772583	80.9511190344263	0	0.834203494760662	Mesophyll	PlantscRNAdb
LOC_Os01g13770	1392.08275624761	88.5549384732658	2	1.23745778122534	Mesophyll	PlantscRNAdb
LOC_Os01g13770	1195.3353029204	78.1879735611801	6	0.568612570996097	Mesophyll	PlantscRNAdb
LOC_Os01g13770	706.470215177077	63.0100043497173	7	-1.09329	Mesophyll	PlantscRNAdb
LOC_Os01g13770	1133.83481737488	78.8018433179724	18	0.359540969365344	Mesophyll	PlantscRNAdb
LOC_Os01g13770	737.258251795533	66.3377192982456	13	-0.988626	Mesophyll	PlantscRNAdb
LOC_Os01g13770	896.864617691796	72.1368572013932	12	-0.446042	Mesophyll	PlantscRNAdb
LOC_Os01g13770	1298.23387595979	81.3561377971858	10	0.918417442942071	Mesophyll	PlantscRNAdb
LOC_Os01g13770	850.758729101127	70.2127659574468	17	-0.602779	Mesophyll	PlantscRNAdb
LOC_Os01g13770	704.652104351884	63.8610947616245	16	-1.09947	Mesophyll	PlantscRNAdb
LOC_Os01g13770	1352.38048724269	84.231197919431	4	1.10248946519327	Mesophyll	PlantscRNAdb
LOC_Os01g13770	1783.45689438114	91.4844113541182	15	2.5	Mesophyll	PlantscRNAdb
LOC_Os01g13770	1181.01075139925	85.0258292550299	1	0.519916094820265	Mesophyll	PlantscRNAdb
LOC_Os01g13770	628.842095754989	62.9121402706308	11	-1.35719	Mesophyll	PlantscRNAdb
LOC_Os01g13770	960.280699321005	72.2320364816565	3	-0.230458	Mesophyll	PlantscRNAdb
LOC_Os01g13770	748.51017074812	67.9178826607628	8	-0.950375	Mesophyll	PlantscRNAdb
LOC_Os01g13770	876.21864756838	71.5500945179584	5	-0.516228	Mesophyll	PlantscRNAdb
LOC_Os01g13770	900.581257164767	74.0421455938697	19	-0.433407	Mesophyll	PlantscRNAdb
LOC_Os01g15270	221.88138922437	38.3897782133653	2	-0.904579	Mestome sheath	PlantscRNAdb
LOC_Os01g15270	241.201655942239	36.0873	3	-0.718757	Mestome sheath	PlantscRNAdb
LOC_Os01g15270	453.108708834239	56.203288490284	9	1.31935592294925	Mestome sheath	PlantscRNAdb
LOC_Os01g15270	270.839217885764	36.8421052631579	7	-0.433704	Mestome sheath	PlantscRNAdb
LOC_Os01g15270	137.849697785983	22.8711028385295	15	-1.71279	Mestome sheath	PlantscRNAdb
LOC_Os01g15270	383.429349254243	46.7491508976225	10	0.649182742791525	Mestome sheath	PlantscRNAdb
LOC_Os01g15270	311.473123610515	40.4649793996469	16	-0.0428892	Mestome sheath	PlantscRNAdb
LOC_Os01g15270	325.520482113087	41.5514592933948	18	0.0922176689842017	Mestome sheath	PlantscRNAdb
LOC_Os01g15270	425.606978109918	47.0212765957447	17	1.05484542155464	Mestome sheath	PlantscRNAdb
LOC_Os01g15270	214.423183024003	33.4271004723741	4	-0.976312	Mestome sheath	PlantscRNAdb
LOC_Os01g15270	329.311485564029	44.3583469276781	1	0.128679382381408	Mestome sheath	PlantscRNAdb
LOC_Os01g15270	225.901753449395	33.0603001758655	0	-0.865911	Mestome sheath	PlantscRNAdb
LOC_Os01g15270	238.758734325227	37.1647509578544	19	-0.742253	Mestome sheath	PlantscRNAdb
LOC_Os01g15270	416.999572419879	49.5614035087719	13	0.972059751896208	Mestome sheath	PlantscRNAdb
LOC_Os01g15270	243.94244379527	33.0968886022892	6	-0.692397	Mestome sheath	PlantscRNAdb
LOC_Os01g15270	197.14600928994	29.9599771297885	11	-1.14248	Mestome sheath	PlantscRNAdb
LOC_Os01g15270	507.771655101971	55.2047586364676	14	1.84510186490181	Mestome sheath	PlantscRNAdb
LOC_Os01g15270	408.716204460349	48.6040424603752	5	0.892390663642287	Mestome sheath	PlantscRNAdb
LOC_Os01g15270	300.502034878232	40.9177820267686	8	-0.148409	Mestome sheath	PlantscRNAdb
LOC_Os01g15270	464.265	49.0473263675476	12	1.42665224960929	Mestome sheath	PlantscRNAdb
LOC_Os01g17150	155.679397399829	25.7798705120659	16	-0.992141	Mesophyll	PlantscRNAdb
LOC_Os01g17150	154.252796248378	26.25	13	-1.01819	Mesophyll	PlantscRNAdb
LOC_Os01g17150	279.252803564578	40.181479758027	15	1.26451031643922	Mesophyll	PlantscRNAdb
LOC_Os01g17150	260.160514632757	38.7096774193548	18	0.915854112911728	Mesophyll	PlantscRNAdb
LOC_Os01g17150	160.783380866989	25.7764245324054	7	-0.898934	Mesophyll	PlantscRNAdb
LOC_Os01g17150	176.594447342779	31.0344827586207	19	-0.610198	Mesophyll	PlantscRNAdb
LOC_Os01g17150	197.591764044025	30.219217373489	12	-0.226753	Mesophyll	PlantscRNAdb
LOC_Os01g17150	182.840790227202	29.0070921985816	17	-0.49613	Mesophyll	PlantscRNAdb
LOC_Os01g17150	164.204336941946	27.0830303911589	5	-0.836462	Mesophyll	PlantscRNAdb
LOC_Os01g17150	143.977893195103	25.5765199161426	11	-1.20583	Mesophyll	PlantscRNAdb
LOC_Os01g17150	247.275323798929	40.7266873634587	9	0.680549601551558	Mesophyll	PlantscRNAdb
LOC_Os01g17150	143.88463059703	26.527120861427	8	-1.20753	Mesophyll	PlantscRNAdb
LOC_Os01g17150	176.465513363255	28.9840187338236	3	-0.612553	Mesophyll	PlantscRNAdb
LOC_Os01g17150	225.490895821694	32.4599708879185	10	0.282730566773488	Mesophyll	PlantscRNAdb
LOC_Os01g17150	332.546927184145	49.4834148994019	1	2.23774756828876	Mesophyll	PlantscRNAdb
LOC_Os01g17150	192.130805969649	32.3495767558911	14	-0.326479	Mesophyll	PlantscRNAdb
LOC_Os01g17150	244.074940283796	33.6933741737869	6	0.622105400848164	Mesophyll	PlantscRNAdb
LOC_Os01g17150	296.451891545211	47.9835928708846	2	1.57859359586562	Mesophyll	PlantscRNAdb
LOC_Os01g17150	249.661244810131	38.8302107106841	4	0.724120394171165	Mesophyll	PlantscRNAdb
LOC_Os01g17150	216.853125477808	33.0386181310077	0	0.124990851760999	Mesophyll	PlantscRNAdb
LOC_Os01g17240	214.82188366864	35.2080851238651	3	0.667374054400856	Mesophyll precursor	PlantscRNAdb
LOC_Os01g17240	228.518022202806	38.6249320282762	1	1.02315266418234	Mesophyll precursor	PlantscRNAdb
LOC_Os01g17240	210.729951310968	37.8981257905025	9	0.561079714437737	Mesophyll precursor	PlantscRNAdb
LOC_Os01g17240	250.073620193359	44.5025227775963	2	1.58309302014159	Mesophyll precursor	PlantscRNAdb
LOC_Os01g17240	146.659366526996	24.227925184863	7	-1.10325	Mesophyll precursor	PlantscRNAdb
LOC_Os01g17240	196.141193419417	31.6331404914813	4	0.182113921404383	Mesophyll precursor	PlantscRNAdb
LOC_Os01g17240	163.903247835879	27.8723404255319	17	-0.655317	Mesophyll precursor	PlantscRNAdb
LOC_Os01g17240	217.277644347093	33.2024380254884	0	0.731166277147168	Mesophyll precursor	PlantscRNAdb
LOC_Os01g17240	214.093973776496	30.7109463162986	6	0.648465457001141	Mesophyll precursor	PlantscRNAdb
LOC_Os01g17240	271.40262074858	40.2047463936715	15	2.13714715347527	Mesophyll precursor	PlantscRNAdb
LOC_Os01g17240	169.623263438816	28.2463283408463	5	-0.506731	Mesophyll precursor	PlantscRNAdb
LOC_Os01g17240	156.666931677287	28.6890871654084	14	-0.843292	Mesophyll precursor	PlantscRNAdb
LOC_Os01g17240	168.613881898313	30.7940022139479	8	-0.532951	Mesophyll precursor	PlantscRNAdb
LOC_Os01g17240	136.415191781099	23.8669805768099	16	-1.36936	Mesophyll precursor	PlantscRNAdb
LOC_Os01g17240	196.654643890437	33.1029185867896	18	0.195451600073106	Mesophyll precursor	PlantscRNAdb
LOC_Os01g17240	164.345139152698	27.5968039336202	12	-0.643838	Mesophyll precursor	PlantscRNAdb
LOC_Os01g17240	132.790403544263	23.8421955403087	11	-1.46352	Mesophyll precursor	PlantscRNAdb
LOC_Os01g17240	174.008687443781	31.8007662835249	19	-0.392813	Mesophyll precursor	PlantscRNAdb
LOC_Os01g17240	150.667991780338	26.1842105263158	13	-0.999124	Mesophyll precursor	PlantscRNAdb
LOC_Os01g17240	219.20218743611	33.8185346918971	10	0.781159292548333	Mesophyll precursor	PlantscRNAdb
LOC_Os01g18800	251.677493766907	33.041027247103	0	0.239008187618343	Large paremchyma	PlantscRNAdb
LOC_Os01g18800	329.917779697629	37.6254180602007	5	1.04537700377613	Large paremchyma	PlantscRNAdb
LOC_Os01g18800	467.445456996097	44.7150935189213	7	2.46278018696863	Large paremchyma	PlantscRNAdb
LOC_Os01g18800	148.275773681535	29.4759380097879	1	-0.826682	Large paremchyma	PlantscRNAdb
LOC_Os01g18800	196.148791429627	35.5639875819248	9	-0.333288	Large paremchyma	PlantscRNAdb
LOC_Os01g18800	194.072676379499	32.3754789272031	19	-0.354685	Large paremchyma	PlantscRNAdb
LOC_Os01g18800	205.114520701053	34.7489181845627	8	-0.240884	Large paremchyma	PlantscRNAdb
LOC_Os01g18800	202.016626116554	35.3406657228938	2	-0.272812	Large paremchyma	PlantscRNAdb
LOC_Os01g18800	267.425434843588	37.114333840023	3	0.401311385413017	Large paremchyma	PlantscRNAdb
LOC_Os01g18800	165.935319478928	27.2340425531915	17	-0.644677	Large paremchyma	PlantscRNAdb
LOC_Os01g18800	163.604501411382	27.4122807017544	13	-0.6687	Large paremchyma	PlantscRNAdb
LOC_Os01g18800	188.764797938053	28.9262777984183	4	-0.40939	Large paremchyma	PlantscRNAdb
LOC_Os01g18800	483.074671322468	47.3513831665686	16	2.5	Large paremchyma	PlantscRNAdb
LOC_Os01g18800	203.293536393033	34.2549923195084	18	-0.259652	Large paremchyma	PlantscRNAdb
LOC_Os01g18800	153.192979135086	25.9437199725463	14	-0.776004	Large paremchyma	PlantscRNAdb
LOC_Os01g18800	217.360535203951	28.3491858778011	6	-0.114673	Large paremchyma	PlantscRNAdb
LOC_Os01g18800	152.629859967875	23.5691019078641	15	-0.781808	Large paremchyma	PlantscRNAdb
LOC_Os01g18800	252.618325823732	35.3725938631599	11	0.248704696556684	Large paremchyma	PlantscRNAdb
LOC_Os01g18800	207.265279332079	28.954391072295	10	-0.218718	Large paremchyma	PlantscRNAdb
LOC_Os01g18800	119.906187671248	21.6144232739193	12	-1.11907	Large paremchyma	PlantscRNAdb
LOC_Os01g19740	4425.68492057833	82.1954090641554	16	-0.989391	Large paremchyma	PlantscRNAdb
LOC_Os01g19740	5474.26700866549	87.0281400137268	14	-0.373125	Large paremchyma	PlantscRNAdb
LOC_Os01g19740	5291.31900390019	89.7509578544061	19	-0.480646	Large paremchyma	PlantscRNAdb
LOC_Os01g19740	4749.5506388674	86.4403082739567	5	-0.799051	Large paremchyma	PlantscRNAdb
LOC_Os01g19740	9449.32508384156	89.3216421968461	1	1.96307108858094	Large paremchyma	PlantscRNAdb
LOC_Os01g19740	8924.85924000991	95.0016334531199	2	1.65483535258294	Large paremchyma	PlantscRNAdb
LOC_Os01g19740	4613.83229555281	92.5128308342558	8	-0.878814	Large paremchyma	PlantscRNAdb
LOC_Os01g19740	5921.98027594969	86.0873545496158	0	-0.109998	Large paremchyma	PlantscRNAdb
LOC_Os01g19740	9963.38762035966	96.9986040018613	15	2.26519265885333	Large paremchyma	PlantscRNAdb
LOC_Os01g19740	4612.36106735461	83.3840800347977	7	-0.879679	Large paremchyma	PlantscRNAdb
LOC_Os01g19740	7016.20754644809	90.789927561228	9	0.533094696927019	Large paremchyma	PlantscRNAdb
LOC_Os01g19740	4649.5193351691	85.8991228070175	13	-0.85784	Large paremchyma	PlantscRNAdb
LOC_Os01g19740	7079.72908347778	95.6210577389617	10	0.570427171383361	Large paremchyma	PlantscRNAdb
LOC_Os01g19740	3975.57440588921	84.8866018677339	11	-1.25393	Large paremchyma	PlantscRNAdb
LOC_Os01g19740	5693.62726004711	86.8794326241135	17	-0.244204	Large paremchyma	PlantscRNAdb
LOC_Os01g19740	5741.47953791922	88.4040155705798	12	-0.21608	Large paremchyma	PlantscRNAdb
LOC_Os01g19740	5156.98857561648	92.3667885460745	3	-0.559594	Large paremchyma	PlantscRNAdb
LOC_Os01g19740	5820.08448078006	81.9224032694655	4	-0.169883	Large paremchyma	PlantscRNAdb
LOC_Os01g19740	6997.77103304129	86.4823348694316	18	0.522259306317659	Large paremchyma	PlantscRNAdb
LOC_Os01g19740	6625.29523580695	87.7882	6	0.303350195548528	Large paremchyma	PlantscRNAdb
LOC_Os01g22010	199.450381639021	30.0793377026561	9	0.657699627850619	Xylem	PlantscRNAdb
LOC_Os01g22010	248.001165504279	32.9493087557604	18	1.52754384103908	Xylem	PlantscRNAdb
LOC_Os01g22010	49.0705868167944	8.49232201023732	15	-2.03653	Xylem	PlantscRNAdb
LOC_Os01g22010	117.449893467446	20.9770114942529	19	-0.811435	Xylem	PlantscRNAdb
LOC_Os01g22010	142.059792486703	20.6653978655231	0	-0.37052	Xylem	PlantscRNAdb
LOC_Os01g22010	168.257686775069	25.868157739847	16	0.0988459294950269	Xylem	PlantscRNAdb
LOC_Os01g22010	207.994865937797	21.5939356689203	12	0.81078408149398	Xylem	PlantscRNAdb
LOC_Os01g22010	204.427744490794	26.1702127659574	17	0.746874918728916	Xylem	PlantscRNAdb
LOC_Os01g22010	199.814560079381	29.8701740076128	1	0.664224311567237	Xylem	PlantscRNAdb
LOC_Os01g22010	280.138218239402	35.0508201670524	8	2.10331681780833	Xylem	PlantscRNAdb
LOC_Os01g22010	110.304244338573	18.6187913397149	3	-0.939458	Xylem	PlantscRNAdb
LOC_Os01g22010	194.671160863189	28.4273658510695	4	0.572074284561727	Xylem	PlantscRNAdb
LOC_Os01g22010	157.319094306598	24.5710363761153	14	-0.0971318	Xylem	PlantscRNAdb
LOC_Os01g22010	206.350825442253	25.0438596491228	13	0.781329168566818	Xylem	PlantscRNAdb
LOC_Os01g22010	111.136153321042	19.0394511149228	11	-0.924553	Xylem	PlantscRNAdb
LOC_Os01g22010	90.4781373640081	13.3309073265405	10	-1.29467	Xylem	PlantscRNAdb
LOC_Os01g22010	163.247878033843	22.7142235754676	7	0.00908933246806934	Xylem	PlantscRNAdb
LOC_Os01g22010	121.566747022876	21.2530400377509	2	-0.737677	Xylem	PlantscRNAdb
LOC_Os01g22010	138.199174708979	19.9142067762106	5	-0.439688	Xylem	PlantscRNAdb
LOC_Os01g22010	144.872738326843	20.5948734483315	6	-0.320123	Xylem	PlantscRNAdb
LOC_Os01g22249	20.0350899859464	3.9272030651341	19	-0.335188	Large paremchyma,Mestome sheath	PlantscRNAdb
LOC_Os01g22249	540.712681763231	34.6498477598956	7	2.5	Large paremchyma,Mestome sheath	PlantscRNAdb
LOC_Os01g22249	29.5346591056082	4.02717127607957	10	-0.256068	Large paremchyma,Mestome sheath	PlantscRNAdb
LOC_Os01g22249	22.0716246731701	3.99156608986477	5	-0.318226	Large paremchyma,Mestome sheath	PlantscRNAdb
LOC_Os01g22249	12.5525200915805	2.70784649112241	0	-0.397508	Large paremchyma,Mestome sheath	PlantscRNAdb
LOC_Os01g22249	17.4879074835681	3.61473347060169	14	-0.356403	Large paremchyma,Mestome sheath	PlantscRNAdb
LOC_Os01g22249	6.57360715142361	1.63473276365373	4	-0.447305	Large paremchyma,Mestome sheath	PlantscRNAdb
LOC_Os01g22249	38.9074055486426	7.46704236691154	8	-0.178005	Large paremchyma,Mestome sheath	PlantscRNAdb
LOC_Os01g22249	126.258040315606	14.7322279397751	11	0.54951616637261	Large paremchyma,Mestome sheath	PlantscRNAdb
LOC_Os01g22249	20.1238	4.35068403105871	3	-0.334449	Large paremchyma,Mestome sheath	PlantscRNAdb
LOC_Os01g22249	13.3206622731858	3.51413811854269	1	-0.391111	Large paremchyma,Mestome sheath	PlantscRNAdb
LOC_Os01g22249	25.1962830526951	6.61147522134069	9	-0.292202	Large paremchyma,Mestome sheath	PlantscRNAdb
LOC_Os01g22249	17.6383665670506	3.55263157894737	13	-0.35515	Large paremchyma,Mestome sheath	PlantscRNAdb
LOC_Os01g22249	18.2412849657912	3.17557877484122	12	-0.350128	Large paremchyma,Mestome sheath	PlantscRNAdb
LOC_Os01g22249	12.5196663369036	3.44840103089041	2	-0.397782	Large paremchyma,Mestome sheath	PlantscRNAdb
LOC_Os01g22249	14.4044657782611	2.62776076092213	6	-0.382084	Large paremchyma,Mestome sheath	PlantscRNAdb
LOC_Os01g22249	12.8777891534118	3.19148936170213	17	-0.394799	Large paremchyma,Mestome sheath	PlantscRNAdb
LOC_Os01g22249	109.437522925427	14.5161290322581	18	0.409422336960035	Large paremchyma,Mestome sheath	PlantscRNAdb
LOC_Os01g22249	6.0050962466791	1.53559795253606	15	-0.45204	Large paremchyma,Mestome sheath	PlantscRNAdb
LOC_Os01g22249	141.697258836129	15.8917010005886	16	0.678105507324777	Large paremchyma,Mestome sheath	PlantscRNAdb
LOC_Os01g22520	147.376563388383	24.7709757161553	5	-0.722617	Fiber,Large paremchyma,Mestome sheath	PlantscRNAdb
LOC_Os01g22520	183.095827979189	28.5359801488834	0	0.132508461881359	Fiber,Large paremchyma,Mestome sheath	PlantscRNAdb
LOC_Os01g22520	118.867335583551	22.9344872697997	8	-1.40513	Fiber,Large paremchyma,Mestome sheath	PlantscRNAdb
LOC_Os01g22520	210.533163905516	29.7194905690795	6	0.789363280674126	Fiber,Large paremchyma,Mestome sheath	PlantscRNAdb
LOC_Os01g22520	162.861906781062	28.5060626858842	14	-0.351895	Fiber,Large paremchyma,Mestome sheath	PlantscRNAdb
LOC_Os01g22520	139.838210194981	24.6491228070175	13	-0.903087	Fiber,Large paremchyma,Mestome sheath	PlantscRNAdb
LOC_Os01g22520	141.773231237569	24.5840351670022	3	-0.856762	Fiber,Large paremchyma,Mestome sheath	PlantscRNAdb
LOC_Os01g22520	196.394472835921	29.075691411936	10	0.450880441617777	Fiber,Large paremchyma,Mestome sheath	PlantscRNAdb
LOC_Os01g22520	239.291668718959	39.2944535073409	1	1.47784712322748	Fiber,Large paremchyma,Mestome sheath	PlantscRNAdb
LOC_Os01g22520	129.588694795969	21.9573727707699	7	-1.14846	Fiber,Large paremchyma,Mestome sheath	PlantscRNAdb
LOC_Os01g22520	239.570355669604	40.8472176848524	2	1.48451893957865	Fiber,Large paremchyma,Mestome sheath	PlantscRNAdb
LOC_Os01g22520	215.113829979604	34.0245775729647	18	0.89902526069013	Fiber,Large paremchyma,Mestome sheath	PlantscRNAdb
LOC_Os01g22520	202.151253433622	34.9545820397838	9	0.588698817515715	Fiber,Large paremchyma,Mestome sheath	PlantscRNAdb
LOC_Os01g22520	208.815788633749	34.0905472108699	4	0.748249003910345	Fiber,Large paremchyma,Mestome sheath	PlantscRNAdb
LOC_Os01g22520	174.645396172979	28.8260602335587	12	-0.0697964	Fiber,Large paremchyma,Mestome sheath	PlantscRNAdb
LOC_Os01g22520	148.121579471076	23.6170212765957	17	-0.704781	Fiber,Large paremchyma,Mestome sheath	PlantscRNAdb
LOC_Os01g22520	127.691731241561	22.7749190013341	11	-1.19388	Fiber,Large paremchyma,Mestome sheath	PlantscRNAdb
LOC_Os01g22520	187.576363739858	32.5670498084291	19	0.239773303959006	Fiber,Large paremchyma,Mestome sheath	PlantscRNAdb
LOC_Os01g22520	126.778522003651	22.307239552678	16	-1.21574	Fiber,Large paremchyma,Mestome sheath	PlantscRNAdb
LOC_Os01g22520	251.131036511147	38.6226151698464	15	1.76128374428428	Fiber,Large paremchyma,Mestome sheath	PlantscRNAdb
LOC_Os01g22900	1516.13069656522	66.1639644414464	0	2.37134153766011	Large paremchyma	PlantscRNAdb
LOC_Os01g22900	879.369911918455	61.1930487654575	3	-0.0626582	Large paremchyma	PlantscRNAdb
LOC_Os01g22900	752.103013255243	55.1186598417869	15	-0.549132	Large paremchyma	PlantscRNAdb
LOC_Os01g22900	1232.21575469967	72.5012130033964	10	1.28608487620891	Large paremchyma	PlantscRNAdb
LOC_Os01g22900	1005.24338576601	57.0660522273425	18	0.418489554412655	Large paremchyma	PlantscRNAdb
LOC_Os01g22900	724.480941518027	51.4125956444968	16	-0.654717	Large paremchyma	PlantscRNAdb
LOC_Os01g22900	748.930000564616	49.8284145504461	14	-0.561261	Large paremchyma	PlantscRNAdb
LOC_Os01g22900	1153.61535234117	58.5845558600677	6	0.985637109381993	Large paremchyma	PlantscRNAdb
LOC_Os01g22900	707.38158601422	58.7400623930764	8	-0.720079	Large paremchyma	PlantscRNAdb
LOC_Os01g22900	709.496631268695	49.1779034362766	7	-0.711994	Large paremchyma	PlantscRNAdb
LOC_Os01g22900	672.924566747122	49.4517543859649	13	-0.85179	Large paremchyma	PlantscRNAdb
LOC_Os01g22900	1163.15193307475	57.3651301439581	5	1.02209041367297	Large paremchyma	PlantscRNAdb
LOC_Os01g22900	957.977370332368	56.4505165851006	1	0.23781657618699	Large paremchyma	PlantscRNAdb
LOC_Os01g22900	1333.92750756081	55.5119155034234	4	1.67487511252096	Large paremchyma	PlantscRNAdb
LOC_Os01g22900	929.273700379163	65.0404733384152	2	0.128097627194286	Large paremchyma	PlantscRNAdb
LOC_Os01g22900	556.521239102995	46.3312368972746	11	-1.29674	Large paremchyma	PlantscRNAdb
LOC_Os01g22900	820.658925170279	57.9280211567207	9	-0.287079	Large paremchyma	PlantscRNAdb
LOC_Os01g22900	652.499771048944	53.9272030651341	19	-0.929863	Large paremchyma	PlantscRNAdb
LOC_Os01g22900	758.418321618701	50.2836879432624	17	-0.524992	Large paremchyma	PlantscRNAdb
LOC_Os01g22900	640.918758853993	49.6005	12	-0.974131	Large paremchyma	PlantscRNAdb
LOC_Os01g28680	347.814709114903	41.5332362930616	10	1.39879825381834	Mesophyll,Xylem	PlantscRNAdb
LOC_Os01g28680	142.842126091405	28.0337941628264	18	-1.20432	Mesophyll,Xylem	PlantscRNAdb
LOC_Os01g28680	165.182528834844	26.8794326241135	17	-0.920598	Mesophyll,Xylem	PlantscRNAdb
LOC_Os01g28680	167.115126705108	26.4273101824603	16	-0.896055	Mesophyll,Xylem	PlantscRNAdb
LOC_Os01g28680	219.054506530868	39.4242985226324	2	-0.236434	Mesophyll,Xylem	PlantscRNAdb
LOC_Os01g28680	167.027965676882	27.5777	11	-0.897162	Mesophyll,Xylem	PlantscRNAdb
LOC_Os01g28680	270.069522666106	34.6150500217486	7	0.411447996680732	Mesophyll,Xylem	PlantscRNAdb
LOC_Os01g28680	217.575759573533	34.7992351816444	8	-0.255214	Mesophyll,Xylem	PlantscRNAdb
LOC_Os01g28680	322.043845284481	39.1008771929825	13	1.07151279484804	Mesophyll,Xylem	PlantscRNAdb
LOC_Os01g28680	116.411418364362	25.3126699293094	1	-1.53998	Mesophyll,Xylem	PlantscRNAdb
LOC_Os01g28680	274.622032179501	35.8771521637971	15	0.469264070498134	Mesophyll,Xylem	PlantscRNAdb
LOC_Os01g28680	317.375324141004	42.3483012201635	3	1.01222339363862	Mesophyll,Xylem	PlantscRNAdb
LOC_Os01g28680	274.104488880481	34.5155569885539	6	0.462691361206305	Mesophyll,Xylem	PlantscRNAdb
LOC_Os01g28680	161.030026342161	29.5019157088123	19	-0.973335	Mesophyll,Xylem	PlantscRNAdb
LOC_Os01g28680	168.619847827138	28.7348432852894	14	-0.876945	Mesophyll,Xylem	PlantscRNAdb
LOC_Os01g28680	340.993542646725	40.7881343609132	5	1.3121706338464	Mesophyll,Xylem	PlantscRNAdb
LOC_Os01g28680	325.722842811918	42.4340533941935	4	1.11823541936854	Mesophyll,Xylem	PlantscRNAdb
LOC_Os01g28680	340.364188981276	42.5498084752704	0	1.30417795247543	Mesophyll,Xylem	PlantscRNAdb
LOC_Os01g28680	146.991286898018	31.1486719558468	9	-1.15162	Mesophyll,Xylem	PlantscRNAdb
LOC_Os01g28680	268.470830623038	35.3820938332309	12	0.391144887614983	Mesophyll,Xylem	PlantscRNAdb
LOC_Os01g28790	127.755885380276	16.3362162422607	0	-0.534773	Large paremchyma	PlantscRNAdb
LOC_Os01g28790	169.391709695545	20.6886403766922	16	0.00146536579594226	Large paremchyma	PlantscRNAdb
LOC_Os01g28790	147.849533753809	20.9677419354839	18	-0.275982	Large paremchyma	PlantscRNAdb
LOC_Os01g28790	61.0444682760715	8.63542274826177	4	-1.39397	Large paremchyma	PlantscRNAdb
LOC_Os01g28790	117.040554330996	15.3792461610051	15	-0.672779	Large paremchyma	PlantscRNAdb
LOC_Os01g28790	223.049668945777	27.0921985815603	17	0.692540200676071	Large paremchyma	PlantscRNAdb
LOC_Os01g28790	132.020729709883	19.1549602526407	2	-0.479845	Large paremchyma	PlantscRNAdb
LOC_Os01g28790	143.684831636377	20.5444978265843	14	-0.32962	Large paremchyma	PlantscRNAdb
LOC_Os01g28790	437.785562440864	45.7302280446385	10	2.5	Large paremchyma	PlantscRNAdb
LOC_Os01g28790	178.265105407934	21.1356696233823	5	0.115748140661991	Large paremchyma	PlantscRNAdb
LOC_Os01g28790	224.529060515035	27.9969506384601	11	0.711593670072477	Large paremchyma	PlantscRNAdb
LOC_Os01g28790	194.213579945638	22.6446280991736	7	0.321152698750656	Large paremchyma	PlantscRNAdb
LOC_Os01g28790	220.594285482733	26.6133988936693	12	0.660916677437387	Large paremchyma	PlantscRNAdb
LOC_Os01g28790	110.204289821154	16.0617183251767	1	-0.760825	Large paremchyma	PlantscRNAdb
LOC_Os01g28790	160.325347105571	22.9885057471264	19	-0.115303	Large paremchyma	PlantscRNAdb
LOC_Os01g28790	214.086734487402	26.9736842105263	13	0.577104232975974	Large paremchyma	PlantscRNAdb
LOC_Os01g28790	103.487981289962	16.4335312468552	8	-0.847326	Large paremchyma	PlantscRNAdb
LOC_Os01g28790	103.544372613212	14.4858469249415	3	-0.8466	Large paremchyma	PlantscRNAdb
LOC_Os01g28790	154.353602536607	22.0420834770611	9	-0.192214	Large paremchyma	PlantscRNAdb
LOC_Os01g28790	162.331347159357	17.6366274383363	6	-0.0894669	Large paremchyma	PlantscRNAdb
LOC_Os01g28989	376.245167941196	50.4708652148323	16	-0.510594	Epidermis	PlantscRNAdb
LOC_Os01g28989	332.593022133255	47.1872798631378	8	-0.7597	Epidermis	PlantscRNAdb
LOC_Os01g28989	348.710392924958	48.7943262411347	17	-0.667725	Epidermis	PlantscRNAdb
LOC_Os01g28989	557.992727511625	63.9377635596917	5	0.526568503295221	Epidermis	PlantscRNAdb
LOC_Os01g28989	331.507355447156	47.3794549266247	11	-0.765896	Epidermis	PlantscRNAdb
LOC_Os01g28989	630.99267887376	69.3767717020665	3	0.94315089959761	Epidermis	PlantscRNAdb
LOC_Os01g28989	327.626400239027	49.904214559387	19	-0.788043	Epidermis	PlantscRNAdb
LOC_Os01g28989	789.844542616445	74.9355561444506	0	1.84965684679682	Epidermis	PlantscRNAdb
LOC_Os01g28989	368.804676860069	52.1162205444978	14	-0.553054	Epidermis	PlantscRNAdb
LOC_Os01g28989	604.320927847159	62.3327422215057	6	0.790945565910153	Epidermis	PlantscRNAdb
LOC_Os01g28989	732.910736983779	74.7253330502627	4	1.52475771003695	Epidermis	PlantscRNAdb
LOC_Os01g28989	490.956674201271	67.1857417692112	2	0.144019759007056	Epidermis	PlantscRNAdb
LOC_Os01g28989	740.153301301987	72.894369474174	15	1.56608821427367	Epidermis	PlantscRNAdb
LOC_Os01g28989	372.828256440964	50.3585330874821	12	-0.530093	Epidermis	PlantscRNAdb
LOC_Os01g28989	399.991322862704	52.8417818740399	18	-0.375084	Epidermis	PlantscRNAdb
LOC_Os01g28989	246.127162141761	43.7392204208348	9	-1.25313	Epidermis	PlantscRNAdb
LOC_Os01g28989	185.389486643305	36.7353181076672	1	-1.59973	Epidermis	PlantscRNAdb
LOC_Os01g28989	402.901087230451	51.3788603740757	7	-0.358479	Epidermis	PlantscRNAdb
LOC_Os01g28989	402.755971052198	53.0043859649123	13	-0.359307	Epidermis	PlantscRNAdb
LOC_Os01g28989	671.734608933411	68.1222707423581	10	1.17564928538472	Epidermis	PlantscRNAdb
LOC_Os01g31690	3018.77213129325	92.9664508534432	16	-0.87193	Mesophyll	PlantscRNAdb
LOC_Os01g31690	6463.10922683181	99.5819738988581	1	2.5	Mesophyll	PlantscRNAdb
LOC_Os01g31690	3880.47080232511	98.6505351326198	15	0.0464535315052339	Mesophyll	PlantscRNAdb
LOC_Os01g31690	3434.7185371007	95.4243880118966	14	-0.428621	Mesophyll	PlantscRNAdb
LOC_Os01g31690	3726.73924820504	96.7432950191571	19	-0.117391	Mesophyll	PlantscRNAdb
LOC_Os01g31690	2916.49410051308	94.1616984150065	5	-0.980936	Mesophyll	PlantscRNAdb
LOC_Os01g31690	3678.10801999763	96.943231441048	10	-0.169221	Mesophyll	PlantscRNAdb
LOC_Os01g31690	5225.69326847418	99.3320991687539	2	1.48016806759174	Mesophyll	PlantscRNAdb
LOC_Os01g31690	3717.01456861765	94.7871591023448	8	-0.127755	Mesophyll	PlantscRNAdb
LOC_Os01g31690	4206.55291070585	97.7643402635573	0	0.393986129649776	Mesophyll	PlantscRNAdb
LOC_Os01g31690	3247.7417741937	94.8780987502561	12	-0.627898	Mesophyll	PlantscRNAdb
LOC_Os01g31690	3033.70875517699	93.4232274902131	7	-0.856011	Mesophyll	PlantscRNAdb
LOC_Os01g31690	4703.29774246035	97.792342186961	9	0.923408068350403	Mesophyll	PlantscRNAdb
LOC_Os01g31690	2964.22394542525	93.9035087719298	13	-0.930066	Mesophyll	PlantscRNAdb
LOC_Os01g31690	4742.73256674644	98.2334869431644	18	0.965437013175296	Mesophyll	PlantscRNAdb
LOC_Os01g31690	2592.18666121833	92.6815323041738	11	-1.32658	Mesophyll	PlantscRNAdb
LOC_Os01g31690	4375.22514450831	98.890717053235	4	0.573754041294201	Mesophyll	PlantscRNAdb
LOC_Os01g31690	3161.72239342018	96.6666666666667	17	-0.719576	Mesophyll	PlantscRNAdb
LOC_Os01g31690	4278.72758644564	97.3641786232468	6	0.470908634550911	Mesophyll	PlantscRNAdb
LOC_Os01g31690	3370.45035136407	94.2648206729387	3	-0.497117	Mesophyll	PlantscRNAdb
LOC_Os01g36950	374.484230069001	49.4852436513384	14	-0.91345	Mestome sheath	PlantscRNAdb
LOC_Os01g36950	777.773115638113	67.9817038307604	11	2.0571238349753	Mestome sheath	PlantscRNAdb
LOC_Os01g36950	354.932280837714	44.8914693199065	0	-1.05747	Mestome sheath	PlantscRNAdb
LOC_Os01g36950	397.255613986593	50.7620886569985	3	-0.745719	Mestome sheath	PlantscRNAdb
LOC_Os01g36950	756.526150216168	64.5150065245759	7	1.90062141019774	Mestome sheath	PlantscRNAdb
LOC_Os01g36950	552.423815980754	56.0771470160116	10	0.397229769262034	Mestome sheath	PlantscRNAdb
LOC_Os01g36950	392.505875887716	46.0019345477995	6	-0.780705	Mestome sheath	PlantscRNAdb
LOC_Os01g36950	574.057011103869	60.3751635887742	5	0.556577112528126	Mestome sheath	PlantscRNAdb
LOC_Os01g36950	404.661163416119	55.1556552474171	1	-0.691171	Mestome sheath	PlantscRNAdb
LOC_Os01g36950	366.274612572237	48.0851063829787	17	-0.973921	Mestome sheath	PlantscRNAdb
LOC_Os01g36950	556.026737916384	62.1414913957935	8	0.4237684305726	Mestome sheath	PlantscRNAdb
LOC_Os01g36950	456.561350608624	56.5134099616858	19	-0.308881	Mestome sheath	PlantscRNAdb
LOC_Os01g36950	488.999365486807	58.294930875576	18	-0.0699466	Mestome sheath	PlantscRNAdb
LOC_Os01g36950	321.267821991776	45.4487553739186	4	-1.30544	Mestome sheath	PlantscRNAdb
LOC_Os01g36950	496.829889643583	55.2631578947368	13	-0.012268	Mestome sheath	PlantscRNAdb
LOC_Os01g36950	550.210569625114	58.1847981970908	12	0.380927280204934	Mestome sheath	PlantscRNAdb
LOC_Os01g36950	470.243786235138	53.6528617961843	15	-0.208098	Mestome sheath	PlantscRNAdb
LOC_Os01g36950	378.691248214005	54.6226723293041	2	-0.882462	Mestome sheath	PlantscRNAdb
LOC_Os01g36950	569.846889815613	65.9422789467633	9	0.525565898590769	Mestome sheath	PlantscRNAdb
LOC_Os01g36950	730.336559356923	62.5073572689818	16	1.70771223978178	Mestome sheath	PlantscRNAdb
LOC_Os01g37910	231.558583428838	36.0992907801418	17	-0.860989	Phloem	PlantscRNAdb
LOC_Os01g37910	239.491958580651	36.856554564173	14	-0.786014	Phloem	PlantscRNAdb
LOC_Os01g37910	281.104008766216	42.911877394636	19	-0.392755	Phloem	PlantscRNAdb
LOC_Os01g37910	240.026688894773	36.4970459310082	11	-0.78096	Phloem	PlantscRNAdb
LOC_Os01g37910	608.533855958229	59.9898211429402	5	2.5	Phloem	PlantscRNAdb
LOC_Os01g37910	527.403692520797	58.8180549092601	15	1.93492624637674	Phloem	PlantscRNAdb
LOC_Os01g37910	227.693778455743	36.4194424876723	8	-0.897514	Phloem	PlantscRNAdb
LOC_Os01g37910	223.173039151103	33.8709677419355	18	-0.940237	Phloem	PlantscRNAdb
LOC_Os01g37910	386.645636406641	49.8788053079167	3	0.604677561217554	Phloem	PlantscRNAdb
LOC_Os01g37910	307.829756853452	39.8068	4	-0.14018	Phloem	PlantscRNAdb
LOC_Os01g37910	362.363627855037	44.1470524464574	0	0.375197907686399	Phloem	PlantscRNAdb
LOC_Os01g37910	342.507206028942	42.2895821071218	16	0.187542722929465	Phloem	PlantscRNAdb
LOC_Os01g37910	321.720647015029	38.6990166048686	6	-0.00890282	Phloem	PlantscRNAdb
LOC_Os01g37910	266.896730676463	42.7273772565252	9	-0.527022	Phloem	PlantscRNAdb
LOC_Os01g37910	296.707473780432	46.9091437075756	2	-0.245292	Phloem	PlantscRNAdb
LOC_Os01g37910	182.815101394261	31.9467101685699	1	-1.32164	Phloem	PlantscRNAdb
LOC_Os01g37910	282.630691880277	41.6513009629174	12	-0.378327	Phloem	PlantscRNAdb
LOC_Os01g37910	373.612198907486	46.4701601164483	10	0.481503701226949	Phloem	PlantscRNAdb
LOC_Os01g37910	315.930535505268	43.5964912280702	13	-0.0636229	Phloem	PlantscRNAdb
LOC_Os01g37910	434.608471228548	46.2896911700739	7	1.05795533244938	Phloem	PlantscRNAdb
LOC_Os01g38980	166.236866638351	20.3723	5	0.460070205921963	Phloem	PlantscRNAdb
LOC_Os01g38980	100.655529700707	19.4961704599078	2	-0.432356	Phloem	PlantscRNAdb
LOC_Os01g38980	147.12170205024	21.0417892878164	16	0.199952286161865	Phloem	PlantscRNAdb
LOC_Os01g38980	126.919680896409	18.2875756165658	15	-0.0749555	Phloem	PlantscRNAdb
LOC_Os01g38980	85.8279029562638	16.5130568356375	18	-0.63413	Phloem	PlantscRNAdb
LOC_Os01g38980	101.866196967992	16.4783698286841	3	-0.415882	Phloem	PlantscRNAdb
LOC_Os01g38980	89.9998557208007	16.4134044480225	8	-0.577358	Phloem	PlantscRNAdb
LOC_Os01g38980	77.1997134450242	14.779226721574	14	-0.751542	Phloem	PlantscRNAdb
LOC_Os01g38980	267.931690803483	30.1174423662462	7	1.84392677646155	Phloem	PlantscRNAdb
LOC_Os01g38980	122.250708603408	18.3165096726011	0	-0.138491	Phloem	PlantscRNAdb
LOC_Os01g38980	76.6700152456359	13.4751773049645	17	-0.75875	Phloem	PlantscRNAdb
LOC_Os01g38980	364.07675183596	38.9616690926735	10	2.5	Phloem	PlantscRNAdb
LOC_Os01g38980	208.566476491666	28.8736420811892	11	1.03608879098553	Phloem	PlantscRNAdb
LOC_Os01g38980	123.83668372884	16.5081412219894	6	-0.116909	Phloem	PlantscRNAdb
LOC_Os01g38980	72.0752607999408	15.3514138118543	1	-0.821275	Phloem	PlantscRNAdb
LOC_Os01g38980	101.825088483039	16.1647203441918	12	-0.416441	Phloem	PlantscRNAdb
LOC_Os01g38980	152.608071729073	25.8620689655172	19	0.274610448863778	Phloem	PlantscRNAdb
LOC_Os01g38980	97.0911694812902	19.3170058640911	9	-0.48086	Phloem	PlantscRNAdb
LOC_Os01g38980	81.5639397777362	13.3991228070175	13	-0.692153	Phloem	PlantscRNAdb
LOC_Os01g38980	84.2347225485508	14.9355129770182	4	-0.65581	Phloem	PlantscRNAdb
LOC_Os01g40310	131.871778057154	22.4246332419797	6	0.694121436025007	Mesophyll	PlantscRNAdb
LOC_Os01g40310	103.469911561817	21.177219892787	4	-0.233255	Mesophyll	PlantscRNAdb
LOC_Os01g40310	186.919676758054	36.9494290375204	1	2.49154318650476	Mesophyll	PlantscRNAdb
LOC_Os01g40310	83.5940952823475	16.2505437146585	7	-0.882239	Mesophyll	PlantscRNAdb
LOC_Os01g40310	73.2839042150295	15.5326853440061	11	-1.21889	Mesophyll	PlantscRNAdb
LOC_Os01g40310	150.575152311946	32.748920105993	2	1.30482325183067	Mesophyll	PlantscRNAdb
LOC_Os01g40310	99.4482434613976	21.0478151452757	14	-0.36457	Mesophyll	PlantscRNAdb
LOC_Os01g40310	152.151218400331	32.7239277911924	9	1.35628489767567	Mesophyll	PlantscRNAdb
LOC_Os01g40310	87.118821789631	16.8794326241135	17	-0.76715	Mesophyll	PlantscRNAdb
LOC_Os01g40310	116.607634505208	24.1521585991748	8	0.195717241311152	Mesophyll	PlantscRNAdb
LOC_Os01g40310	111.153176577073	22.077975432398	3	0.0176185027856854	Mesophyll	PlantscRNAdb
LOC_Os01g40310	86.4235272168003	16.6123778501629	15	-0.789853	Mesophyll	PlantscRNAdb
LOC_Os01g40310	107.570427234796	22.9885057471264	19	-0.0993653	Mesophyll	PlantscRNAdb
LOC_Os01g40310	90.571035012363	17.8447039541078	12	-0.654429	Mesophyll	PlantscRNAdb
LOC_Os01g40310	118.538013216426	22.4481437760486	0	0.258747888512752	Mesophyll	PlantscRNAdb
LOC_Os01g40310	80.3641819122502	16.4214243672749	16	-0.987702	Mesophyll	PlantscRNAdb
LOC_Os01g40310	77.5519560466867	16.2938596491228	13	-1.07953	Mesophyll	PlantscRNAdb
LOC_Os01g40310	146.661815106459	28.9554531490015	18	1.17704512448884	Mesophyll	PlantscRNAdb
LOC_Os01g40310	83.1271123867181	16.6133488439727	5	-0.897487	Mesophyll	PlantscRNAdb
LOC_Os01g40310	125.270153366695	22.4041727316837	10	0.47856545501276	Mesophyll	PlantscRNAdb
LOC_Os01g40630	371.742177042772	44.3795914259837	8	-0.370661	Large paremchyma	PlantscRNAdb
LOC_Os01g40630	504.567709272649	49.7843145310382	3	-0.0439255	Large paremchyma	PlantscRNAdb
LOC_Os01g40630	517.149524776093	60.074775853933	2	-0.0129758	Large paremchyma	PlantscRNAdb
LOC_Os01g40630	521.507576109346	53.4684995488562	4	-0.00225547	Large paremchyma	PlantscRNAdb
LOC_Os01g40630	391.071170529333	44.6220036877689	12	-0.323114	Large paremchyma	PlantscRNAdb
LOC_Os01g40630	679.606280318896	56.1685417620275	0	0.386648579967052	Large paremchyma	PlantscRNAdb
LOC_Os01g40630	384.920279695784	50.2304147465438	18	-0.338244	Large paremchyma	PlantscRNAdb
LOC_Os01g40630	560.284112729426	51.136546832178	6	0.0931302070582217	Large paremchyma	PlantscRNAdb
LOC_Os01g40630	472.021608394114	43.6102653327534	7	-0.123985	Large paremchyma	PlantscRNAdb
LOC_Os01g40630	329.904027607711	37.7280753384344	16	-0.473577	Large paremchyma	PlantscRNAdb
LOC_Os01g40630	454.904495900148	49.9069334574221	15	-0.166091	Large paremchyma	PlantscRNAdb
LOC_Os01g40630	311.102795750036	44.0613026819923	19	-0.519826	Large paremchyma	PlantscRNAdb
LOC_Os01g40630	339.682324710041	40.1315789473684	13	-0.449524	Large paremchyma	PlantscRNAdb
LOC_Os01g40630	2166.55535930667	87.0211549456833	11	2.5	Large paremchyma	PlantscRNAdb
LOC_Os01g40630	734.874830684526	58.5638039786511	10	0.522602655425708	Large paremchyma	PlantscRNAdb
LOC_Os01g40630	456.941715988858	45.8921041151665	5	-0.16108	Large paremchyma	PlantscRNAdb
LOC_Os01g40630	351.068045893961	48.9364148556974	9	-0.421516	Large paremchyma	PlantscRNAdb
LOC_Os01g40630	336.153635807774	50.0135943447526	1	-0.458204	Large paremchyma	PlantscRNAdb
LOC_Os01g40630	295.454520571326	41.8668496911462	14	-0.558319	Large paremchyma	PlantscRNAdb
LOC_Os01g40630	268.97738325107	36.6666666666667	17	-0.62345	Large paremchyma	PlantscRNAdb
LOC_Os01g41710	1886.39432954929	47.2275334608031	8	0.821082489624701	Mesophyll	Wang et al., 2021
LOC_Os01g41710	1588.75876866643	70.0325732899023	15	0.190177711220553	Mesophyll	Wang et al., 2021
LOC_Os01g41710	1064.72292018865	39.6409652736904	16	-0.920633	Mesophyll	Wang et al., 2021
LOC_Os01g41710	2800.66672311296	51.4987765089723	1	2.5	Mesophyll	Wang et al., 2021
LOC_Os01g41710	1672.76462619669	44.8568655992237	10	0.368246812817719	Mesophyll	Wang et al., 2021
LOC_Os01g41710	1192.67904298453	43.6711613745107	7	-0.649401	Mesophyll	Wang et al., 2021
LOC_Os01g41710	2244.89527897878	54.2959817053251	2	1.58100499816698	Mesophyll	Wang et al., 2021
LOC_Os01g41710	1167.37069966381	48.7234042553191	17	-0.703048	Mesophyll	Wang et al., 2021
LOC_Os01g41710	1218.73742964002	46.7322270026634	12	-0.594165	Mesophyll	Wang et al., 2021
LOC_Os01g41710	1257.03282226536	46.6323443553951	4	-0.512989	Mesophyll	Wang et al., 2021
LOC_Os01g41710	1140.34662912353	45.5731	14	-0.760332	Mesophyll	Wang et al., 2021
LOC_Os01g41710	1110.64641398725	43.9473684210526	13	-0.823288	Mesophyll	Wang et al., 2021
LOC_Os01g41710	878.715443960787	40.1753382885458	11	-1.31492	Mesophyll	Wang et al., 2021
LOC_Os01g41710	1589.11146911328	47.7969348659004	19	0.190925338273585	Mesophyll	Wang et al., 2021
LOC_Os01g41710	1103.21139448683	45.259560855024	5	-0.839048	Mesophyll	Wang et al., 2021
LOC_Os01g41710	2018.9527838944	45.8778889272163	9	1.1020696203833	Mesophyll	Wang et al., 2021
LOC_Os01g41710	1618.90281711603	44.4700460829493	18	0.254074727258836	Mesophyll	Wang et al., 2021
LOC_Os01g41710	1762.3279157186	48.1028210749476	0	0.558096127736135	Mesophyll	Wang et al., 2021
LOC_Os01g41710	1435.82	42.1247783330646	6	-0.134008	Mesophyll	Wang et al., 2021
LOC_Os01g41710	1228.75261589282	39.3697876011668	3	-0.572935	Mesophyll	Wang et al., 2021
LOC_Os01g42190	101.151896391672	15.1661492468667	9	-0.870305	Mesophyll	PlantscRNAdb
LOC_Os01g42190	109.228474221958	15.0088287227781	16	-0.731514	Mesophyll	PlantscRNAdb
LOC_Os01g42190	213.711068590771	26.0992907801418	17	1.06394363970553	Mesophyll	PlantscRNAdb
LOC_Os01g42190	187.706168768857	22.197179002472	5	0.617068177977541	Mesophyll	PlantscRNAdb
LOC_Os01g42190	55.1069510846331	7.7588809499849	8	-1.66155	Mesophyll	PlantscRNAdb
LOC_Os01g42190	152.973249287908	19.7636744806556	11	0.0202079886862053	Mesophyll	PlantscRNAdb
LOC_Os01g42190	126.165459046788	17.5883256528418	18	-0.440465	Mesophyll	PlantscRNAdb
LOC_Os01g42190	151.980613533278	22.7231478456568	2	0.00315025863472363	Mesophyll	PlantscRNAdb
LOC_Os01g42190	162.63695063826	20.0732445199299	4	0.186271731769764	Mesophyll	PlantscRNAdb
LOC_Os01g42190	111.032120738776	14.2105911835997	3	-0.70052	Mesophyll	PlantscRNAdb
LOC_Os01g42190	118.150089053583	16.1722488038278	7	-0.578203	Mesophyll	PlantscRNAdb
LOC_Os01g42190	162.398087691329	19.5042039075863	0	0.182167044175093	Mesophyll	PlantscRNAdb
LOC_Os01g42190	93.7629856444662	15.2298850574713	19	-0.997278	Mesophyll	PlantscRNAdb
LOC_Os01g42190	299.373640727301	37.4127501163332	15	2.5	Mesophyll	PlantscRNAdb
LOC_Os01g42190	95.6890360141749	14.7464654703643	1	-0.96418	Mesophyll	PlantscRNAdb
LOC_Os01g42190	141.693427545107	17.0240206351765	6	-0.173628	Mesophyll	PlantscRNAdb
LOC_Os01g42190	236.462250182782	27.1348859776807	10	1.4549062986049	Mesophyll	PlantscRNAdb
LOC_Os01g42190	228.06584811574	25.6140350877193	13	1.31062018036339	Mesophyll	PlantscRNAdb
LOC_Os01g42190	156.914766601711	22.0446629788978	12	0.0879401230753591	Mesophyll	PlantscRNAdb
LOC_Os01g42190	131.742744243732	18.851521390986	14	-0.344623	Mesophyll	PlantscRNAdb
LOC_Os01g42700	129.462405874171	23.598671631277	8	-0.440912	Mesophyll precursor	PlantscRNAdb
LOC_Os01g42700	116.365886964622	19.6137738483015	15	-0.78487	Mesophyll precursor	PlantscRNAdb
LOC_Os01g42700	169.343968805017	27.4329030936284	12	0.606510640766863	Mesophyll precursor	PlantscRNAdb
LOC_Os01g42700	127.435003654596	19.4502660003224	6	-0.494158	Mesophyll precursor	PlantscRNAdb
LOC_Os01g42700	135.615695585086	23.1994055517223	4	-0.279306	Mesophyll precursor	PlantscRNAdb
LOC_Os01g42700	145.762281092346	24.5388439258864	3	-0.0128227	Mesophyll precursor	PlantscRNAdb
LOC_Os01g42700	120.485717484782	21.8125960061444	18	-0.676669	Mesophyll precursor	PlantscRNAdb
LOC_Os01g42700	133.62155403116	23.758865248227	17	-0.331678	Mesophyll precursor	PlantscRNAdb
LOC_Os01g42700	164.32637047239	28.735632183908	19	0.474731862280363	Mesophyll precursor	PlantscRNAdb
LOC_Os01g42700	175.166499317116	28.0922431865828	11	0.759429608711276	Mesophyll precursor	PlantscRNAdb
LOC_Os01g42700	213.699788882664	29.377990430622	7	1.77144162988016	Mesophyll precursor	PlantscRNAdb
LOC_Os01g42700	105.011963830132	23.1405858651857	2	-1.08306	Mesophyll precursor	PlantscRNAdb
LOC_Os01g42700	105.244	23.7898125790502	9	-1.07697	Mesophyll precursor	PlantscRNAdb
LOC_Os01g42700	141.227666637239	22.8239658869161	0	-0.131917	Mesophyll precursor	PlantscRNAdb
LOC_Os01g42700	169.812330233655	26.0651446851825	5	0.618811365708287	Mesophyll precursor	PlantscRNAdb
LOC_Os01g42700	152.064280239232	22.4769529354682	10	0.152688692321979	Mesophyll precursor	PlantscRNAdb
LOC_Os01g42700	243.84535493525	34.1671571512654	16	2.5	Mesophyll precursor	PlantscRNAdb
LOC_Os01g42700	171.400353574663	26.5789473684211	13	0.660518127033779	Mesophyll precursor	PlantscRNAdb
LOC_Os01g42700	81.7853056377728	18.8825448613377	1	-1.69307	Mesophyll precursor	PlantscRNAdb
LOC_Os01g42700	123.334126131807	22.8551818805765	14	-0.60186	Mesophyll precursor	PlantscRNAdb
LOC_Os01g44210	322.146448960868	43.1707908782145	10	-0.578975	Mesophyll	PlantscRNAdb
LOC_Os01g44210	376.949453292734	51.8667605917279	8	0.0502651825544057	Mesophyll	PlantscRNAdb
LOC_Os01g44210	328.677581660136	47.7011494252874	19	-0.503985	Mesophyll	PlantscRNAdb
LOC_Os01g44210	297.606495091837	42.4342105263158	13	-0.860739	Mesophyll	PlantscRNAdb
LOC_Os01g44210	470.543447340122	60.2046682764172	9	1.12489742531304	Mesophyll	PlantscRNAdb
LOC_Os01g44210	360.419462192782	46.5441229612855	0	-0.13953	Mesophyll	PlantscRNAdb
LOC_Os01g44210	492.972475639593	57.9109062980031	18	1.38242417400755	Mesophyll	PlantscRNAdb
LOC_Os01g44210	306.357826129028	41.9952913478517	16	-0.760257	Mesophyll	PlantscRNAdb
LOC_Os01g44210	362.960268186489	47.4406700791066	15	-0.110357	Mesophyll	PlantscRNAdb
LOC_Os01g44210	291.626966679893	40.6936164025011	5	-0.929395	Mesophyll	PlantscRNAdb
LOC_Os01g44210	391.066130140502	51.5878558810238	3	0.212350754984775	Mesophyll	PlantscRNAdb
LOC_Os01g44210	292.068684494128	40.1652892561983	7	-0.924323	Mesophyll	PlantscRNAdb
LOC_Os01g44210	422.292914290152	48.9279380944704	6	0.570892020654964	Mesophyll	PlantscRNAdb
LOC_Os01g44210	591.104290000857	66.3845840130506	1	2.5	Mesophyll	PlantscRNAdb
LOC_Os01g44210	312.399856283569	42.6347060028683	12	-0.690884	Mesophyll	PlantscRNAdb
LOC_Os01g44210	335.088915783135	47.0830473575841	14	-0.430371	Mesophyll	PlantscRNAdb
LOC_Os01g44210	507.138116704401	63.5885150096192	2	1.54507194625542	Mesophyll	PlantscRNAdb
LOC_Os01g44210	329.054506364547	46.0992907801418	17	-0.499657	Mesophyll	PlantscRNAdb
LOC_Os01g44210	411.473136823658	51.6957698635954	4	0.44666095387219	Mesophyll	PlantscRNAdb
LOC_Os01g44210	249.48619840198	38.2885458357156	11	-1.41325	Mesophyll	PlantscRNAdb
LOC_Os01g44390	7.21657549561219	1.53919643331033	4	-0.428711	Companion cell	Delannoy et al., 2023
LOC_Os01g44390	8.82189424500306	1.86133085155886	15	-0.414448	Companion cell	Delannoy et al., 2023
LOC_Os01g44390	13.0964659708987	2.38375515008829	16	-0.376468	Companion cell	Delannoy et al., 2023
LOC_Os01g44390	22.5761529287568	4.3072231751477	11	-0.29224	Companion cell	Delannoy et al., 2023
LOC_Os01g44390	8.19361779425807	2.05614464382817	1	-0.42003	Companion cell	Delannoy et al., 2023
LOC_Os01g44390	8.92166	2.29772405531961	2	-0.413561	Companion cell	Delannoy et al., 2023
LOC_Os01g44390	473.379470945433	39.8581560283688	17	2.5	Companion cell	Delannoy et al., 2023
LOC_Os01g44390	202.229781331235	23.1578947368421	13	1.30399847936629	Companion cell	Delannoy et al., 2023
LOC_Os01g44390	9.55271435596999	1.74109301950669	6	-0.407954	Companion cell	Delannoy et al., 2023
LOC_Os01g44390	8.92371408537621	2.05293348092986	8	-0.413543	Companion cell	Delannoy et al., 2023
LOC_Os01g44390	66.4913893049765	9.64966195451752	12	0.0979509446095148	Companion cell	Delannoy et al., 2023
LOC_Os01g44390	24.0433749891252	5.06912442396313	18	-0.279203	Companion cell	Delannoy et al., 2023
LOC_Os01g44390	9.53554289128905	1.82688125271857	7	-0.408107	Companion cell	Delannoy et al., 2023
LOC_Os01g44390	12.0622552746543	2.77777777777778	19	-0.385657	Companion cell	Delannoy et al., 2023
LOC_Os01g44390	9.70854162001304	1.94852406572633	5	-0.40657	Companion cell	Delannoy et al., 2023
LOC_Os01g44390	13.9077314072247	2.70499757399321	10	-0.369259	Companion cell	Delannoy et al., 2023
LOC_Os01g44390	8.52307824830896	1.7682912139536	0	-0.417103	Companion cell	Delannoy et al., 2023
LOC_Os01g44390	173.023118021202	19.2862045298559	14	1.04449471069985	Companion cell	Delannoy et al., 2023
LOC_Os01g44390	22.802111500952	6.26652868805335	9	-0.290232	Companion cell	Delannoy et al., 2023
LOC_Os01g44390	6.3346911624129	1.49541925146872	3	-0.436547	Companion cell	Delannoy et al., 2023
LOC_Os01g45274	4179.00047849261	94.379	16	-0.843897	Mestome sheath	PlantscRNAdb
LOC_Os01g45274	3795.2071495166	95.0923367747564	5	-1.11657	Mestome sheath	PlantscRNAdb
LOC_Os01g45274	5778.91604950191	99.185667752443	15	0.292805711972516	Mestome sheath	PlantscRNAdb
LOC_Os01g45274	3968.73970544701	94.3975641583297	7	-0.993282	Mestome sheath	PlantscRNAdb
LOC_Os01g45274	8725.8394493358	99.5921696574225	1	2.38652595243872	Mestome sheath	PlantscRNAdb
LOC_Os01g45274	4832.38570358814	95.6302905513612	14	-0.379682	Mestome sheath	PlantscRNAdb
LOC_Os01g45274	3562.7696555002	93.8250428816467	11	-1.28171	Mestome sheath	PlantscRNAdb
LOC_Os01g45274	4018.40302098193	94.0726577437859	8	-0.957998	Mestome sheath	PlantscRNAdb
LOC_Os01g45274	7832.28622073315	99.4119568768376	2	1.75167725539938	Mestome sheath	PlantscRNAdb
LOC_Os01g45274	5370.34825212446	97.8927203065134	19	0.00252783538431403	Mestome sheath	PlantscRNAdb
LOC_Os01g45274	6633.18478633527	99.2834775224245	4	0.89974369522865	Mestome sheath	PlantscRNAdb
LOC_Os01g45274	6049.52229857336	97.0564562492814	9	0.485065131036295	Mestome sheath	PlantscRNAdb
LOC_Os01g45274	6023.19482963721	98.3208460815727	0	0.466360079322038	Mestome sheath	PlantscRNAdb
LOC_Os01g45274	6251.1816390048	97.4405628335759	10	0.628339381993811	Mestome sheath	PlantscRNAdb
LOC_Os01g45274	6272.31096310865	97.8494623655914	18	0.643351273224539	Mestome sheath	PlantscRNAdb
LOC_Os01g45274	6371.0435200098	97.6704820248267	6	0.713498448678298	Mestome sheath	PlantscRNAdb
LOC_Os01g45274	4151.3155669864	94.3640350877193	13	-0.863566	Mestome sheath	PlantscRNAdb
LOC_Os01g45274	4749.05696550257	96.3122311001844	12	-0.438885	Mestome sheath	PlantscRNAdb
LOC_Os01g45274	4483.33403508915	93.8046916724868	3	-0.627675	Mestome sheath	PlantscRNAdb
LOC_Os01g45274	4287.76589329302	95.0354609929078	17	-0.766622	Mestome sheath	PlantscRNAdb
LOC_Os01g45750	113.214306285555	21.6655227636696	14	-0.840842	Mesophyll precursor	PlantscRNAdb
LOC_Os01g45750	170.473208272192	26.9085356987058	5	0.259981637688722	Mesophyll precursor	PlantscRNAdb
LOC_Os01g45750	293.041493010111	44.2185770353225	8	2.5	Mesophyll precursor	PlantscRNAdb
LOC_Os01g45750	153.085232522984	28.0651340996169	19	-0.0743087	Mesophyll precursor	PlantscRNAdb
LOC_Os01g45750	156.222150329744	28.1874039938556	18	-0.0140003	Mesophyll precursor	PlantscRNAdb
LOC_Os01g45750	199.852666395347	35.7249626307922	9	0.824812692454345	Mesophyll precursor	PlantscRNAdb
LOC_Os01g45750	115.156556966476	21.2121212121212	11	-0.803502	Mesophyll precursor	PlantscRNAdb
LOC_Os01g45750	172.516001361139	32.9594540636684	2	0.299255097745787	Mesophyll precursor	PlantscRNAdb
LOC_Os01g45750	173.098605048448	25.245848782847	6	0.310455871219342	Mesophyll precursor	PlantscRNAdb
LOC_Os01g45750	202.304133218158	30.0007227348286	0	0.871943057672354	Mesophyll precursor	PlantscRNAdb
LOC_Os01g45750	109.693999725976	18.9995650282732	7	-0.908521	Mesophyll precursor	PlantscRNAdb
LOC_Os01g45750	180.480130478337	26.5526443474042	10	0.452368454387703	Mesophyll precursor	PlantscRNAdb
LOC_Os01g45750	103.136082308153	18.5822577340709	12	-1.0346	Mesophyll precursor	PlantscRNAdb
LOC_Os01g45750	152.125692972456	29.6798531810767	1	-0.0927562	Mesophyll precursor	PlantscRNAdb
LOC_Os01g45750	248.88145004194	37.6360872601783	3	1.76740936884284	Mesophyll precursor	PlantscRNAdb
LOC_Os01g45750	169.045544573817	26.9359375829308	4	0.232534269897821	Mesophyll precursor	PlantscRNAdb
LOC_Os01g45750	114.380753583979	20.364920541495	16	-0.818417	Mesophyll precursor	PlantscRNAdb
LOC_Os01g45750	101.451756761939	19.0780141843972	17	-1.06698	Mesophyll precursor	PlantscRNAdb
LOC_Os01g45750	113.156617877589	20.5701754385965	13	-0.841951	Mesophyll precursor	PlantscRNAdb
LOC_Os01g45750	97.6909958675247	16.8683108422522	15	-1.13928	Mesophyll precursor	PlantscRNAdb
LOC_Os01g46610	235.111191569355	34.0646070242528	8	-0.62725	Mestome sheath	PlantscRNAdb
LOC_Os01g46610	275.970941319578	33.9022954679223	16	0.0183024102861096	Mestome sheath	PlantscRNAdb
LOC_Os01g46610	247.374689986128	34.4314802104781	14	-0.433496	Mestome sheath	PlantscRNAdb
LOC_Os01g46610	260.085213831073	30.5875484316119	4	-0.23268	Mestome sheath	PlantscRNAdb
LOC_Os01g46610	377.349042955345	46.5027634838956	11	1.6199968952615	Mestome sheath	PlantscRNAdb
LOC_Os01g46610	275.242252885641	33.6663947797716	1	0.00678970461228977	Mestome sheath	PlantscRNAdb
LOC_Os01g46610	193.440272392697	26.3095189186968	3	-1.28562	Mestome sheath	PlantscRNAdb
LOC_Os01g46610	267.096757158629	32.9186602870813	7	-0.121903	Mestome sheath	PlantscRNAdb
LOC_Os01g46610	248.435747770103	36.8773946360153	19	-0.416732	Mestome sheath	PlantscRNAdb
LOC_Os01g46610	262.285359400372	34.5833333333333	13	-0.197919	Mestome sheath	PlantscRNAdb
LOC_Os01g46610	265.300633984221	34.9223677826298	10	-0.15028	Mestome sheath	PlantscRNAdb
LOC_Os01g46610	267.421168704006	34.2549923195084	18	-0.116777	Mestome sheath	PlantscRNAdb
LOC_Os01g46610	278.107701777177	37.6152427781192	12	0.0520615494436522	Mestome sheath	PlantscRNAdb
LOC_Os01g46610	281.814720998994	37.9106319648626	2	0.110629545366619	Mestome sheath	PlantscRNAdb
LOC_Os01g46610	275.61075149516	37.4152006439002	9	0.012611693592803	Mestome sheath	PlantscRNAdb
LOC_Os01g46610	231.367151348821	26.9546993390295	6	-0.686402	Mestome sheath	PlantscRNAdb
LOC_Os01g46610	501.678861586933	53.6528617961843	15	2.5	Mestome sheath	PlantscRNAdb
LOC_Os01g46610	263.367021755936	35.3900709219858	17	-0.18083	Mestome sheath	PlantscRNAdb
LOC_Os01g46610	245.954505227972	29.8104025632995	0	-0.455934	Mestome sheath	PlantscRNAdb
LOC_Os01g46610	243.236082061763	31.4017740293733	5	-0.498883	Mestome sheath	PlantscRNAdb
LOC_Os01g46926	157.154851058991	31.1990212071778	1	-0.00267358	Mestome sheath	PlantscRNAdb
LOC_Os01g46926	150.539389874903	28.8819563248465	8	-0.144594	Mestome sheath	PlantscRNAdb
LOC_Os01g46926	112.38149399128	20.8219904117179	0	-0.963187	Mestome sheath	PlantscRNAdb
LOC_Os01g46926	122.933613130382	26.9229373116992	2	-0.736815	Mestome sheath	PlantscRNAdb
LOC_Os01g46926	124.360338115937	21.1832984039981	6	-0.706207	Mestome sheath	PlantscRNAdb
LOC_Os01g46926	136.116416753293	25.582350766197	3	-0.454007	Mestome sheath	PlantscRNAdb
LOC_Os01g46926	92.5237911903897	17.2852983988355	10	-1.38919	Mestome sheath	PlantscRNAdb
LOC_Os01g46926	192.649239204203	35.4030125330574	9	0.758780179526165	Mestome sheath	PlantscRNAdb
LOC_Os01g46926	126.888967662555	24.0857703943527	4	-0.651961	Mestome sheath	PlantscRNAdb
LOC_Os01g46926	143.382300983433	25.927015891701	16	-0.298133	Mestome sheath	PlantscRNAdb
LOC_Os01g46926	239.244532056464	36.3532372454816	14	1.75837934764307	Mestome sheath	PlantscRNAdb
LOC_Os01g46926	79.6654335596761	14.797580269893	15	-1.66504	Mestome sheath	PlantscRNAdb
LOC_Os01g46926	150.545464569299	24.5498042627229	7	-0.144463	Mestome sheath	PlantscRNAdb
LOC_Os01g46926	158.072346657969	29.8003072196621	18	0.017009264277878	Mestome sheath	PlantscRNAdb
LOC_Os01g46926	147.022989476496	24.8000581648975	5	-0.22003	Mestome sheath	PlantscRNAdb
LOC_Os01g46926	228.432339288352	35.2482269503546	17	1.5264276152912	Mestome sheath	PlantscRNAdb
LOC_Os01g46926	226.973993729831	34.1666666666667	13	1.49514203003377	Mestome sheath	PlantscRNAdb
LOC_Os01g46926	241.209846074462	35.8681151133981	11	1.8005408222733	Mestome sheath	PlantscRNAdb
LOC_Os01g46926	150.937066472365	29.2145593869732	19	-0.136062	Mestome sheath	PlantscRNAdb
LOC_Os01g46926	164.555130157357	27.8016799836099	12	0.156083076167346	Mestome sheath	PlantscRNAdb
LOC_Os01g46980	113.642201024982	19.5215311004785	7	-0.131062	Fiber,Xylem	PlantscRNAdb
LOC_Os01g46980	156.930058991016	31.5856042313441	9	1.66485514368119	Fiber,Xylem	PlantscRNAdb
LOC_Os01g46980	85.3927	16.3482618227372	0	-1.30307	Fiber,Xylem	PlantscRNAdb
LOC_Os01g46980	116.063162889439	24.6941272430669	1	-0.0306218	Fiber,Xylem	PlantscRNAdb
LOC_Os01g46980	113.509634877344	21.4893617021277	17	-0.136562	Fiber,Xylem	PlantscRNAdb
LOC_Os01g46980	137.402836808804	23.6315479693938	16	0.85471396337077	Fiber,Xylem	PlantscRNAdb
LOC_Os01g46980	89.9297108110834	16.7273168364871	10	-1.11484	Fiber,Xylem	PlantscRNAdb
LOC_Os01g46980	156.91475988818	26.9487	11	1.66422041780399	Fiber,Xylem	PlantscRNAdb
LOC_Os01g46980	81.1420564735817	15.6817124243834	15	-1.47942	Fiber,Xylem	PlantscRNAdb
LOC_Os01g46980	99.4699965969871	23.2894115938873	2	-0.719036	Fiber,Xylem	PlantscRNAdb
LOC_Os01g46980	94.2916325867019	16.1131710462679	6	-0.933874	Fiber,Xylem	PlantscRNAdb
LOC_Os01g46980	144.995336066823	27.6642849954715	8	1.16970993427753	Fiber,Xylem	PlantscRNAdb
LOC_Os01g46980	137.624249505101	24.2763157894737	13	0.863899885538323	Fiber,Xylem	PlantscRNAdb
LOC_Os01g46980	117.297820224703	20.9175512578159	5	0.0206013735913167	Fiber,Xylem	PlantscRNAdb
LOC_Os01g46980	135.638770017065	26.1136712749616	18	0.78152674096556	Fiber,Xylem	PlantscRNAdb
LOC_Os01g46980	78.4476986924054	16.5224775755002	4	-1.5912	Fiber,Xylem	PlantscRNAdb
LOC_Os01g46980	132.429128107665	23.8885474288056	12	0.648365810005104	Fiber,Xylem	PlantscRNAdb
LOC_Os01g46980	125.339478867288	25.0514756348662	14	0.354231972125256	Fiber,Xylem	PlantscRNAdb
LOC_Os01g46980	117.394376207262	23.4674329501916	19	0.0246072673608662	Fiber,Xylem	PlantscRNAdb
LOC_Os01g46980	102.169471222193	20.1429686537118	3	-0.60704	Fiber,Xylem	PlantscRNAdb
LOC_Os01g47330	86.7816221421589	16.7700587486135	3	-0.738799	Mesophyll	PlantscRNAdb
LOC_Os01g47330	73.4048199106971	15.2359867163128	8	-1.20341	Mesophyll	PlantscRNAdb
LOC_Os01g47330	104.15508557696	18.323737020887	0	-0.135379	Mesophyll	PlantscRNAdb
LOC_Os01g47330	85.5540826889532	15.1265450264862	16	-0.781435	Mesophyll	PlantscRNAdb
LOC_Os01g47330	157.95308007263	30.7633670913645	2	1.73314733519399	Mesophyll	PlantscRNAdb
LOC_Os01g47330	126.889646165492	20.0628728034822	6	0.654243552546078	Mesophyll	PlantscRNAdb
LOC_Os01g47330	72.5431546990594	14.3510577472842	11	-1.23333	Mesophyll	PlantscRNAdb
LOC_Os01g47330	89.1296941557343	19.1570881226054	19	-0.657246	Mesophyll	PlantscRNAdb
LOC_Os01g47330	101.056902244937	19.2633264699154	14	-0.242986	Mesophyll	PlantscRNAdb
LOC_Os01g47330	116.868805851409	21.171912318879	4	0.306196953689834	Mesophyll	PlantscRNAdb
LOC_Os01g47330	115.934463768626	22.7342549923195	18	0.273745125910077	Mesophyll	PlantscRNAdb
LOC_Os01g47330	151.518151002733	25.7561656584458	15	1.50964759800016	Mesophyll	PlantscRNAdb
LOC_Os01g47330	107.350805009374	18.753032508491	10	-0.0243849	Mesophyll	PlantscRNAdb
LOC_Os01g47330	84.7955917414267	15.5082157917697	5	-0.807779	Mesophyll	PlantscRNAdb
LOC_Os01g47330	105.802075265183	19.1149354640443	12	-0.0781758	Mesophyll	PlantscRNAdb
LOC_Os01g47330	131.961556772823	25.8364953432218	9	0.8304025553099	Mesophyll	PlantscRNAdb
LOC_Os01g47330	85.0973012306007	16.2719298245614	13	-0.7973	Mesophyll	PlantscRNAdb
LOC_Os01g47330	102.512825611856	17.7304964539007	17	-0.192419	Mesophyll	PlantscRNAdb
LOC_Os01g47330	177.331825724059	30.7707993474714	1	2.40621529184038	Mesophyll	PlantscRNAdb
LOC_Os01g47330	84.416238553134	14.9021313614615	7	-0.820955	Mesophyll	PlantscRNAdb
LOC_Os01g47340	478.457307123871	53.737492642731	16	-0.740004	Large paremchyma	PlantscRNAdb
LOC_Os01g47340	640.467259349338	66.7433548334087	3	0.347230384621059	Large paremchyma	PlantscRNAdb
LOC_Os01g47340	471.220844205545	52.5967812092214	7	-0.788568	Large paremchyma	PlantscRNAdb
LOC_Os01g47340	755.64383006289	72.9193921706753	8	1.12017043184586	Large paremchyma	PlantscRNAdb
LOC_Os01g47340	554.30953671422	59.6762147967911	0	-0.230967	Large paremchyma	PlantscRNAdb
LOC_Os01g47340	465.362987983266	51.1038330907326	10	-0.827879	Large paremchyma	PlantscRNAdb
LOC_Os01g47340	860.261386026155	75.796251581005	9	1.82224984040802	Large paremchyma	PlantscRNAdb
LOC_Os01g47340	504.694350654159	56.5867650071707	12	-0.56393	Large paremchyma	PlantscRNAdb
LOC_Os01g47340	599.312811790718	59.8984362405288	6	0.0710464312145764	Large paremchyma	PlantscRNAdb
LOC_Os01g47340	936.323788828852	79.5676998368679	1	2.33269807523666	Large paremchyma	PlantscRNAdb
LOC_Os01g47340	581.237051674791	62.5257378174331	14	-0.0502584	Large paremchyma	PlantscRNAdb
LOC_Os01g47340	559.231054279703	62.3404255319149	17	-0.197939	Large paremchyma	PlantscRNAdb
LOC_Os01g47340	531.281579355151	61.0636378111565	4	-0.385505	Large paremchyma	PlantscRNAdb
LOC_Os01g47340	542.74991528323	59.5614035087719	13	-0.308542	Large paremchyma	PlantscRNAdb
LOC_Os01g47340	346.823959877517	45.974872033504	15	-1.62338	Large paremchyma	PlantscRNAdb
LOC_Os01g47340	464.293156044175	54.4496146575542	5	-0.835059	Large paremchyma	PlantscRNAdb
LOC_Os01g47340	562.014725302398	61.2068965517241	19	-0.179258	Large paremchyma	PlantscRNAdb
LOC_Os01g47340	696.199963411829	72.293005190751	2	0.721247761967398	Large paremchyma	PlantscRNAdb
LOC_Os01g47340	448.723220227454	53.2304173813608	11	-0.939547	Large paremchyma	PlantscRNAdb
LOC_Os01g47340	775.913509927771	69.7388632872504	18	1.25619850782459	Large paremchyma	PlantscRNAdb
LOC_Os01g47530	87.4086984475396	15.4172731683649	10	-0.533368	Mestome sheath	PlantscRNAdb
LOC_Os01g47530	111.06510180544	18.1791900551688	0	-0.084847	Mestome sheath	PlantscRNAdb
LOC_Os01g47530	92.1454950748225	17.9128509610546	8	-0.443559	Mestome sheath	PlantscRNAdb
LOC_Os01g47530	141.144665119125	23.0226796264532	11	0.485456339517721	Mestome sheath	PlantscRNAdb
LOC_Os01g47530	87.2681857494101	16.8202764976959	18	-0.536032	Mestome sheath	PlantscRNAdb
LOC_Os01g47530	136.705409087932	23.1297185998627	14	0.401288814029691	Mestome sheath	PlantscRNAdb
LOC_Os01g47530	88.8717478723838	19.8736796253948	2	-0.505629	Mestome sheath	PlantscRNAdb
LOC_Os01g47530	110.544967059198	18.6773525821347	4	-0.0947086	Mestome sheath	PlantscRNAdb
LOC_Os01g47530	92.2676582791211	16.7375886524823	17	-0.441243	Mestome sheath	PlantscRNAdb
LOC_Os01g47530	87.9768172603111	18.8859434475258	1	-0.522597	Mestome sheath	PlantscRNAdb
LOC_Os01g47530	91.9967903334915	19.7318007662835	19	-0.446379	Mestome sheath	PlantscRNAdb
LOC_Os01g47530	314.358164642839	31.9443236189648	7	2.5	Mestome sheath	PlantscRNAdb
LOC_Os01g47530	114.383181715384	19.4078947368421	13	-0.0219368	Mestome sheath	PlantscRNAdb
LOC_Os01g47530	91.2806454913055	16.6262684359722	3	-0.459957	Mestome sheath	PlantscRNAdb
LOC_Os01g47530	102.886358474122	18.7871337840606	12	-0.239915	Mestome sheath	PlantscRNAdb
LOC_Os01g47530	93.0460475497769	15.7772284426349	5	-0.426485	Mestome sheath	PlantscRNAdb
LOC_Os01g47530	94.3433966484546	21.0187420949753	9	-0.401888	Mestome sheath	PlantscRNAdb
LOC_Os01g47530	99.0696061456859	15.0088666774142	6	-0.312279	Mestome sheath	PlantscRNAdb
LOC_Os01g47530	184.840581443705	24.9558563861095	16	1.31392334505414	Mestome sheath	PlantscRNAdb
LOC_Os01g47530	89.2003600038994	15.0302466263378	15	-0.499399	Mestome sheath	PlantscRNAdb
LOC_Os01g47730	163.223340840965	22.0403	10	2.5	Mestome sheath	PlantscRNAdb
LOC_Os01g47730	70.4134361366931	10.6916	7	0.69723	Mestome sheath	PlantscRNAdb
LOC_Os01g47730	63.084891081867	8.82652	5	0.444933	Mestome sheath	PlantscRNAdb
LOC_Os01g47730	58.721447185687	7.90746	6	0.294715	Mestome sheath	PlantscRNAdb
LOC_Os01g47730	56.5041879278992	9.15244	16	0.218383	Mestome sheath	PlantscRNAdb
LOC_Os01g47730	50.4022697024701	7.63931	0	0.00831488	Mestome sheath	PlantscRNAdb
LOC_Os01g47730	47.8575666057924	7.42206	15	-0.0792904	Mestome sheath	PlantscRNAdb
LOC_Os01g47730	45.7598720322054	9.20542	2	-0.151507	Mestome sheath	PlantscRNAdb
LOC_Os01g47730	45.4681168105225	7.68049	18	-0.161551	Mestome sheath	PlantscRNAdb
LOC_Os01g47730	42.6511830555982	8.17148	8	-0.258528	Mestome sheath	PlantscRNAdb
LOC_Os01g47730	42.3382779904642	7.96968	12	-0.2693	Mestome sheath	PlantscRNAdb
LOC_Os01g47730	42.2514900363716	7.36206	3	-0.272288	Mestome sheath	PlantscRNAdb
LOC_Os01g47730	40.6357440616565	7.9474	11	-0.327913	Mestome sheath	PlantscRNAdb
LOC_Os01g47730	40.0629245395331	9.46303	9	-0.347633	Mestome sheath	PlantscRNAdb
LOC_Os01g47730	39.5436515400815	7.66284	19	-0.365509	Mestome sheath	PlantscRNAdb
LOC_Os01g47730	36.741858538222	6.40351	13	-0.461965	Mestome sheath	PlantscRNAdb
LOC_Os01g47730	33.2245300857718	6.42873	14	-0.583055	Mestome sheath	PlantscRNAdb
LOC_Os01g47730	32.2100760333756	5.74468	17	-0.617979	Mestome sheath	PlantscRNAdb
LOC_Os01g47730	32.1530476889166	7.00449	1	-0.619942	Mestome sheath	PlantscRNAdb
LOC_Os01g47730	19.9669750599215	3.37562	4	-1.03947	Mestome sheath	PlantscRNAdb
LOC_Os01g48280	169.137305433473	31.2260536398467	19	-0.111856	Mestome sheath	PlantscRNAdb
LOC_Os01g48280	118.814484324694	19.7646300177334	6	-0.815656	Mestome sheath	PlantscRNAdb
LOC_Os01g48280	331.358385709789	45.531914893617	17	2.15691974973401	Mestome sheath	PlantscRNAdb
LOC_Os01g48280	146.73430405181	25.3678634490877	16	-0.425178	Mestome sheath	PlantscRNAdb
LOC_Os01g48280	273.825796943126	39.459127228027	12	1.35228612110061	Mestome sheath	PlantscRNAdb
LOC_Os01g48280	138.597384173611	25.9315558111828	3	-0.538978	Mestome sheath	PlantscRNAdb
LOC_Os01g48280	145.015143189164	24.2192257503262	7	-0.449221	Mestome sheath	PlantscRNAdb
LOC_Os01g48280	134.637171982562	28.1912724306688	1	-0.594364	Mestome sheath	PlantscRNAdb
LOC_Os01g48280	95.049360125311	18.8737328167295	4	-1.14803	Mestome sheath	PlantscRNAdb
LOC_Os01g48280	115.411133641657	21.1028385295486	15	-0.863254	Mestome sheath	PlantscRNAdb
LOC_Os01g48280	191.402132347842	34.4268894032404	8	0.199533329156119	Mestome sheath	PlantscRNAdb
LOC_Os01g48280	343.973347316078	45.0877192982456	13	2.33334884061859	Mestome sheath	PlantscRNAdb
LOC_Os01g48280	241.302763326009	38.0004575611988	14	0.897428672226863	Mestome sheath	PlantscRNAdb
LOC_Os01g48280	140.627029217228	23.8355167394469	10	-0.510592	Mestome sheath	PlantscRNAdb
LOC_Os01g48280	229.516899105183	36.4208	11	0.732595090114895	Mestome sheath	PlantscRNAdb
LOC_Os01g48280	121.806037896015	27.6489164760971	2	-0.773817	Mestome sheath	PlantscRNAdb
LOC_Os01g48280	111.705206076333	20.5449420607579	0	-0.915084	Mestome sheath	PlantscRNAdb
LOC_Os01g48280	152.975117280291	28.1874039938556	18	-0.337895	Mestome sheath	PlantscRNAdb
LOC_Os01g48280	154.698526490169	26.1960157045223	5	-0.313792	Mestome sheath	PlantscRNAdb
LOC_Os01g48280	186.11608791387	36.2078877773945	9	0.125604288151642	Mestome sheath	PlantscRNAdb
LOC_Os01g48420	197.153471093427	32.9140461215933	11	0.165703905597516	Large paremchyma	PlantscRNAdb
LOC_Os01g48420	288.012363431609	43.1034482758621	19	2.1803564337658	Large paremchyma	PlantscRNAdb
LOC_Os01g48420	148.063560362127	25.401720108892	0	-0.922787	Large paremchyma	PlantscRNAdb
LOC_Os01g48420	161.867010739941	26.2809917355372	7	-0.616718	Large paremchyma	PlantscRNAdb
LOC_Os01g48420	236.194402943666	42.1754628032655	9	1.03137494813427	Large paremchyma	PlantscRNAdb
LOC_Os01g48420	148.851141175164	25.7161553002763	5	-0.905324	Large paremchyma	PlantscRNAdb
LOC_Os01g48420	184.328321374339	33.7173579109063	18	-0.118674	Large paremchyma	PlantscRNAdb
LOC_Os01g48420	225.47637046759	37.5767334205495	8	0.793719495054953	Large paremchyma	PlantscRNAdb
LOC_Os01g48420	130.150305468833	22.6151698464402	15	-1.31999	Large paremchyma	PlantscRNAdb
LOC_Os01g48420	209.194896467166	34.9347975291695	14	0.432703507371865	Large paremchyma	PlantscRNAdb
LOC_Os01g48420	173.796681776511	35.0865730153545	2	-0.352196	Large paremchyma	PlantscRNAdb
LOC_Os01g48420	155.854763681035	24.9637272287603	6	-0.75003	Large paremchyma	PlantscRNAdb
LOC_Os01g48420	157.755917836656	28.0719773222135	3	-0.707875	Large paremchyma	PlantscRNAdb
LOC_Os01g48420	206.687654480722	38.4312126155519	1	0.377109373691279	Large paremchyma	PlantscRNAdb
LOC_Os01g48420	289.183079956513	41.7021276595745	17	2.20631522487549	Large paremchyma	PlantscRNAdb
LOC_Os01g48420	165.704745220981	27.1348859776807	10	-0.531622	Large paremchyma	PlantscRNAdb
LOC_Os01g48420	195.429661903746	30.6356680400235	16	0.127481157634177	Large paremchyma	PlantscRNAdb
LOC_Os01g48420	214.215850080647	33.3991228070175	13	0.544035228801667	Large paremchyma	PlantscRNAdb
LOC_Os01g48420	173.083904491532	30.1782421634911	12	-0.368001	Large paremchyma	PlantscRNAdb
LOC_Os01g48420	132.603581885293	24.7916777241123	4	-1.26559	Large paremchyma	PlantscRNAdb
LOC_Os01g48690	194.820535688773	35.5984822352535	9	0.72460232200921	Mesophyll	PlantscRNAdb
LOC_Os01g48690	126.755535697888	21.8952324896998	16	-1.07828	Mesophyll	PlantscRNAdb
LOC_Os01g48690	188.650468052632	30.8423119791943	4	0.561171294042365	Mesophyll	PlantscRNAdb
LOC_Os01g48690	125.263084599649	22.1271929824561	13	-1.11782	Mesophyll	PlantscRNAdb
LOC_Os01g48690	152.964391978309	26.5970995439793	3	-0.384072	Mesophyll	PlantscRNAdb
LOC_Os01g48690	152.112321458471	25.7324318787134	12	-0.406641	Mesophyll	PlantscRNAdb
LOC_Os01g48690	160.442580299526	30.1724137931034	19	-0.185991	Mesophyll	PlantscRNAdb
LOC_Os01g48690	173.494609986885	27.6638801223831	0	0.159727159314208	Mesophyll	PlantscRNAdb
LOC_Os01g48690	153.981800640918	27.0418668496912	14	-0.357123	Mesophyll	PlantscRNAdb
LOC_Os01g48690	190.309432625046	27.6962759954861	6	0.605113484212545	Mesophyll	PlantscRNAdb
LOC_Os01g48690	224.119147170405	34.6207538389949	15	1.50065575850598	Mesophyll	PlantscRNAdb
LOC_Os01g48690	115.043923645742	21.5361158757385	11	-1.3885	Mesophyll	PlantscRNAdb
LOC_Os01g48690	128.93859072594	25.0276743483949	8	-1.02046	Mesophyll	PlantscRNAdb
LOC_Os01g48690	241.641793289865	40.7048667754214	1	1.9647907140498	Mesophyll	PlantscRNAdb
LOC_Os01g48690	124.465254197818	21.9208957394213	5	-1.13895	Mesophyll	PlantscRNAdb
LOC_Os01g48690	136.157891305496	22.1139625924315	7	-0.829237	Mesophyll	PlantscRNAdb
LOC_Os01g48690	151.623888454343	24.8936170212766	17	-0.419578	Mesophyll	PlantscRNAdb
LOC_Os01g48690	193.150108616604	29.463852498787	10	0.680356516347529	Mesophyll	PlantscRNAdb
LOC_Os01g48690	182.254819361429	31.8740399385561	18	0.391765138104041	Mesophyll	PlantscRNAdb
LOC_Os01g48690	233.097337683687	41.1376093506116	2	1.73846756080668	Mesophyll	PlantscRNAdb
LOC_Os01g48930	148.429639410546	23.1714410353352	5	-0.438483	Large paremchyma	PlantscRNAdb
LOC_Os01g48930	199.597313505368	31.8607225520781	8	0.841507347246399	Large paremchyma	PlantscRNAdb
LOC_Os01g48930	155.055765836527	23.5129730901732	0	-0.272727	Large paremchyma	PlantscRNAdb
LOC_Os01g48930	156.015197423005	21.2961470256328	6	-0.248726	Large paremchyma	PlantscRNAdb
LOC_Os01g48930	150.567244020266	23.401093360225	4	-0.38501	Large paremchyma	PlantscRNAdb
LOC_Os01g48930	155.338578431172	23.8680598238066	12	-0.265652	Large paremchyma	PlantscRNAdb
LOC_Os01g48930	159.162043804248	26.2355696150528	3	-0.170006	Large paremchyma	PlantscRNAdb
LOC_Os01g48930	118.820653460769	20.2207666181465	10	-1.17917	Large paremchyma	PlantscRNAdb
LOC_Os01g48930	178.529002502972	27.8197208876687	14	0.314470684125875	Large paremchyma	PlantscRNAdb
LOC_Os01g48930	153.140931053115	23.5432607416127	16	-0.320627	Large paremchyma	PlantscRNAdb
LOC_Os01g48930	173.317041747324	28.735632183908	19	0.184090303626491	Large paremchyma	PlantscRNAdb
LOC_Os01g48930	250.692734144771	34.5942088091354	1	2.11969049118553	Large paremchyma	PlantscRNAdb
LOC_Os01g48930	153.254691766907	28.4874224109768	2	-0.317782	Large paremchyma	PlantscRNAdb
LOC_Os01g48930	235.711165634208	36.0469127285271	9	1.74491740779881	Large paremchyma	PlantscRNAdb
LOC_Os01g48930	80.5663555048841	14.9604467194044	15	-2.13612	Large paremchyma	PlantscRNAdb
LOC_Os01g48930	147.168223431354	21.4184397163121	17	-0.470038	Large paremchyma	PlantscRNAdb
LOC_Os01g48930	158.345342387519	24.2043072231751	11	-0.190436	Large paremchyma	PlantscRNAdb
LOC_Os01g48930	148.782018597523	22.096563723358	7	-0.429668	Large paremchyma	PlantscRNAdb
LOC_Os01g48930	157.039480391197	24.2105263157895	13	-0.223103	Large paremchyma	PlantscRNAdb
LOC_Os01g48930	239.627071672664	33.8709677419355	18	1.84287618823293	Large paremchyma	PlantscRNAdb
LOC_Os01g49529	55.3480492123314	11.0043468313887	14	-0.240448	Epidermis,Mestome sheath,Phloem	PlantscRNAdb
LOC_Os01g49529	51.4208131976542	9.1581756428918	10	-0.301576	Epidermis,Mestome sheath,Phloem	PlantscRNAdb
LOC_Os01g49529	47.1460216928862	10.3139013452915	9	-0.368114	Epidermis,Mestome sheath,Phloem	PlantscRNAdb
LOC_Os01g49529	102.706551444432	15.9634623749456	7	0.496695843162277	Epidermis,Mestome sheath,Phloem	PlantscRNAdb
LOC_Os01g49529	328.256681107099	36.5275556201832	5	2.5	Epidermis,Mestome sheath,Phloem	PlantscRNAdb
LOC_Os01g49529	80.9136095830001	13.3790737564322	11	0.157484696953335	Epidermis,Mestome sheath,Phloem	PlantscRNAdb
LOC_Os01g49529	49.7571094243148	9.85815602836879	17	-0.327472	Epidermis,Mestome sheath,Phloem	PlantscRNAdb
LOC_Os01g49529	32.9895160685819	6.99233716475096	19	-0.588463	Epidermis,Mestome sheath,Phloem	PlantscRNAdb
LOC_Os01g49529	45.2103758420251	7.82685797194906	6	-0.398243	Epidermis,Mestome sheath,Phloem	PlantscRNAdb
LOC_Os01g49529	38.8794375353387	7.7770017665667	3	-0.496785	Epidermis,Mestome sheath,Phloem	PlantscRNAdb
LOC_Os01g49529	59.720518762832	11.2272075394386	12	-0.17239	Epidermis,Mestome sheath,Phloem	PlantscRNAdb
LOC_Os01g49529	51.9725751573485	9.72124383616786	8	-0.292988	Epidermis,Mestome sheath,Phloem	PlantscRNAdb
LOC_Os01g49529	49.8653515952928	9.32568840492423	0	-0.325787	Epidermis,Mestome sheath,Phloem	PlantscRNAdb
LOC_Os01g49529	27.6272673369299	6.77338227297444	1	-0.671927	Epidermis,Mestome sheath,Phloem	PlantscRNAdb
LOC_Os01g49529	56.6260549192851	11.2149036675336	4	-0.220556	Epidermis,Mestome sheath,Phloem	PlantscRNAdb
LOC_Os01g49529	44.8415642417089	8.06451612903226	18	-0.403983	Epidermis,Mestome sheath,Phloem	PlantscRNAdb
LOC_Os01g49529	109.861953981709	18.3931724543849	16	0.60807099901269	Epidermis,Mestome sheath,Phloem	PlantscRNAdb
LOC_Os01g49529	65.4787846492597	12.1710526315789	13	-0.0827612	Epidermis,Mestome sheath,Phloem	PlantscRNAdb
LOC_Os01g49529	38.7050969130748	9.69545174053505	2	-0.499499	Epidermis,Mestome sheath,Phloem	PlantscRNAdb
LOC_Os01g49529	78.5897841026807	14.6347138203816	15	0.121313926169804	Epidermis,Mestome sheath,Phloem	PlantscRNAdb
LOC_Os01g50760	195.485002794038	28.2202160245043	6	0.50744615596178	Mesophyll	PlantscRNAdb
LOC_Os01g50760	217.417312108806	35.6445607326155	8	0.936442616426246	Mesophyll	PlantscRNAdb
LOC_Os01g50760	265.573448448143	41.7730251810969	9	1.87837771969005	Mesophyll	PlantscRNAdb
LOC_Os01g50760	201.276590514838	31.5640277720718	3	0.620729741243862	Mesophyll	PlantscRNAdb
LOC_Os01g50760	197.675415292653	34.1428001016371	2	0.550290673398456	Mesophyll	PlantscRNAdb
LOC_Os01g50760	214.394629749482	33.7941628264209	18	0.877318881909824	Mesophyll	PlantscRNAdb
LOC_Os01g50760	117.715073679871	21.1740041928721	11	-1.01374	Mesophyll	PlantscRNAdb
LOC_Os01g50760	189.847864207777	30.4973196751765	4	0.397183599203777	Mesophyll	PlantscRNAdb
LOC_Os01g50760	66.722414250049	11.3773848301536	15	-2.01115	Mesophyll	PlantscRNAdb
LOC_Os01g50760	150.191262345082	25.7210123602119	16	-0.3785	Mesophyll	PlantscRNAdb
LOC_Os01g50760	113.50216294717	19.6476131940176	12	-1.09614	Mesophyll	PlantscRNAdb
LOC_Os01g50760	249.275712513861	40.4193855356172	1	1.55959364050128	Mesophyll	PlantscRNAdb
LOC_Os01g50760	133.995952596195	23.5872797986731	14	-0.695281	Mesophyll	PlantscRNAdb
LOC_Os01g50760	200.874982102443	29.0780312703269	0	0.612874271720004	Mesophyll	PlantscRNAdb
LOC_Os01g50760	148.268197491188	24.4252873563218	19	-0.416116	Mesophyll	PlantscRNAdb
LOC_Os01g50760	128.396061743039	21.1570247933884	7	-0.804815	Mesophyll	PlantscRNAdb
LOC_Os01g50760	127.750269207178	22.0394736842105	13	-0.817447	Mesophyll	PlantscRNAdb
LOC_Os01g50760	185.482926726159	24.5269286754003	10	0.31180532449096	Mesophyll	PlantscRNAdb
LOC_Os01g50760	177.940596588781	26.9667005961902	5	0.164277178405098	Mesophyll	PlantscRNAdb
LOC_Os01g50760	109.053673375683	19.8581560283688	17	-1.18315	Mesophyll	PlantscRNAdb
LOC_Os01g51290	774.000234828073	47.7566072526122	12	2.5	Fiber	PlantscRNAdb
LOC_Os01g51290	119.900723622346	19.8143050819605	3	-0.188991	Fiber	PlantscRNAdb
LOC_Os01g51290	165.726821230996	24.9243670718115	4	0.0411288334148431	Fiber	PlantscRNAdb
LOC_Os01g51290	142.27552601535	21.0845840661061	0	-0.0766338	Fiber	PlantscRNAdb
LOC_Os01g51290	112.919045446357	16.604868611962	6	-0.22405	Fiber	PlantscRNAdb
LOC_Os01g51290	119.571941943274	18.1560283687943	17	-0.190642	Fiber	PlantscRNAdb
LOC_Os01g51290	84.0988578291614	13.997390169639	7	-0.368773	Fiber	PlantscRNAdb
LOC_Os01g51290	39.7101331302884	11.1337683523654	1	-0.591675	Fiber	PlantscRNAdb
LOC_Os01g51290	63.6232	15.3544593270173	2	-0.471593	Fiber	PlantscRNAdb
LOC_Os01g51290	80.1402910208132	15.5177618999698	8	-0.388651	Fiber	PlantscRNAdb
LOC_Os01g51290	55.1021972159483	9.28338762214984	15	-0.514382	Fiber	PlantscRNAdb
LOC_Os01g51290	100.077315521794	17.3432437583381	11	-0.288536	Fiber	PlantscRNAdb
LOC_Os01g51290	48.6805307425942	12.9124985627228	9	-0.546629	Fiber	PlantscRNAdb
LOC_Os01g51290	687.184408442193	44.2324561403509	13	2.5	Fiber	PlantscRNAdb
LOC_Os01g51290	111.888039454567	19.0803019903912	14	-0.229227	Fiber	PlantscRNAdb
LOC_Os01g51290	55.9242494623015	12.2887864823349	18	-0.510254	Fiber	PlantscRNAdb
LOC_Os01g51290	78.6560082096611	14.5085344320188	16	-0.396105	Fiber	PlantscRNAdb
LOC_Os01g51290	81.6595959940999	13.1004366812227	10	-0.381022	Fiber	PlantscRNAdb
LOC_Os01g51290	116.508426997672	18.5037080122146	5	-0.206025	Fiber	PlantscRNAdb
LOC_Os01g51290	113.08064701638	18.1034482758621	19	-0.223238	Fiber	PlantscRNAdb
LOC_Os01g51360	205.25490450264	33.9477726574501	18	-0.292009	Fiber	PlantscRNAdb
LOC_Os01g51360	235.575641711288	34.4408899229315	5	0.282991058576881	Fiber	PlantscRNAdb
LOC_Os01g51360	217.538847747102	35.9665895139378	8	-0.0590576	Fiber	PlantscRNAdb
LOC_Os01g51360	206.054482092859	31.6543707871132	4	-0.276846	Fiber	PlantscRNAdb
LOC_Os01g51360	236.21944472179	41.5477875784965	2	0.295200098271078	Fiber	PlantscRNAdb
LOC_Os01g51360	227.567377502837	30.8237949379333	6	0.131122841113454	Fiber	PlantscRNAdb
LOC_Os01g51360	162.24712858833	28.0942576069549	14	-1.10761	Fiber	PlantscRNAdb
LOC_Os01g51360	221.125484685457	34.7436630455498	11	0.00895919193795438	Fiber	PlantscRNAdb
LOC_Os01g51360	287.463895473083	40.7864122847836	15	1.26699663094274	Fiber	PlantscRNAdb
LOC_Os01g51360	286.362771314965	40.1118304885227	16	1.24611498184294	Fiber	PlantscRNAdb
LOC_Os01g51360	246.999338166868	37.5210550100653	3	0.499629317804324	Fiber	PlantscRNAdb
LOC_Os01g51360	190.835527632446	34.4276780859163	1	-0.565458	Fiber	PlantscRNAdb
LOC_Os01g51360	242.942594301495	34.9562745428702	0	0.422697482951806	Fiber	PlantscRNAdb
LOC_Os01g51360	214.090419488842	37.7831	9	-0.124453	Fiber	PlantscRNAdb
LOC_Os01g51360	153.090190357295	25.6914566687154	12	-1.28126	Fiber	PlantscRNAdb
LOC_Os01g51360	129.962989649463	22.4113475177305	17	-1.71984	Fiber	PlantscRNAdb
LOC_Os01g51360	185.02174467698	31.1302681992337	19	-0.67571	Fiber	PlantscRNAdb
LOC_Os01g51360	146.067331039605	25	13	-1.41444	Fiber	PlantscRNAdb
LOC_Os01g51360	276.174411770359	38.8767588549248	10	1.05290357389727	Fiber	PlantscRNAdb
LOC_Os01g51360	342.46650584221	43.4971726837756	7	2.31006266562475	Fiber	PlantscRNAdb
LOC_Os01g51920	165.298081720663	24.2703533026114	18	-0.873544	Large paremchyma	PlantscRNAdb
LOC_Os01g51920	283.318643390684	33.8824067719057	14	-0.154884	Large paremchyma	PlantscRNAdb
LOC_Os01g51920	188.014	29.5964125560538	9	-0.735222	Large paremchyma	PlantscRNAdb
LOC_Os01g51920	258.259055791459	30.8745094092785	8	-0.307479	Large paremchyma	PlantscRNAdb
LOC_Os01g51920	272.41947905129	35.6782460343388	2	-0.221253	Large paremchyma	PlantscRNAdb
LOC_Os01g51920	435.973223597533	31.2570682905611	7	0.774671448245202	Large paremchyma	PlantscRNAdb
LOC_Os01g51920	246.294499488184	29.4322940902745	15	-0.380335	Large paremchyma	PlantscRNAdb
LOC_Os01g51920	358.436611624224	31.2107044978236	6	0.302529584662171	Large paremchyma	PlantscRNAdb
LOC_Os01g51920	828.600389062433	54.597282872392	10	2.5	Large paremchyma	PlantscRNAdb
LOC_Os01g51920	219.904223168546	28.3687943262411	17	-0.541032	Large paremchyma	PlantscRNAdb
LOC_Os01g51920	303.115922987212	32.2624378620435	3	-0.0343334	Large paremchyma	PlantscRNAdb
LOC_Os01g51920	569.021388256947	36.6366148029664	5	1.58483850107209	Large paremchyma	PlantscRNAdb
LOC_Os01g51920	119.753042302262	21.5096519847743	1	-1.15088	Large paremchyma	PlantscRNAdb
LOC_Os01g51920	416.12338347174	45.9770114942529	19	0.653800284670977	Large paremchyma	PlantscRNAdb
LOC_Os01g51920	238.760729459447	27.2155517438536	11	-0.42621	Large paremchyma	PlantscRNAdb
LOC_Os01g51920	204.319542544769	22.9817950214957	4	-0.635932	Large paremchyma	PlantscRNAdb
LOC_Os01g51920	259.745368014464	31.9517543859649	13	-0.298429	Large paremchyma	PlantscRNAdb
LOC_Os01g51920	183.16193777924	22.3366686286051	16	-0.764766	Large paremchyma	PlantscRNAdb
LOC_Os01g51920	419.580986680663	35.6573273266039	0	0.674854586387867	Large paremchyma	PlantscRNAdb
LOC_Os01g51920	204.984925337757	26.900225363655	12	-0.63188	Large paremchyma	PlantscRNAdb
LOC_Os01g52110	1283.68503204771	66.0386904044906	0	0.179961107648741	Large paremchyma,Preprocambium	PlantscRNAdb
LOC_Os01g52110	525.348930390435	46.789204281061	15	-0.753103	Large paremchyma,Preprocambium	PlantscRNAdb
LOC_Os01g52110	627.606755775109	57.7586206896552	19	-0.627284	Large paremchyma,Preprocambium	PlantscRNAdb
LOC_Os01g52110	441.165296468698	50.9141083132115	9	-0.856684	Large paremchyma,Preprocambium	PlantscRNAdb
LOC_Os01g52110	1364.7596527496	60.4964539007092	17	0.279716153892534	Large paremchyma,Preprocambium	PlantscRNAdb
LOC_Os01g52110	1241.47585002381	66.7072640278382	7	0.128026496444219	Large paremchyma,Preprocambium	PlantscRNAdb
LOC_Os01g52110	1070.42833645787	62.5788452207666	10	-0.0824321	Large paremchyma,Preprocambium	PlantscRNAdb
LOC_Os01g52110	703.911449965041	52.9185867895545	18	-0.533398	Large paremchyma,Preprocambium	PlantscRNAdb
LOC_Os01g52110	1180.31098014165	64.4736842105263	13	0.0527686121548028	Large paremchyma,Preprocambium	PlantscRNAdb
LOC_Os01g52110	2245.00841810426	70.1898878975063	14	1.36278327815171	Large paremchyma,Preprocambium	PlantscRNAdb
LOC_Os01g52110	4041.89099233388	92.6243567753002	11	2.5	Large paremchyma,Preprocambium	PlantscRNAdb
LOC_Os01g52110	749.314590967472	64.3353124685519	8	-0.477534	Large paremchyma,Preprocambium	PlantscRNAdb
LOC_Os01g52110	1460.17548164147	75.7733864672774	3	0.397116770029827	Large paremchyma,Preprocambium	PlantscRNAdb
LOC_Os01g52110	1328.96519201049	69.0700412007063	16	0.235674281659412	Large paremchyma,Preprocambium	PlantscRNAdb
LOC_Os01g52110	847.442485797348	57.1033881052785	5	-0.356796	Large paremchyma,Preprocambium	PlantscRNAdb
LOC_Os01g52110	882.139419707972	56.8326162671584	12	-0.314105	Large paremchyma,Preprocambium	PlantscRNAdb
LOC_Os01g52110	645.224617553186	59.7807542923518	2	-0.605607	Large paremchyma,Preprocambium	PlantscRNAdb
LOC_Os01g52110	306.503569403781	44.3447525829255	1	-1.02237	Large paremchyma,Preprocambium	PlantscRNAdb
LOC_Os01g52110	953.681	58.2621312268257	6	-0.226079	Large paremchyma,Preprocambium	PlantscRNAdb
LOC_Os01g52110	849.44110145559	57.6084071970702	4	-0.354337	Large paremchyma,Preprocambium	PlantscRNAdb
LOC_Os01g52500	132.785033380003	22.7323390478212	4	-1.03017	Mesophyll	PlantscRNAdb
LOC_Os01g52500	164.775315027925	26.0112264810041	0	-0.735648	Mesophyll	PlantscRNAdb
LOC_Os01g52500	163.595063652481	31.9031543794693	2	-0.746514	Mesophyll	PlantscRNAdb
LOC_Os01g52500	180.873184196308	28.4085621219172	15	-0.587442	Mesophyll	PlantscRNAdb
LOC_Os01g52500	319.442405312618	37.5728577642453	7	0.688302467535618	Mesophyll	PlantscRNAdb
LOC_Os01g52500	170.983913841087	24.2060293406416	6	-0.678488	Mesophyll	PlantscRNAdb
LOC_Os01g52500	268.47665166223	40.615880044279	8	0.219083689566375	Mesophyll	PlantscRNAdb
LOC_Os01g52500	255.040201665752	40.7956766701161	9	0.0953803359214839	Mesophyll	PlantscRNAdb
LOC_Os01g52500	454.375381421166	44.1141848145968	16	1.93056970823448	Mesophyll	PlantscRNAdb
LOC_Os01g52500	289.913749070431	37.5657894736842	13	0.416445406575084	Mesophyll	PlantscRNAdb
LOC_Os01g52500	287.985689648197	36.5202850079977	5	0.398694630393917	Mesophyll	PlantscRNAdb
LOC_Os01g52500	189.000386934978	31.9508448540707	18	-0.512619	Mesophyll	PlantscRNAdb
LOC_Os01g52500	244.78979579242	33.3212032993692	10	0.00100945796750087	Mesophyll	PlantscRNAdb
LOC_Os01g52500	579.870327600856	55.5746140651801	11	2.5	Mesophyll	PlantscRNAdb
LOC_Os01g52500	173.919963511049	27.9432624113475	17	-0.651457	Mesophyll	PlantscRNAdb
LOC_Os01g52500	262.539510507902	35.8123335382094	12	0.164423100493665	Mesophyll	PlantscRNAdb
LOC_Os01g52500	169.073052769018	29.0093800045756	14	-0.696081	Mesophyll	PlantscRNAdb
LOC_Os01g52500	221.583398305495	33.5249042145594	19	-0.212641	Mesophyll	PlantscRNAdb
LOC_Os01g52500	172.088997684947	31.0120989668298	1	-0.668314	Mesophyll	PlantscRNAdb
LOC_Os01g52500	192.490981366952	31.0463826465634	3	-0.480482	Mesophyll	PlantscRNAdb
LOC_Os01g52920	135.787644762579	27.8486834540646	9	-0.735876	Large paremchyma,Mestome sheath	PlantscRNAdb
LOC_Os01g52920	171.900624575965	30.2405152460501	8	0.234634738172951	Large paremchyma,Mestome sheath	PlantscRNAdb
LOC_Os01g52920	136.747690622354	26.5745007680492	18	-0.710076	Large paremchyma,Mestome sheath	PlantscRNAdb
LOC_Os01g52920	132.266927443121	23.9533287577213	14	-0.830493	Large paremchyma,Mestome sheath	PlantscRNAdb
LOC_Os01g52920	144.899690082898	27.7777777777778	19	-0.490996	Large paremchyma,Mestome sheath	PlantscRNAdb
LOC_Os01g52920	177.144984490727	24.9637272287603	6	0.375573210004847	Large paremchyma,Mestome sheath	PlantscRNAdb
LOC_Os01g52920	135.342186398342	22.5837269783982	4	-0.747847	Large paremchyma,Mestome sheath	PlantscRNAdb
LOC_Os01g52920	186.127242980109	29.0451686678102	11	0.616965068242717	Large paremchyma,Mestome sheath	PlantscRNAdb
LOC_Os01g52920	196.735618085502	29.4683080777663	0	0.902057663006336	Large paremchyma,Mestome sheath	PlantscRNAdb
LOC_Os01g52920	140.790535725377	24.4007	12	-0.601427	Large paremchyma,Mestome sheath	PlantscRNAdb
LOC_Os01g52920	196.453214811824	28.6385384949978	7	0.894468274314577	Large paremchyma,Mestome sheath	PlantscRNAdb
LOC_Os01g52920	146.399594228891	24.072984108299	16	-0.450687	Large paremchyma,Mestome sheath	PlantscRNAdb
LOC_Os01g52920	106.852701432737	23.0050299075585	1	-1.51348	Large paremchyma,Mestome sheath	PlantscRNAdb
LOC_Os01g52920	210.337163713956	33.1210714432439	3	1.26758960333526	Large paremchyma,Mestome sheath	PlantscRNAdb
LOC_Os01g52920	143.220689278403	22.9641693811075	15	-0.536118	Large paremchyma,Mestome sheath	PlantscRNAdb
LOC_Os01g52920	266.221778937468	36.5841824357108	10	2.5	Large paremchyma,Mestome sheath	PlantscRNAdb
LOC_Os01g52920	131.411364465939	21.8439716312057	17	-0.853486	Large paremchyma,Mestome sheath	PlantscRNAdb
LOC_Os01g52920	199.585318180028	29.4968736367602	5	0.978641342050023	Large paremchyma,Mestome sheath	PlantscRNAdb
LOC_Os01g52920	154.650511929117	30.941231986642	2	-0.22895	Large paremchyma,Mestome sheath	PlantscRNAdb
LOC_Os01g52920	150.520526097126	25.3508771929825	13	-0.33994	Large paremchyma,Mestome sheath	PlantscRNAdb
LOC_Os01g53520	220.722239263571	34.4067626044078	8	-0.175396	Large paremchyma	PlantscRNAdb
LOC_Os01g53520	264.367154010346	38.506281991624	15	0.558426389176923	Large paremchyma	PlantscRNAdb
LOC_Os01g53520	330.051674164034	40.887342322749	7	1.6628109975407	Large paremchyma	PlantscRNAdb
LOC_Os01g53520	199.225031912664	32.1044546850998	18	-0.536839	Large paremchyma	PlantscRNAdb
LOC_Os01g53520	172.846	32.8759664597626	2	-0.980355	Large paremchyma	PlantscRNAdb
LOC_Os01g53520	227.446796772459	34.0425531914894	17	-0.0623329	Large paremchyma	PlantscRNAdb
LOC_Os01g53520	119.154020697465	24.6363512778684	1	-1.88311	Large paremchyma	PlantscRNAdb
LOC_Os01g53520	206.099380497445	29.7671033478894	10	-0.421257	Large paremchyma	PlantscRNAdb
LOC_Os01g53520	224.284371761891	35.4152367879204	14	-0.115504	Large paremchyma	PlantscRNAdb
LOC_Os01g53520	297.427728574142	39.9646851088876	16	1.11428931710103	Large paremchyma	PlantscRNAdb
LOC_Os01g53520	287.000109390047	38.6214919296205	5	0.938964870765005	Large paremchyma	PlantscRNAdb
LOC_Os01g53520	254.943294892773	38.2183908045977	19	0.399978631067624	Large paremchyma	PlantscRNAdb
LOC_Os01g53520	366.741934338233	47.1316943015056	11	2.2797015300199	Large paremchyma	PlantscRNAdb
LOC_Os01g53520	270.726643665225	37.828947368421	13	0.66535146795444	Large paremchyma	PlantscRNAdb
LOC_Os01g53520	210.478190533667	32.2594342126214	4	-0.347634	Large paremchyma	PlantscRNAdb
LOC_Os01g53520	208.503448465013	32.7143502732016	3	-0.380836	Large paremchyma	PlantscRNAdb
LOC_Os01g53520	197.132006478814	29.7814931701559	0	-0.57203	Large paremchyma	PlantscRNAdb
LOC_Os01g53520	176.704382002575	25.9148798968241	6	-0.915489	Large paremchyma	PlantscRNAdb
LOC_Os01g53520	232.070516234713	35.0542921532473	12	0.0154078883512371	Large paremchyma	PlantscRNAdb
LOC_Os01g53520	157.15698880704	30.5047717603771	9	-1.24415	Large paremchyma	PlantscRNAdb
LOC_Os01g53730	465.957027316842	42.443300933867	11	1.16334587209876	Mestome sheath	PlantscRNAdb
LOC_Os01g53730	209.582253075324	23.2899022801303	15	-0.899239	Mestome sheath	PlantscRNAdb
LOC_Os01g53730	133.180470932629	18.316437556393	4	-1.51391	Mestome sheath	PlantscRNAdb
LOC_Os01g53730	195.602556459785	30.9761986892032	9	-1.01171	Mestome sheath	PlantscRNAdb
LOC_Os01g53730	290.870360087526	32.6989327615698	0	-0.24526	Mestome sheath	PlantscRNAdb
LOC_Os01g53730	248.043797746355	34.477206400322	8	-0.589808	Mestome sheath	PlantscRNAdb
LOC_Os01g53730	363.99386697188	40.4712880347747	14	0.343032480447041	Mestome sheath	PlantscRNAdb
LOC_Os01g53730	323.29982069103	37.3563218390805	19	0.0156409891305869	Mestome sheath	PlantscRNAdb
LOC_Os01g53730	221.210520919898	29.8003072196621	18	-0.805687	Mestome sheath	PlantscRNAdb
LOC_Os01g53730	275.388134687698	29.1874899242302	6	-0.369818	Mestome sheath	PlantscRNAdb
LOC_Os01g53730	566.728295426934	53.2265890344493	10	1.97407025965956	Mestome sheath	PlantscRNAdb
LOC_Os01g53730	141.022094348056	24.4018488308864	1	-1.45082	Mestome sheath	PlantscRNAdb
LOC_Os01g53730	407.548113327241	38.7719298245614	13	0.69343483584408	Mestome sheath	PlantscRNAdb
LOC_Os01g53730	344.778135419099	37.2340425531915	17	0.188438194924687	Mestome sheath	PlantscRNAdb
LOC_Os01g53730	322.603624514157	32.1215646357423	5	0.0100399559223815	Mestome sheath	PlantscRNAdb
LOC_Os01g53730	235.764117340667	34.5057896838361	2	-0.688601	Mestome sheath	PlantscRNAdb
LOC_Os01g53730	449.243013716561	38.0517951736315	16	1.02887839248972	Mestome sheath	PlantscRNAdb
LOC_Os01g53730	516.361885314411	37.0943888647238	7	1.56886272622353	Mestome sheath	PlantscRNAdb
LOC_Os01g53730	249.436878714427	32.5212604247977	3	-0.578601	Mestome sheath	PlantscRNAdb
LOC_Os01g53730	466.498632049138	41.9176398279041	12	1.16770318716609	Mestome sheath	PlantscRNAdb
LOC_Os01g54540	107.539158099571	17.7555458895172	7	-0.992323	Mesophyll	PlantscRNAdb
LOC_Os01g54540	121.488369004405	20.2836879432624	17	-0.623259	Mesophyll	PlantscRNAdb
LOC_Os01g54540	210.885195822618	33.8703099510604	1	1.74197131630304	Mesophyll	PlantscRNAdb
LOC_Os01g54540	100.742877661752	19.5632484653316	8	-1.17214	Mesophyll	PlantscRNAdb
LOC_Os01g54540	172.135662723814	24.3753022730937	6	0.716749475339102	Mesophyll	PlantscRNAdb
LOC_Os01g54540	215.252255980776	37.1084249882028	2	1.85751349441215	Mesophyll	PlantscRNAdb
LOC_Os01g54540	168.317867311981	26.8881694177591	4	0.615739555282448	Mesophyll	PlantscRNAdb
LOC_Os01g54540	124.944923274276	22.041000780576	3	-0.531807	Mesophyll	PlantscRNAdb
LOC_Os01g54540	159.421973753078	29.7573876049212	9	0.38037505816132	Mesophyll	PlantscRNAdb
LOC_Os01g54540	112.905016597542	20.3728070175439	13	-0.850355	Mesophyll	PlantscRNAdb
LOC_Os01g54540	164.101158145284	27.0353302611367	18	0.50417531207807	Mesophyll	PlantscRNAdb
LOC_Os01g54540	117.394024320615	20.066889632107	5	-0.731586	Mesophyll	PlantscRNAdb
LOC_Os01g54540	155.235168973603	24.088751836951	0	0.269602014965551	Mesophyll	PlantscRNAdb
LOC_Os01g54540	92.3441841701428	17.3813607775872	11	-1.39435	Mesophyll	PlantscRNAdb
LOC_Os01g54540	210.980217353088	32.7361563517915	15	1.74448536332786	Mesophyll	PlantscRNAdb
LOC_Os01g54540	104.128425904045	17.6868746321366	16	-1.08256	Mesophyll	PlantscRNAdb
LOC_Os01g54540	136.097790183477	22.878059940517	14	-0.236728	Mesophyll	PlantscRNAdb
LOC_Os01g54540	142.855869723507	22.7617291538619	12	-0.0579252	Mesophyll	PlantscRNAdb
LOC_Os01g54540	163.30329590047	25.6065016982048	10	0.48306574677369	Mesophyll	PlantscRNAdb
LOC_Os01g54540	120.831	23.5632183908046	19	-0.640649	Mesophyll	PlantscRNAdb
LOC_Os01g54920	168.538214194055	31.3072355841803	8	-0.288717	Phloem	PlantscRNAdb
LOC_Os01g54920	313.087565360172	43.2624113475177	17	2.09565003200829	Phloem	PlantscRNAdb
LOC_Os01g54920	303.484665692688	43.7657286662091	14	1.93724849533965	Phloem	PlantscRNAdb
LOC_Os01g54920	133.645010356655	22.987436016752	15	-0.864287	Phloem	PlantscRNAdb
LOC_Os01g54920	146.649767375997	31.4348978184326	2	-0.649771	Phloem	PlantscRNAdb
LOC_Os01g54920	120.422692075359	22.6368027174778	4	-1.08239	Phloem	PlantscRNAdb
LOC_Os01g54920	248.754118890607	42.244452109923	9	1.03445839897751	Phloem	PlantscRNAdb
LOC_Os01g54920	140.307391917238	25.6398668912534	3	-0.75439	Phloem	PlantscRNAdb
LOC_Os01g54920	198.577	32.6162671583692	12	0.206779124805653	Phloem	PlantscRNAdb
LOC_Os01g54920	199.885394161516	34.5785440613027	19	0.228360099488296	Phloem	PlantscRNAdb
LOC_Os01g54920	147.056727347226	24.0365376250544	7	-0.643058	Phloem	PlantscRNAdb
LOC_Os01g54920	253.726307027003	38.6184210526316	13	1.11647552595817	Phloem	PlantscRNAdb
LOC_Os01g54920	136.052063522107	21.3606319522812	6	-0.824582	Phloem	PlantscRNAdb
LOC_Os01g54920	151.195196577463	25.4488112566715	10	-0.574793	Phloem	PlantscRNAdb
LOC_Os01g54920	160.90500964881	31.3349646547036	1	-0.414628	Phloem	PlantscRNAdb
LOC_Os01g54920	280.120590007494	39.2685764141341	5	1.55185391458522	Phloem	PlantscRNAdb
LOC_Os01g54920	171.873507714911	30.184331797235	18	-0.233701	Phloem	PlantscRNAdb
LOC_Os01g54920	131.369090345326	23.2021971138789	0	-0.901829	Phloem	PlantscRNAdb
LOC_Os01g54920	173.517519015142	29.6740994854202	11	-0.206583	Phloem	PlantscRNAdb
LOC_Os01g54920	141.658936435648	24.4261330194232	16	-0.732096	Phloem	PlantscRNAdb
LOC_Os01g55570	271.643244498381	42.3930450697781	14	-0.576828	Mesophyll	PlantscRNAdb
LOC_Os01g55570	334.426739738057	51.2245601931701	9	0.151638722141857	Mesophyll	PlantscRNAdb
LOC_Os01g55570	360.311957915632	50.6144393241167	18	0.451980592089673	Mesophyll	PlantscRNAdb
LOC_Os01g55570	318.918313351268	45.8773263218438	3	-0.028303	Mesophyll	PlantscRNAdb
LOC_Os01g55570	444.129692948963	58.4151584310811	4	1.42450379440559	Mesophyll	PlantscRNAdb
LOC_Os01g55570	395.956968775856	49.5969692084475	6	0.865563709010997	Mesophyll	PlantscRNAdb
LOC_Os01g55570	264.704384141595	43.007662835249	19	-0.657338	Mesophyll	PlantscRNAdb
LOC_Os01g55570	410.165836608067	52.9162350333663	0	1.03042683302611	Mesophyll	PlantscRNAdb
LOC_Os01g55570	218.132664165178	33.9190952588082	7	-1.1977	Mesophyll	PlantscRNAdb
LOC_Os01g55570	196.420079380031	33.0855727082142	11	-1.44963	Mesophyll	PlantscRNAdb
LOC_Os01g55570	465.817840395581	57.8175895765472	15	1.67614775255714	Mesophyll	PlantscRNAdb
LOC_Os01g55570	271.105624966058	40.919005380253	5	-0.583066	Mesophyll	PlantscRNAdb
LOC_Os01g55570	401.873779320103	58.3061446438282	1	0.934215475080543	Mesophyll	PlantscRNAdb
LOC_Os01g55570	263.247906741984	39.6025404630199	12	-0.674237	Mesophyll	PlantscRNAdb
LOC_Os01g55570	408.530055431238	51.0431829209122	10	1.01144713681092	Mesophyll	PlantscRNAdb
LOC_Os01g55570	225.536088327561	35.4031783402001	16	-1.1118	Mesophyll	PlantscRNAdb
LOC_Os01g55570	241.113466922265	37.2587719298246	13	-0.93106	Mesophyll	PlantscRNAdb
LOC_Os01g55570	243.940394016036	39.5692865049814	8	-0.898259	Mesophyll	PlantscRNAdb
LOC_Os01g55570	433.126525749547	62.5068060546662	2	1.29683588025665	Mesophyll	PlantscRNAdb
LOC_Os01g55570	258.051000013017	40.4255319148936	17	-0.734536	Mesophyll	PlantscRNAdb
LOC_Os01g55830	161.390116929392	26.3815789473684	13	0.319146614115364	Mestome sheath	PlantscRNAdb
LOC_Os01g55830	295.894111159323	41.6020931870786	8	2.5	Mestome sheath	PlantscRNAdb
LOC_Os01g55830	144.775073991204	26.3409961685824	19	-0.061164	Mestome sheath	PlantscRNAdb
LOC_Os01g55830	149.241057486686	26.4209	18	0.0410603058457852	Mestome sheath	PlantscRNAdb
LOC_Os01g55830	143.329990359537	21.9834710743802	7	-0.0942413	Mestome sheath	PlantscRNAdb
LOC_Os01g55830	104.879655367634	18.8513334457588	0	-0.974352	Mestome sheath	PlantscRNAdb
LOC_Os01g55830	89.778957366795	16.2401116798511	15	-1.32	Mestome sheath	PlantscRNAdb
LOC_Os01g55830	109.119184707914	18.5589519650655	10	-0.877311	Mestome sheath	PlantscRNAdb
LOC_Os01g55830	135.044448305131	24.7083047357584	14	-0.283893	Mestome sheath	PlantscRNAdb
LOC_Os01g55830	143.283393259057	24.5390070921986	17	-0.0953079	Mestome sheath	PlantscRNAdb
LOC_Os01g55830	153.032693982296	29.499728113105	1	0.127849098042982	Mestome sheath	PlantscRNAdb
LOC_Os01g55830	137.486870766755	22.5388977751927	5	-0.227988	Mestome sheath	PlantscRNAdb
LOC_Os01g55830	112.307138982152	21.1188365797994	4	-0.80434	Mestome sheath	PlantscRNAdb
LOC_Os01g55830	136.866873756752	22.2085638188896	12	-0.242179	Mestome sheath	PlantscRNAdb
LOC_Os01g55830	167.019944353952	26.8153230417381	11	0.448010739941224	Mestome sheath	PlantscRNAdb
LOC_Os01g55830	132.349755475847	23.9760075592622	3	-0.345574	Mestome sheath	PlantscRNAdb
LOC_Os01g55830	128.157800361344	26.8902682493012	2	-0.441526	Mestome sheath	PlantscRNAdb
LOC_Os01g55830	184.512273234563	28.0164802825191	16	0.848401995279674	Mestome sheath	PlantscRNAdb
LOC_Os01g55830	121.077322527789	19.6275995486055	6	-0.603594	Mestome sheath	PlantscRNAdb
LOC_Os01g55830	199.397561267104	35.9434287685409	9	1.1891193006826	Mestome sheath	PlantscRNAdb
LOC_Os01g56680	2622.3480512478	94.3595342066958	10	1.10476511908242	Mesophyll	PlantscRNAdb
LOC_Os01g56680	2303.88439377507	93.1870785951494	8	0.464581028244752	Mesophyll	PlantscRNAdb
LOC_Os01g56680	1748.13056338111	86.2502859757493	14	-0.65261	Mesophyll	PlantscRNAdb
LOC_Os01g56680	2531.10744659096	94.3313786363114	9	0.921350835634012	Mesophyll	PlantscRNAdb
LOC_Os01g56680	1977.71846147872	87.0689655172414	19	-0.191086	Mesophyll	PlantscRNAdb
LOC_Os01g56680	2383.97317002982	93.4351586402949	0	0.62557761046023	Mesophyll	PlantscRNAdb
LOC_Os01g56680	1604.12678152219	82.4967377120487	7	-0.94209	Mesophyll	PlantscRNAdb
LOC_Os01g56680	2902.84116179437	96.6750154270572	2	1.66861980939935	Mesophyll	PlantscRNAdb
LOC_Os01g56680	1563.49219904111	84.7517730496454	17	-1.02377	Mesophyll	PlantscRNAdb
LOC_Os01g56680	1674.03562398225	87.5963356114585	5	-0.801558	Mesophyll	PlantscRNAdb
LOC_Os01g56680	3200.95643212313	97.0262370853725	1	2.26789903270158	Mesophyll	PlantscRNAdb
LOC_Os01g56680	1615.50039905015	83.8157894736842	13	-0.919227	Mesophyll	PlantscRNAdb
LOC_Os01g56680	1754.32877582542	86.3142798606843	12	-0.64015	Mesophyll	PlantscRNAdb
LOC_Os01g56680	2419.49847298418	93.5483870967742	18	0.696991516693828	Mesophyll	PlantscRNAdb
LOC_Os01g56680	1363.61495105323	80.4459691252144	11	-1.42557	Mesophyll	PlantscRNAdb
LOC_Os01g56680	1870.1071825009	89.963377740035	4	-0.407409	Mesophyll	PlantscRNAdb
LOC_Os01g56680	2150.55619333234	92.5187954480095	3	0.156356613003241	Mesophyll	PlantscRNAdb
LOC_Os01g56680	2347.7661492905	91.9232629372884	6	0.552793297054139	Mesophyll	PlantscRNAdb
LOC_Os01g56680	1768.77021336615	88.6458818054909	15	-0.61112	Mesophyll	PlantscRNAdb
LOC_Os01g56680	1652.75536451614	84.2848734549735	16	-0.844336	Mesophyll	PlantscRNAdb
LOC_Os01g57420	16.5181628811721	2.58369723435226	10	-0.252598	Epidermis,Fiber	PlantscRNAdb
LOC_Os01g57420	449.547414728653	44.6350295406899	11	2.5	Epidermis,Fiber	PlantscRNAdb
LOC_Os01g57420	8.79546094715761	2.54554105492115	1	-0.331396	Epidermis,Fiber	PlantscRNAdb
LOC_Os01g57420	10.906037592341	2.5219298245614	13	-0.309861	Epidermis,Fiber	PlantscRNAdb
LOC_Os01g57420	73.7446645818363	12.0567375886525	14	0.331313932457012	Epidermis,Fiber	PlantscRNAdb
LOC_Os01g57420	17.5969934697261	3.90070921985816	17	-0.24159	Epidermis,Fiber	PlantscRNAdb
LOC_Os01g57420	10.8041704470494	2.37749018467355	5	-0.3109	Epidermis,Fiber	PlantscRNAdb
LOC_Os01g57420	8.36491020745932	1.94733166262684	3	-0.33579	Epidermis,Fiber	PlantscRNAdb
LOC_Os01g57420	24.3126988613725	4.46280991735537	7	-0.173066	Epidermis,Fiber	PlantscRNAdb
LOC_Os01g57420	9.93812045702952	2.18375767334205	8	-0.319737	Epidermis,Fiber	PlantscRNAdb
LOC_Os01g57420	10.5171804336469	2.49455973674433	4	-0.313829	Epidermis,Fiber	PlantscRNAdb
LOC_Os01g57420	9.35144626707022	2.66434353334059	2	-0.325723	Epidermis,Fiber	PlantscRNAdb
LOC_Os01g57420	10.3400614968199	2.30552410320653	0	-0.315636	Epidermis,Fiber	PlantscRNAdb
LOC_Os01g57420	10.3338878889727	2.12800257939707	6	-0.315699	Epidermis,Fiber	PlantscRNAdb
LOC_Os01g57420	11.4738276121766	2.4380249948781	12	-0.304068	Epidermis,Fiber	PlantscRNAdb
LOC_Os01g57420	9.93472572191487	2.81706335517995	9	-0.319772	Epidermis,Fiber	PlantscRNAdb
LOC_Os01g57420	11.3760526748415	2.6291298278269	15	-0.305065	Epidermis,Fiber	PlantscRNAdb
LOC_Os01g57420	35.9064207820966	6.73925838728664	16	-0.0547692	Epidermis,Fiber	PlantscRNAdb
LOC_Os01g57420	71.5474013759209	11.0153256704981	19	0.30889411969747	Epidermis,Fiber	PlantscRNAdb
LOC_Os01g57420	14.1724193131811	3.68663594470046	18	-0.276532	Epidermis,Fiber	PlantscRNAdb
LOC_Os01g57570	95.0495598352971	16.7394468704512	10	-0.911335	Fiber	PlantscRNAdb
LOC_Os01g57570	94.1126356035725	15.9277768821538	6	-0.931625	Fiber	PlantscRNAdb
LOC_Os01g57570	178.992427830505	27.0639408438452	7	0.906493907610168	Fiber	PlantscRNAdb
LOC_Os01g57570	84.5635529695238	16.0663952395866	0	-1.13842	Fiber	PlantscRNAdb
LOC_Os01g57570	139.601469072287	23.782172458921	5	0.0534609548366658	Fiber	PlantscRNAdb
LOC_Os01g57570	122.199367332592	25.1359434475258	1	-0.323391	Fiber	PlantscRNAdb
LOC_Os01g57570	226.440958817503	36.3791888900071	8	1.93401803417535	Fiber	PlantscRNAdb
LOC_Os01g57570	126.412427779846	23.0516412637114	3	-0.232155	Fiber	PlantscRNAdb
LOC_Os01g57570	95.8190856306876	21.6160296199499	2	-0.894671	Fiber	PlantscRNAdb
LOC_Os01g57570	208.392916498952	32.2797	19	1.54317771659707	Fiber	PlantscRNAdb
LOC_Os01g57570	70.6971007270274	14.9408205509262	4	-1.4387	Fiber	PlantscRNAdb
LOC_Os01g57570	183.166774400895	33.4023226399908	9	0.996891686519186	Fiber	PlantscRNAdb
LOC_Os01g57570	124.697	22.8368794326241	17	-0.269312	Fiber	PlantscRNAdb
LOC_Os01g57570	139.221579371032	25.2573781743308	14	0.0452342336852838	Fiber	PlantscRNAdb
LOC_Os01g57570	176.042410155065	27.6172915386191	12	0.842609646659302	Fiber	PlantscRNAdb
LOC_Os01g57570	135.996659535619	23.537259386316	11	-0.0246032	Fiber	PlantscRNAdb
LOC_Os01g57570	111.738634008444	20.9429824561404	13	-0.549924	Fiber	PlantscRNAdb
LOC_Os01g57570	175.424258520204	28.6344908769865	16	0.829223231832897	Fiber	PlantscRNAdb
LOC_Os01g57570	185.141956798585	30.568356374808	18	1.03966535149418	Fiber	PlantscRNAdb
LOC_Os01g57570	68.9451125580575	13.4946486738018	15	-1.47664	Fiber	PlantscRNAdb
LOC_Os01g58890	975.810131597406	67.1248368856024	7	0.454697559066081	Epidermis	PlantscRNAdb
LOC_Os01g58890	894.512619630559	74.6161385168246	2	0.0583534707735159	Epidermis	PlantscRNAdb
LOC_Os01g58890	841.733233599539	65.5913978494624	18	-0.198958	Epidermis	PlantscRNAdb
LOC_Os01g58890	729.458692208858	60.9770453207769	16	-0.746322	Epidermis	PlantscRNAdb
LOC_Os01g58890	1320.18249775459	83.3350105665694	8	2.13359213032165	Epidermis	PlantscRNAdb
LOC_Os01g58890	1011.85069239546	72.9500242600679	10	0.630403590720299	Epidermis	PlantscRNAdb
LOC_Os01g58890	694.06141366696	63.530701754386	13	-0.918892	Epidermis	PlantscRNAdb
LOC_Os01g58890	566.442186857669	51.3879305769333	4	-1.54107	Epidermis	PlantscRNAdb
LOC_Os01g58890	862.63320314243	71.792448954439	3	-0.097066	Epidermis	PlantscRNAdb
LOC_Os01g58890	656.473735130661	61.6352201257862	11	-1.10214	Epidermis	PlantscRNAdb
LOC_Os01g58890	776.902280271708	66.1175932280943	14	-0.515024	Epidermis	PlantscRNAdb
LOC_Os01g58890	978.476793092516	68.8308855605642	5	0.467698147810975	Epidermis	PlantscRNAdb
LOC_Os01g58890	751.263381878433	62.0756944277145	0	-0.64002	Epidermis	PlantscRNAdb
LOC_Os01g58890	626.661312253909	60	17	-1.24748	Epidermis	PlantscRNAdb
LOC_Os01g58890	756.902727574898	59.6888602289215	6	-0.612526	Epidermis	PlantscRNAdb
LOC_Os01g58890	948.178822199641	72.3417332513829	12	0.319988564084129	Epidermis	PlantscRNAdb
LOC_Os01g58890	845.772687275974	71.1726384364821	15	-0.179265	Epidermis	PlantscRNAdb
LOC_Os01g58890	1295.24109480998	78.6593078072899	9	2.01199704860682	Epidermis	PlantscRNAdb
LOC_Os01g58890	978.414289434302	68.8927406199021	1	0.467393428086711	Epidermis	PlantscRNAdb
LOC_Os01g58890	1139.89304905433	77.0114942528736	19	1.2546395591407	Epidermis	PlantscRNAdb
LOC_Os01g59060	74.3770480138755	15.3802172670097	11	-1.46782	Mesophyll	PlantscRNAdb
LOC_Os01g59060	115.46657311073	21.4372910142774	4	-0.0111216	Mesophyll	PlantscRNAdb
LOC_Os01g59060	82.5433293750991	14.9630274032188	7	-1.17831	Mesophyll	PlantscRNAdb
LOC_Os01g59060	181.649037555153	33.0070690592713	1	2.33516911509619	Mesophyll	PlantscRNAdb
LOC_Os01g59060	109.772771628585	20.9810607616778	3	-0.212977	Mesophyll	PlantscRNAdb
LOC_Os01g59060	103.761420102725	18.5815602836879	17	-0.426091	Mesophyll	PlantscRNAdb
LOC_Os01g59060	108.858966955458	19.4247030764413	0	-0.245373	Mesophyll	PlantscRNAdb
LOC_Os01g59060	111.01089070596	20.9334248455731	14	-0.169084	Mesophyll	PlantscRNAdb
LOC_Os01g59060	130.747322078688	21.0946316298565	6	0.530609203749799	Mesophyll	PlantscRNAdb
LOC_Os01g59060	122.183871111576	20.8393983503154	10	0.227019036436563	Mesophyll	PlantscRNAdb
LOC_Os01g59060	140.364491803494	24.2671009771987	15	0.871555648944243	Mesophyll	PlantscRNAdb
LOC_Os01g59060	113.501954737782	23.5632183908046	19	-0.0807709	Mesophyll	PlantscRNAdb
LOC_Os01g59060	105.380141256845	19.5041999590248	12	-0.368704	Mesophyll	PlantscRNAdb
LOC_Os01g59060	96.7244659229166	19.4223608735031	8	-0.675564	Mesophyll	PlantscRNAdb
LOC_Os01g59060	141.077788784694	28.4695872139818	9	0.896843345539711	Mesophyll	PlantscRNAdb
LOC_Os01g59060	90.3815203662689	17.0100058858152	16	-0.900433	Mesophyll	PlantscRNAdb
LOC_Os01g59060	93.359330217599	17.7631578947368	13	-0.794864	Mesophyll	PlantscRNAdb
LOC_Os01g59060	140.108	25.1152073732719	18	0.862472341224788	Mesophyll	PlantscRNAdb
LOC_Os01g59060	170.316723510937	33.2607354168935	2	1.93341763313609	Mesophyll	PlantscRNAdb
LOC_Os01g59060	84.0197362447303	15.6608986476661	5	-1.12597	Mesophyll	PlantscRNAdb
LOC_Os01g59440	108.984586877321	17.8623246816057	6	-0.751236	Mestome sheath	PlantscRNAdb
LOC_Os01g59440	101.018056829797	21.9242794997281	1	-0.83002	Mestome sheath	PlantscRNAdb
LOC_Os01g59440	87.4576733702086	15.7049790600279	15	-0.964125	Mestome sheath	PlantscRNAdb
LOC_Os01g59440	105.202059823106	18.9766074827146	0	-0.788643	Mestome sheath	PlantscRNAdb
LOC_Os01g59440	212.064548693356	31.1653914067098	16	0.268170161629269	Mestome sheath	PlantscRNAdb
LOC_Os01g59440	190.815174153922	29.3296495564927	5	0.0580252069254467	Mestome sheath	PlantscRNAdb
LOC_Os01g59440	96.8202556257733	19.3142614510907	4	-0.871534	Mestome sheath	PlantscRNAdb
LOC_Os01g59440	243.441250852006	38.1302203884472	8	0.578468972620087	Mestome sheath	PlantscRNAdb
LOC_Os01g59440	136.922627664801	26.1904761904762	18	-0.474943	Mestome sheath	PlantscRNAdb
LOC_Os01g59440	195.940266115211	33.4291187739464	19	0.108709626650807	Mestome sheath	PlantscRNAdb
LOC_Os01g59440	242.370986810121	33.2753371030883	7	0.567884633387627	Mestome sheath	PlantscRNAdb
LOC_Os01g59440	149.584428564236	25.9315558111828	3	-0.349725	Mestome sheath	PlantscRNAdb
LOC_Os01g59440	146.264965509553	28.9180177072554	9	-0.382553	Mestome sheath	PlantscRNAdb
LOC_Os01g59440	291.617415050498	39.0789473684211	13	1.05490548252809	Mestome sheath	PlantscRNAdb
LOC_Os01g59440	94.8490966166598	22.0988057642746	2	-0.891028	Mestome sheath	PlantscRNAdb
LOC_Os01g59440	209.490618574749	34.0425531914894	17	0.242715368727882	Mestome sheath	PlantscRNAdb
LOC_Os01g59440	214.049007865095	33.8824067719057	14	0.287795401985536	Mestome sheath	PlantscRNAdb
LOC_Os01g59440	137.594556723791	22.2222222222222	10	-0.468298	Mestome sheath	PlantscRNAdb
LOC_Os01g59440	533.845987667458	51.8746158574063	12	2.5	Mestome sheath	PlantscRNAdb
LOC_Os01g59440	200.622410070589	32.2469982847341	11	0.155013527388864	Mestome sheath	PlantscRNAdb
LOC_Os01g59530	130.698881683141	20.6359640113389	3	-0.307557	Phloem	PlantscRNAdb
LOC_Os01g59530	135.924	19.6598420119297	6	-0.23158	Phloem	PlantscRNAdb
LOC_Os01g59530	94.2007157477742	16.3625662154208	16	-0.83825	Phloem	PlantscRNAdb
LOC_Os01g59530	97.1034562329649	18.2248163429607	8	-0.796043	Phloem	PlantscRNAdb
LOC_Os01g59530	129.056067838969	25.8134989076693	9	-0.331444	Phloem	PlantscRNAdb
LOC_Os01g59530	87.1784768861524	16.2759672193634	11	-0.940355	Phloem	PlantscRNAdb
LOC_Os01g59530	122.88779948115	23.7459216965742	1	-0.421132	Phloem	PlantscRNAdb
LOC_Os01g59530	149.823611417519	28.2079204326836	2	-0.0294787	Phloem	PlantscRNAdb
LOC_Os01g59530	171.925606467365	25.3648957061727	4	0.29188991579676	Phloem	PlantscRNAdb
LOC_Os01g59530	230.452830034907	32.6430898092136	15	1.14289065517115	Phloem	PlantscRNAdb
LOC_Os01g59530	100.185669610131	16.8595041322314	7	-0.751227	Phloem	PlantscRNAdb
LOC_Os01g59530	163.969344517278	24.2381170348599	0	0.176203840335365	Phloem	PlantscRNAdb
LOC_Os01g59530	96.1913485452482	18.8697318007663	19	-0.809305	Phloem	PlantscRNAdb
LOC_Os01g59530	132.912119981587	21.4701601164483	10	-0.275376	Phloem	PlantscRNAdb
LOC_Os01g59530	371.680600265266	42.9787234042553	17	2.5	Phloem	PlantscRNAdb
LOC_Os01g59530	245.26077671382	34.866163349348	14	1.35820197192665	Phloem	PlantscRNAdb
LOC_Os01g59530	112.160037317542	20.2008	12	-0.577117	Phloem	PlantscRNAdb
LOC_Os01g59530	103.542593432435	20.0460829493088	18	-0.702417	Phloem	PlantscRNAdb
LOC_Os01g59530	210.906056936883	29.8464912280702	13	0.858675595155436	Phloem	PlantscRNAdb
LOC_Os01g59530	150.959783281512	23.3241238912316	5	-0.0129585	Phloem	PlantscRNAdb
LOC_Os01g59790	143.889938264987	24.452528367342	0	-0.681444	Phloem	PlantscRNAdb
LOC_Os01g59790	417.324844236136	48.5106382978723	17	2.18710035838243	Phloem	PlantscRNAdb
LOC_Os01g59790	257.199882116988	43.9921812119122	9	0.507265429800814	Phloem	PlantscRNAdb
LOC_Os01g59790	116.682254781103	21.9404374127501	15	-0.966873	Phloem	PlantscRNAdb
LOC_Os01g59790	162.517357833527	27.3665842663952	5	-0.486028	Phloem	PlantscRNAdb
LOC_Os01g59790	260.999019592159	41.3404448022542	8	0.547121325751163	Phloem	PlantscRNAdb
LOC_Os01g59790	262.780541562327	38.5526315789474	13	0.56581087166529	Phloem	PlantscRNAdb
LOC_Os01g59790	149.79359763442	25.2979556328839	7	-0.61951	Phloem	PlantscRNAdb
LOC_Os01g59790	183.812648111691	32.0276497695853	18	-0.262624	Phloem	PlantscRNAdb
LOC_Os01g59790	173.061260126769	34.7780318704853	2	-0.375414	Phloem	PlantscRNAdb
LOC_Os01g59790	147.824289646567	25.956444967628	16	-0.640169	Phloem	PlantscRNAdb
LOC_Os01g59790	227.529622492117	34.7264904732637	12	0.196001415756225	Phloem	PlantscRNAdb
LOC_Os01g59790	162.91552995215	27.6920144844673	11	-0.48185	Phloem	PlantscRNAdb
LOC_Os01g59790	494.338675357012	55.7309540150995	14	2.5	Phloem	PlantscRNAdb
LOC_Os01g59790	182.326571900572	32.5670498084291	19	-0.278214	Phloem	PlantscRNAdb
LOC_Os01g59790	117.920797195386	22.0901226049573	4	-0.95388	Phloem	PlantscRNAdb
LOC_Os01g59790	155.715738912931	23.9158471707238	6	-0.557382	Phloem	PlantscRNAdb
LOC_Os01g59790	189.172116736733	29.1242115477923	10	-0.206399	Phloem	PlantscRNAdb
LOC_Os01g59790	184.870403027605	31.6872766114786	3	-0.251527	Phloem	PlantscRNAdb
LOC_Os01g59790	186.253034905512	35.0564165307232	1	-0.237022	Phloem	PlantscRNAdb
LOC_Os01g60190	143.528085410103	22.6309593878752	16	-0.871478	Large paremchyma	PlantscRNAdb
LOC_Os01g60190	230.889252201277	35.3652861796184	15	2.09395813113371	Large paremchyma	PlantscRNAdb
LOC_Os01g60190	228.325957331131	32.0631018233968	12	2.00694821361708	Large paremchyma	PlantscRNAdb
LOC_Os01g60190	171.051051228658	26.8922852983988	10	0.0627767045999164	Large paremchyma	PlantscRNAdb
LOC_Os01g60190	194.764706212487	30.4964539007092	14	0.867726298262063	Large paremchyma	PlantscRNAdb
LOC_Os01g60190	178.064679893272	27.8289473684211	13	0.300851246357743	Large paremchyma	PlantscRNAdb
LOC_Os01g60190	170.097650933486	26.7570690592713	1	0.0304139507047647	Large paremchyma	PlantscRNAdb
LOC_Os01g60190	120.998668358796	22.0992251182449	8	-1.63623	Large paremchyma	PlantscRNAdb
LOC_Os01g60190	152.421860208882	20.8286313074319	6	-0.569583	Large paremchyma	PlantscRNAdb
LOC_Os01g60190	165.554392848344	28.8314176245211	19	-0.123805	Large paremchyma	PlantscRNAdb
LOC_Os01g60190	186.621250086479	29.5788069372975	11	0.591300260010847	Large paremchyma	PlantscRNAdb
LOC_Os01g60190	166.455245615921	27.3425499231951	18	-0.0932259	Large paremchyma	PlantscRNAdb
LOC_Os01g60190	166.519360170845	25.2290242838447	5	-0.0910496	Large paremchyma	PlantscRNAdb
LOC_Os01g60190	187.401965493135	28.1560283687943	17	0.61780130127936	Large paremchyma	PlantscRNAdb
LOC_Os01g60190	123.060259478515	20.5003902879915	3	-1.56625	Large paremchyma	PlantscRNAdb
LOC_Os01g60190	142.816608207154	21.7079772835837	4	-0.895629	Large paremchyma	PlantscRNAdb
LOC_Os01g60190	143.475283245486	22.7664201826881	7	-0.873271	Large paremchyma	PlantscRNAdb
LOC_Os01g60190	183.521879311432	31.1626556317834	2	0.486093481566796	Large paremchyma	PlantscRNAdb
LOC_Os01g60190	184.031224849472	30.4012878003909	9	0.503382991942087	Large paremchyma	PlantscRNAdb
LOC_Os01g60190	144.434	21.9687296730829	0	-0.840732	Large paremchyma	PlantscRNAdb
LOC_Os01g61080	45.2718197503138	6.61784191380183	0	-0.313635	Mestome sheath,Phloem	PlantscRNAdb
LOC_Os01g61080	34.2064466291888	6.80057096247961	1	-0.435317	Mestome sheath,Phloem	PlantscRNAdb
LOC_Os01g61080	85.6146330693129	9.1866028708134	7	0.130002998964412	Mestome sheath,Phloem	PlantscRNAdb
LOC_Os01g61080	46.6244035011509	8.10918726632546	2	-0.298761	Mestome sheath,Phloem	PlantscRNAdb
LOC_Os01g61080	38.3293869946786	5.43938211248511	3	-0.389978	Mestome sheath,Phloem	PlantscRNAdb
LOC_Os01g61080	96.7543296677211	14.1189493811009	8	0.252502842269646	Mestome sheath,Phloem	PlantscRNAdb
LOC_Os01g61080	34.6637007101856	5.53191489361702	17	-0.430289	Mestome sheath,Phloem	PlantscRNAdb
LOC_Os01g61080	44.0608741304597	6.2978222483814	16	-0.326951	Mestome sheath,Phloem	PlantscRNAdb
LOC_Os01g61080	29.8310951159597	3.53652861796184	15	-0.483432	Mestome sheath,Phloem	PlantscRNAdb
LOC_Os01g61080	44.5627551248918	8.29493087557604	18	-0.321432	Mestome sheath,Phloem	PlantscRNAdb
LOC_Os01g61080	57.1744925372801	7.82894736842105	13	-0.182745	Mestome sheath,Phloem	PlantscRNAdb
LOC_Os01g61080	23.0139606283359	3.37030943155883	4	-0.558397	Mestome sheath,Phloem	PlantscRNAdb
LOC_Os01g61080	40.893315872852	6.54312514298787	14	-0.361784	Mestome sheath,Phloem	PlantscRNAdb
LOC_Os01g61080	62.1409415406406	8.74820733456259	12	-0.12813	Mestome sheath,Phloem	PlantscRNAdb
LOC_Os01g61080	62.5740718054717	7.23037240045139	6	-0.123367	Mestome sheath,Phloem	PlantscRNAdb
LOC_Os01g61080	107.191543642067	12.0692162280064	5	0.367277698577964	Mestome sheath,Phloem	PlantscRNAdb
LOC_Os01g61080	448.978207773866	35.8563803978651	10	2.5	Mestome sheath,Phloem	PlantscRNAdb
LOC_Os01g61080	60.4710921214334	9.22431865828092	11	-0.146493	Mestome sheath,Phloem	PlantscRNAdb
LOC_Os01g61080	52.4438272592149	11.0612855007474	9	-0.234766	Mestome sheath,Phloem	PlantscRNAdb
LOC_Os01g61080	61.051629993962	9.96168582375479	19	-0.140109	Mestome sheath,Phloem	PlantscRNAdb
LOC_Os01g61400	88.8634616103125	16.5131578947368	13	-0.630038	Large paremchyma	PlantscRNAdb
LOC_Os01g61400	87.3566313729506	15.8503697259678	7	-0.667875	Large paremchyma	PlantscRNAdb
LOC_Os01g61400	194.281263198172	32.7966186977961	8	2.01703486086859	Large paremchyma	PlantscRNAdb
LOC_Os01g61400	93.0116761893931	16.1702127659574	17	-0.525875	Large paremchyma	PlantscRNAdb
LOC_Os01g61400	134.799592493078	27.7650731424008	2	0.523431889756869	Large paremchyma	PlantscRNAdb
LOC_Os01g61400	178.303576237846	33.3793262044383	9	1.61583024720275	Large paremchyma	PlantscRNAdb
LOC_Os01g61400	182.055859512705	33.5304513322458	1	1.71005122958856	Large paremchyma	PlantscRNAdb
LOC_Os01g61400	91.3596828604249	16.8678202704668	5	-0.567358	Large paremchyma	PlantscRNAdb
LOC_Os01g61400	114.279221426608	20.2992122190368	0	0.00815908672563021	Large paremchyma	PlantscRNAdb
LOC_Os01g61400	96.2143075648954	19.2771084337349	4	-0.445456	Large paremchyma	PlantscRNAdb
LOC_Os01g61400	99.8386954119453	19.1718142301533	14	-0.354447	Large paremchyma	PlantscRNAdb
LOC_Os01g61400	38.2588704056494	7.60818985574686	15	-1.90074	Large paremchyma	PlantscRNAdb
LOC_Os01g61400	91.7304630244391	17.2160094173043	16	-0.558047	Large paremchyma	PlantscRNAdb
LOC_Os01g61400	92.655236394918	16.3512857836002	10	-0.534826	Large paremchyma	PlantscRNAdb
LOC_Os01g61400	102.53402437572	20.8812260536398	19	-0.286766	Large paremchyma	PlantscRNAdb
LOC_Os01g61400	81.5614717138903	15.3861913542307	12	-0.813394	Large paremchyma	PlantscRNAdb
LOC_Os01g61400	124.483437503437	20.1354183459616	6	0.264390078047012	Large paremchyma	PlantscRNAdb
LOC_Os01g61400	84.7438614935158	16.2187916904898	11	-0.733483	Large paremchyma	PlantscRNAdb
LOC_Os01g61400	156.152690070785	28.110599078341	18	1.05961471055598	Large paremchyma	PlantscRNAdb
LOC_Os01g61400	146.601809735939	25.7302493734851	3	0.819789179837726	Large paremchyma	PlantscRNAdb
LOC_Os01g62060	211.120054591844	26.2816847722508	11	-1.0411	Mesophyll,Mesophyll precursor	PlantscRNAdb
LOC_Os01g62060	249.090807148025	30.0846488217799	14	-0.75194	Mesophyll,Mesophyll precursor	PlantscRNAdb
LOC_Os01g62060	497.602638199932	49.6033114867196	9	1.14053940132474	Mesophyll,Mesophyll precursor	PlantscRNAdb
LOC_Os01g62060	538.516977922409	53.8693770755761	8	1.45211223212128	Mesophyll,Mesophyll precursor	PlantscRNAdb
LOC_Os01g62060	300.784801380089	28.6874369725598	4	-0.358277	Mesophyll,Mesophyll precursor	PlantscRNAdb
LOC_Os01g62060	704.296774511886	53.3420976952467	3	2.5	Mesophyll,Mesophyll precursor	PlantscRNAdb
LOC_Os01g62060	254.885620468999	28.8699234844026	16	-0.707811	Mesophyll,Mesophyll precursor	PlantscRNAdb
LOC_Os01g62060	397.435302921342	41.2465062252713	2	0.377740333374716	Mesophyll,Mesophyll precursor	PlantscRNAdb
LOC_Os01g62060	243.996267212857	29.1228070175439	13	-0.790736	Mesophyll,Mesophyll precursor	PlantscRNAdb
LOC_Os01g62060	347.17256677343	35.8678955453149	18	-0.00502285	Mesophyll,Mesophyll precursor	PlantscRNAdb
LOC_Os01g62060	396.307360430821	34.7251330001612	6	0.369150771936573	Mesophyll,Mesophyll precursor	PlantscRNAdb
LOC_Os01g62060	296.525351537698	35.0574712643678	19	-0.390714	Mesophyll,Mesophyll precursor	PlantscRNAdb
LOC_Os01g62060	225.000915194704	27.3919278836304	12	-0.93539	Mesophyll,Mesophyll precursor	PlantscRNAdb
LOC_Os01g62060	209.045620369805	26.0992907801418	17	-1.05689	Mesophyll,Mesophyll precursor	PlantscRNAdb
LOC_Os01g62060	262.319009436327	27.5476966030712	15	-0.651204	Mesophyll,Mesophyll precursor	PlantscRNAdb
LOC_Os01g62060	367.559452407172	36.3173216885007	10	0.15022833195189	Mesophyll,Mesophyll precursor	PlantscRNAdb
LOC_Os01g62060	228.595730220399	26.89	7	-0.908015	Mesophyll,Mesophyll precursor	PlantscRNAdb
LOC_Os01g62060	488.757748489631	40.2937327322961	5	1.0731833754469	Mesophyll,Mesophyll precursor	PlantscRNAdb
LOC_Os01g62060	429.006763473975	36.8353850972078	0	0.618164825215188	Mesophyll,Mesophyll precursor	PlantscRNAdb
LOC_Os01g62060	308.623137528529	36.4158510059815	1	-0.298586	Mesophyll,Mesophyll precursor	PlantscRNAdb
LOC_Os01g62460	211.633084752818	36.6265633496465	1	0.0840029407541572	Epidermis	PlantscRNAdb
LOC_Os01g62460	421.941161425196	49.1640571094953	4	2.5	Epidermis	PlantscRNAdb
LOC_Os01g62460	144.174794286505	23.410178338408	7	-0.964309	Epidermis	PlantscRNAdb
LOC_Os01g62460	173.824859947564	26.6217493118606	3	-0.503543	Epidermis	PlantscRNAdb
LOC_Os01g62460	169.232306409467	27.3758865248227	17	-0.574912	Epidermis	PlantscRNAdb
LOC_Os01g62460	172.220709029125	27.7873070325901	11	-0.528471	Epidermis	PlantscRNAdb
LOC_Os01g62460	252.86591677693	34.1395841865619	0	0.724767338205758	Epidermis	PlantscRNAdb
LOC_Os01g62460	180.739629168294	30.0617707618394	14	-0.396086	Epidermis	PlantscRNAdb
LOC_Os01g62460	239.167845368588	31.428341125262	6	0.511897252855274	Epidermis	PlantscRNAdb
LOC_Os01g62460	168.409590320912	24.8908296943231	10	-0.587697	Epidermis	PlantscRNAdb
LOC_Os01g62460	153.184521651474	25.0147145379635	16	-0.824297	Epidermis	PlantscRNAdb
LOC_Os01g62460	149.777544148813	26.0536398467433	19	-0.877241	Epidermis	PlantscRNAdb
LOC_Os01g62460	187.537837271951	28.4777709485761	12	-0.290441	Epidermis	PlantscRNAdb
LOC_Os01g62460	215.723755172407	36.8797415514175	2	0.147572572960068	Epidermis	PlantscRNAdb
LOC_Os01g62460	240.452303506726	32.4996364693907	5	0.531857925080128	Epidermis	PlantscRNAdb
LOC_Os01g62460	200.938811501139	29.9561403508772	13	-0.0821877	Epidermis	PlantscRNAdb
LOC_Os01g62460	135.638019610624	23.4376572406159	8	-1.09697	Epidermis	PlantscRNAdb
LOC_Os01g62460	286.764301913653	35.9004187994416	15	1.25155333034943	Epidermis	PlantscRNAdb
LOC_Os01g62460	220.408782404643	35.099846390169	18	0.220378599229441	Epidermis	PlantscRNAdb
LOC_Os01g62460	199.915071552639	35.2880303552949	9	-0.0980967	Epidermis	PlantscRNAdb
LOC_Os01g64120	153.675223465279	21.0202555736814	1	0.693821024521892	Mesophyll precursor	PlantscRNAdb
LOC_Os01g64120	84.5675973413204	12.8326305074887	5	-0.497311	Mesophyll precursor	PlantscRNAdb
LOC_Os01g64120	235.526083065972	32.3940827211432	8	2.10459391241992	Mesophyll precursor	PlantscRNAdb
LOC_Os01g64120	159.363984413839	21.7249264946096	2	0.791871915509654	Mesophyll precursor	PlantscRNAdb
LOC_Os01g64120	79.4253259626059	11.4320835894284	12	-0.585942	Mesophyll precursor	PlantscRNAdb
LOC_Os01g64120	134.681344259882	18.8940092165899	18	0.366444501542076	Mesophyll precursor	PlantscRNAdb
LOC_Os01g64120	78.7440559596085	11.7877337973032	7	-0.597685	Mesophyll precursor	PlantscRNAdb
LOC_Os01g64120	117.184115633374	14.5735934225375	6	0.0648640920014387	Mesophyll precursor	PlantscRNAdb
LOC_Os01g64120	100.303972182013	13.9980591945657	10	-0.22608	Mesophyll precursor	PlantscRNAdb
LOC_Os01g64120	83.823796052983	13.0633722260352	14	-0.510131	Mesophyll precursor	PlantscRNAdb
LOC_Os01g64120	200.567644426533	27.492238703001	9	1.50205390640941	Mesophyll precursor	PlantscRNAdb
LOC_Os01g64120	114.401175958804	15.2400684188971	0	0.0168976337297309	Mesophyll precursor	PlantscRNAdb
LOC_Os01g64120	42.6496654080749	7.25014595828247	4	-1.2198	Mesophyll precursor	PlantscRNAdb
LOC_Os01g64120	232.213388325067	30.0234172794873	3	2.04749665102096	Mesophyll precursor	PlantscRNAdb
LOC_Os01g64120	66.9114909808061	9.71631205673759	17	-0.80163	Mesophyll precursor	PlantscRNAdb
LOC_Os01g64120	81.7571181906525	13.1313131313131	11	-0.545752	Mesophyll precursor	PlantscRNAdb
LOC_Os01g64120	92.2071778196169	14.2142436727487	16	-0.365636	Mesophyll precursor	PlantscRNAdb
LOC_Os01g64120	94.3393102513483	13.1359649122807	13	-0.328887	Mesophyll precursor	PlantscRNAdb
LOC_Os01g64120	101.513934195634	15.2298850574713	19	-0.205226	Mesophyll precursor	PlantscRNAdb
LOC_Os01g64120	14.5596241285438	2.86179618427175	15	-1.70396	Mesophyll precursor	PlantscRNAdb
LOC_Os01g64630	167.800668319995	33.3563297688858	9	0.329378257940536	Mestome sheath,Phloem	PlantscRNAdb
LOC_Os01g64630	100.841862287883	19.7872340425532	17	-0.624306	Mestome sheath,Phloem	PlantscRNAdb
LOC_Os01g64630	157.233322023538	28.2882157592835	8	0.178869181990112	Mestome sheath,Phloem	PlantscRNAdb
LOC_Os01g64630	256.403349879502	37.1983519717481	16	1.59133252291266	Mestome sheath,Phloem	PlantscRNAdb
LOC_Os01g64630	186.450726568927	31.9508448540707	18	0.595008147859966	Mestome sheath,Phloem	PlantscRNAdb
LOC_Os01g64630	117.66517014644	23.1297185998627	14	-0.384694	Mestome sheath,Phloem	PlantscRNAdb
LOC_Os01g64630	95.0318767145073	18.3640770716076	3	-0.707056	Mestome sheath,Phloem	PlantscRNAdb
LOC_Os01g64630	371.567330590298	44.4280121792084	7	2.5	Mestome sheath,Phloem	PlantscRNAdb
LOC_Os01g64630	83.3112410233678	19.9571672293005	2	-0.873992	Mestome sheath,Phloem	PlantscRNAdb
LOC_Os01g64630	168.322096753366	26.9012650865203	5	0.336804882324687	Mestome sheath,Phloem	PlantscRNAdb
LOC_Os01g64630	150.376284763438	26.3769773203735	11	0.0812054627533121	Mestome sheath,Phloem	PlantscRNAdb
LOC_Os01g64630	143.989996739181	25.240729358738	12	-0.00975345	Mestome sheath,Phloem	PlantscRNAdb
LOC_Os01g64630	70.8264801831299	13.4481154025128	15	-1.05181	Mestome sheath,Phloem	PlantscRNAdb
LOC_Os01g64630	80.8060488672474	16.4216336712489	4	-0.909673	Mestome sheath,Phloem	PlantscRNAdb
LOC_Os01g64630	146.69218333351	25.1754385964912	13	0.0287333769173336	Mestome sheath,Phloem	PlantscRNAdb
LOC_Os01g64630	88.8018326067835	15.3796550056424	6	-0.79579	Mestome sheath,Phloem	PlantscRNAdb
LOC_Os01g64630	93.1079908579578	17.0709966513286	0	-0.734458	Mestome sheath,Phloem	PlantscRNAdb
LOC_Os01g64630	101.625878031347	22.2029635671561	1	-0.613139	Mestome sheath,Phloem	PlantscRNAdb
LOC_Os01g64630	169.452165464617	29.6934865900383	19	0.352900275881325	Mestome sheath,Phloem	PlantscRNAdb
LOC_Os01g64630	143.189356276877	23.4230955846676	10	-0.0211568	Mestome sheath,Phloem	PlantscRNAdb
LOC_Os01g64960	1032.31114866116	70.4186684969115	14	-0.433653	Mesophyll	PlantscRNAdb
LOC_Os01g64960	1042.33888208686	76.8038643453759	8	-0.403653	Mesophyll	PlantscRNAdb
LOC_Os01g64960	907.667709196552	65.7739846968805	16	-0.806555	Mesophyll	PlantscRNAdb
LOC_Os01g64960	869.775210458953	66.6885964912281	13	-0.919919	Mesophyll	PlantscRNAdb
LOC_Os01g64960	2059.17008776845	88.0777596519848	1	2.5	Mesophyll	PlantscRNAdb
LOC_Os01g64960	1476.04415965418	83.3045877888927	9	0.893882411861524	Mesophyll	PlantscRNAdb
LOC_Os01g64960	1687.01275270241	89.5894587825329	2	1.5250465688586	Mesophyll	PlantscRNAdb
LOC_Os01g64960	1214.87664657375	75.5041075429425	0	0.112535905034554	Mesophyll	PlantscRNAdb
LOC_Os01g64960	1100.23878146432	78.2023289665211	10	-0.230431	Mesophyll	PlantscRNAdb
LOC_Os01g64960	872.696292319801	64.7063940843845	7	-0.91118	Mesophyll	PlantscRNAdb
LOC_Os01g64960	1103.89984847101	77.8604001478986	3	-0.219478	Mesophyll	PlantscRNAdb
LOC_Os01g64960	765.890776386424	62.1497998856489	11	-1.23072	Mesophyll	PlantscRNAdb
LOC_Os01g64960	850.023859641015	67.0641267994765	5	-0.97901	Mesophyll	PlantscRNAdb
LOC_Os01g64960	1528.30578596639	76.588291491959	4	1.05023585214399	Mesophyll	PlantscRNAdb
LOC_Os01g64960	921.925569291372	68.0851063829787	17	-0.763899	Mesophyll	PlantscRNAdb
LOC_Os01g64960	945.318122959041	67.4861708666257	12	-0.693914	Mesophyll	PlantscRNAdb
LOC_Os01g64960	1056.51102560243	72.7011494252874	19	-0.361254	Mesophyll	PlantscRNAdb
LOC_Os01g64960	1461.64770737821	78.9554531490015	18	0.850811902961497	Mesophyll	PlantscRNAdb
LOC_Os01g64960	1439.77627915955	77.4786393680477	6	0.785378174867186	Mesophyll	PlantscRNAdb
LOC_Os01g64960	1209.79272286117	80.4560260586319	15	0.0973261035284184	Mesophyll	PlantscRNAdb
LOC_Os01g65080	444.314052496757	51.4541224371092	5	0.575607684440325	Large paremchyma,Mestome sheath	PlantscRNAdb
LOC_Os01g65080	260.173	38.9716147045137	15	-1.76634	Large paremchyma,Mestome sheath	PlantscRNAdb
LOC_Os01g65080	436.375635083968	57.3412498742075	8	0.474645089587831	Large paremchyma,Mestome sheath	PlantscRNAdb
LOC_Os01g65080	398.591054752375	47.8555893866899	7	-0.00590778	Large paremchyma,Mestome sheath	PlantscRNAdb
LOC_Os01g65080	287.663787126842	40.4421574232895	11	-1.41671	Large paremchyma,Mestome sheath	PlantscRNAdb
LOC_Os01g65080	316.429050787496	42.8368794326241	17	-1.05086	Large paremchyma,Mestome sheath	PlantscRNAdb
LOC_Os01g65080	336.381889327401	44.7494852436513	14	-0.797098	Large paremchyma,Mestome sheath	PlantscRNAdb
LOC_Os01g65080	445.625566937837	55.9631896799638	3	0.59228782284482	Large paremchyma,Mestome sheath	PlantscRNAdb
LOC_Os01g65080	421.269142596001	49.1294534902467	6	0.282517288617361	Large paremchyma,Mestome sheath	PlantscRNAdb
LOC_Os01g65080	426.029857828239	51.0491700595052	0	0.343065145728807	Large paremchyma,Mestome sheath	PlantscRNAdb
LOC_Os01g65080	355.315472185807	45.1751690227412	12	-0.556296	Large paremchyma,Mestome sheath	PlantscRNAdb
LOC_Os01g65080	548.462871170404	63.5909461663948	1	1.90019600442118	Large paremchyma,Mestome sheath	PlantscRNAdb
LOC_Os01g65080	443.419714791576	54.768855156308	4	0.564233294471358	Large paremchyma,Mestome sheath	PlantscRNAdb
LOC_Os01g65080	480.506617816877	55.7603686635945	18	1.03591294669584	Large paremchyma,Mestome sheath	PlantscRNAdb
LOC_Os01g65080	286.423620041782	39.1678796700631	10	-1.43248	Large paremchyma,Mestome sheath	PlantscRNAdb
LOC_Os01g65080	524.994824768245	61.8259169828677	9	1.60172406251202	Large paremchyma,Mestome sheath	PlantscRNAdb
LOC_Os01g65080	417.335099966735	57.8786888816291	2	0.232483241343511	Large paremchyma,Mestome sheath	PlantscRNAdb
LOC_Os01g65080	381.688175709673	49.2348440258976	16	-0.220882	Large paremchyma,Mestome sheath	PlantscRNAdb
LOC_Os01g65080	331.355867305683	45.7854406130268	19	-0.86102	Large paremchyma,Mestome sheath	PlantscRNAdb
LOC_Os01g65080	438.756221761943	51.7105263157895	13	0.504921931404244	Large paremchyma,Mestome sheath	PlantscRNAdb
LOC_Os01g66000	231.010750833393	36.4676275451842	14	-0.458161	Mesophyll precursor	PlantscRNAdb
LOC_Os01g66000	297.242141899236	44.4084708879571	4	0.515145249281667	Mesophyll precursor	PlantscRNAdb
LOC_Os01g66000	368.452727494302	52.4843665035345	1	1.56162341259831	Mesophyll precursor	PlantscRNAdb
LOC_Os01g66000	313.562385888059	42.6389457707967	0	0.754980082987708	Mesophyll precursor	PlantscRNAdb
LOC_Os01g66000	199.107302211681	30.2825191288994	16	-0.926999	Mesophyll precursor	PlantscRNAdb
LOC_Os01g66000	175.858408492699	29.7172184764013	8	-1.26865	Mesophyll precursor	PlantscRNAdb
LOC_Os01g66000	170.769588528045	28.5687059271965	11	-1.34344	Mesophyll precursor	PlantscRNAdb
LOC_Os01g66000	210.571957975374	32.5531914893617	17	-0.75852	Mesophyll precursor	PlantscRNAdb
LOC_Os01g66000	251.089200497454	38.5057471264368	19	-0.163097	Mesophyll precursor	PlantscRNAdb
LOC_Os01g66000	245.932020496259	36.140135218193	12	-0.238885	Mesophyll precursor	PlantscRNAdb
LOC_Os01g66000	351.781469875763	53.0799666049584	2	1.31663024329575	Mesophyll precursor	PlantscRNAdb
LOC_Os01g66000	273.32527548419	39.8617511520737	18	0.163673930387735	Mesophyll precursor	PlantscRNAdb
LOC_Os01g66000	193.369665809346	30.6798245614035	13	-1.01132	Mesophyll precursor	PlantscRNAdb
LOC_Os01g66000	282.167155584132	43.7737150741635	9	0.293610152227958	Mesophyll precursor	PlantscRNAdb
LOC_Os01g66000	187.574262964316	28.4645498042627	7	-1.09648	Mesophyll precursor	PlantscRNAdb
LOC_Os01g66000	368.025533363508	49.7906002791996	15	1.55534556323593	Mesophyll precursor	PlantscRNAdb
LOC_Os01g66000	212.997746134766	32.4487421840919	5	-0.722872	Mesophyll precursor	PlantscRNAdb
LOC_Os01g66000	223.919098582725	33.9386220779754	3	-0.562377	Mesophyll precursor	PlantscRNAdb
LOC_Os01g66000	373.867829127968	45.3541969917516	10	1.64120126699197	Mesophyll precursor	PlantscRNAdb
LOC_Os01g66000	313.127818080742	39.9161695953571	6	0.748593873451069	Mesophyll precursor	PlantscRNAdb
LOC_Os01g66120	907.437475125699	72.9898359665895	8	0.626454449848493	Mesophyll precursor	PlantscRNAdb
LOC_Os01g66120	662.71849032297	66.3030179445351	1	-0.755965	Mesophyll precursor	PlantscRNAdb
LOC_Os01g66120	1033.54572439663	72.2690111334785	3	1.33884084750935	Mesophyll precursor	PlantscRNAdb
LOC_Os01g66120	644.576198204019	57.8160213071092	12	-0.858451	Mesophyll precursor	PlantscRNAdb
LOC_Os01g66120	889.129000125061	64.8476543607932	6	0.523029744266005	Mesophyll precursor	PlantscRNAdb
LOC_Os01g66120	552.178522602134	53.758865248227	17	-1.38041	Mesophyll precursor	PlantscRNAdb
LOC_Os01g66120	701.514898899766	57.7282256527539	11	-0.536804	Mesophyll precursor	PlantscRNAdb
LOC_Os01g66120	850.664091759123	73.4872409161857	2	0.305741203146895	Mesophyll precursor	PlantscRNAdb
LOC_Os01g66120	697.472279905844	64.5161290322581	18	-0.55964	Mesophyll precursor	PlantscRNAdb
LOC_Os01g66120	629.348037016216	61.3360787005262	14	-0.944475	Mesophyll precursor	PlantscRNAdb
LOC_Os01g66120	571.121619526996	56.2121917170777	15	-1.2734	Mesophyll precursor	PlantscRNAdb
LOC_Os01g66120	732.093286797802	64.5593869731801	19	-0.364066	Mesophyll precursor	PlantscRNAdb
LOC_Os01g66120	842.728951129633	63.6189647672901	7	0.260915537255447	Mesophyll precursor	PlantscRNAdb
LOC_Os01g66120	671.799363375495	60.7398758027705	4	-0.704667	Mesophyll precursor	PlantscRNAdb
LOC_Os01g66120	925.271477962543	67.5395697318654	0	0.72719885880082	Mesophyll precursor	PlantscRNAdb
LOC_Os01g66120	873.191489268972	66.5042896611895	5	0.432998632010552	Mesophyll precursor	PlantscRNAdb
LOC_Os01g66120	838.162968718312	71.4844199149132	9	0.235122270117182	Mesophyll precursor	PlantscRNAdb
LOC_Os01g66120	729.036218919406	63.3902295467922	16	-0.381336	Mesophyll precursor	PlantscRNAdb
LOC_Os01g66120	1307.32417142144	77.9233381853469	10	2.5	Mesophyll precursor	PlantscRNAdb
LOC_Os01g66120	871.507601758795	67.9824561403509	13	0.423486339481109	Mesophyll precursor	PlantscRNAdb
LOC_Os01g67000	194.047684609843	31.7539729252501	16	-0.907094	Large paremchyma,Mesophyll	PlantscRNAdb
LOC_Os01g67000	235.636061635951	37.1003878676913	0	0.000766156086198593	Large paremchyma,Mesophyll	PlantscRNAdb
LOC_Os01g67000	199.655221024454	32.739192788363	12	-0.784684	Large paremchyma,Mesophyll	PlantscRNAdb
LOC_Os01g67000	338.141065827003	53.4427678085916	1	2.23841648044637	Large paremchyma,Mesophyll	PlantscRNAdb
LOC_Os01g67000	189.676128215426	30.2914310569813	7	-1.00252	Large paremchyma,Mesophyll	PlantscRNAdb
LOC_Os01g67000	315.433036929162	51.3970334598137	9	1.74270772329997	Large paremchyma,Mesophyll	PlantscRNAdb
LOC_Os01g67000	260.324260553304	37.0788328228277	6	0.539701369554587	Large paremchyma,Mesophyll	PlantscRNAdb
LOC_Os01g67000	201.485576810183	32.9787234042553	17	-0.744728	Large paremchyma,Mesophyll	PlantscRNAdb
LOC_Os01g67000	274.030673688212	44.1628264208909	18	0.838907833074921	Large paremchyma,Mesophyll	PlantscRNAdb
LOC_Os01g67000	263.367306142174	43.141793297776	8	0.606130047868546	Large paremchyma,Mesophyll	PlantscRNAdb
LOC_Os01g67000	231.384859197331	35.8538855281526	15	-0.0920362	Large paremchyma,Mesophyll	PlantscRNAdb
LOC_Os01g67000	197.700003276244	32.7322960593282	5	-0.827365	Large paremchyma,Mesophyll	PlantscRNAdb
LOC_Os01g67000	303.596234976642	52.150713274529	2	1.4843142532692	Large paremchyma,Mesophyll	PlantscRNAdb
LOC_Os01g67000	192.067202689732	31.9517543859649	13	-0.950328	Large paremchyma,Mesophyll	PlantscRNAdb
LOC_Os01g67000	204.635373046838	36.5900383141762	19	-0.675969	Large paremchyma,Mesophyll	PlantscRNAdb
LOC_Os01g67000	172.782465715366	30.6079664570231	11	-1.37131	Large paremchyma,Mesophyll	PlantscRNAdb
LOC_Os01g67000	247.169367371564	38.0640465793304	10	0.252534404123517	Large paremchyma,Mesophyll	PlantscRNAdb
LOC_Os01g67000	226.492893413544	38.055304920121	4	-0.198826	Large paremchyma,Mesophyll	PlantscRNAdb
LOC_Os01g67000	251.104544443712	40.9761308081016	3	0.338438017526574	Large paremchyma,Mesophyll	PlantscRNAdb
LOC_Os01g67000	213.28933297901	36.4676275451842	14	-0.487056	Large paremchyma,Mesophyll	PlantscRNAdb
LOC_Os01g67054	187.253745352509	28.0080675123401	4	-0.737588	Mesophyll	PlantscRNAdb
LOC_Os01g67054	246.884712942973	33.9611536197763	16	0.0309041676869901	Mesophyll	PlantscRNAdb
LOC_Os01g67054	185.630237551497	30.9768931594601	14	-0.758511	Mesophyll	PlantscRNAdb
LOC_Os01g67054	481.432469793339	51.8667605917279	8	2.5	Mesophyll	PlantscRNAdb
LOC_Os01g67054	241.663938624406	33.7276253342649	0	-0.0363784	Mesophyll	PlantscRNAdb
LOC_Os01g67054	246.667220366887	39.6551724137931	19	0.0281012397602633	Mesophyll	PlantscRNAdb
LOC_Os01g67054	245.541937848518	36.140135218193	12	0.0135992008725191	Mesophyll	PlantscRNAdb
LOC_Os01g67054	229.851691210963	34.5394736842105	13	-0.188608	Mesophyll	PlantscRNAdb
LOC_Os01g67054	264.723994008944	37.7617496510005	15	0.260807275151051	Mesophyll	PlantscRNAdb
LOC_Os01g67054	270.325701122698	35.5632883862549	7	0.332999078609546	Mesophyll	PlantscRNAdb
LOC_Os01g67054	122.571099582002	24.8640565524742	1	-1.57118	Mesophyll	PlantscRNAdb
LOC_Os01g67054	313.646071615009	43.0426030154883	3	0.89128883007687	Mesophyll	PlantscRNAdb
LOC_Os01g67054	171.709707277097	33.1033689778084	9	-0.937911	Mesophyll	PlantscRNAdb
LOC_Os01g67054	359.327276862272	43.4497816593886	10	1.48000375643581	Mesophyll	PlantscRNAdb
LOC_Os01g67054	244.627729012535	36.6113969887555	11	0.00181736664465411	Mesophyll	PlantscRNAdb
LOC_Os01g67054	281.697687483308	37.7853715282827	5	0.479555152964486	Mesophyll	PlantscRNAdb
LOC_Os01g67054	220.326121542498	28.9779139126229	6	-0.311369	Mesophyll	PlantscRNAdb
LOC_Os01g67054	197.012202321114	36.4441540527787	2	-0.611826	Mesophyll	PlantscRNAdb
LOC_Os01g67054	219.30306460403	33.7588652482269	17	-0.324553	Mesophyll	PlantscRNAdb
LOC_Os01g67054	159.537607825361	28.3410138248848	18	-1.09478	Mesophyll	PlantscRNAdb
LOC_Os01g67490	178.17753491037	26.2061403508772	13	0.984917139506421	Phloem	PlantscRNAdb
LOC_Os01g67490	320.19794058911	38.936170212766	17	2.5	Phloem	PlantscRNAdb
LOC_Os01g67490	71.7099727303462	13.0741376024395	11	-0.63728	Phloem	PlantscRNAdb
LOC_Os01g67490	114.382750310642	20.1228878648234	18	0.0129055829364435	Phloem	PlantscRNAdb
LOC_Os01g67490	60.3968931314226	12.5478927203065	19	-0.809652	Phloem	PlantscRNAdb
LOC_Os01g67490	72.0020073884989	15.4171279058066	8	-0.63283	Phloem	PlantscRNAdb
LOC_Os01g67490	105.60726371538	16.4920199903273	6	-0.120802	Phloem	PlantscRNAdb
LOC_Os01g67490	132.069474037555	20.8973570989551	12	0.282389992489453	Phloem	PlantscRNAdb
LOC_Os01g67490	61.7066823800939	11.3353632013919	7	-0.789695	Phloem	PlantscRNAdb
LOC_Os01g67490	102.171571321709	17.1004798604042	5	-0.17315	Phloem	PlantscRNAdb
LOC_Os01g67490	103.802638689587	20.7887777394504	9	-0.148299	Phloem	PlantscRNAdb
LOC_Os01g67490	70.8997708641813	13.4196586227192	16	-0.649624	Phloem	PlantscRNAdb
LOC_Os01g67490	138.488903823987	22.5943421262141	4	0.380199867985583	Phloem	PlantscRNAdb
LOC_Os01g67490	55.1954647184146	10.3833090732654	10	-0.888904	Phloem	PlantscRNAdb
LOC_Os01g67490	121.922692548755	19.4921583271098	0	0.127788187169683	Phloem	PlantscRNAdb
LOC_Os01g67490	100.779067181901	18.6517	3	-0.194367	Phloem	PlantscRNAdb
LOC_Os01g67490	83.2437874019344	18.0188028603579	2	-0.461544	Phloem	PlantscRNAdb
LOC_Os01g67490	227.613029831187	34.8432852894075	14	1.73814285645627	Phloem	PlantscRNAdb
LOC_Os01g67490	109.728063048715	20.7109842305601	1	-0.0580157	Phloem	PlantscRNAdb
LOC_Os01g67490	40.6191869929663	7.77105630525826	15	-1.111	Phloem	PlantscRNAdb
LOC_Os01g67860	102.218601128244	18.2153267965983	0	-0.573923	Mestome sheath	PlantscRNAdb
LOC_Os01g67860	245.23929245503	35.4385964912281	13	0.481132021228004	Mestome sheath	PlantscRNAdb
LOC_Os01g67860	197.060125887528	35.8974358974359	9	0.125717127114346	Mestome sheath	PlantscRNAdb
LOC_Os01g67860	84.6506401212381	15.3202328966521	10	-0.703521	Mestome sheath	PlantscRNAdb
LOC_Os01g67860	197.694301536782	33.3199154674449	8	0.130395403790492	Mestome sheath	PlantscRNAdb
LOC_Os01g67860	160.561773074736	28.7418433931485	1	-0.143529	Mestome sheath	PlantscRNAdb
LOC_Os01g67860	106.352533867204	18.1035232709874	7	-0.543427	Mestome sheath	PlantscRNAdb
LOC_Os01g67860	121.445306360885	21.3655091230135	16	-0.432089	Mestome sheath	PlantscRNAdb
LOC_Os01g67860	110.330624503809	20.146866366148	5	-0.514081	Mestome sheath	PlantscRNAdb
LOC_Os01g67860	108.950385615617	23.3003012813532	2	-0.524263	Mestome sheath	PlantscRNAdb
LOC_Os01g67860	106.731948321363	19.2877235815509	4	-0.540629	Mestome sheath	PlantscRNAdb
LOC_Os01g67860	683.701575408055	57.4804650276348	11	2.5	Mestome sheath	PlantscRNAdb
LOC_Os01g67860	333.145033527229	42.5303134294212	14	1.12960753213966	Mestome sheath	PlantscRNAdb
LOC_Os01g67860	114.969677936578	18.1202643881993	6	-0.479859	Mestome sheath	PlantscRNAdb
LOC_Os01g67860	115.371936740911	21.2604247976665	3	-0.476892	Mestome sheath	PlantscRNAdb
LOC_Os01g67860	58.4841574917401	11.5169846440205	15	-0.89655	Mestome sheath	PlantscRNAdb
LOC_Os01g67860	169.961851350222	27.9041180086048	12	-0.0741853	Mestome sheath	PlantscRNAdb
LOC_Os01g67860	160.502783858036	28.735632183908	19	-0.143964	Mestome sheath	PlantscRNAdb
LOC_Os01g67860	181.21899352186	29.0780141843972	17	0.00885802008732222	Mestome sheath	PlantscRNAdb
LOC_Os01g67860	241.773	33.3333333333333	18	0.455560650939888	Mestome sheath	PlantscRNAdb
LOC_Os01g68020	259.318572519187	31.6311439756416	7	-0.311005	Large paremchyma	PlantscRNAdb
LOC_Os01g68020	244.999204447288	36.5200764818356	8	-0.486108	Large paremchyma	PlantscRNAdb
LOC_Os01g68020	202.164424717844	34.281538879826	1	-1.00991	Large paremchyma	PlantscRNAdb
LOC_Os01g68020	309.000556244196	44.3682166321827	2	0.29652716774675	Large paremchyma	PlantscRNAdb
LOC_Os01g68020	248.463677163349	40.4737265723813	9	-0.443743	Large paremchyma	PlantscRNAdb
LOC_Os01g68020	253.134762924715	31.7539729252501	16	-0.386623	Large paremchyma	PlantscRNAdb
LOC_Os01g68020	407.281153948152	41.7523910477246	0	1.49834271267423	Large paremchyma	PlantscRNAdb
LOC_Os01g68020	363.742592376747	37.0062872803482	6	0.965935286155389	Large paremchyma	PlantscRNAdb
LOC_Os01g68020	341.102873296313	41.2719280226778	3	0.689087495652368	Large paremchyma	PlantscRNAdb
LOC_Os01g68020	237.011265326697	35.3302611367127	18	-0.583787	Large paremchyma	PlantscRNAdb
LOC_Os01g68020	263.552169743278	35.0219298245614	13	-0.259234	Large paremchyma	PlantscRNAdb
LOC_Os01g68020	188.482612516916	30.9386973180077	19	-1.17722	Large paremchyma	PlantscRNAdb
LOC_Os01g68020	271.199869423989	32.2965872299772	4	-0.165715	Large paremchyma	PlantscRNAdb
LOC_Os01g68020	513.130509399289	49.4177583697234	10	2.5	Large paremchyma	PlantscRNAdb
LOC_Os01g68020	294.085074728188	35.5751054238767	5	0.114134529069348	Large paremchyma	PlantscRNAdb
LOC_Os01g68020	389.467265499002	40.6700791065612	15	1.28050716268825	Large paremchyma	PlantscRNAdb
LOC_Os01g68020	194.234492685345	28.5305889079474	11	-1.10688	Large paremchyma	PlantscRNAdb
LOC_Os01g68020	234.244469856914	31.4184397163121	17	-0.617621	Large paremchyma	PlantscRNAdb
LOC_Os01g68020	223.198016308381	30.7723827084614	12	-0.752702	Large paremchyma	PlantscRNAdb
LOC_Os01g68020	257.216860607843	35.4609929078014	14	-0.336705	Large paremchyma	PlantscRNAdb
LOC_Os01g68320	239.340699320987	39.4283989131529	8	-0.927331	Large paremchyma,Phloem	PlantscRNAdb
LOC_Os01g68320	148.006093100473	30.3051930396955	1	-2.05684	Large paremchyma,Phloem	PlantscRNAdb
LOC_Os01g68320	423.277871144252	52.2660388463802	16	1.34736069478347	Large paremchyma,Phloem	PlantscRNAdb
LOC_Os01g68320	369.164981710355	47.8728070175439	13	0.678164142985388	Large paremchyma,Phloem	PlantscRNAdb
LOC_Os01g68320	331.978726915406	45.8120055839926	15	0.218293791514622	Large paremchyma,Phloem	PlantscRNAdb
LOC_Os01g68320	346.103529164889	48.2519206277474	3	0.392970639472083	Large paremchyma,Phloem	PlantscRNAdb
LOC_Os01g68320	256.024064133062	45.8383244400886	2	-0.721013	Large paremchyma,Phloem	PlantscRNAdb
LOC_Os01g68320	383.88757048881	49.8752720131628	4	0.860233623051103	Large paremchyma,Phloem	PlantscRNAdb
LOC_Os01g68320	397.320755796292	49.4983277591973	5	1.02635746861682	Large paremchyma,Phloem	PlantscRNAdb
LOC_Os01g68320	458.062518436317	52.6489778164419	7	1.77753114524145	Large paremchyma,Phloem	PlantscRNAdb
LOC_Os01g68320	230.760536285657	37.2503840245776	18	-1.03344	Large paremchyma,Phloem	PlantscRNAdb
LOC_Os01g68320	267.315523240471	42.3371647509579	19	-0.581375	Large paremchyma,Phloem	PlantscRNAdb
LOC_Os01g68320	294.613881873874	43.9007092198582	17	-0.243785	Large paremchyma,Phloem	PlantscRNAdb
LOC_Os01g68320	299.155178927989	43.0239704978488	12	-0.187624	Large paremchyma,Phloem	PlantscRNAdb
LOC_Os01g68320	406.953364456073	50.4444819195837	0	1.1454808155196	Large paremchyma,Phloem	PlantscRNAdb
LOC_Os01g68320	321.753641810762	41.0043527325488	6	0.0918434805914071	Large paremchyma,Phloem	PlantscRNAdb
LOC_Os01g68320	288.001971963396	43.1937771676962	14	-0.325552	Large paremchyma,Phloem	PlantscRNAdb
LOC_Os01g68320	189.796778990537	36.4953432218006	9	-1.54002	Large paremchyma,Phloem	PlantscRNAdb
LOC_Os01g68320	363.866866565669	46.9553614750121	10	0.612644071465566	Large paremchyma,Phloem	PlantscRNAdb
LOC_Os01g68320	271.154458841613	39.9085191538022	11	-0.5339	Large paremchyma,Phloem	PlantscRNAdb
LOC_Os01g68770	226.887004682273	32.7124295734161	9	1.54110264712007	Mestome sheath,Preprocambium	PlantscRNAdb
LOC_Os01g68770	105.483302838464	17.3042966450853	16	-0.606896	Mestome sheath,Preprocambium	PlantscRNAdb
LOC_Os01g68770	171.021754485551	27.5146103306835	2	0.552677403164411	Mestome sheath,Preprocambium	PlantscRNAdb
LOC_Os01g68770	100.307982322456	16.3120567375887	17	-0.698463	Mestome sheath,Preprocambium	PlantscRNAdb
LOC_Os01g68770	155.425824769162	23.8863287250384	18	0.276738235607594	Mestome sheath,Preprocambium	PlantscRNAdb
LOC_Os01g68770	114.38813362601	18.5836847462556	5	-0.449343	Mestome sheath,Preprocambium	PlantscRNAdb
LOC_Os01g68770	269.782036271361	37.4358458287209	8	2.30004549466176	Mestome sheath,Preprocambium	PlantscRNAdb
LOC_Os01g68770	101.005650256781	17.0001905850962	11	-0.686119	Mestome sheath,Preprocambium	PlantscRNAdb
LOC_Os01g68770	105.421622595389	16.7203131796433	7	-0.607987	Mestome sheath,Preprocambium	PlantscRNAdb
LOC_Os01g68770	133.576931178291	19.6294779445421	0	-0.109835	Mestome sheath,Preprocambium	PlantscRNAdb
LOC_Os01g68770	93.8788949349655	16.0235656281514	4	-0.812213	Mestome sheath,Preprocambium	PlantscRNAdb
LOC_Os01g68770	266.031074476732	35.2984676060967	3	2.23367963549406	Mestome sheath,Preprocambium	PlantscRNAdb
LOC_Os01g68770	113.666585397966	18.6913749714024	14	-0.462109	Mestome sheath,Preprocambium	PlantscRNAdb
LOC_Os01g68770	142.378118519448	19.3535386103498	6	0.0458848484389727	Mestome sheath,Preprocambium	PlantscRNAdb
LOC_Os01g68770	61.566884431924	11.3541181945091	15	-1.38391	Mestome sheath,Preprocambium	PlantscRNAdb
LOC_Os01g68770	173.208040681091	27.0255573681349	1	0.591359418524127	Mestome sheath,Preprocambium	PlantscRNAdb
LOC_Os01g68770	120.662336590055	21.360153256705	19	-0.338333	Mestome sheath,Preprocambium	PlantscRNAdb
LOC_Os01g68770	125.794416700596	20.7894736842105	13	-0.247531	Mestome sheath,Preprocambium	PlantscRNAdb
LOC_Os01g68770	95.7141245655214	15.959844294202	12	-0.779742	Mestome sheath,Preprocambium	PlantscRNAdb
LOC_Os01g68770	119.493924012066	17.9039301310044	10	-0.359006	Mestome sheath,Preprocambium	PlantscRNAdb
LOC_Os01g69050	145.642521928749	25.8156028368794	17	-0.480192	Phloem	PlantscRNAdb
LOC_Os01g69050	157.547957542671	28.1354492861313	4	-0.246449	Phloem	PlantscRNAdb
LOC_Os01g69050	233.028193838849	34.6207538389949	15	1.23547711151282	Phloem	PlantscRNAdb
LOC_Os01g69050	260.238471667057	39.0890032399466	11	1.76970456686975	Phloem	PlantscRNAdb
LOC_Os01g69050	167.174287944781	25.1007576978881	6	-0.0574522	Phloem	PlantscRNAdb
LOC_Os01g69050	182.677886429686	29.8410829899941	16	0.246934591900914	Phloem	PlantscRNAdb
LOC_Os01g69050	68.204617844005	16.4525557368135	1	-2.00055	Phloem	PlantscRNAdb
LOC_Os01g69050	171.851309793581	27.3423227490213	7	0.0343732015670989	Phloem	PlantscRNAdb
LOC_Os01g69050	247.345789141591	35.8737963532063	12	1.5165787067889	Phloem	PlantscRNAdb
LOC_Os01g69050	228.710392263732	33.6487142163998	10	1.15070443249889	Phloem	PlantscRNAdb
LOC_Os01g69050	179.375122804184	29.8684210526316	13	0.182090454019021	Phloem	PlantscRNAdb
LOC_Os01g69050	184.731475415232	30.3274310833573	3	0.287253313562785	Phloem	PlantscRNAdb
LOC_Os01g69050	88.2548422019487	21.5591583304588	9	-1.6069	Phloem	PlantscRNAdb
LOC_Os01g69050	144.607545858425	30.0083487603906	2	-0.500512	Phloem	PlantscRNAdb
LOC_Os01g69050	211.530049436871	32.8242067985256	0	0.813397665971169	Phloem	PlantscRNAdb
LOC_Os01g69050	137.804952385287	25.8064516129032	14	-0.634069	Phloem	PlantscRNAdb
LOC_Os01g69050	190.405978579802	30.5293005671077	5	0.398662517289488	Phloem	PlantscRNAdb
LOC_Os01g69050	156.143485463953	26.3440860215054	18	-0.274023	Phloem	PlantscRNAdb
LOC_Os01g69050	146.956643512637	26.9157088122605	19	-0.454391	Phloem	PlantscRNAdb
LOC_Os01g69050	99.7794604097555	19.7242628559928	8	-1.38063	Phloem	PlantscRNAdb
LOC_Os01g69120	177.244954279416	28.1874039938556	18	0.232606560167327	Mesophyll	PlantscRNAdb
LOC_Os01g69120	112.081973361906	18.422601530312	16	-1.04771	Mesophyll	PlantscRNAdb
LOC_Os01g69120	159.461181097288	27.9866620673796	9	-0.116808	Mesophyll	PlantscRNAdb
LOC_Os01g69120	318.900685425958	43.0898092135877	15	2.5	Mesophyll	PlantscRNAdb
LOC_Os01g69120	191.62817125476	27.2784215471344	0	0.515206965170802	Mesophyll	PlantscRNAdb
LOC_Os01g69120	123.420717570866	21.2938596491228	13	-0.824928	Mesophyll	PlantscRNAdb
LOC_Os01g69120	149.280565587239	24.380249948781	12	-0.316836	Mesophyll	PlantscRNAdb
LOC_Os01g69120	126.364509732575	22.2222222222222	19	-0.767089	Mesophyll	PlantscRNAdb
LOC_Os01g69120	150.118276260789	24.468085106383	17	-0.300376	Mesophyll	PlantscRNAdb
LOC_Os01g69120	153.065436653352	24.0910398093751	3	-0.242471	Mesophyll	PlantscRNAdb
LOC_Os01g69120	199.147125723168	26.1325165242625	6	0.662938837784393	Mesophyll	PlantscRNAdb
LOC_Os01g69120	202.680365678993	29.1651186242768	4	0.732359680437469	Mesophyll	PlantscRNAdb
LOC_Os01g69120	112.92308308243	18.3210091344063	7	-1.03118	Mesophyll	PlantscRNAdb
LOC_Os01g69120	201.511701591015	31.3927406199021	1	0.709397853111808	Mesophyll	PlantscRNAdb
LOC_Os01g69120	108.672217390459	18.9594445003522	8	-1.11471	Mesophyll	PlantscRNAdb
LOC_Os01g69120	142.744702888639	22.2262614512142	5	-0.445252	Mesophyll	PlantscRNAdb
LOC_Os01g69120	109.915981523236	19.325328759291	11	-1.09027	Mesophyll	PlantscRNAdb
LOC_Os01g69120	198.216652424826	29.1606016496846	10	0.644656965835497	Mesophyll	PlantscRNAdb
LOC_Os01g69120	148.318188119534	24.6854266758179	14	-0.335744	Mesophyll	PlantscRNAdb
LOC_Os01g69120	222.427944133877	36.5022323859305	2	1.12035867111911	Mesophyll	PlantscRNAdb
LOC_Os01g69850	140.960010126449	22.8369629193643	16	-0.246939	Large paremchyma	PlantscRNAdb
LOC_Os01g69850	168.15257126221	25.7119442737144	12	0.739406962731117	Large paremchyma	PlantscRNAdb
LOC_Os01g69850	154.634762264231	24.4239631336406	18	0.249080574199167	Large paremchyma	PlantscRNAdb
LOC_Os01g69850	140.492701118638	27.8601816718409	9	-0.263889	Large paremchyma	PlantscRNAdb
LOC_Os01g69850	117.141971361735	21.696689141592	8	-1.11088	Large paremchyma	PlantscRNAdb
LOC_Os01g69850	222.888891348878	31.5350877192982	13	2.5	Large paremchyma	PlantscRNAdb
LOC_Os01g69850	135.271270823152	21.8651376809848	0	-0.453284	Large paremchyma	PlantscRNAdb
LOC_Os01g69850	130.240536790447	24.9116367591082	1	-0.635762	Large paremchyma	PlantscRNAdb
LOC_Os01g69850	210.590895333956	30.709219858156	17	2.27875628927953	Large paremchyma	PlantscRNAdb
LOC_Os01g69850	119.285469198737	23.0842911877395	19	-1.03313	Large paremchyma	PlantscRNAdb
LOC_Os01g69850	154.03406107296	25.3140995812006	15	0.227291566398645	Large paremchyma	PlantscRNAdb
LOC_Os01g69850	141.36912536505	23.9318507510217	4	-0.232099	Large paremchyma	PlantscRNAdb
LOC_Os01g69850	141.731265861564	22.061765985211	7	-0.218963	Large paremchyma	PlantscRNAdb
LOC_Os01g69850	129.329327868064	20.4876273653566	10	-0.668814	Large paremchyma	PlantscRNAdb
LOC_Os01g69850	171.311842477936	28.5975749256463	14	0.854002016251371	Large paremchyma	PlantscRNAdb
LOC_Os01g69850	133.864522093558	21.9936018612767	5	-0.504311	Large paremchyma	PlantscRNAdb
LOC_Os01g69850	129.040073915146	26.4365312715525	2	-0.679306	Large paremchyma	PlantscRNAdb
LOC_Os01g69850	143.99224944605	20.9979042398839	6	-0.136951	Large paremchyma	PlantscRNAdb
[truncated: 14,002 more rows]

## Sheet: Supplementary Table 1c
Supplementary Table 1c The list of GO terms enriched by induced genes of all samples. GO terms enriched by induced genes in different clusters from original dataset in this study. MF (molecular fucntion), BP (biological process), CC(Cellular Component). p adjust<0.05.
source	term_ID	description	GeneRatio	BgRatio	p_value	p adjust	q_value	gene_ID	count	clusters
BP	GO:0015979	photosynthesis	'34/169	111/9587	9.97799e-34	1.66632e-31	1.05031e-31	LOC_Os11g13890/LOC_Os09g30340/LOC_Os07g04840/LOC_Os12g08770/LOC_Os03g22370/LOC_Os07g37550/LOC_Os01g71190/LOC_Os08g44680/LOC_Os02g10390/LOC_Os04g38410/LOC_Os08g02630/LOC_Os03g39610/LOC_Os02g42570/LOC_Os05g48630/LOC_Os03g21560/LOC_Os07g25430/LOC_Os07g47640/LOC_Os07g37240/LOC_Os05g50550/LOC_Os07g36080/LOC_Os08g33820/LOC_Os07g38960/LOC_Os09g17740/LOC_Os03g56670/LOC_Os06g21590/LOC_Os03g36540/LOC_Os07g…	34	1
BP	GO:0009765	photosynthesis, light harvesting	'11/169	15/9587	4.73189e-17	3.95113e-15	2.49047e-15	LOC_Os11g13890/LOC_Os07g37550/LOC_Os02g10390/LOC_Os04g38410/LOC_Os03g39610/LOC_Os07g37240/LOC_Os08g33820/LOC_Os07g38960/LOC_Os09g17740/LOC_Os06g21590/LOC_Os02g52650	11	1
BP	GO:0019684	photosynthesis, light reaction	'13/169	39/9587	5.44637e-14	3.03181e-12	1.91101e-12	LOC_Os11g13890/LOC_Os07g37550/LOC_Os02g10390/LOC_Os04g38410/LOC_Os03g39610/LOC_Os03g21560/LOC_Os07g37240/LOC_Os08g33820/LOC_Os07g38960/LOC_Os09g17740/LOC_Os06g21590/LOC_Os07g37250/LOC_Os02g52650	13	1
BP	GO:0006091	generation of precursor metabolites and energy	'17/169	120/9587	2.69737e-11	1.12615e-09	7.09835e-10	LOC_Os11g07020/LOC_Os11g13890/LOC_Os07g37550/LOC_Os02g10390/LOC_Os04g38410/LOC_Os07g08030/LOC_Os03g39610/LOC_Os03g21560/LOC_Os07g37240/LOC_Os08g33820/LOC_Os05g41640/LOC_Os07g38960/LOC_Os09g17740/LOC_Os06g21590/LOC_Os07g37250/LOC_Os02g52650/LOC_Os04g24140	17	1
BP	GO:0006412	translation	'28/169	487/9587	2.46261e-08	8.2251e-07	5.18443e-07	LOC_Os03g12020/LOC_Os03g34040/LOC_Os02g09590/LOC_Os01g47330/LOC_Os03g10060/LOC_Os03g60100/LOC_Os03g55930/LOC_Os02g57670/LOC_Os02g04460/LOC_Os06g43900/LOC_Os03g62630/LOC_Os01g59060/LOC_Os03g49710/LOC_Os02g51790/LOC_Os01g44210/LOC_Os03g15870/LOC_Os02g43600/LOC_Os01g69950/LOC_Os10g21196/LOC_Os05g01110/LOC_Os12g35630/LOC_Os09g19952/LOC_Os05g22724/LOC_Os10g21314/LOC_Os03g24020/LOC_Os03g61260/LOC_Os06g…	28	1
BP	GO:0043043	peptide biosynthetic process	'28/169	492/9587	3.06794e-08	8.53911e-07	5.38236e-07	LOC_Os03g12020/LOC_Os03g34040/LOC_Os02g09590/LOC_Os01g47330/LOC_Os03g10060/LOC_Os03g60100/LOC_Os03g55930/LOC_Os02g57670/LOC_Os02g04460/LOC_Os06g43900/LOC_Os03g62630/LOC_Os01g59060/LOC_Os03g49710/LOC_Os02g51790/LOC_Os01g44210/LOC_Os03g15870/LOC_Os02g43600/LOC_Os01g69950/LOC_Os10g21196/LOC_Os05g01110/LOC_Os12g35630/LOC_Os09g19952/LOC_Os05g22724/LOC_Os10g21314/LOC_Os03g24020/LOC_Os03g61260/LOC_Os06g…	28	1
BP	GO:0043604	amide biosynthetic process	'28/169	497/9587	3.8103e-08	9.09028e-07	5.72977e-07	LOC_Os03g12020/LOC_Os03g34040/LOC_Os02g09590/LOC_Os01g47330/LOC_Os03g10060/LOC_Os03g60100/LOC_Os03g55930/LOC_Os02g57670/LOC_Os02g04460/LOC_Os06g43900/LOC_Os03g62630/LOC_Os01g59060/LOC_Os03g49710/LOC_Os02g51790/LOC_Os01g44210/LOC_Os03g15870/LOC_Os02g43600/LOC_Os01g69950/LOC_Os10g21196/LOC_Os05g01110/LOC_Os12g35630/LOC_Os09g19952/LOC_Os05g22724/LOC_Os10g21314/LOC_Os03g24020/LOC_Os03g61260/LOC_Os06g…	28	1
BP	GO:0006720	isoprenoid metabolic process	'7/169	33/9587	1.35625e-06	2.5166e-05	1.58626e-05	LOC_Os07g36190/LOC_Os05g50550/LOC_Os03g52170/LOC_Os02g45660/LOC_Os02g44780/LOC_Os02g09750/LOC_Os01g39960	7	1
BP	GO:0008299	isoprenoid biosynthetic process	'7/169	33/9587	1.35625e-06	2.5166e-05	1.58626e-05	LOC_Os07g36190/LOC_Os05g50550/LOC_Os03g52170/LOC_Os02g45660/LOC_Os02g44780/LOC_Os02g09750/LOC_Os01g39960	7	1
BP	GO:0006790	sulfur compound metabolic process	'8/169	51/9587	2.63842e-06	4.40616e-05	2.77729e-05	LOC_Os05g45710/LOC_Os02g42570/LOC_Os01g47340/LOC_Os01g61400/LOC_Os11g07916/LOC_Os03g20010/LOC_Os01g52260/LOC_Os04g38330	8	1
BP	GO:0006662	glycerol ether metabolic process	'6/169	30/9587	1.14773e-05	0.000159725	0.000100678	LOC_Os02g35900/LOC_Os01g68480/LOC_Os04g57930/LOC_Os07g29410/LOC_Os03g55820/LOC_Os12g08730	6	1
BP	GO:0018904	ether metabolic process	'6/169	30/9587	1.14773e-05	0.000159725	0.000100678	LOC_Os02g35900/LOC_Os01g68480/LOC_Os04g57930/LOC_Os07g29410/LOC_Os03g55820/LOC_Os12g08730	6	1
BP	GO:0009069	serine family amino acid metabolic process	'4/169	10/9587	1.80171e-05	0.00023145	0.000145887	LOC_Os05g45710/LOC_Os01g51410/LOC_Os06g40940/LOC_Os01g52260	4	1
BP	GO:0006081	cellular aldehyde metabolic process	'4/169	12/9587	4.13106e-05	0.00043118	0.00027178	LOC_Os10g01080/LOC_Os09g34100/LOC_Os07g01020/LOC_Os03g52170	4	1
BP	GO:0016226	iron-sulfur cluster assembly	'4/169	12/9587	4.13106e-05	0.00043118	0.00027178	LOC_Os01g47340/LOC_Os01g61400/LOC_Os11g07916/LOC_Os03g20010	4	1
BP	GO:0031163	metallo-sulfur cluster assembly	'4/169	12/9587	4.13106e-05	0.00043118	0.00027178	LOC_Os01g47340/LOC_Os01g61400/LOC_Os11g07916/LOC_Os03g20010	4	1
BP	GO:0042440	pigment metabolic process	'4/169	14/9587	8.12634e-05	0.000798293	0.000503179	LOC_Os06g40080/LOC_Os03g36540/LOC_Os02g09750/LOC_Os01g39960	4	1
BP	GO:1901617	organic hydroxy compound biosynthetic process	'4/169	17/9587	0.000185382	0.00171993	0.00108411	ChrSy.fgenesh.gene.86/LOC_Os03g09250/LOC_Os10g01080/LOC_Os07g01020	4	1
BP	GO:1901615	organic hydroxy compound metabolic process	'5/169	32/9587	0.000219706	0.0019311	0.00121721	ChrSy.fgenesh.gene.86/LOC_Os03g09250/LOC_Os10g01080/LOC_Os09g34100/LOC_Os07g01020	5	1
BP	GO:0019637	organophosphate metabolic process	'13/169	250/9587	0.000467633	0.00390474	0.00246123	LOC_Os05g06920/LOC_Os11g07020/LOC_Os07g32880/LOC_Os07g08030/LOC_Os03g09250/LOC_Os10g01080/LOC_Os05g06890/LOC_Os03g17070/LOC_Os05g41640/LOC_Os07g01020/LOC_Os03g52170/LOC_Os11g08670/LOC_Os04g24140	13	1
BP	GO:0045454	cell redox homeostasis	'8/169	107/9587	0.000585423	0.00428071	0.00269821	LOC_Os02g35900/LOC_Os01g68480/LOC_Os04g57930/LOC_Os03g63420/LOC_Os07g29410/LOC_Os03g55820/LOC_Os12g08730/LOC_Os12g07650	8	1
BP	GO:0006739	NADP metabolic process	'3/169	10/9587	0.000589559	0.00428071	0.00269821	LOC_Os07g08030/LOC_Os11g08670/LOC_Os04g24140	3	1
BP	GO:0046148	pigment biosynthetic process	'3/169	10/9587	0.000589559	0.00428071	0.00269821	LOC_Os03g36540/LOC_Os02g09750/LOC_Os01g39960	3	1
BP	GO:0008610	lipid biosynthetic process	'11/169	206/9587	0.00103022	0.00716862	0.00451851	LOC_Os03g09250/LOC_Os02g42570/LOC_Os07g36190/LOC_Os05g50550/LOC_Os03g52170/LOC_Os02g45660/LOC_Os02g44780/LOC_Os02g09750/LOC_Os09g31502/LOC_Os01g39960/LOC_Os04g38330	11	1
BP	GO:0044272	sulfur compound biosynthetic process	'4/169	30/9587	0.00178559	0.0119278	0.00751828	LOC_Os05g45710/LOC_Os02g42570/LOC_Os01g52260/LOC_Os04g38330	4	1
BP	GO:0044255	cellular lipid metabolic process	'11/169	222/9587	0.00187904	0.0120692	0.00760747	LOC_Os03g09250/LOC_Os02g42570/LOC_Os07g36190/LOC_Os01g69080/LOC_Os05g50550/LOC_Os03g52170/LOC_Os02g45660/LOC_Os02g44780/LOC_Os02g09750/LOC_Os01g39960/LOC_Os04g38330	11	1
BP	GO:0065008	regulation of biological quality	'9/169	159/9587	0.00197374	0.012208	0.00769491	LOC_Os02g35900/LOC_Os01g68480/LOC_Os04g57930/LOC_Os03g63420/LOC_Os07g29410/LOC_Os08g15296/LOC_Os03g55820/LOC_Os12g08730/LOC_Os12g07650	9	1
BP	GO:0019725	cellular homeostasis	'8/169	131/9587	0.00217608	0.0129788	0.00818076	LOC_Os02g35900/LOC_Os01g68480/LOC_Os04g57930/LOC_Os03g63420/LOC_Os07g29410/LOC_Os03g55820/LOC_Os12g08730/LOC_Os12g07650	8	1
BP	GO:0042592	homeostatic process	'8/169	132/9587	0.00228243	0.0131437	0.00828469	LOC_Os02g35900/LOC_Os01g68480/LOC_Os04g57930/LOC_Os03g63420/LOC_Os07g29410/LOC_Os03g55820/LOC_Os12g08730/LOC_Os12g07650	8	1
BP	GO:0072524	pyridine-containing compound metabolic process	'3/169	18/9587	0.00361406	0.0194693	0.0122718	LOC_Os10g01080/LOC_Os07g01020/LOC_Os11g08670	3	1
BP	GO:0072525	pyridine-containing compound biosynthetic process	'3/169	18/9587	0.00361406	0.0194693	0.0122718	LOC_Os10g01080/LOC_Os07g01020/LOC_Os11g08670	3	1
BP	GO:0043436	oxoacid metabolic process	'15/169	396/9587	0.00424677	0.0221628	0.0139696	LOC_Os11g07020/LOC_Os05g45710/LOC_Os02g42570/LOC_Os01g69080/LOC_Os09g34100/LOC_Os05g41640/LOC_Os02g07160/LOC_Os03g52170/LOC_Os01g51410/LOC_Os08g41830/LOC_Os09g12290/LOC_Os06g40940/LOC_Os01g52260/LOC_Os07g43700/LOC_Os04g38330	15	1
BP	GO:0006082	organic acid metabolic process	'15/169	398/9587	0.00444869	0.022513	0.0141904	LOC_Os11g07020/LOC_Os05g45710/LOC_Os02g42570/LOC_Os01g69080/LOC_Os09g34100/LOC_Os05g41640/LOC_Os02g07160/LOC_Os03g52170/LOC_Os01g51410/LOC_Os08g41830/LOC_Os09g12290/LOC_Os06g40940/LOC_Os01g52260/LOC_Os07g43700/LOC_Os04g38330	15	1
BP	GO:0033013	tetrapyrrole metabolic process	'3/169	21/9587	0.00566689	0.0278344	0.0175446	LOC_Os06g40080/LOC_Os03g36540/LOC_Os10g35840	3	1
BP	GO:0044282	small molecule catabolic process	'3/169	24/9587	0.00829727	0.0395898	0.0249542	LOC_Os09g34100/LOC_Os01g51410/LOC_Os06g40940	3	1
BP	GO:0019752	carboxylic acid metabolic process	'14/169	390/9587	0.00896927	0.0416075	0.0262259	LOC_Os11g07020/LOC_Os05g45710/LOC_Os02g42570/LOC_Os01g69080/LOC_Os09g34100/LOC_Os05g41640/LOC_Os02g07160/LOC_Os03g52170/LOC_Os01g51410/LOC_Os09g12290/LOC_Os06g40940/LOC_Os01g52260/LOC_Os07g43700/LOC_Os04g38330	14	1
BP	GO:0022607	cellular component assembly	'6/169	105/9587	0.0105153	0.0474608	0.0299154	LOC_Os03g21560/LOC_Os01g47340/LOC_Os01g61400/LOC_Os11g07916/LOC_Os07g37250/LOC_Os03g20010	6	1
CC	GO:0034357	photosynthetic membrane	'19/79	80/3692	8.33045e-16	1.98175e-14	1.24036e-14	LOC_Os09g30340/LOC_Os07g04840/LOC_Os12g08770/LOC_Os03g22370/LOC_Os01g71190/LOC_Os08g44680/LOC_Os08g02630/LOC_Os05g48630/LOC_Os07g25430/LOC_Os07g47640/LOC_Os07g37030/LOC_Os07g36080/LOC_Os03g56670/LOC_Os07g05480/LOC_Os12g23200/LOC_Os01g56680/LOC_Os08g15296/LOC_Os01g58049/LOC_Os05g43310	19	1
CC	GO:0009579	thylakoid	'19/79	81/3692	1.07122e-15	1.98175e-14	1.24036e-14	LOC_Os09g30340/LOC_Os07g04840/LOC_Os12g08770/LOC_Os03g22370/LOC_Os01g71190/LOC_Os08g44680/LOC_Os08g02630/LOC_Os05g48630/LOC_Os07g25430/LOC_Os07g47640/LOC_Os07g37030/LOC_Os07g36080/LOC_Os03g56670/LOC_Os07g05480/LOC_Os12g23200/LOC_Os01g56680/LOC_Os08g15296/LOC_Os01g58049/LOC_Os05g43310	19	1
CC	GO:0009521	photosystem	'18/79	74/3692	3.36447e-15	4.14951e-14	2.59714e-14	LOC_Os09g30340/LOC_Os07g04840/LOC_Os12g08770/LOC_Os03g22370/LOC_Os01g71190/LOC_Os08g44680/LOC_Os08g02630/LOC_Os05g48630/LOC_Os07g25430/LOC_Os07g47640/LOC_Os07g36080/LOC_Os03g56670/LOC_Os07g05480/LOC_Os12g23200/LOC_Os01g56680/LOC_Os08g15296/LOC_Os01g58049/LOC_Os05g43310	18	1
CC	GO:0009522	photosystem I	'9/79	20/3692	8.21993e-11	7.60343e-10	4.75891e-10	LOC_Os09g30340/LOC_Os12g08770/LOC_Os08g44680/LOC_Os05g48630/LOC_Os07g25430/LOC_Os03g56670/LOC_Os07g05480/LOC_Os12g23200/LOC_Os01g58049	9	1
CC	GO:0005840	ribosome	'27/79	322/3692	1.33944e-10	9.91184e-10	6.20371e-10	LOC_Os03g12020/LOC_Os03g34040/LOC_Os02g09590/LOC_Os03g10060/LOC_Os03g60100/LOC_Os03g55930/LOC_Os02g57670/LOC_Os02g04460/LOC_Os06g43900/LOC_Os03g62630/LOC_Os01g59060/LOC_Os03g49710/LOC_Os02g51790/LOC_Os01g44210/LOC_Os03g15870/LOC_Os02g43600/LOC_Os01g69950/LOC_Os10g21196/LOC_Os05g01110/LOC_Os09g19952/LOC_Os05g22724/LOC_Os10g21314/LOC_Os02g15900/LOC_Os03g24020/LOC_Os03g61260/LOC_Os06g46930/LOC_Os03g…	27	1
CC	GO:0098796	membrane protein complex	'21/79	223/3692	3.25295e-09	2.00598e-08	1.25552e-08	LOC_Os09g30340/LOC_Os07g04840/LOC_Os12g08770/LOC_Os03g22370/LOC_Os01g71190/LOC_Os08g44680/LOC_Os07g32880/LOC_Os08g02630/LOC_Os05g48630/LOC_Os07g25430/LOC_Os07g47640/LOC_Os07g36080/LOC_Os03g17070/LOC_Os03g56670/LOC_Os07g05480/LOC_Os12g23200/LOC_Os01g56680/LOC_Os08g15296/LOC_Os01g58049/LOC_Os04g16740/LOC_Os05g43310	21	1
CC	GO:0009523	photosystem II	'9/79	46/3692	3.44047e-07	1.81854e-06	1.1382e-06	LOC_Os07g04840/LOC_Os03g22370/LOC_Os01g71190/LOC_Os08g02630/LOC_Os07g47640/LOC_Os07g36080/LOC_Os01g56680/LOC_Os08g15296/LOC_Os05g43310	9	1
CC	GO:0042651	thylakoid membrane	'5/79	34/3692	0.000675758	0.00312538	0.00195614	LOC_Os07g04840/LOC_Os12g08770/LOC_Os01g71190/LOC_Os07g37030/LOC_Os07g36080	5	1
MF	GO:0003735	structural constituent of ribosome	'27/189	326/14341	2.01027e-14	2.87468e-12	2.26419e-12	LOC_Os03g12020/LOC_Os03g34040/LOC_Os02g09590/LOC_Os01g47330/LOC_Os03g10060/LOC_Os03g60100/LOC_Os03g55930/LOC_Os02g57670/LOC_Os02g04460/LOC_Os06g43900/LOC_Os03g62630/LOC_Os01g59060/LOC_Os03g49710/LOC_Os02g51790/LOC_Os01g44210/LOC_Os03g15870/LOC_Os02g43600/LOC_Os01g69950/LOC_Os10g21196/LOC_Os05g01110/LOC_Os09g19952/LOC_Os05g22724/LOC_Os10g21314/LOC_Os03g24020/LOC_Os03g61260/LOC_Os06g46930/LOC_Os03g…	27	1
MF	GO:0005198	structural molecule activity	'27/189	345/14341	7.99248e-14	5.71462e-12	4.50103e-12	LOC_Os03g12020/LOC_Os03g34040/LOC_Os02g09590/LOC_Os01g47330/LOC_Os03g10060/LOC_Os03g60100/LOC_Os03g55930/LOC_Os02g57670/LOC_Os02g04460/LOC_Os06g43900/LOC_Os03g62630/LOC_Os01g59060/LOC_Os03g49710/LOC_Os02g51790/LOC_Os01g44210/LOC_Os03g15870/LOC_Os02g43600/LOC_Os01g69950/LOC_Os10g21196/LOC_Os05g01110/LOC_Os09g19952/LOC_Os05g22724/LOC_Os10g21314/LOC_Os03g24020/LOC_Os03g61260/LOC_Os06g46930/LOC_Os03g…	27	1
MF	GO:0051536	iron-sulfur cluster binding	'11/189	68/14341	1.2411e-09	4.43694e-08	3.49468e-08	LOC_Os08g01380/LOC_Os01g58022/LOC_Os02g42570/LOC_Os07g37030/LOC_Os01g47340/LOC_Os11g07916/LOC_Os03g20010/LOC_Os03g45710/LOC_Os05g48160/LOC_Os10g04860/LOC_Os04g38330	11	1
MF	GO:0051540	metal cluster binding	'11/189	68/14341	1.2411e-09	4.43694e-08	3.49468e-08	LOC_Os08g01380/LOC_Os01g58022/LOC_Os02g42570/LOC_Os07g37030/LOC_Os01g47340/LOC_Os11g07916/LOC_Os03g20010/LOC_Os03g45710/LOC_Os05g48160/LOC_Os10g04860/LOC_Os04g38330	11	1
MF	GO:0016667	oxidoreductase activity, acting on a sulfur group of donors	'11/189	98/14341	6.4368e-08	1.84092e-06	1.44997e-06	LOC_Os10g41400/LOC_Os02g35900/LOC_Os05g33510/LOC_Os01g68480/LOC_Os04g57930/LOC_Os03g63420/LOC_Os06g27760/LOC_Os07g29410/LOC_Os03g55820/LOC_Os12g08730/LOC_Os12g07650	11	1
MF	GO:0015035	protein-disulfide reductase activity	'8/189	86/14341	1.73125e-05	0.000353669	0.000278561	LOC_Os02g35900/LOC_Os01g68480/LOC_Os04g57930/LOC_Os03g63420/LOC_Os07g29410/LOC_Os03g55820/LOC_Os12g08730/LOC_Os12g07650	8	1
MF	GO:0015036	disulfide oxidoreductase activity	'8/189	86/14341	1.73125e-05	0.000353669	0.000278561	LOC_Os02g35900/LOC_Os01g68480/LOC_Os04g57930/LOC_Os03g63420/LOC_Os07g29410/LOC_Os03g55820/LOC_Os12g08730/LOC_Os12g07650	8	1
MF	GO:0016655	oxidoreductase activity, acting on NAD(P)H, quinone or similar compound as acceptor	'4/189	16/14341	4.69835e-05	0.00083983	0.000661478	LOC_Os04g45600/LOC_Os10g38206/LOC_Os01g72950/LOC_Os01g58024	4	1
MF	GO:0019843	rRNA binding	'4/189	28/14341	0.000467076	0.00742131	0.00584527	LOC_Os03g62630/LOC_Os05g22724/LOC_Os10g21314/LOC_Os03g24020	4	1
MF	GO:0016651	oxidoreductase activity, acting on NAD(P)H	'4/189	35/14341	0.00111161	0.015896	0.0125202	LOC_Os04g45600/LOC_Os10g38206/LOC_Os01g72950/LOC_Os01g58024	4	1
MF	GO:0016853	isomerase activity	'7/189	125/14341	0.00133233	0.0173202	0.013642	LOC_Os07g08030/LOC_Os03g09250/LOC_Os07g36190/LOC_Os03g07300/LOC_Os09g15820/LOC_Os05g01270/LOC_Os04g24140	7	1
MF	GO:0016860	intramolecular oxidoreductase activity	'3/189	19/14341	0.00186858	0.0205851	0.0162135	LOC_Os07g08030/LOC_Os07g36190/LOC_Os04g24140	3	1
MF	GO:0009055	electron transfer activity	'8/189	170/14341	0.00187137	0.0205851	0.0162135	LOC_Os08g01380/LOC_Os10g38206/LOC_Os03g63420/LOC_Os03g45710/LOC_Os05g48160/LOC_Os12g07650/LOC_Os01g58024/LOC_Os10g04860	8	1
MF	GO:0016620	oxidoreductase activity, acting on the aldehyde or oxo group of donors, NAD or NADP as acceptor	'3/189	24/14341	0.00371879	0.0379848	0.0299181	LOC_Os04g38600/LOC_Os03g03720/LOC_Os10g35840	3	1
MF	GO:0015453	oxidoreduction-driven active transmembrane transporter activity	'3/189	26/14341	0.00468582	0.0446715	0.0351848	LOC_Os10g38206/LOC_Os07g37030/LOC_Os01g58024	3	1
BP	GO:0006887	exocytosis	'4/42	69/9587	0.000223826	0.00443701	0.00386098	LOC_Os01g67810/LOC_Os06g14450/LOC_Os05g39610/LOC_Os08g13570	4	10
BP	GO:0032940	secretion by cell	'4/42	70/9587	0.000236641	0.00443701	0.00386098	LOC_Os01g67810/LOC_Os06g14450/LOC_Os05g39610/LOC_Os08g13570	4	10
BP	GO:0046903	secretion	'4/42	70/9587	0.000236641	0.00443701	0.00386098	LOC_Os01g67810/LOC_Os06g14450/LOC_Os05g39610/LOC_Os08g13570	4	10
BP	GO:0140352	export from cell	'4/42	70/9587	0.000236641	0.00443701	0.00386098	LOC_Os01g67810/LOC_Os06g14450/LOC_Os05g39610/LOC_Os08g13570	4	10
BP	GO:0006694	steroid biosynthetic process	'3/42	32/9587	0.000355003	0.00486645	0.00423466	LOC_Os02g54890/LOC_Os02g08420/LOC_Os07g04690	3	10
BP	GO:0008202	steroid metabolic process	'3/42	33/9587	0.000389316	0.00486645	0.00423466	LOC_Os02g54890/LOC_Os02g08420/LOC_Os07g04690	3	10
BP	GO:0006470	protein dephosphorylation	'4/42	109/9587	0.00126917	0.0118984	0.0103537	LOC_Os02g55560/LOC_Os01g19130/LOC_Os01g46760/LOC_Os01g43100	4	10
BP	GO:0016311	dephosphorylation	'4/42	109/9587	0.00126917	0.0118984	0.0103537	LOC_Os02g55560/LOC_Os01g19130/LOC_Os01g46760/LOC_Os01g43100	4	10
BP	GO:0016192	vesicle-mediated transport	'4/42	165/9587	0.00569245	0.0474371	0.0412786	LOC_Os01g67810/LOC_Os06g14450/LOC_Os05g39610/LOC_Os08g13570	4	10
CC	GO:0000145	exocyst	'4/15	62/3692	8.57287e-05	0.000621621	0.000500376	LOC_Os01g67810/LOC_Os06g14450/LOC_Os05g39610/LOC_Os08g13570	4	10
CC	GO:0005938	cell cortex	'4/15	62/3692	8.57287e-05	0.000621621	0.000500376	LOC_Os01g67810/LOC_Os06g14450/LOC_Os05g39610/LOC_Os08g13570	4	10
CC	GO:0099023	vesicle tethering complex	'4/15	66/3692	0.000109698	0.000621621	0.000500376	LOC_Os01g67810/LOC_Os06g14450/LOC_Os05g39610/LOC_Os08g13570	4	10
CC	GO:0071944	cell periphery	'4/15	170/3692	0.0039736	0.0168878	0.0135939	LOC_Os01g67810/LOC_Os06g14450/LOC_Os05g39610/LOC_Os08g13570	4	10
MF	GO:0003854	3-beta-hydroxy-delta5-steroid dehydrogenase activity	'3/69	28/14341	0.000320377	0.00640753	0.00494616	LOC_Os02g54890/LOC_Os02g08420/LOC_Os07g04690	3	10
MF	GO:0016229	steroid dehydrogenase activity	'3/69	28/14341	0.000320377	0.00640753	0.00494616	LOC_Os02g54890/LOC_Os02g08420/LOC_Os07g04690	3	10
MF	GO:0033764	steroid dehydrogenase activity, acting on the CH-OH group of donors, NAD or NADP as acceptor	'3/69	28/14341	0.000320377	0.00640753	0.00494616	LOC_Os02g54890/LOC_Os02g08420/LOC_Os07g04690	3	10
MF	GO:0016791	phosphatase activity	'5/69	146/14341	0.00067986	0.00850574	0.00656583	LOC_Os02g55560/LOC_Os05g10310/LOC_Os01g19130/LOC_Os01g46760/LOC_Os01g43100	5	10
MF	GO:0004722	protein serine/threonine phosphatase activity	'4/69	84/14341	0.000708811	0.00850574	0.00656583	LOC_Os02g55560/LOC_Os01g19130/LOC_Os01g46760/LOC_Os01g43100	4	10
MF	GO:0016616	oxidoreductase activity, acting on the CH-OH group of donors, NAD or NADP as acceptor	'4/69	103/14341	0.00151677	0.0131034	0.0101149	LOC_Os05g41590/LOC_Os02g54890/LOC_Os02g08420/LOC_Os07g04690	4	10
MF	GO:0042578	phosphoric ester hydrolase activity	'5/69	175/14341	0.00152873	0.0131034	0.0101149	LOC_Os02g55560/LOC_Os05g10310/LOC_Os01g19130/LOC_Os01g46760/LOC_Os01g43100	5	10
MF	GO:0004721	phosphoprotein phosphatase activity	'4/69	110/14341	0.00193133	0.014485	0.0111814	LOC_Os02g55560/LOC_Os01g19130/LOC_Os01g46760/LOC_Os01g43100	4	10
MF	GO:0016614	oxidoreductase activity, acting on CH-OH group of donors	'4/69	131/14341	0.00363497	0.0242332	0.0187063	LOC_Os05g41590/LOC_Os02g54890/LOC_Os02g08420/LOC_Os07g04690	4	10
MF	GO:0003712	transcription coregulator activity	'2/69	22/14341	0.00495256	0.0297154	0.0229382	LOC_Os01g68020/LOC_Os01g66890	2	10
BP	GO:0006470	protein dephosphorylation	'10/140	109/9587	3.98052e-06	0.000388101	0.000372912	LOC_Os09g15670/LOC_Os12g09640/LOC_Os02g35910/LOC_Os08g39100/LOC_Os01g62760/LOC_Os04g37660/LOC_Os01g40094/LOC_Os05g51510/LOC_Os05g04360/LOC_Os05g46040	10	11
BP	GO:0016311	dephosphorylation	'10/140	109/9587	3.98052e-06	0.000388101	0.000372912	LOC_Os09g15670/LOC_Os12g09640/LOC_Os02g35910/LOC_Os08g39100/LOC_Os01g62760/LOC_Os04g37660/LOC_Os01g40094/LOC_Os05g51510/LOC_Os05g04360/LOC_Os05g46040	10	11
BP	GO:0006633	fatty acid biosynthetic process	'7/140	87/9587	0.000269075	0.015444	0.0148396	LOC_Os03g26530/LOC_Os03g14170/LOC_Os03g08360/LOC_Os03g12030/LOC_Os11g37900/LOC_Os03g03370/LOC_Os06g39520	7	11
BP	GO:0072330	monocarboxylic acid biosynthetic process	'7/140	90/9587	0.000331779	0.015444	0.0148396	LOC_Os03g26530/LOC_Os03g14170/LOC_Os03g08360/LOC_Os03g12030/LOC_Os11g37900/LOC_Os03g03370/LOC_Os06g39520	7	11
BP	GO:0044255	cellular lipid metabolic process	'11/140	222/9587	0.000395999	0.015444	0.0148396	LOC_Os08g33200/LOC_Os03g26530/LOC_Os03g14170/LOC_Os01g56360/LOC_Os03g08360/LOC_Os03g12030/LOC_Os11g37900/LOC_Os03g49510/LOC_Os03g03370/LOC_Os06g39520/LOC_Os03g49180	11	11
BP	GO:0006631	fatty acid metabolic process	'7/140	105/9587	0.000843189	0.0274037	0.0263312	LOC_Os03g26530/LOC_Os03g14170/LOC_Os03g08360/LOC_Os03g12030/LOC_Os11g37900/LOC_Os03g03370/LOC_Os06g39520	7	11
MF	GO:0004722	protein serine/threonine phosphatase activity	'10/206	84/14341	3.29267e-07	3.39465e-05	3.27998e-05	LOC_Os09g15670/LOC_Os12g09640/LOC_Os02g35910/LOC_Os08g39100/LOC_Os01g62760/LOC_Os04g37660/LOC_Os01g40094/LOC_Os05g51510/LOC_Os05g04360/LOC_Os05g46040	10	11
MF	GO:0004721	phosphoprotein phosphatase activity	'11/206	110/14341	5.06664e-07	3.39465e-05	3.27998e-05	LOC_Os09g15670/LOC_Os12g09640/LOC_Os02g35910/LOC_Os08g39100/LOC_Os01g62760/LOC_Os06g02028/LOC_Os04g37660/LOC_Os01g40094/LOC_Os05g51510/LOC_Os05g04360/LOC_Os05g46040	11	11
MF	GO:0016791	phosphatase activity	'11/206	146/14341	8.29018e-06	0.00028339	0.000273817	LOC_Os09g15670/LOC_Os12g09640/LOC_Os02g35910/LOC_Os08g39100/LOC_Os01g62760/LOC_Os06g02028/LOC_Os04g37660/LOC_Os01g40094/LOC_Os05g51510/LOC_Os05g04360/LOC_Os05g46040	11	11
MF	GO:0042578	phosphoric ester hydrolase activity	'12/206	175/14341	8.45939e-06	0.00028339	0.000273817	LOC_Os09g15670/LOC_Os12g09640/LOC_Os02g35910/LOC_Os02g54150/LOC_Os08g39100/LOC_Os01g62760/LOC_Os06g02028/LOC_Os04g37660/LOC_Os01g40094/LOC_Os05g51510/LOC_Os05g04360/LOC_Os05g46040	12	11
MF	GO:0016818	hydrolase activity, acting on acid anhydrides, in phosphorus-containing anhydrides	'10/206	226/14341	0.00160412	0.0407871	0.0394094	LOC_Os05g13520/LOC_Os04g44610/LOC_Os01g50080/LOC_Os07g18874/LOC_Os09g03939/LOC_Os04g59040/LOC_Os01g74350/LOC_Os09g16330/LOC_Os07g46590/LOC_Os05g05780	10	11
MF	GO:0016817	hydrolase activity, acting on acid anhydrides	'10/206	230/14341	0.00182629	0.0407871	0.0394094	LOC_Os05g13520/LOC_Os04g44610/LOC_Os01g50080/LOC_Os07g18874/LOC_Os09g03939/LOC_Os04g59040/LOC_Os01g74350/LOC_Os09g16330/LOC_Os07g46590/LOC_Os05g05780	10	11
MF	GO:0000155	phosphorelay sensor kinase activity	'3/96	12/14341	6.1215e-05	0.00119369	0.000998771	LOC_Os03g50860/LOC_Os03g49500/LOC_Os01g69920	3	13
MF	GO:0004673	protein histidine kinase activity	'3/96	12/14341	6.1215e-05	0.00119369	0.000998771	LOC_Os03g50860/LOC_Os03g49500/LOC_Os01g69920	3	13
MF	GO:0016775	phosphotransferase activity, nitrogenous group as acceptor	'3/96	12/14341	6.1215e-05	0.00119369	0.000998771	LOC_Os03g50860/LOC_Os03g49500/LOC_Os01g69920	3	13
MF	GO:0140299	small molecule sensor activity	'3/96	12/14341	6.1215e-05	0.00119369	0.000998771	LOC_Os03g50860/LOC_Os03g49500/LOC_Os01g69920	3	13
MF	GO:0003843	1,3-beta-D-glucan synthase activity	'2/96	11/14341	0.002345	0.02613	0.0218632	LOC_Os02g14900/LOC_Os02g58560	2	13
MF	GO:0004525	ribonuclease III activity	'2/96	11/14341	0.002345	0.02613	0.0218632	LOC_Os09g14610/LOC_Os03g38740	2	13
MF	GO:0032296	double-stranded RNA-specific ribonuclease activity	'2/96	11/14341	0.002345	0.02613	0.0218632	LOC_Os09g14610/LOC_Os03g38740	2	13
MF	GO:0016891	endoribonuclease activity, producing 5'-phosphomonoesters	'2/96	13/14341	0.00329677	0.0291268	0.0243706	LOC_Os09g14610/LOC_Os03g38740	2	13
MF	GO:0004518	nuclease activity	'4/96	92/14341	0.00336079	0.0291268	0.0243706	LOC_Os02g28074/LOC_Os09g14610/LOC_Os03g38740/LOC_Os07g13460	4	13
MF	GO:0016893	endonuclease activity, active with either ribo- or deoxyribonucleic acids and producing 5'-phosphomonoesters	'2/96	18/14341	0.00632757	0.0464441	0.0388601	LOC_Os09g14610/LOC_Os03g38740	2	13
MF	GO:0016879	ligase activity, forming carbon-nitrogen bonds	'3/96	57/14341	0.00654981	0.0464441	0.0388601	LOC_Os04g10530/LOC_Os03g02030/LOC_Os01g43020	3	13
BP	GO:0005996	monosaccharide metabolic process	'3/44	30/9587	0.000335866	0.0372812	0.0304048	LOC_Os12g03470/LOC_Os08g37380/LOC_Os11g32260	3	16
MF	GO:0016798	hydrolase activity, acting on glycosyl bonds	'8/60	430/14341	0.000399273	0.0239564	0.0172318	LOC_Os07g29750/LOC_Os06g48200/LOC_Os06g37560/LOC_Os08g39860/LOC_Os12g38920/LOC_Os03g52630/LOC_Os12g03470/LOC_Os11g32260	8	16
MF	GO:0004553	hydrolase activity, hydrolyzing O-glycosyl compounds	'7/60	380/14341	0.00100066	0.0300198	0.0215932	LOC_Os07g29750/LOC_Os06g48200/LOC_Os06g37560/LOC_Os08g39860/LOC_Os03g52630/LOC_Os12g03470/LOC_Os11g32260	7	16
BP	GO:0006811	ion transport	'8/21	324/9587	2.16348e-07	1.06011e-05	5.9211e-06	LOC_Os05g02240/LOC_Os02g41710/LOC_Os01g11250/LOC_Os10g42180/LOC_Os02g31910/LOC_Os01g70490/LOC_Os07g47100/LOC_Os06g14030	8	18
BP	GO:0071805	potassium ion transmembrane transport	'2/21	27/9587	0.00155201	0.0234689	0.0131083	LOC_Os02g31910/LOC_Os01g70490	2	18
BP	GO:0006812	cation transport	'4/21	245/9587	0.00176802	0.0234689	0.0131083	LOC_Os05g02240/LOC_Os02g31910/LOC_Os01g70490/LOC_Os07g47100	4	18
BP	GO:0006813	potassium ion transport	'2/21	30/9587	0.00191583	0.0234689	0.0131083	LOC_Os02g31910/LOC_Os01g70490	2	18
MF	GO:0015318	inorganic molecular entity transmembrane transporter activity	'8/24	284/14341	1.19757e-08	3.02924e-07	8.79635e-08	LOC_Os04g48530/LOC_Os05g02240/LOC_Os02g41710/LOC_Os01g11250/LOC_Os02g31910/LOC_Os01g70490/LOC_Os07g47100/LOC_Os06g14030	8	18
MF	GO:0015075	ion transmembrane transporter activity	'8/24	305/14341	2.08913e-08	3.02924e-07	8.79635e-08	LOC_Os04g48530/LOC_Os05g02240/LOC_Os02g41710/LOC_Os01g11250/LOC_Os02g31910/LOC_Os01g70490/LOC_Os07g47100/LOC_Os06g14030	8	18
MF	GO:0005216	ion channel activity	'4/24	82/14341	9.66959e-06	5.60836e-05	1.62856e-05	LOC_Os04g48530/LOC_Os02g41710/LOC_Os01g11250/LOC_Os06g14030	4	18
MF	GO:0015267	channel activity	'4/24	82/14341	9.66959e-06	5.60836e-05	1.62856e-05	LOC_Os04g48530/LOC_Os02g41710/LOC_Os01g11250/LOC_Os06g14030	4	18
MF	GO:0022803	passive transmembrane transporter activity	'4/24	82/14341	9.66959e-06	5.60836e-05	1.62856e-05	LOC_Os04g48530/LOC_Os02g41710/LOC_Os01g11250/LOC_Os06g14030	4	18
MF	GO:0022890	inorganic cation transmembrane transporter activity	'4/24	195/14341	0.000284586	0.0013755	0.000399419	LOC_Os05g02240/LOC_Os02g31910/LOC_Os01g70490/LOC_Os07g47100	4	18
MF	GO:0015297	antiporter activity	'3/24	86/14341	0.000384744	0.00144311	0.000419051	LOC_Os05g02240/LOC_Os07g47100/LOC_Os01g49120	3	18
MF	GO:0008324	cation transmembrane transporter activity	'4/24	213/14341	0.000398098	0.00144311	0.000419051	LOC_Os05g02240/LOC_Os02g31910/LOC_Os01g70490/LOC_Os07g47100	4	18
MF	GO:0015291	secondary active transmembrane transporter activity	'3/24	109/14341	0.000769574	0.00238767	0.000693335	LOC_Os05g02240/LOC_Os07g47100/LOC_Os01g49120	3	18
MF	GO:0015079	potassium ion transmembrane transporter activity	'2/24	27/14341	0.000918368	0.00238767	0.000693335	LOC_Os02g31910/LOC_Os01g70490	2	18
MF	GO:0015298	solute:cation antiporter activity	'2/24	28/14341	0.000988002	0.00238767	0.000693335	LOC_Os05g02240/LOC_Os07g47100	2	18
MF	GO:0015299	solute:proton antiporter activity	'2/24	28/14341	0.000988002	0.00238767	0.000693335	LOC_Os05g02240/LOC_Os07g47100	2	18
MF	GO:0022804	active transmembrane transporter activity	'3/24	218/14341	0.00554021	0.0123589	0.0035888	LOC_Os05g02240/LOC_Os07g47100/LOC_Os01g49120	3	18
MF	GO:0046873	metal ion transmembrane transporter activity	'2/24	72/14341	0.00638767	0.0132316	0.00384221	LOC_Os02g31910/LOC_Os01g70490	2	18
MF	GO:0022853	active ion transmembrane transporter activity	'2/24	97/14341	0.0113437	0.0219311	0.00636839	LOC_Os05g02240/LOC_Os07g47100	2	18
MF	GO:0015078	proton transmembrane transporter activity	'2/24	109/14341	0.0141668	0.0256773	0.00745619	LOC_Os05g02240/LOC_Os07g47100	2	18
MF	GO:0016307	phosphatidylinositol phosphate kinase activity	'1/24	18/14341	0.0297161	0.0455233	0.0132191	LOC_Os08g34950	1	18
MF	GO:0005244	voltage-gated ion channel activity	'1/24	20/14341	0.0329651	0.0455233	0.0132191	LOC_Os04g48530	1	18
MF	GO:0005253	anion channel activity	'1/24	20/14341	0.0329651	0.0455233	0.0132191	LOC_Os04g48530	1	18
MF	GO:0008308	voltage-gated anion channel activity	'1/24	20/14341	0.0329651	0.0455233	0.0132191	LOC_Os04g48530	1	18
MF	GO:0022832	voltage-gated channel activity	'1/24	20/14341	0.0329651	0.0455233	0.0132191	LOC_Os04g48530	1	18
BP	GO:1901575	organic substance catabolic process	'13/79	260/9587	1.70297e-07	3.27263e-05	2.62222e-05	LOC_Os04g41620/LOC_Os04g41680/LOC_Os06g51050/LOC_Os08g02700/LOC_Os01g47080/LOC_Os05g33380/LOC_Os05g40420/LOC_Os06g07140/LOC_Os02g04100/LOC_Os08g43640/LOC_Os02g09420/LOC_Os07g08340/LOC_Os02g53060	13	19
BP	GO:0009056	catabolic process	'13/79	275/9587	3.25635e-07	3.27263e-05	2.62222e-05	LOC_Os04g41620/LOC_Os04g41680/LOC_Os06g51050/LOC_Os08g02700/LOC_Os01g47080/LOC_Os05g33380/LOC_Os05g40420/LOC_Os06g07140/LOC_Os02g04100/LOC_Os08g43640/LOC_Os02g09420/LOC_Os07g08340/LOC_Os02g53060	13	19
BP	GO:1901565	organonitrogen compound catabolic process	'8/79	155/9587	3.84587e-05	0.00257673	0.00206463	LOC_Os04g41620/LOC_Os04g41680/LOC_Os06g51050/LOC_Os06g07140/LOC_Os02g04100/LOC_Os08g43640/LOC_Os02g09420/LOC_Os02g53060	8	19
BP	GO:0016052	carbohydrate catabolic process	'5/79	64/9587	0.000174338	0.00600746	0.00481352	LOC_Os08g02700/LOC_Os01g47080/LOC_Os05g33380/LOC_Os05g40420/LOC_Os07g08340	5	19
BP	GO:0006026	aminoglycan catabolic process	'3/79	17/9587	0.000336989	0.00600746	0.00481352	LOC_Os04g41620/LOC_Os04g41680/LOC_Os06g51050	3	19
BP	GO:0006030	chitin metabolic process	'3/79	17/9587	0.000336989	0.00600746	0.00481352	LOC_Os04g41620/LOC_Os04g41680/LOC_Os06g51050	3	19
BP	GO:0006032	chitin catabolic process	'3/79	17/9587	0.000336989	0.00600746	0.00481352	LOC_Os04g41620/LOC_Os04g41680/LOC_Os06g51050	3	19
BP	GO:0006040	amino sugar metabolic process	'3/79	17/9587	0.000336989	0.00600746	0.00481352	LOC_Os04g41620/LOC_Os04g41680/LOC_Os06g51050	3	19
BP	GO:0046348	amino sugar catabolic process	'3/79	17/9587	0.000336989	0.00600746	0.00481352	LOC_Os04g41620/LOC_Os04g41680/LOC_Os06g51050	3	19
BP	GO:1901071	glucosamine-containing compound metabolic process	'3/79	17/9587	0.000336989	0.00600746	0.00481352	LOC_Os04g41620/LOC_Os04g41680/LOC_Os06g51050	3	19
BP	GO:1901072	glucosamine-containing compound catabolic process	'3/79	17/9587	0.000336989	0.00600746	0.00481352	LOC_Os04g41620/LOC_Os04g41680/LOC_Os06g51050	3	19
BP	GO:0016998	cell wall macromolecule catabolic process	'3/79	18/9587	0.000401992	0.00600746	0.00481352	LOC_Os04g41620/LOC_Os04g41680/LOC_Os06g51050	3	19
BP	GO:0009057	macromolecule catabolic process	'7/79	166/9587	0.00041843	0.00600746	0.00481352	LOC_Os04g41620/LOC_Os04g41680/LOC_Os06g51050/LOC_Os06g07140/LOC_Os02g04100/LOC_Os08g43640/LOC_Os02g53060	7	19
BP	GO:0032787	monocarboxylic acid metabolic process	'7/79	166/9587	0.00041843	0.00600746	0.00481352	LOC_Os05g29880/LOC_Os08g02700/LOC_Os01g47080/LOC_Os05g33380/LOC_Os05g22940/LOC_Os01g24680/LOC_Os07g08340	7	19
BP	GO:0006022	aminoglycan metabolic process	'3/79	20/9587	0.000554979	0.00653691	0.00523775	LOC_Os04g41620/LOC_Os04g41680/LOC_Os06g51050	3	19
BP	GO:0006096	glycolytic process	'4/79	49/9587	0.000682961	0.00653691	0.00523775	LOC_Os08g02700/LOC_Os01g47080/LOC_Os05g33380/LOC_Os07g08340	4	19
BP	GO:0006757	ATP generation from ADP	'4/79	49/9587	0.000682961	0.00653691	0.00523775	LOC_Os08g02700/LOC_Os01g47080/LOC_Os05g33380/LOC_Os07g08340	4	19
BP	GO:0009135	purine nucleoside diphosphate metabolic process	'4/79	49/9587	0.000682961	0.00653691	0.00523775	LOC_Os08g02700/LOC_Os01g47080/LOC_Os05g33380/LOC_Os07g08340	4	19
BP	GO:0009179	purine ribonucleoside diphosphate metabolic process	'4/79	49/9587	0.000682961	0.00653691	0.00523775	LOC_Os08g02700/LOC_Os01g47080/LOC_Os05g33380/LOC_Os07g08340	4	19
BP	GO:0009185	ribonucleoside diphosphate metabolic process	'4/79	49/9587	0.000682961	0.00653691	0.00523775	LOC_Os08g02700/LOC_Os01g47080/LOC_Os05g33380/LOC_Os07g08340	4	19
BP	GO:0046031	ADP metabolic process	'4/79	49/9587	0.000682961	0.00653691	0.00523775	LOC_Os08g02700/LOC_Os01g47080/LOC_Os05g33380/LOC_Os07g08340	4	19
BP	GO:0009605	response to external stimulus	'3/79	23/9587	0.000846962	0.0073586	0.00589613	LOC_Os11g37970/LOC_Os11g37960/LOC_Os05g41220	3	19
BP	GO:0044036	cell wall macromolecule metabolic process	'3/79	23/9587	0.000846962	0.0073586	0.00589613	LOC_Os04g41620/LOC_Os04g41680/LOC_Os06g51050	3	19
BP	GO:0044248	cellular catabolic process	'7/79	188/9587	0.000878639	0.0073586	0.00589613	LOC_Os04g41620/LOC_Os04g41680/LOC_Os06g51050/LOC_Os06g07140/LOC_Os02g04100/LOC_Os02g09420/LOC_Os02g53060	7	19
BP	GO:0006165	nucleoside diphosphate phosphorylation	'4/79	54/9587	0.00098816	0.00763924	0.00612099	LOC_Os08g02700/LOC_Os01g47080/LOC_Os05g33380/LOC_Os07g08340	4	19
BP	GO:0046939	nucleotide phosphorylation	'4/79	54/9587	0.00098816	0.00763924	0.00612099	LOC_Os08g02700/LOC_Os01g47080/LOC_Os05g33380/LOC_Os07g08340	4	19
BP	GO:0006090	pyruvate metabolic process	'4/79	55/9587	0.00105905	0.00788406	0.00631716	LOC_Os08g02700/LOC_Os01g47080/LOC_Os05g33380/LOC_Os07g08340	4	19
BP	GO:0009132	nucleoside diphosphate metabolic process	'4/79	56/9587	0.00113345	0.00813652	0.00651945	LOC_Os08g02700/LOC_Os01g47080/LOC_Os05g33380/LOC_Os07g08340	4	19
BP	GO:1901136	carbohydrate derivative catabolic process	'3/79	26/9587	0.00122152	0.00840916	0.0067379	LOC_Os04g41620/LOC_Os04g41680/LOC_Os06g51050	3	19
BP	GO:0044265	cellular macromolecule catabolic process	'6/79	146/9587	0.0012551	0.00840916	0.0067379	LOC_Os04g41620/LOC_Os04g41680/LOC_Os06g51050/LOC_Os06g07140/LOC_Os02g04100/LOC_Os02g53060	6	19
BP	GO:1901135	carbohydrate derivative metabolic process	'7/79	256/9587	0.00503496	0.032646	0.0261579	LOC_Os04g41620/LOC_Os04g41680/LOC_Os06g51050/LOC_Os08g02700/LOC_Os01g47080/LOC_Os05g33380/LOC_Os07g08340	7	19
BP	GO:0009607	response to biotic stimulus	'2/79	14/9587	0.00572202	0.0359414	0.0287983	LOC_Os11g37970/LOC_Os11g37960	2	19
CC	GO:0000502	proteasome complex	'4/36	28/3692	0.000132039	0.00225538	0.00154316	LOC_Os06g07140/LOC_Os02g04100/LOC_Os08g43640/LOC_Os02g53060	4	19
CC	GO:1905369	endopeptidase complex	'4/36	32/3692	0.000225538	0.00225538	0.00154316	LOC_Os06g07140/LOC_Os02g04100/LOC_Os08g43640/LOC_Os02g53060	4	19
CC	GO:1905368	peptidase complex	'4/36	40/3692	0.000542196	0.00361464	0.00247318	LOC_Os06g07140/LOC_Os02g04100/LOC_Os08g43640/LOC_Os02g53060	4	19
CC	GO:0005839	proteasome core complex	'3/36	23/3692	0.00131916	0.00659582	0.00451293	LOC_Os06g07140/LOC_Os02g04100/LOC_Os02g53060	3	19
CC	GO:0019773	proteasome core complex, alpha-subunit complex	'2/36	13/3692	0.00674075	0.026963	0.0184484	LOC_Os06g07140/LOC_Os02g04100	2	19
MF	GO:0016705	oxidoreductase activity, acting on paired donors, with incorporation or reduction of molecular oxygen	'12/114	406/14341	9.20088e-05	0.00883284	0.00745755	LOC_Os02g21810/LOC_Os02g36150/LOC_Os01g24780/LOC_Os02g09240/LOC_Os02g09220/LOC_Os11g01340/LOC_Os12g01370/LOC_Os03g14400/LOC_Os04g48460/LOC_Os06g03930/LOC_Os11g32240/LOC_Os01g12740	12	19
MF	GO:0004568	chitinase activity	'3/114	17/14341	0.000306715	0.0147223	0.01243	LOC_Os04g41620/LOC_Os04g41680/LOC_Os06g51050	3	19
MF	GO:0004298	threonine-type endopeptidase activity	'3/114	23/14341	0.000771535	0.0185168	0.0156337	LOC_Os06g07140/LOC_Os02g04100/LOC_Os02g53060	3	19
MF	GO:0070003	threonine-type peptidase activity	'3/114	23/14341	0.000771535	0.0185168	0.0156337	LOC_Os06g07140/LOC_Os02g04100/LOC_Os02g53060	3	19
MF	GO:0005506	iron ion binding	'10/114	408/14341	0.00152371	0.02884	0.0243496	LOC_Os02g21810/LOC_Os02g36150/LOC_Os01g24780/LOC_Os02g09240/LOC_Os02g09220/LOC_Os03g14400/LOC_Os04g48460/LOC_Os06g03930/LOC_Os11g32240/LOC_Os01g12740	10	19
MF	GO:0004743	pyruvate kinase activity	'2/114	10/14341	0.00270375	0.02884	0.0243496	LOC_Os01g47080/LOC_Os07g08340	2	19
MF	GO:0008061	chitin binding	'2/114	10/14341	0.00270375	0.02884	0.0243496	LOC_Os04g41680/LOC_Os06g51050	2	19
MF	GO:0030955	potassium ion binding	'2/114	10/14341	0.00270375	0.02884	0.0243496	LOC_Os01g47080/LOC_Os07g08340	2	19
MF	GO:0031420	alkali metal ion binding	'2/114	10/14341	0.00270375	0.02884	0.0243496	LOC_Os01g47080/LOC_Os07g08340	2	19
MF	GO:0016832	aldehyde-lyase activity	'2/114	12/14341	0.00392452	0.0376754	0.0318093	LOC_Os08g02700/LOC_Os05g33380	2	19
MF	GO:0017111	nucleoside-triphosphatase activity	'6/114	196/14341	0.00475151	0.0414677	0.0350111	LOC_Os02g21340/LOC_Os09g29660/LOC_Os01g42380/LOC_Os01g50100/LOC_Os06g50050/LOC_Os05g48240	6	19
BP	GO:0015979	photosynthesis	'1/1	111/9587	0.0115782	0.0115782	NA	LOC_Os02g36850	1	2
MF	GO:0051537	2 iron, 2 sulfur cluster binding	'1/3	12/14341	0.00250836	0.0100334	NA	LOC_Os07g28400	1	2
MF	GO:0051536	iron-sulfur cluster binding	'1/3	68/14341	0.0141586	0.0188781	NA	LOC_Os07g28400	1	2
MF	GO:0051540	metal cluster binding	'1/3	68/14341	0.0141586	0.0188781	NA	LOC_Os07g28400	1	2
MF	GO:0005509	calcium ion binding	'1/3	123/14341	0.0255121	0.0255121	NA	LOC_Os02g36850	1	2
BP	GO:0015698	inorganic anion transport	'6/132	35/9587	7.10994e-06	0.0010736	0.000987908	LOC_Os10g31040/LOC_Os03g06520/LOC_Os03g09940/LOC_Os03g05390/LOC_Os04g55800/LOC_Os08g20570	6	5
BP	GO:0006820	anion transport	'6/132	53/9587	8.20988e-05	0.00619846	0.00570371	LOC_Os10g31040/LOC_Os03g06520/LOC_Os03g09940/LOC_Os03g05390/LOC_Os04g55800/LOC_Os08g20570	6	5
BP	GO:0008272	sulfate transport	'3/132	13/9587	0.000659626	0.0249009	0.0229133	LOC_Os03g06520/LOC_Os03g09940/LOC_Os04g55800	3	5
BP	GO:0072348	sulfur compound transport	'3/132	13/9587	0.000659626	0.0249009	0.0229133	LOC_Os03g06520/LOC_Os03g09940/LOC_Os04g55800	3	5
MF	GO:0015291	secondary active transmembrane transporter activity	'9/151	109/14341	2.18028e-06	0.000300879	0.000279994	LOC_Os03g37411/LOC_Os03g37490/LOC_Os10g11354/LOC_Os03g06520/LOC_Os08g37432/LOC_Os03g09940/LOC_Os04g55800/LOC_Os12g44360/LOC_Os05g05590	9	5
MF	GO:0015103	inorganic anion transmembrane transporter activity	'6/151	45/14341	7.16015e-06	0.00049405	0.000459757	LOC_Os10g31040/LOC_Os03g06520/LOC_Os03g09940/LOC_Os03g05390/LOC_Os04g55800/LOC_Os08g20570	6	5
MF	GO:0008509	anion transmembrane transporter activity	'6/151	49/14341	1.18742e-05	0.000546214	0.0005083	LOC_Os10g31040/LOC_Os03g06520/LOC_Os03g09940/LOC_Os03g05390/LOC_Os04g55800/LOC_Os08g20570	6	5
MF	GO:0015297	antiporter activity	'6/151	86/14341	0.000290021	0.00597136	0.00555687	LOC_Os03g37411/LOC_Os03g37490/LOC_Os10g11354/LOC_Os08g37432/LOC_Os12g44360/LOC_Os05g05590	6	5
MF	GO:0008271	secondary active sulfate transmembrane transporter activity	'3/151	13/14341	0.000302895	0.00597136	0.00555687	LOC_Os03g06520/LOC_Os03g09940/LOC_Os04g55800	3	5
MF	GO:0015116	sulfate transmembrane transporter activity	'3/151	13/14341	0.000302895	0.00597136	0.00555687	LOC_Os03g06520/LOC_Os03g09940/LOC_Os04g55800	3	5
MF	GO:1901682	sulfur compound transmembrane transporter activity	'3/151	13/14341	0.000302895	0.00597136	0.00555687	LOC_Os03g06520/LOC_Os03g09940/LOC_Os04g55800	3	5
MF	GO:0015075	ion transmembrane transporter activity	'11/151	305/14341	0.000385318	0.00664674	0.00618537	LOC_Os10g31040/LOC_Os03g06520/LOC_Os03g09940/LOC_Os06g42030/LOC_Os05g03780/LOC_Os03g05390/LOC_Os04g55800/LOC_Os04g49570/LOC_Os08g20570/LOC_Os12g44360/LOC_Os05g05590	11	5
MF	GO:0022804	active transmembrane transporter activity	'9/151	218/14341	0.000502417	0.00770373	0.007169	LOC_Os03g37411/LOC_Os03g37490/LOC_Os10g11354/LOC_Os03g06520/LOC_Os08g37432/LOC_Os03g09940/LOC_Os04g55800/LOC_Os12g44360/LOC_Os05g05590	9	5
MF	GO:0015318	inorganic molecular entity transmembrane transporter activity	'10/151	284/14341	0.000853407	0.011777	0.0109595	LOC_Os10g31040/LOC_Os03g06520/LOC_Os03g09940/LOC_Os06g42030/LOC_Os03g05390/LOC_Os04g55800/LOC_Os04g49570/LOC_Os08g20570/LOC_Os12g44360/LOC_Os05g05590	10	5
MF	GO:0022853	active ion transmembrane transporter activity	'5/151	97/14341	0.00358931	0.0450295	0.0419039	LOC_Os03g06520/LOC_Os03g09940/LOC_Os04g55800/LOC_Os12g44360/LOC_Os05g05590	5	5
BP	GO:0009767	photosynthetic electron transport chain	'1/1	16/9587	0.00166893	0.00678001	NA	LOC_Os08g35420	1	6
BP	GO:0022900	electron transport chain	'1/1	32/9587	0.00333785	0.00678001	NA	LOC_Os08g35420	1	6
BP	GO:0019684	photosynthesis, light reaction	'1/1	39/9587	0.00406801	0.00678001	NA	LOC_Os08g35420	1	6
BP	GO:0015979	photosynthesis	'1/1	111/9587	0.0115782	0.012517	NA	LOC_Os08g35420	1	6
BP	GO:0006091	generation of precursor metabolites and energy	'1/1	120/9587	0.012517	0.012517	NA	LOC_Os08g35420	1	6
MF	GO:0016887	ATP hydrolysis activity	'1/2	154/14341	0.0213623	0.037123	0.00558241	LOC_Os02g32690	1	6
MF	GO:0009055	electron transfer activity	'1/2	170/14341	0.0235685	0.037123	0.00558241	LOC_Os08g35420	1	6
MF	GO:0017111	nucleoside-triphosphatase activity	'1/2	196/14341	0.0271484	0.037123	0.00558241	LOC_Os02g32690	1	6
MF	GO:0016462	pyrophosphatase activity	'1/2	212/14341	0.0293481	0.037123	0.00558241	LOC_Os02g32690	1	6
MF	GO:0016818	hydrolase activity, acting on acid anhydrides, in phosphorus-containing anhydrides	'1/2	226/14341	0.0312708	0.037123	0.00558241	LOC_Os02g32690	1	6
MF	GO:0016817	hydrolase activity, acting on acid anhydrides	'1/2	230/14341	0.0318198	0.037123	0.00558241	LOC_Os02g32690	1	6
MF	GO:0003854	3-beta-hydroxy-delta5-steroid dehydrogenase activity	'4/206	28/14341	0.000646051	0.0234732	0.021535	LOC_Os05g51670/LOC_Os07g47700/LOC_Os08g03570/LOC_Os05g29990	4	7
MF	GO:0016229	steroid dehydrogenase activity	'4/206	28/14341	0.000646051	0.0234732	0.021535	LOC_Os05g51670/LOC_Os07g47700/LOC_Os08g03570/LOC_Os05g29990	4	7
MF	GO:0033764	steroid dehydrogenase activity, acting on the CH-OH group of donors, NAD or NADP as acceptor	'4/206	28/14341	0.000646051	0.0234732	0.021535	LOC_Os05g51670/LOC_Os07g47700/LOC_Os08g03570/LOC_Os05g29990	4	7
BP	GO:0006412	translation	'54/218	487/9587	2.38755e-23	4.15134e-21	3.58656e-21	LOC_Os10g27174/LOC_Os12g32380/LOC_Os03g22460/LOC_Os07g10720/LOC_Os08g02640/LOC_Os01g22490/LOC_Os09g31180/LOC_Os03g04590/LOC_Os03g40180/LOC_Os02g01560/LOC_Os08g02410/LOC_Os03g13170/LOC_Os09g08430/LOC_Os03g56241/LOC_Os03g59310/LOC_Os11g03400/LOC_Os12g05430/LOC_Os02g56960/LOC_Os12g38000/LOC_Os06g04290/LOC_Os10g27190/LOC_Os07g08330/LOC_Os02g47140/LOC_Os12g03090/LOC_Os03g10340/LOC_Os01g19840/LOC_Os06g…	54	8
BP	GO:0043043	peptide biosynthetic process	'54/218	492/9587	3.91636e-23	4.15134e-21	3.58656e-21	LOC_Os10g27174/LOC_Os12g32380/LOC_Os03g22460/LOC_Os07g10720/LOC_Os08g02640/LOC_Os01g22490/LOC_Os09g31180/LOC_Os03g04590/LOC_Os03g40180/LOC_Os02g01560/LOC_Os08g02410/LOC_Os03g13170/LOC_Os09g08430/LOC_Os03g56241/LOC_Os03g59310/LOC_Os11g03400/LOC_Os12g05430/LOC_Os02g56960/LOC_Os12g38000/LOC_Os06g04290/LOC_Os10g27190/LOC_Os07g08330/LOC_Os02g47140/LOC_Os12g03090/LOC_Os03g10340/LOC_Os01g19840/LOC_Os06g…	54	8
BP	GO:0043604	amide biosynthetic process	'54/218	497/9587	6.38381e-23	4.51122e-21	3.89748e-21	LOC_Os10g27174/LOC_Os12g32380/LOC_Os03g22460/LOC_Os07g10720/LOC_Os08g02640/LOC_Os01g22490/LOC_Os09g31180/LOC_Os03g04590/LOC_Os03g40180/LOC_Os02g01560/LOC_Os08g02410/LOC_Os03g13170/LOC_Os09g08430/LOC_Os03g56241/LOC_Os03g59310/LOC_Os11g03400/LOC_Os12g05430/LOC_Os02g56960/LOC_Os12g38000/LOC_Os06g04290/LOC_Os10g27190/LOC_Os07g08330/LOC_Os02g47140/LOC_Os12g03090/LOC_Os03g10340/LOC_Os01g19840/LOC_Os06g…	54	8
BP	GO:0044257	cellular protein catabolic process	'10/218	109/9587	0.000179902	0.00762784	0.00659009	LOC_Os06g15360/LOC_Os08g43540/LOC_Os03g08280/LOC_Os11g40140/LOC_Os06g06030/LOC_Os02g42320/LOC_Os01g59600/LOC_Os03g48930/LOC_Os06g43570/LOC_Os05g09490	10	8
BP	GO:0051603	proteolysis involved in cellular protein catabolic process	'10/218	109/9587	0.000179902	0.00762784	0.00659009	LOC_Os06g15360/LOC_Os08g43540/LOC_Os03g08280/LOC_Os11g40140/LOC_Os06g06030/LOC_Os02g42320/LOC_Os01g59600/LOC_Os03g48930/LOC_Os06g43570/LOC_Os05g09490	10	8
BP	GO:0030163	protein catabolic process	'10/218	118/9587	0.000344332	0.0121664	0.0105112	LOC_Os06g15360/LOC_Os08g43540/LOC_Os03g08280/LOC_Os11g40140/LOC_Os06g06030/LOC_Os02g42320/LOC_Os01g59600/LOC_Os03g48930/LOC_Os06g43570/LOC_Os05g09490	10	8
BP	GO:0044265	cellular macromolecule catabolic process	'11/218	146/9587	0.000485915	0.0147163	0.0127142	LOC_Os10g39680/LOC_Os06g15360/LOC_Os08g43540/LOC_Os03g08280/LOC_Os11g40140/LOC_Os06g06030/LOC_Os02g42320/LOC_Os01g59600/LOC_Os03g48930/LOC_Os06g43570/LOC_Os05g09490	11	8
BP	GO:1901565	organonitrogen compound catabolic process	'11/218	155/9587	0.000803433	0.0202875	0.0175274	LOC_Os10g39680/LOC_Os06g15360/LOC_Os08g43540/LOC_Os03g08280/LOC_Os11g40140/LOC_Os06g06030/LOC_Os02g42320/LOC_Os01g59600/LOC_Os03g48930/LOC_Os06g43570/LOC_Os05g09490	11	8
BP	GO:1901575	organic substance catabolic process	'15/218	260/9587	0.00086126	0.0202875	0.0175274	LOC_Os10g39680/LOC_Os10g08550/LOC_Os02g07260/LOC_Os03g14450/LOC_Os06g24704/LOC_Os06g15360/LOC_Os08g43540/LOC_Os03g08280/LOC_Os11g40140/LOC_Os06g06030/LOC_Os02g42320/LOC_Os01g59600/LOC_Os03g48930/LOC_Os06g43570/LOC_Os05g09490	15	8
BP	GO:0044248	cellular catabolic process	'12/218	188/9587	0.00119532	0.0253407	0.0218932	LOC_Os10g39680/LOC_Os06g24704/LOC_Os06g15360/LOC_Os08g43540/LOC_Os03g08280/LOC_Os11g40140/LOC_Os06g06030/LOC_Os02g42320/LOC_Os01g59600/LOC_Os03g48930/LOC_Os06g43570/LOC_Os05g09490	12	8
BP	GO:0009057	macromolecule catabolic process	'11/218	166/9587	0.00140851	0.0267457	0.023107	LOC_Os10g39680/LOC_Os06g15360/LOC_Os08g43540/LOC_Os03g08280/LOC_Os11g40140/LOC_Os06g06030/LOC_Os02g42320/LOC_Os01g59600/LOC_Os03g48930/LOC_Os06g43570/LOC_Os05g09490	11	8
BP	GO:0009056	catabolic process	'15/218	275/9587	0.00151391	0.0267457	0.023107	LOC_Os10g39680/LOC_Os10g08550/LOC_Os02g07260/LOC_Os03g14450/LOC_Os06g24704/LOC_Os06g15360/LOC_Os08g43540/LOC_Os03g08280/LOC_Os11g40140/LOC_Os06g06030/LOC_Os02g42320/LOC_Os01g59600/LOC_Os03g48930/LOC_Os06g43570/LOC_Os05g09490	15	8
BP	GO:0046034	ATP metabolic process	'8/218	104/9587	0.00249316	0.0406576	0.0351263	LOC_Os10g08550/LOC_Os02g07260/LOC_Os03g14450/LOC_Os03g59220/LOC_Os06g37180/LOC_Os05g33210/LOC_Os01g49190/LOC_Os06g45120	8	8
BP	GO:0016485	protein processing	'3/218	13/9587	0.00280214	0.0424325	0.0366596	LOC_Os04g36859/LOC_Os02g58139/LOC_Os09g38370	3	8
CC	GO:0005840	ribosome	'50/126	322/3692	3.26563e-22	2.18797e-20	1.47813e-20	LOC_Os10g27174/LOC_Os12g32380/LOC_Os03g22460/LOC_Os07g10720/LOC_Os08g02640/LOC_Os01g22490/LOC_Os09g31180/LOC_Os03g04590/LOC_Os03g40180/LOC_Os02g01560/LOC_Os08g02410/LOC_Os03g13170/LOC_Os09g08430/LOC_Os03g56241/LOC_Os03g59310/LOC_Os11g03400/LOC_Os12g05430/LOC_Os02g56960/LOC_Os12g38000/LOC_Os06g04290/LOC_Os10g27190/LOC_Os07g08330/LOC_Os02g47140/LOC_Os12g03090/LOC_Os03g10340/LOC_Os01g19840/LOC_Os06g…	50	8
CC	GO:1905368	peptidase complex	'12/126	40/3692	3.66751e-09	1.22862e-07	8.30016e-08	LOC_Os04g36859/LOC_Os08g43540/LOC_Os09g38370/LOC_Os03g08280/LOC_Os11g40140/LOC_Os06g06030/LOC_Os02g42320/LOC_Os07g25420/LOC_Os01g59600/LOC_Os03g48930/LOC_Os06g43570/LOC_Os05g09490	12	8
CC	GO:0000502	proteasome complex	'10/126	28/3692	1.16981e-08	2.61257e-07	1.76497e-07	LOC_Os08g43540/LOC_Os03g08280/LOC_Os11g40140/LOC_Os06g06030/LOC_Os02g42320/LOC_Os07g25420/LOC_Os01g59600/LOC_Os03g48930/LOC_Os06g43570/LOC_Os05g09490	10	8
CC	GO:0005839	proteasome core complex	'9/126	23/3692	2.5779e-08	4.31799e-07	2.9171e-07	LOC_Os08g43540/LOC_Os03g08280/LOC_Os11g40140/LOC_Os06g06030/LOC_Os02g42320/LOC_Os01g59600/LOC_Os03g48930/LOC_Os06g43570/LOC_Os05g09490	9	8
CC	GO:1905369	endopeptidase complex	'10/126	32/3692	5.11974e-08	6.86046e-07	4.63472e-07	LOC_Os08g43540/LOC_Os03g08280/LOC_Os11g40140/LOC_Os06g06030/LOC_Os02g42320/LOC_Os07g25420/LOC_Os01g59600/LOC_Os03g48930/LOC_Os06g43570/LOC_Os05g09490	10	8
CC	GO:0019773	proteasome core complex, alpha-subunit complex	'5/126	13/3692	4.41847e-05	0.000493396	0.000333323	LOC_Os08g43540/LOC_Os03g08280/LOC_Os11g40140/LOC_Os02g42320/LOC_Os01g59600	5	8
CC	GO:0005743	mitochondrial inner membrane	'6/126	30/3692	0.000424546	0.00406351	0.00274518	LOC_Os03g59220/LOC_Os07g36800/LOC_Os05g33210/LOC_Os01g49190/LOC_Os03g56190/LOC_Os09g20660	6	8
CC	GO:0019866	organelle inner membrane	'6/126	31/3692	0.000511891	0.00428708	0.00289622	LOC_Os03g59220/LOC_Os07g36800/LOC_Os05g33210/LOC_Os01g49190/LOC_Os03g56190/LOC_Os09g20660	6	8
CC	GO:1902494	catalytic complex	'16/126	192/3692	0.000685707	0.00510471	0.00344859	LOC_Os10g08550/LOC_Os03g14450/LOC_Os03g59220/LOC_Os04g36859/LOC_Os08g43540/LOC_Os09g38370/LOC_Os05g33210/LOC_Os03g08280/LOC_Os11g40140/LOC_Os06g06030/LOC_Os02g42320/LOC_Os07g25420/LOC_Os01g59600/LOC_Os03g48930/LOC_Os06g43570/LOC_Os05g09490	16	8
CC	GO:0031090	organelle membrane	'13/126	142/3692	0.000938386	0.00628718	0.00424743	LOC_Os08g04620/LOC_Os07g10830/LOC_Os04g51270/LOC_Os03g59220/LOC_Os04g36859/LOC_Os07g36800/LOC_Os09g38370/LOC_Os01g17430/LOC_Os05g33210/LOC_Os01g49190/LOC_Os03g56190/LOC_Os06g51510/LOC_Os09g20660	13	8
CC	GO:0016469	proton-transporting two-sector ATPase complex	'8/126	63/3692	0.00117721	0.00717025	0.004844	LOC_Os04g51270/LOC_Os05g51530/LOC_Os01g40470/LOC_Os06g37180/LOC_Os11g06890/LOC_Os01g49190/LOC_Os06g45120/LOC_Os01g42430	8	8
CC	GO:0140535	intracellular protein-containing complex	'10/126	101/3692	0.00206278	0.0115172	0.00778067	LOC_Os08g43540/LOC_Os03g08280/LOC_Os11g40140/LOC_Os06g06030/LOC_Os02g42320/LOC_Os07g25420/LOC_Os01g59600/LOC_Os03g48930/LOC_Os06g43570/LOC_Os05g09490	10	8
CC	GO:0098796	membrane protein complex	'16/126	223/3692	0.00333484	0.0163369	0.0110367	LOC_Os04g51270/LOC_Os05g51530/LOC_Os03g59220/LOC_Os01g40470/LOC_Os04g36859/LOC_Os06g37180/LOC_Os11g06890/LOC_Os09g38370/LOC_Os01g17430/LOC_Os05g33210/LOC_Os01g49190/LOC_Os03g56190/LOC_Os06g45120/LOC_Os01g42430/LOC_Os06g51510/LOC_Os03g58700	16	8
CC	GO:0031966	mitochondrial membrane	'6/126	44/3692	0.00341367	0.0163369	0.0110367	LOC_Os03g59220/LOC_Os07g36800/LOC_Os05g33210/LOC_Os01g49190/LOC_Os03g56190/LOC_Os09g20660	6	8
CC	GO:0033176	proton-transporting V-type ATPase complex	'3/126	11/3692	0.0052389	0.0222348	0.0150211	LOC_Os04g51270/LOC_Os05g51530/LOC_Os01g40470	3	8
CC	GO:0005740	mitochondrial envelope	'6/126	48/3692	0.00530979	0.0222348	0.0150211	LOC_Os03g59220/LOC_Os07g36800/LOC_Os05g33210/LOC_Os01g49190/LOC_Os03g56190/LOC_Os09g20660	6	8
CC	GO:0098800	inner mitochondrial membrane protein complex	'4/126	23/3692	0.00691935	0.0272704	0.018423	LOC_Os03g59220/LOC_Os05g33210/LOC_Os01g49190/LOC_Os03g56190	4	8
CC	GO:0098798	mitochondrial protein-containing complex	'4/126	25/3692	0.00937827	0.034908	0.0235828	LOC_Os03g59220/LOC_Os05g33210/LOC_Os01g49190/LOC_Os03g56190	4	8
MF	GO:0005198	structural molecule activity	'52/281	345/14341	2.03541e-31	3.25665e-29	2.9567e-29	LOC_Os10g27174/LOC_Os12g32380/LOC_Os03g22460/LOC_Os07g10720/LOC_Os08g02640/LOC_Os01g22490/LOC_Os09g31180/LOC_Os03g04590/LOC_Os03g40180/LOC_Os02g01560/LOC_Os08g02410/LOC_Os03g13170/LOC_Os09g08430/LOC_Os03g56241/LOC_Os03g59310/LOC_Os11g03400/LOC_Os12g05430/LOC_Os02g56960/LOC_Os12g38000/LOC_Os06g04290/LOC_Os10g27190/LOC_Os07g08330/LOC_Os01g17430/LOC_Os02g47140/LOC_Os12g03090/LOC_Os03g10340/LOC_Os01g…	52	8
MF	GO:0003735	structural constituent of ribosome	'50/281	326/14341	1.42258e-30	1.13807e-28	1.03324e-28	LOC_Os10g27174/LOC_Os12g32380/LOC_Os03g22460/LOC_Os07g10720/LOC_Os08g02640/LOC_Os01g22490/LOC_Os09g31180/LOC_Os03g04590/LOC_Os03g40180/LOC_Os02g01560/LOC_Os08g02410/LOC_Os03g13170/LOC_Os09g08430/LOC_Os03g56241/LOC_Os03g59310/LOC_Os11g03400/LOC_Os12g05430/LOC_Os02g56960/LOC_Os12g38000/LOC_Os06g04290/LOC_Os10g27190/LOC_Os07g08330/LOC_Os02g47140/LOC_Os12g03090/LOC_Os03g10340/LOC_Os01g19840/LOC_Os06g…	50	8
MF	GO:0004298	threonine-type endopeptidase activity	'9/281	23/14341	2.40811e-10	9.63242e-09	8.74522e-09	LOC_Os08g43540/LOC_Os03g08280/LOC_Os11g40140/LOC_Os06g06030/LOC_Os02g42320/LOC_Os01g59600/LOC_Os03g48930/LOC_Os06g43570/LOC_Os05g09490	9	8
MF	GO:0070003	threonine-type peptidase activity	'9/281	23/14341	2.40811e-10	9.63242e-09	8.74522e-09	LOC_Os08g43540/LOC_Os03g08280/LOC_Os11g40140/LOC_Os06g06030/LOC_Os02g42320/LOC_Os01g59600/LOC_Os03g48930/LOC_Os06g43570/LOC_Os05g09490	9	8
MF	GO:0016616	oxidoreductase activity, acting on the CH-OH group of donors, NAD or NADP as acceptor	'9/281	103/14341	0.000188183	0.00602185	0.00546721	LOC_Os08g34720/LOC_Os04g53860/LOC_Os06g02144/LOC_Os03g16980/LOC_Os03g17000/LOC_Os04g55720/LOC_Os02g17390/LOC_Os07g31380/LOC_Os01g46070	9	8
MF	GO:0016614	oxidoreductase activity, acting on CH-OH group of donors	'9/281	131/14341	0.00110245	0.0293987	0.026691	LOC_Os08g34720/LOC_Os04g53860/LOC_Os06g02144/LOC_Os03g16980/LOC_Os03g17000/LOC_Os04g55720/LOC_Os02g17390/LOC_Os07g31380/LOC_Os01g46070	9	8
MF	GO:0016829	lyase activity	'12/281	222/14341	0.00146076	0.0333888	0.0303135	LOC_Os04g09900/LOC_Os02g36140/LOC_Os09g08130/LOC_Os11g28530/LOC_Os08g23150/LOC_Os03g14990/LOC_Os07g08430/LOC_Os10g08550/LOC_Os03g15780/LOC_Os04g31700/LOC_Os03g14450/LOC_Os03g21950	12	8
MF	GO:0016835	carbon-oxygen lyase activity	'7/281	92/14341	0.00218199	0.0436398	0.0396203	LOC_Os04g09900/LOC_Os02g36140/LOC_Os11g28530/LOC_Os03g14990/LOC_Os07g08430/LOC_Os10g08550/LOC_Os03g14450	7	8
BP	GO:0006412	translation	'6/23	487/9587	0.000801754	0.0356371	0.0269245	LOC_Os07g40580/LOC_Os03g58204/LOC_Os08g33920/LOC_Os11g05370/LOC_Os08g02400/LOC_Os10g08930	6	9
BP	GO:0043043	peptide biosynthetic process	'6/23	492/9587	0.000846054	0.0356371	0.0269245	LOC_Os07g40580/LOC_Os03g58204/LOC_Os08g33920/LOC_Os11g05370/LOC_Os08g02400/LOC_Os10g08930	6	9
BP	GO:0043604	amide biosynthetic process	'6/23	497/9587	0.000892242	0.0356371	0.0269245	LOC_Os07g40580/LOC_Os03g58204/LOC_Os08g33920/LOC_Os11g05370/LOC_Os08g02400/LOC_Os10g08930	6	9
BP	GO:0019752	carboxylic acid metabolic process	'5/23	390/9587	0.00199109	0.0356371	0.0269245	LOC_Os02g47850/LOC_Os01g55540/LOC_Os04g58110/LOC_Os12g43630/LOC_Os03g42110	5	9
BP	GO:0043436	oxoacid metabolic process	'5/23	396/9587	0.00212945	0.0356371	0.0269245	LOC_Os02g47850/LOC_Os01g55540/LOC_Os04g58110/LOC_Os12g43630/LOC_Os03g42110	5	9
BP	GO:0006082	organic acid metabolic process	'5/23	398/9587	0.00217711	0.0356371	0.0269245	LOC_Os02g47850/LOC_Os01g55540/LOC_Os04g58110/LOC_Os12g43630/LOC_Os03g42110	5	9
BP	GO:0006662	glycerol ether metabolic process	'2/23	30/9587	0.00229917	0.0356371	0.0269245	LOC_Os07g08840/LOC_Os04g44830	2	9
BP	GO:0018904	ether metabolic process	'2/23	30/9587	0.00229917	0.0356371	0.0269245	LOC_Os07g08840/LOC_Os04g44830	2	9
MF	GO:0003735	structural constituent of ribosome	'5/27	326/14341	0.00031487	0.0161378	0.00860111	LOC_Os03g58204/LOC_Os08g33920/LOC_Os11g05370/LOC_Os08g02400/LOC_Os10g08930	5	9
MF	GO:0005198	structural molecule activity	'5/27	345/14341	0.000408553	0.0161378	0.00860111	LOC_Os03g58204/LOC_Os08g33920/LOC_Os11g05370/LOC_Os08g02400/LOC_Os10g08930	5	9
MF	GO:0015453	oxidoreduction-driven active transmembrane transporter activity	'2/27	26/14341	0.0010789	0.0216043	0.0115146	LOC_Os10g42840/LOC_Os04g32660	2	9
MF	GO:0015399	primary active transmembrane transporter activity	'3/27	109/14341	0.00109389	0.0216043	0.0115146	LOC_Os07g31300/LOC_Os10g42840/LOC_Os04g32660	3	9
MF	GO:0016651	oxidoreductase activity, acting on NAD(P)H	'2/27	35/14341	0.00195471	0.0308844	0.0164607	LOC_Os03g19890/LOC_Os10g42840	2	9
MF	GO:0005525	GTP binding	'3/27	173/14341	0.00407889	0.0436216	0.0232493	LOC_Os02g37420/LOC_Os06g35814/LOC_Os03g08020	3	9
MF	GO:0032561	guanyl ribonucleotide binding	'3/27	173/14341	0.00407889	0.0436216	0.0232493	LOC_Os02g37420/LOC_Os06g35814/LOC_Os03g08020	3	9
MF	GO:0019001	guanyl nucleotide binding	'3/27	178/14341	0.00441737	0.0436216	0.0232493	LOC_Os02g37420/LOC_Os06g35814/LOC_Os03g08020	3	9
MF	GO:0008271	secondary active sulfate transmembrane transporter activity	4/198	13/14341	2.28622e-05	0.00127266	0.00105888	LOC_Os04g55800/LOC_Os03g09940/LOC_Os03g06520/LOC_Os06g05160	4	17
MF	GO:0015116	sulfate transmembrane transporter activity	4/198	13/14341	2.28622e-05	0.00127266	0.00105888	LOC_Os04g55800/LOC_Os03g09940/LOC_Os03g06520/LOC_Os06g05160	4	17
MF	GO:1901682	sulfur compound transmembrane transporter activity	4/198	13/14341	2.28622e-05	0.00127266	0.00105888	LOC_Os04g55800/LOC_Os03g09940/LOC_Os03g06520/LOC_Os06g05160	4	17
MF	GO:0015103	inorganic anion transmembrane transporter activity	6/198	45/14341	3.34029e-05	0.00139457	0.00116031	LOC_Os04g55800/LOC_Os02g32814/LOC_Os03g05390/LOC_Os03g09940/LOC_Os03g06520/LOC_Os06g05160	6	17
MF	GO:0008509	anion transmembrane transporter activity	6/198	49/14341	5.4779e-05	0.00182962	0.00152228	LOC_Os04g55800/LOC_Os02g32814/LOC_Os03g05390/LOC_Os03g09940/LOC_Os03g06520/LOC_Os06g05160	6	17
MF	GO:0004525	ribonuclease III activity	3/198	11/14341	0.000394169	0.0086034	0.0071582	LOC_Os09g14610/LOC_Os03g38740/LOC_Os03g02970	3	17
MF	GO:0032296	double-stranded RNA-specific ribonuclease activity	3/198	11/14341	0.000394169	0.0086034	0.0071582	LOC_Os09g14610/LOC_Os03g38740/LOC_Os03g02970	3	17
MF	GO:0016667	oxidoreductase activity, acting on a sulfur group of donors	7/198	98/14341	0.000412139	0.0086034	0.0071582	LOC_Os12g35340/LOC_Os11g43520/LOC_Os07g08840/LOC_Os09g38670/LOC_Os04g42930/LOC_Os03g24600/LOC_Os04g51920	7	17
MF	GO:0016891	endoribonuclease activity, producing 5'-phosphomonoesters	3/198	13/14341	0.000669434	0.0124217	0.0103351	LOC_Os09g14610/LOC_Os03g38740/LOC_Os03g02970	3	17
MF	GO:0015035	protein-disulfide reductase activity	6/198	86/14341	0.00120771	0.0183353	0.0152553	LOC_Os12g35340/LOC_Os11g43520/LOC_Os07g08840/LOC_Os09g38670/LOC_Os04g42930/LOC_Os04g51920	6	17
MF	GO:0015036	disulfide oxidoreductase activity	6/198	86/14341	0.00120771	0.0183353	0.0152553	LOC_Os12g35340/LOC_Os11g43520/LOC_Os07g08840/LOC_Os09g38670/LOC_Os04g42930/LOC_Os04g51920	6	17
MF	GO:0016893	endonuclease activity, active with either ribo- or deoxyribonucleic acids and producing 5'-phosphomonoesters	3/198	18/14341	0.00181527	0.0252625	0.0210189	LOC_Os09g14610/LOC_Os03g38740/LOC_Os03g02970	3	17
MF	GO:0003779	actin binding	3/198	20/14341	0.00248508	0.0319237	0.0265612	LOC_Os12g43340/LOC_Os03g13950/LOC_Os03g56790	3	17
MF	GO:0022804	active transmembrane transporter activity	9/198	218/14341	0.00331506	0.0395439	0.0329013	LOC_Os10g20380/LOC_Os03g62270/LOC_Os04g55800/LOC_Os01g52550/LOC_Os03g09940/LOC_Os03g06520/LOC_Os06g05160/LOC_Os06g08560/LOC_Os10g42840	9	17
MF	GO:0004521	endoribonuclease activity	3/198	23/14341	0.003745	0.0416943	0.0346905	LOC_Os09g14610/LOC_Os03g38740/LOC_Os03g02970	3	17
MF	GO:0015291	secondary active transmembrane transporter activity	6/198	109/14341	0.00400893	0.0418432	0.0348144	LOC_Os10g20380/LOC_Os03g62270/LOC_Os04g55800/LOC_Os03g09940/LOC_Os03g06520/LOC_Os06g05160	6	17
BP	GO:0022607	cellular component assembly	7/111	105/9587	0.000206525	0.0217745	0.0175641	LOC_Os01g47340/LOC_Os06g05660/LOC_Os04g18090/LOC_Os06g04020/LOC_Os03g21560/LOC_Os11g07916/LOC_Os08g09240	7	18
BP	GO:0006081	cellular aldehyde metabolic process	3/111	12/9587	0.000307994	0.0217745	0.0175641	LOC_Os09g34100/LOC_Os10g01080/LOC_Os07g01020	3	18
BP	GO:0006811	ion transport	12/111	324/9587	0.00035502	0.0217745	0.0175641	LOC_Os05g02240/LOC_Os02g41710/LOC_Os01g11250/LOC_Os10g42180/LOC_Os02g31910/LOC_Os01g70490/LOC_Os07g47100/LOC_Os06g14030/LOC_Os03g05390/ChrSy.fgenesh.gene.37/LOC_Os07g32880/LOC_Os03g48000	12	18
BP	GO:0006334	nucleosome assembly	3/111	17/9587	0.000912639	0.0333032	0.0268636	LOC_Os06g05660/LOC_Os04g18090/LOC_Os06g04020	3	18
BP	GO:0031497	chromatin assembly	3/111	17/9587	0.000912639	0.0333032	0.0268636	LOC_Os06g05660/LOC_Os04g18090/LOC_Os06g04020	3	18
BP	GO:0034728	nucleosome organization	3/111	18/9587	0.00108597	0.0333032	0.0268636	LOC_Os06g05660/LOC_Os04g18090/LOC_Os06g04020	3	18
BP	GO:0065004	protein-DNA complex assembly	3/111	20/9587	0.00149183	0.0392138	0.0316312	LOC_Os06g05660/LOC_Os04g18090/LOC_Os06g04020	3	18
BP	GO:0071824	protein-DNA complex subunit organization	3/111	21/9587	0.00172588	0.0396953	0.0320196	LOC_Os06g05660/LOC_Os04g18090/LOC_Os06g04020	3	18
CC	GO:0000786	nucleosome	4/40	35/3692	0.000485732	0.0035675	0.00211234	LOC_Os03g27310/LOC_Os06g04030/LOC_Os04g18090/LOC_Os06g04020	4	18
CC	GO:0032993	protein-DNA complex	4/40	35/3692	0.000485732	0.0035675	0.00211234	LOC_Os03g27310/LOC_Os06g04030/LOC_Os04g18090/LOC_Os06g04020	4	18
CC	GO:0044815	DNA packaging complex	4/40	38/3692	0.000668906	0.0035675	0.00211234	LOC_Os03g27310/LOC_Os06g04030/LOC_Os04g18090/LOC_Os06g04020	4	18
CC	GO:0000785	chromatin	4/40	42/3692	0.000983117	0.00393247	0.00232843	LOC_Os03g27310/LOC_Os06g04030/LOC_Os04g18090/LOC_Os06g04020	4	18
CC	GO:0033178	proton-transporting two-sector ATPase complex, catalytic domain	3/40	38/3692	0.00764597	0.0244671	0.0144871	LOC_Os07g32880/LOC_Os06g45120/LOC_Os01g46980	3	18
CC	GO:0005694	chromosome	4/40	89/3692	0.0148794	0.0396785	0.0234939	LOC_Os03g27310/LOC_Os06g04030/LOC_Os04g18090/LOC_Os06g04020	4	18
MF	GO:0015075	ion transmembrane transporter activity	15/155	305/14341	1.09218e-06	0.000148536	0.00010347	LOC_Os04g48530/LOC_Os05g02240/LOC_Os02g41710/LOC_Os01g11250/LOC_Os02g31910/LOC_Os01g70490/LOC_Os07g47100/LOC_Os06g14030/LOC_Os03g05390/ChrSy.fgenesh.gene.37/LOC_Os02g11740/LOC_Os07g32880/LOC_Os03g48000/LOC_Os06g07969/LOC_Os01g46980	15	18
MF	GO:0015318	inorganic molecular entity transmembrane transporter activity	14/155	284/14341	2.46806e-06	0.000167828	0.000116908	LOC_Os04g48530/LOC_Os05g02240/LOC_Os02g41710/LOC_Os01g11250/LOC_Os02g31910/LOC_Os01g70490/LOC_Os07g47100/LOC_Os06g14030/LOC_Os03g05390/ChrSy.fgenesh.gene.37/LOC_Os07g32880/LOC_Os03g48000/LOC_Os06g07969/LOC_Os01g46980	14	18
MF	GO:0004611	phosphoenolpyruvate carboxykinase activity	3/155	10/14341	0.000140555	0.00583739	0.00406629	LOC_Os03g15050/LOC_Os08g27840/LOC_Os02g14770	3	18
MF	GO:0005216	ion channel activity	6/155	82/14341	0.000257532	0.00583739	0.00406629	LOC_Os04g48530/LOC_Os02g41710/LOC_Os01g11250/LOC_Os06g14030/ChrSy.fgenesh.gene.37/LOC_Os07g32880	6	18
MF	GO:0015267	channel activity	6/155	82/14341	0.000257532	0.00583739	0.00406629	LOC_Os04g48530/LOC_Os02g41710/LOC_Os01g11250/LOC_Os06g14030/ChrSy.fgenesh.gene.37/LOC_Os07g32880	6	18
MF	GO:0022803	passive transmembrane transporter activity	6/155	82/14341	0.000257532	0.00583739	0.00406629	LOC_Os04g48530/LOC_Os02g41710/LOC_Os01g11250/LOC_Os06g14030/ChrSy.fgenesh.gene.37/LOC_Os07g32880	6	18
MF	GO:0022804	active transmembrane transporter activity	9/155	218/14341	0.000607294	0.0108202	0.0075373	LOC_Os05g02240/LOC_Os07g47100/LOC_Os12g03200/LOC_Os10g38206/LOC_Os01g49120/LOC_Os02g11740/LOC_Os07g32880/LOC_Os06g07969/LOC_Os01g46980	9	18
MF	GO:0022853	active ion transmembrane transporter activity	6/155	97/14341	0.000636483	0.0108202	0.0075373	LOC_Os05g02240/LOC_Os07g47100/LOC_Os02g11740/LOC_Os07g32880/LOC_Os06g07969/LOC_Os01g46980	6	18
MF	GO:0022890	inorganic cation transmembrane transporter activity	8/155	195/14341	0.0012691	0.0191775	0.0133589	LOC_Os05g02240/LOC_Os02g31910/LOC_Os01g70490/LOC_Os07g47100/LOC_Os07g32880/LOC_Os03g48000/LOC_Os06g07969/LOC_Os01g46980	8	18
MF	GO:0008509	anion transmembrane transporter activity	4/155	49/14341	0.00190586	0.0259196	0.0180555	LOC_Os04g48530/LOC_Os03g05390/ChrSy.fgenesh.gene.37/LOC_Os02g11740	4	18
MF	GO:0008324	cation transmembrane transporter activity	8/155	213/14341	0.00221366	0.027009	0.0188143	LOC_Os05g02240/LOC_Os02g31910/LOC_Os01g70490/LOC_Os07g47100/LOC_Os07g32880/LOC_Os03g48000/LOC_Os06g07969/LOC_Os01g46980	8	18
MF	GO:0015297	antiporter activity	5/155	86/14341	0.00238315	0.027009	0.0188143	LOC_Os05g02240/LOC_Os07g47100/LOC_Os12g03200/LOC_Os01g49120/LOC_Os02g11740	5	18
MF	GO:0016667	oxidoreductase activity, acting on a sulfur group of donors	5/155	98/14341	0.00419173	0.043852	0.030547	LOC_Os05g33510/LOC_Os10g41400/LOC_Os02g35900/LOC_Os01g68480/LOC_Os03g21000	5	18
MF	GO:0031072	heat shock protein binding	2/155	10/14341	0.00493409	0.0479312	0.0333886	LOC_Os04g46390/LOC_Os03g44620	2	18
BP	GO:0006412	translation	55/299	487/9587	2.46632e-17	6.32602e-15	5.38078e-15	LOC_Os05g07700/LOC_Os03g04590/LOC_Os03g22460/LOC_Os07g12650/LOC_Os03g13170/LOC_Os08g03450/LOC_Os05g38520/LOC_Os01g16890/LOC_Os05g39960/LOC_Os03g59310/LOC_Os01g22490/LOC_Os09g08430/LOC_Os12g32380/LOC_Os10g27174/LOC_Os03g40180/LOC_Os02g18380/LOC_Os12g38000/LOC_Os03g08440/LOC_Os10g27190/LOC_Os02g54470/LOC_Os03g22180/LOC_Os04g28180/LOC_Os02g30050/LOC_Os11g06750/LOC_Os03g55150/LOC_Os05g06310/LOC_Os08g…	55	19
BP	GO:0043043	peptide biosynthetic process	55/299	492/9587	3.91704e-17	6.32602e-15	5.38078e-15	LOC_Os05g07700/LOC_Os03g04590/LOC_Os03g22460/LOC_Os07g12650/LOC_Os03g13170/LOC_Os08g03450/LOC_Os05g38520/LOC_Os01g16890/LOC_Os05g39960/LOC_Os03g59310/LOC_Os01g22490/LOC_Os09g08430/LOC_Os12g32380/LOC_Os10g27174/LOC_Os03g40180/LOC_Os02g18380/LOC_Os12g38000/LOC_Os03g08440/LOC_Os10g27190/LOC_Os02g54470/LOC_Os03g22180/LOC_Os04g28180/LOC_Os02g30050/LOC_Os11g06750/LOC_Os03g55150/LOC_Os05g06310/LOC_Os08g…	55	19
BP	GO:0043604	amide biosynthetic process	55/299	497/9587	6.18113e-17	6.65502e-15	5.66062e-15	LOC_Os05g07700/LOC_Os03g04590/LOC_Os03g22460/LOC_Os07g12650/LOC_Os03g13170/LOC_Os08g03450/LOC_Os05g38520/LOC_Os01g16890/LOC_Os05g39960/LOC_Os03g59310/LOC_Os01g22490/LOC_Os09g08430/LOC_Os12g32380/LOC_Os10g27174/LOC_Os03g40180/LOC_Os02g18380/LOC_Os12g38000/LOC_Os03g08440/LOC_Os10g27190/LOC_Os02g54470/LOC_Os03g22180/LOC_Os04g28180/LOC_Os02g30050/LOC_Os11g06750/LOC_Os03g55150/LOC_Os05g06310/LOC_Os08g…	55	19
BP	GO:0009056	catabolic process	34/299	275/9587	4.27621e-12	3.45304e-10	2.93708e-10	LOC_Os04g41620/LOC_Os04g41680/LOC_Os06g51050/LOC_Os08g02700/LOC_Os01g47080/LOC_Os05g33380/LOC_Os10g39680/LOC_Os11g40140/LOC_Os05g40420/LOC_Os03g08280/LOC_Os06g43570/LOC_Os05g09490/LOC_Os01g09570/LOC_Os08g09240/LOC_Os09g33986/LOC_Os10g08550/LOC_Os03g48930/LOC_Os02g07260/LOC_Os06g07140/LOC_Os06g04510/LOC_Os02g04100/LOC_Os06g01390/LOC_Os08g43540/LOC_Os08g43640/LOC_Os06g06030/LOC_Os11g26910/LOC_Os02g…	34	19
BP	GO:1901575	organic substance catabolic process	32/299	260/9587	2.1624e-11	1.39691e-09	1.18818e-09	LOC_Os04g41620/LOC_Os04g41680/LOC_Os06g51050/LOC_Os08g02700/LOC_Os01g47080/LOC_Os05g33380/LOC_Os10g39680/LOC_Os11g40140/LOC_Os05g40420/LOC_Os03g08280/LOC_Os06g43570/LOC_Os05g09490/LOC_Os01g09570/LOC_Os09g33986/LOC_Os10g08550/LOC_Os03g48930/LOC_Os02g07260/LOC_Os06g07140/LOC_Os06g04510/LOC_Os02g04100/LOC_Os06g01390/LOC_Os08g43540/LOC_Os08g43640/LOC_Os06g06030/LOC_Os11g26910/LOC_Os02g09420/LOC_Os07g…	32	19
BP	GO:1901565	organonitrogen compound catabolic process	21/299	155/9587	1.26648e-08	6.81788e-07	5.79914e-07	LOC_Os04g41620/LOC_Os04g41680/LOC_Os06g51050/LOC_Os10g39680/LOC_Os11g40140/LOC_Os03g08280/LOC_Os06g43570/LOC_Os05g09490/LOC_Os09g33986/LOC_Os03g48930/LOC_Os06g07140/LOC_Os02g04100/LOC_Os08g43540/LOC_Os08g43640/LOC_Os06g06030/LOC_Os11g26910/LOC_Os02g09420/LOC_Os02g53060/LOC_Os02g42320/LOC_Os03g13970/LOC_Os05g05700	21	19
BP	GO:0044248	cellular catabolic process	23/299	188/9587	1.83242e-08	8.45533e-07	7.19192e-07	LOC_Os04g41620/LOC_Os04g41680/LOC_Os06g51050/LOC_Os10g39680/LOC_Os11g40140/LOC_Os03g08280/LOC_Os06g43570/LOC_Os05g09490/LOC_Os08g09240/LOC_Os09g33986/LOC_Os03g48930/LOC_Os06g07140/LOC_Os02g04100/LOC_Os06g01390/LOC_Os08g43540/LOC_Os06g06030/LOC_Os11g26910/LOC_Os02g09420/LOC_Os02g53060/LOC_Os02g42320/LOC_Os07g32800/LOC_Os03g13970/LOC_Os05g05700	23	19
BP	GO:0044265	cellular macromolecule catabolic process	19/299	146/9587	1.22729e-07	4.95518e-06	4.21477e-06	LOC_Os04g41620/LOC_Os04g41680/LOC_Os06g51050/LOC_Os10g39680/LOC_Os11g40140/LOC_Os03g08280/LOC_Os06g43570/LOC_Os05g09490/LOC_Os09g33986/LOC_Os03g48930/LOC_Os06g07140/LOC_Os02g04100/LOC_Os08g43540/LOC_Os06g06030/LOC_Os11g26910/LOC_Os02g53060/LOC_Os02g42320/LOC_Os03g13970/LOC_Os05g05700	19	19
BP	GO:0009057	macromolecule catabolic process	20/299	166/9587	2.06618e-07	7.41531e-06	6.3073e-06	LOC_Os04g41620/LOC_Os04g41680/LOC_Os06g51050/LOC_Os10g39680/LOC_Os11g40140/LOC_Os03g08280/LOC_Os06g43570/LOC_Os05g09490/LOC_Os09g33986/LOC_Os03g48930/LOC_Os06g07140/LOC_Os02g04100/LOC_Os08g43540/LOC_Os08g43640/LOC_Os06g06030/LOC_Os11g26910/LOC_Os02g53060/LOC_Os02g42320/LOC_Os03g13970/LOC_Os05g05700	20	19
BP	GO:0030163	protein catabolic process	16/299	118/9587	7.07199e-07	2.28425e-05	1.94294e-05	LOC_Os11g40140/LOC_Os03g08280/LOC_Os06g43570/LOC_Os05g09490/LOC_Os09g33986/LOC_Os03g48930/LOC_Os06g07140/LOC_Os02g04100/LOC_Os08g43540/LOC_Os08g43640/LOC_Os06g06030/LOC_Os11g26910/LOC_Os02g53060/LOC_Os02g42320/LOC_Os03g13970/LOC_Os05g05700	16	19
BP	GO:0044257	cellular protein catabolic process	15/299	109/9587	1.30627e-06	3.51605e-05	2.99067e-05	LOC_Os11g40140/LOC_Os03g08280/LOC_Os06g43570/LOC_Os05g09490/LOC_Os09g33986/LOC_Os03g48930/LOC_Os06g07140/LOC_Os02g04100/LOC_Os08g43540/LOC_Os06g06030/LOC_Os11g26910/LOC_Os02g53060/LOC_Os02g42320/LOC_Os03g13970/LOC_Os05g05700	15	19
BP	GO:0051603	proteolysis involved in cellular protein catabolic process	15/299	109/9587	1.30627e-06	3.51605e-05	2.99067e-05	LOC_Os11g40140/LOC_Os03g08280/LOC_Os06g43570/LOC_Os05g09490/LOC_Os09g33986/LOC_Os03g48930/LOC_Os06g07140/LOC_Os02g04100/LOC_Os08g43540/LOC_Os06g06030/LOC_Os11g26910/LOC_Os02g53060/LOC_Os02g42320/LOC_Os03g13970/LOC_Os05g05700	15	19
BP	GO:0006096	glycolytic process	9/299	49/9587	1.69603e-05	0.000304343	0.000258868	LOC_Os08g02700/LOC_Os01g47080/LOC_Os05g33380/LOC_Os01g09570/LOC_Os10g08550/LOC_Os02g07260/LOC_Os06g04510/LOC_Os07g08340/LOC_Os04g58110	9	19
BP	GO:0006757	ATP generation from ADP	9/299	49/9587	1.69603e-05	0.000304343	0.000258868	LOC_Os08g02700/LOC_Os01g47080/LOC_Os05g33380/LOC_Os01g09570/LOC_Os10g08550/LOC_Os02g07260/LOC_Os06g04510/LOC_Os07g08340/LOC_Os04g58110	9	19
BP	GO:0009135	purine nucleoside diphosphate metabolic process	9/299	49/9587	1.69603e-05	0.000304343	0.000258868	LOC_Os08g02700/LOC_Os01g47080/LOC_Os05g33380/LOC_Os01g09570/LOC_Os10g08550/LOC_Os02g07260/LOC_Os06g04510/LOC_Os07g08340/LOC_Os04g58110	9	19
BP	GO:0009179	purine ribonucleoside diphosphate metabolic process	9/299	49/9587	1.69603e-05	0.000304343	0.000258868	LOC_Os08g02700/LOC_Os01g47080/LOC_Os05g33380/LOC_Os01g09570/LOC_Os10g08550/LOC_Os02g07260/LOC_Os06g04510/LOC_Os07g08340/LOC_Os04g58110	9	19
BP	GO:0009185	ribonucleoside diphosphate metabolic process	9/299	49/9587	1.69603e-05	0.000304343	0.000258868	LOC_Os08g02700/LOC_Os01g47080/LOC_Os05g33380/LOC_Os01g09570/LOC_Os10g08550/LOC_Os02g07260/LOC_Os06g04510/LOC_Os07g08340/LOC_Os04g58110	9	19
BP	GO:0046031	ADP metabolic process	9/299	49/9587	1.69603e-05	0.000304343	0.000258868	LOC_Os08g02700/LOC_Os01g47080/LOC_Os05g33380/LOC_Os01g09570/LOC_Os10g08550/LOC_Os02g07260/LOC_Os06g04510/LOC_Os07g08340/LOC_Os04g58110	9	19
BP	GO:0016052	carbohydrate catabolic process	10/299	64/9587	2.55049e-05	0.000433584	0.000368797	LOC_Os08g02700/LOC_Os01g47080/LOC_Os05g33380/LOC_Os05g40420/LOC_Os01g09570/LOC_Os10g08550/LOC_Os02g07260/LOC_Os06g04510/LOC_Os07g08340/LOC_Os04g58110	10	19
BP	GO:0006165	nucleoside diphosphate phosphorylation	9/299	54/9587	3.82861e-05	0.000588876	0.000500886	LOC_Os08g02700/LOC_Os01g47080/LOC_Os05g33380/LOC_Os01g09570/LOC_Os10g08550/LOC_Os02g07260/LOC_Os06g04510/LOC_Os07g08340/LOC_Os04g58110	9	19
BP	GO:0046939	nucleotide phosphorylation	9/299	54/9587	3.82861e-05	0.000588876	0.000500886	LOC_Os08g02700/LOC_Os01g47080/LOC_Os05g33380/LOC_Os01g09570/LOC_Os10g08550/LOC_Os02g07260/LOC_Os06g04510/LOC_Os07g08340/LOC_Os04g58110	9	19
BP	GO:0006090	pyruvate metabolic process	9/299	55/9587	4.45417e-05	0.000653954	0.000556239	LOC_Os08g02700/LOC_Os01g47080/LOC_Os05g33380/LOC_Os01g09570/LOC_Os10g08550/LOC_Os02g07260/LOC_Os06g04510/LOC_Os07g08340/LOC_Os04g58110	9	19
BP	GO:0009132	nucleoside diphosphate metabolic process	9/299	56/9587	5.16394e-05	0.000725197	0.000616837	LOC_Os08g02700/LOC_Os01g47080/LOC_Os05g33380/LOC_Os01g09570/LOC_Os10g08550/LOC_Os02g07260/LOC_Os06g04510/LOC_Os07g08340/LOC_Os04g58110	9	19
BP	GO:0032787	monocarboxylic acid metabolic process	15/299	166/9587	0.000207376	0.00279094	0.00237391	LOC_Os05g29880/LOC_Os08g02700/LOC_Os01g47080/LOC_Os05g33380/LOC_Os05g22940/LOC_Os04g31070/LOC_Os01g09570/LOC_Os02g17390/LOC_Os10g08550/LOC_Os02g07260/LOC_Os01g24680/LOC_Os06g04510/LOC_Os06g01390/LOC_Os07g08340/LOC_Os04g58110	15	19
BP	GO:0046034	ATP metabolic process	11/299	104/9587	0.000381622	0.00493055	0.00419382	LOC_Os08g02700/LOC_Os01g47080/LOC_Os05g33380/LOC_Os01g09570/LOC_Os10g08550/LOC_Os02g07260/LOC_Os06g04510/LOC_Os06g43850/LOC_Os07g08340/LOC_Os06g45120/LOC_Os04g58110	11	19
BP	GO:0009150	purine ribonucleotide metabolic process	11/299	113/9587	0.000776285	0.008955	0.00761693	LOC_Os08g02700/LOC_Os01g47080/LOC_Os05g33380/LOC_Os06g10520/LOC_Os01g09570/LOC_Os10g08550/LOC_Os02g07260/LOC_Os06g04510/LOC_Os06g43850/LOC_Os07g08340/LOC_Os04g58110	11	19
BP	GO:0009259	ribonucleotide metabolic process	11/299	113/9587	0.000776285	0.008955	0.00761693	LOC_Os08g02700/LOC_Os01g47080/LOC_Os05g33380/LOC_Os06g10520/LOC_Os01g09570/LOC_Os10g08550/LOC_Os02g07260/LOC_Os06g04510/LOC_Os06g43850/LOC_Os07g08340/LOC_Os04g58110	11	19
BP	GO:0019693	ribose phosphate metabolic process	11/299	113/9587	0.000776285	0.008955	0.00761693	LOC_Os08g02700/LOC_Os01g47080/LOC_Os05g33380/LOC_Os06g10520/LOC_Os01g09570/LOC_Os10g08550/LOC_Os02g07260/LOC_Os06g04510/LOC_Os06g43850/LOC_Os07g08340/LOC_Os04g58110	11	19
BP	GO:0006163	purine nucleotide metabolic process	11/299	117/9587	0.0010378	0.0115589	0.00983175	LOC_Os08g02700/LOC_Os01g47080/LOC_Os05g33380/LOC_Os06g10520/LOC_Os01g09570/LOC_Os10g08550/LOC_Os02g07260/LOC_Os06g04510/LOC_Os06g43850/LOC_Os07g08340/LOC_Os04g58110	11	19
BP	GO:0072521	purine-containing compound metabolic process	11/299	119/9587	0.00119359	0.012851	0.0109307	LOC_Os08g02700/LOC_Os01g47080/LOC_Os05g33380/LOC_Os06g10520/LOC_Os01g09570/LOC_Os10g08550/LOC_Os02g07260/LOC_Os06g04510/LOC_Os06g43850/LOC_Os07g08340/LOC_Os04g58110	11	19
BP	GO:0006091	generation of precursor metabolites and energy	11/299	120/9587	0.00127842	0.0133203	0.01133	LOC_Os08g02700/LOC_Os09g14670/LOC_Os01g47080/LOC_Os05g33380/LOC_Os01g09570/LOC_Os10g08550/LOC_Os02g07260/LOC_Os06g04510/LOC_Os07g08340/LOC_Os04g58110/LOC_Os02g14770	11	19
BP	GO:0006026	aminoglycan catabolic process	4/299	17/9587	0.00159999	0.0136	0.0115678	LOC_Os04g41620/LOC_Os04g41680/LOC_Os06g51050/LOC_Os10g39680	4	19
BP	GO:0006030	chitin metabolic process	4/299	17/9587	0.00159999	0.0136	0.0115678	LOC_Os04g41620/LOC_Os04g41680/LOC_Os06g51050/LOC_Os10g39680	4	19
BP	GO:0006032	chitin catabolic process	4/299	17/9587	0.00159999	0.0136	0.0115678	LOC_Os04g41620/LOC_Os04g41680/LOC_Os06g51050/LOC_Os10g39680	4	19
BP	GO:0006040	amino sugar metabolic process	4/299	17/9587	0.00159999	0.0136	0.0115678	LOC_Os04g41620/LOC_Os04g41680/LOC_Os06g51050/LOC_Os10g39680	4	19
BP	GO:0046348	amino sugar catabolic process	4/299	17/9587	0.00159999	0.0136	0.0115678	LOC_Os04g41620/LOC_Os04g41680/LOC_Os06g51050/LOC_Os10g39680	4	19
BP	GO:1901071	glucosamine-containing compound metabolic process	4/299	17/9587	0.00159999	0.0136	0.0115678	LOC_Os04g41620/LOC_Os04g41680/LOC_Os06g51050/LOC_Os10g39680	4	19
BP	GO:1901072	glucosamine-containing compound catabolic process	4/299	17/9587	0.00159999	0.0136	0.0115678	LOC_Os04g41620/LOC_Os04g41680/LOC_Os06g51050/LOC_Os10g39680	4	19
BP	GO:0009117	nucleotide metabolic process	12/299	144/9587	0.00178672	0.0147977	0.0125866	LOC_Os08g02700/LOC_Os01g47080/LOC_Os05g33380/LOC_Os06g10520/LOC_Os01g09570/LOC_Os10g08550/LOC_Os05g32210/LOC_Os02g07260/LOC_Os06g04510/LOC_Os06g43850/LOC_Os07g08340/LOC_Os04g58110	12	19
BP	GO:0016998	cell wall macromolecule catabolic process	4/299	18/9587	0.00200713	0.0158228	0.0134586	LOC_Os04g41620/LOC_Os04g41680/LOC_Os06g51050/LOC_Os10g39680	4	19
BP	GO:0006753	nucleoside phosphate metabolic process	12/299	146/9587	0.00200847	0.0158228	0.0134586	LOC_Os08g02700/LOC_Os01g47080/LOC_Os05g33380/LOC_Os06g10520/LOC_Os01g09570/LOC_Os10g08550/LOC_Os05g32210/LOC_Os02g07260/LOC_Os06g04510/LOC_Os06g43850/LOC_Os07g08340/LOC_Os04g58110	12	19
BP	GO:0006022	aminoglycan metabolic process	4/299	20/9587	0.00302559	0.0232683	0.0197915	LOC_Os04g41620/LOC_Os04g41680/LOC_Os06g51050/LOC_Os10g39680	4	19
BP	GO:0006511	ubiquitin-dependent protein catabolic process	9/299	99/9587	0.00366791	0.0263275	0.0223936	LOC_Os11g40140/LOC_Os03g08280/LOC_Os06g07140/LOC_Os02g04100/LOC_Os08g43540/LOC_Os11g26910/LOC_Os02g42320/LOC_Os03g13970/LOC_Os05g05700	9	19
BP	GO:0019941	modification-dependent protein catabolic process	9/299	99/9587	0.00366791	0.0263275	0.0223936	LOC_Os11g40140/LOC_Os03g08280/LOC_Os06g07140/LOC_Os02g04100/LOC_Os08g43540/LOC_Os11g26910/LOC_Os02g42320/LOC_Os03g13970/LOC_Os05g05700	9	19
BP	GO:0043632	modification-dependent macromolecule catabolic process	9/299	99/9587	0.00366791	0.0263275	0.0223936	LOC_Os11g40140/LOC_Os03g08280/LOC_Os06g07140/LOC_Os02g04100/LOC_Os08g43540/LOC_Os11g26910/LOC_Os02g42320/LOC_Os03g13970/LOC_Os05g05700	9	19
BP	GO:0006457	protein folding	9/299	101/9587	0.00419255	0.029439	0.0250402	LOC_Os01g38359/LOC_Os07g44740/LOC_Os06g49480/LOC_Os02g02890/LOC_Os12g32986/LOC_Os09g30412/LOC_Os08g39140/LOC_Os04g32950/LOC_Os01g67054	9	19
BP	GO:0044036	cell wall macromolecule metabolic process	4/299	23/9587	0.0051379	0.0353094	0.0300334	LOC_Os04g41620/LOC_Os04g41680/LOC_Os06g51050/LOC_Os10g39680	4	19
CC	GO:0005840	ribosome	52/154	322/3692	2.43293e-19	1.60574e-17	1.45976e-17	LOC_Os05g07700/LOC_Os03g04590/LOC_Os03g22460/LOC_Os07g12650/LOC_Os03g13170/LOC_Os08g03450/LOC_Os05g38520/LOC_Os01g16890/LOC_Os05g39960/LOC_Os03g59310/LOC_Os01g22490/LOC_Os09g08430/LOC_Os12g32380/LOC_Os10g27174/LOC_Os03g40180/LOC_Os02g18380/LOC_Os12g38000/LOC_Os03g08440/LOC_Os10g27190/LOC_Os02g54470/LOC_Os03g22180/LOC_Os04g28180/LOC_Os02g30050/LOC_Os11g06750/LOC_Os05g06310/LOC_Os08g41300/LOC_Os03g…	52	19
CC	GO:0000502	proteasome complex	14/154	28/3692	6.50327e-13	2.14608e-11	1.95098e-11	LOC_Os11g40140/LOC_Os03g08280/LOC_Os06g43570/LOC_Os05g09490/LOC_Os09g33986/LOC_Os03g48930/LOC_Os06g07140/LOC_Os02g04100/LOC_Os08g43540/LOC_Os08g43640/LOC_Os06g06030/LOC_Os02g53060/LOC_Os02g42320/LOC_Os03g13970	14	19
CC	GO:1905369	endopeptidase complex	14/154	32/3692	6.61162e-12	1.45456e-10	1.32232e-10	LOC_Os11g40140/LOC_Os03g08280/LOC_Os06g43570/LOC_Os05g09490/LOC_Os09g33986/LOC_Os03g48930/LOC_Os06g07140/LOC_Os02g04100/LOC_Os08g43540/LOC_Os08g43640/LOC_Os06g06030/LOC_Os02g53060/LOC_Os02g42320/LOC_Os03g13970	14	19
CC	GO:0005839	proteasome core complex	12/154	23/3692	1.65064e-11	2.72356e-10	2.47597e-10	LOC_Os11g40140/LOC_Os03g08280/LOC_Os06g43570/LOC_Os05g09490/LOC_Os09g33986/LOC_Os03g48930/LOC_Os06g07140/LOC_Os02g04100/LOC_Os08g43540/LOC_Os06g06030/LOC_Os02g53060/LOC_Os02g42320	12	19
CC	GO:1905368	peptidase complex	14/154	40/3692	2.43557e-10	3.21496e-09	2.92269e-09	LOC_Os11g40140/LOC_Os03g08280/LOC_Os06g43570/LOC_Os05g09490/LOC_Os09g33986/LOC_Os03g48930/LOC_Os06g07140/LOC_Os02g04100/LOC_Os08g43540/LOC_Os08g43640/LOC_Os06g06030/LOC_Os02g53060/LOC_Os02g42320/LOC_Os03g13970	14	19
CC	GO:0019773	proteasome core complex, alpha-subunit complex	6/154	13/3692	6.43756e-06	7.08131e-05	6.43756e-05	LOC_Os11g40140/LOC_Os03g08280/LOC_Os06g07140/LOC_Os02g04100/LOC_Os08g43540/LOC_Os02g42320	6	19
CC	GO:0140535	intracellular protein-containing complex	14/154	101/3692	5.87994e-05	0.000554395	0.000503995	LOC_Os11g40140/LOC_Os03g08280/LOC_Os06g43570/LOC_Os05g09490/LOC_Os09g33986/LOC_Os03g48930/LOC_Os06g07140/LOC_Os02g04100/LOC_Os08g43540/LOC_Os08g43640/LOC_Os06g06030/LOC_Os02g53060/LOC_Os02g42320/LOC_Os03g13970	14	19
CC	GO:1902494	catalytic complex	16/154	192/3692	0.00562465	0.0464034	0.0421849	LOC_Os11g40140/LOC_Os03g08280/LOC_Os06g43570/LOC_Os05g09490/LOC_Os09g33986/LOC_Os10g08550/LOC_Os03g48930/LOC_Os06g07140/LOC_Os06g04510/LOC_Os02g04100/LOC_Os08g43540/LOC_Os08g43640/LOC_Os06g06030/LOC_Os02g53060/LOC_Os02g42320/LOC_Os03g13970	16	19
MF	GO:0003735	structural constituent of ribosome	52/405	326/14341	9.30298e-25	1.70244e-22	1.50806e-22	LOC_Os05g07700/LOC_Os03g04590/LOC_Os03g22460/LOC_Os07g12650/LOC_Os03g13170/LOC_Os08g03450/LOC_Os05g38520/LOC_Os01g16890/LOC_Os05g39960/LOC_Os03g59310/LOC_Os01g22490/LOC_Os09g08430/LOC_Os12g32380/LOC_Os10g27174/LOC_Os03g40180/LOC_Os02g18380/LOC_Os12g38000/LOC_Os03g08440/LOC_Os10g27190/LOC_Os02g54470/LOC_Os03g22180/LOC_Os04g28180/LOC_Os02g30050/LOC_Os11g06750/LOC_Os05g06310/LOC_Os08g41300/LOC_Os03g…	52	19
MF	GO:0005198	structural molecule activity	52/405	345/14341	1.41433e-23	1.29411e-21	1.14635e-21	LOC_Os05g07700/LOC_Os03g04590/LOC_Os03g22460/LOC_Os07g12650/LOC_Os03g13170/LOC_Os08g03450/LOC_Os05g38520/LOC_Os01g16890/LOC_Os05g39960/LOC_Os03g59310/LOC_Os01g22490/LOC_Os09g08430/LOC_Os12g32380/LOC_Os10g27174/LOC_Os03g40180/LOC_Os02g18380/LOC_Os12g38000/LOC_Os03g08440/LOC_Os10g27190/LOC_Os02g54470/LOC_Os03g22180/LOC_Os04g28180/LOC_Os02g30050/LOC_Os11g06750/LOC_Os05g06310/LOC_Os08g41300/LOC_Os03g…	52	19
MF	GO:0004298	threonine-type endopeptidase activity	12/405	23/14341	2.2367e-13	1.02329e-11	9.06453e-12	LOC_Os11g40140/LOC_Os03g08280/LOC_Os06g43570/LOC_Os05g09490/LOC_Os09g33986/LOC_Os03g48930/LOC_Os06g07140/LOC_Os02g04100/LOC_Os08g43540/LOC_Os06g06030/LOC_Os02g53060/LOC_Os02g42320	12	19
MF	GO:0070003	threonine-type peptidase activity	12/405	23/14341	2.2367e-13	1.02329e-11	9.06453e-12	LOC_Os11g40140/LOC_Os03g08280/LOC_Os06g43570/LOC_Os05g09490/LOC_Os09g33986/LOC_Os03g48930/LOC_Os06g07140/LOC_Os02g04100/LOC_Os08g43540/LOC_Os06g06030/LOC_Os02g53060/LOC_Os02g42320	12	19
MF	GO:0051082	unfolded protein binding	7/405	38/14341	8.05062e-05	0.00294653	0.0026101	LOC_Os12g32986/LOC_Os02g43930/LOC_Os03g44620/LOC_Os09g30412/LOC_Os08g39140/LOC_Os04g32950/LOC_Os01g67054	7	19
MF	GO:0004568	chitinase activity	4/405	17/14341	0.00111366	0.0339667	0.0300884	LOC_Os04g41620/LOC_Os04g41680/LOC_Os06g51050/LOC_Os10g39680	4	19
MF	GO:0004743	pyruvate kinase activity	3/405	10/14341	0.00231387	0.0468722	0.0415204	LOC_Os01g47080/LOC_Os07g08340/LOC_Os04g58110	3	19
MF	GO:0030955	potassium ion binding	3/405	10/14341	0.00231387	0.0468722	0.0415204	LOC_Os01g47080/LOC_Os07g08340/LOC_Os04g58110	3	19
MF	GO:0031420	alkali metal ion binding	3/405	10/14341	0.00231387	0.0468722	0.0415204	LOC_Os01g47080/LOC_Os07g08340/LOC_Os04g58110	3	19
MF	GO:0044877	protein-containing complex binding	4/405	21/14341	0.00256132	0.0468722	0.0415204	LOC_Os03g55150/LOC_Os07g44620/LOC_Os12g32240/LOC_Os05g05780	4	19
BP	GO:0015979	photosynthesis	46/331	111/9587	1.33687e-38	3.95713e-36	2.84261e-36	LOC_Os03g36540/LOC_Os04g38410/LOC_Os03g56670/LOC_Os06g21590/LOC_Os08g44680/LOC_Os07g37240/LOC_Os05g48630/LOC_Os07g25430/LOC_Os08g33820/LOC_Os12g23200/LOC_Os07g47640/LOC_Os07g38960/LOC_Os01g56680/LOC_Os08g02630/LOC_Os07g04840/LOC_Os02g10390/LOC_Os07g36080/LOC_Os02g42570/LOC_Os09g30340/LOC_Os03g22370/LOC_Os01g59090/LOC_Os03g21560/LOC_Os07g37250/LOC_Os02g36850/LOC_Os07g01480/LOC_Os09g26810/LOC_Os11g…	46	2
BP	GO:0009765	photosynthesis, light harvesting	14/331	15/9587	3.79804e-20	5.6211e-18	4.03792e-18	LOC_Os04g38410/LOC_Os06g21590/LOC_Os07g37240/LOC_Os08g33820/LOC_Os07g38960/LOC_Os02g10390/LOC_Os09g26810/LOC_Os11g13890/LOC_Os03g39610/LOC_Os09g17740/LOC_Os01g41710/LOC_Os02g52650/LOC_Os07g37550/LOC_Os09g12540	14	2
BP	GO:0019684	photosynthesis, light reaction	16/331	39/9587	5.22418e-14	5.15452e-12	3.70275e-12	LOC_Os04g38410/LOC_Os06g21590/LOC_Os07g37240/LOC_Os08g33820/LOC_Os07g38960/LOC_Os02g10390/LOC_Os03g21560/LOC_Os07g37250/LOC_Os09g26810/LOC_Os11g13890/LOC_Os03g39610/LOC_Os09g17740/LOC_Os01g41710/LOC_Os02g52650/LOC_Os07g37550/LOC_Os09g12540	16	2
BP	GO:0006091	generation of precursor metabolites and energy	23/331	120/9587	1.43104e-11	1.05897e-09	7.60711e-10	LOC_Os04g38410/LOC_Os06g21590/LOC_Os07g37240/LOC_Os08g33820/LOC_Os07g38960/LOC_Os07g08030/LOC_Os05g41640/LOC_Os02g10390/LOC_Os06g40640/LOC_Os03g21560/LOC_Os07g37250/LOC_Os06g04510/LOC_Os09g26810/LOC_Os11g13890/LOC_Os03g39610/LOC_Os09g17740/LOC_Os01g41710/LOC_Os02g52650/LOC_Os07g37550/LOC_Os01g11054/LOC_Os03g56869/LOC_Os09g12540/LOC_Os11g07020	23	2
BP	GO:0006457	protein folding	20/331	101/9587	1.7176e-10	1.01682e-08	7.30432e-09	LOC_Os05g01270/LOC_Os03g50080/LOC_Os06g20320/LOC_Os02g51570/LOC_Os08g29370/LOC_Os06g45340/LOC_Os06g09679/LOC_Os08g42850/LOC_Os09g29840/LOC_Os01g02080/LOC_Os10g41710/LOC_Os07g37830/LOC_Os04g35180/LOC_Os02g02550/LOC_Os02g35630/LOC_Os08g19610/LOC_Os01g66980/LOC_Os02g52290/LOC_Os07g09040/LOC_Os09g26730	20	2
BP	GO:0043604	amide biosynthetic process	41/331	497/9587	1.56367e-07	7.71411e-06	5.54143e-06	LOC_Os03g61260/LOC_Os02g51790/LOC_Os03g15870/LOC_Os03g62630/LOC_Os01g59060/LOC_Os01g54540/LOC_Os01g47330/LOC_Os03g34040/LOC_Os03g49710/LOC_Os06g43900/LOC_Os12g35630/LOC_Os07g38300/LOC_Os03g60100/LOC_Os03g10060/LOC_Os01g69950/LOC_Os01g44210/LOC_Os01g48690/LOC_Os02g57670/LOC_Os02g43600/LOC_Os03g55930/LOC_Os03g24020/LOC_Os04g38750/LOC_Os05g01110/LOC_Os03g12020/LOC_Os06g46930/LOC_Os02g04460/LOC_Os02g…	41	2
BP	GO:0006412	translation	40/331	487/9587	2.52575e-07	9.43325e-06	6.77637e-06	LOC_Os03g61260/LOC_Os02g51790/LOC_Os03g15870/LOC_Os03g62630/LOC_Os01g59060/LOC_Os01g54540/LOC_Os01g47330/LOC_Os03g34040/LOC_Os03g49710/LOC_Os06g43900/LOC_Os12g35630/LOC_Os07g38300/LOC_Os03g60100/LOC_Os03g10060/LOC_Os01g69950/LOC_Os01g44210/LOC_Os01g48690/LOC_Os02g57670/LOC_Os02g43600/LOC_Os03g55930/LOC_Os03g24020/LOC_Os04g38750/LOC_Os05g01110/LOC_Os03g12020/LOC_Os06g46930/LOC_Os02g04460/LOC_Os02g…	40	2
BP	GO:0033013	tetrapyrrole metabolic process	8/331	21/9587	2.54953e-07	9.43325e-06	6.77637e-06	LOC_Os03g36540/LOC_Os04g52130/LOC_Os10g35840/LOC_Os03g59640/LOC_Os03g21900/LOC_Os05g29760/LOC_Os02g03740/LOC_Os06g40080	8	2
BP	GO:0043043	peptide biosynthetic process	40/331	492/9587	3.3073e-07	1.08773e-05	7.81374e-06	LOC_Os03g61260/LOC_Os02g51790/LOC_Os03g15870/LOC_Os03g62630/LOC_Os01g59060/LOC_Os01g54540/LOC_Os01g47330/LOC_Os03g34040/LOC_Os03g49710/LOC_Os06g43900/LOC_Os12g35630/LOC_Os07g38300/LOC_Os03g60100/LOC_Os03g10060/LOC_Os01g69950/LOC_Os01g44210/LOC_Os01g48690/LOC_Os02g57670/LOC_Os02g43600/LOC_Os03g55930/LOC_Os03g24020/LOC_Os04g38750/LOC_Os05g01110/LOC_Os03g12020/LOC_Os06g46930/LOC_Os02g04460/LOC_Os02g…	40	2
BP	GO:0006662	glycerol ether metabolic process	9/331	30/9587	4.71299e-07	1.26822e-05	9.11027e-06	LOC_Os07g29410/LOC_Os04g57930/LOC_Os12g08730/LOC_Os02g53400/LOC_Os01g73234/LOC_Os02g35900/LOC_Os03g55820/LOC_Os05g11090/LOC_Os01g68480	9	2
BP	GO:0018904	ether metabolic process	9/331	30/9587	4.71299e-07	1.26822e-05	9.11027e-06	LOC_Os07g29410/LOC_Os04g57930/LOC_Os12g08730/LOC_Os02g53400/LOC_Os01g73234/LOC_Os02g35900/LOC_Os03g55820/LOC_Os05g11090/LOC_Os01g68480	9	2
BP	GO:0033014	tetrapyrrole biosynthetic process	7/331	17/9587	7.92292e-07	1.95432e-05	1.40389e-05	LOC_Os03g36540/LOC_Os04g52130/LOC_Os10g35840/LOC_Os03g59640/LOC_Os03g21900/LOC_Os05g29760/LOC_Os02g03740	7	2
BP	GO:0006778	porphyrin-containing compound metabolic process	6/331	13/9587	2.2632e-06	5.15314e-05	3.70176e-05	LOC_Os03g36540/LOC_Os04g52130/LOC_Os03g59640/LOC_Os03g21900/LOC_Os05g29760/LOC_Os06g40080	6	2
BP	GO:0042440	pigment metabolic process	6/331	14/9587	3.84589e-06	8.1313e-05	5.84112e-05	LOC_Os03g36540/LOC_Os03g59640/LOC_Os02g09750/LOC_Os05g29760/LOC_Os06g40080/LOC_Os08g32630	6	2
BP	GO:0046148	pigment biosynthetic process	5/331	10/9587	1.04002e-05	0.00020523	0.000147427	LOC_Os03g36540/LOC_Os03g59640/LOC_Os02g09750/LOC_Os05g29760/LOC_Os08g32630	5	2
BP	GO:0006720	isoprenoid metabolic process	8/331	33/9587	1.20996e-05	0.000210676	0.000151339	LOC_Os02g44780/LOC_Os02g09750/LOC_Os02g45660/LOC_Os12g17320/LOC_Os05g50550/LOC_Os08g32630/LOC_Os04g56230/LOC_Os02g39160	8	2
BP	GO:0008299	isoprenoid biosynthetic process	8/331	33/9587	1.20996e-05	0.000210676	0.000151339	LOC_Os02g44780/LOC_Os02g09750/LOC_Os02g45660/LOC_Os12g17320/LOC_Os05g50550/LOC_Os08g32630/LOC_Os04g56230/LOC_Os02g39160	8	2
BP	GO:0045454	cell redox homeostasis	13/331	107/9587	7.59004e-05	0.00124814	0.000896602	LOC_Os07g29410/LOC_Os04g57930/LOC_Os12g08730/LOC_Os01g22520/LOC_Os12g07650/LOC_Os02g53400/LOC_Os07g46410/LOC_Os01g73234/LOC_Os03g63420/LOC_Os02g35900/LOC_Os03g55820/LOC_Os05g11090/LOC_Os01g68480	13	2
BP	GO:0019725	cellular homeostasis	14/331	131/9587	0.000164888	0.00256879	0.00184529	LOC_Os07g29410/LOC_Os04g57930/LOC_Os12g08730/LOC_Os01g22520/LOC_Os12g07650/LOC_Os02g53400/LOC_Os07g46410/LOC_Os01g73234/LOC_Os03g63420/LOC_Os02g35900/LOC_Os03g55820/LOC_Os05g11090/LOC_Os01g68480/LOC_Os12g01530	14	2
BP	GO:0042592	homeostatic process	14/331	132/9587	0.000178807	0.00264634	0.001901	LOC_Os07g29410/LOC_Os04g57930/LOC_Os12g08730/LOC_Os01g22520/LOC_Os12g07650/LOC_Os02g53400/LOC_Os07g46410/LOC_Os01g73234/LOC_Os03g63420/LOC_Os02g35900/LOC_Os03g55820/LOC_Os05g11090/LOC_Os01g68480/LOC_Os12g01530	14	2
BP	GO:0065008	regulation of biological quality	15/331	159/9587	0.000386507	0.0054479	0.0039135	LOC_Os07g29410/LOC_Os04g57930/LOC_Os12g08730/LOC_Os01g22520/LOC_Os12g07650/LOC_Os02g53400/LOC_Os07g46410/LOC_Os01g73234/LOC_Os03g63420/LOC_Os02g35900/LOC_Os03g55820/LOC_Os03g44820/LOC_Os05g11090/LOC_Os01g68480/LOC_Os12g01530	15	2
BP	GO:0019637	organophosphate metabolic process	20/331	250/9587	0.000404925	0.00544808	0.00391363	LOC_Os07g32880/LOC_Os03g17070/LOC_Os07g08030/LOC_Os05g41640/LOC_Os01g73450/LOC_Os02g51470/LOC_Os06g40640/LOC_Os10g01080/LOC_Os06g04510/LOC_Os02g07350/LOC_Os02g03720/LOC_Os03g52660/LOC_Os05g07130/LOC_Os03g56869/LOC_Os07g30970/LOC_Os07g01020/LOC_Os09g33500/LOC_Os02g47120/LOC_Os11g08670/LOC_Os11g07020	20	2
BP	GO:0009117	nucleotide metabolic process	13/331	144/9587	0.00140377	0.0168628	0.0121134	LOC_Os07g32880/LOC_Os03g17070/LOC_Os05g41640/LOC_Os01g73450/LOC_Os02g51470/LOC_Os06g40640/LOC_Os06g04510/LOC_Os03g52660/LOC_Os07g30970/LOC_Os09g33500/LOC_Os02g47120/LOC_Os11g08670/LOC_Os11g07020	13	2
BP	GO:0006753	nucleoside phosphate metabolic process	13/331	146/9587	0.00159156	0.0168628	0.0121134	LOC_Os07g32880/LOC_Os03g17070/LOC_Os05g41640/LOC_Os01g73450/LOC_Os02g51470/LOC_Os06g40640/LOC_Os06g04510/LOC_Os03g52660/LOC_Os07g30970/LOC_Os09g33500/LOC_Os02g47120/LOC_Os11g08670/LOC_Os11g07020	13	2
BP	GO:0006766	vitamin metabolic process	5/331	26/9587	0.00172129	0.0168628	0.0121134	LOC_Os10g01080/LOC_Os03g47610/LOC_Os05g38570/LOC_Os07g01020/LOC_Os02g03740	5	2
BP	GO:0006767	water-soluble vitamin metabolic process	5/331	26/9587	0.00172129	0.0168628	0.0121134	LOC_Os10g01080/LOC_Os03g47610/LOC_Os05g38570/LOC_Os07g01020/LOC_Os02g03740	5	2
BP	GO:0009110	vitamin biosynthetic process	5/331	26/9587	0.00172129	0.0168628	0.0121134	LOC_Os10g01080/LOC_Os03g47610/LOC_Os05g38570/LOC_Os07g01020/LOC_Os02g03740	5	2
BP	GO:0042364	water-soluble vitamin biosynthetic process	5/331	26/9587	0.00172129	0.0168628	0.0121134	LOC_Os10g01080/LOC_Os03g47610/LOC_Os05g38570/LOC_Os07g01020/LOC_Os02g03740	5	2
BP	GO:0009150	purine ribonucleotide metabolic process	11/331	113/9587	0.00176604	0.0168628	0.0121134	LOC_Os07g32880/LOC_Os03g17070/LOC_Os05g41640/LOC_Os02g51470/LOC_Os06g40640/LOC_Os06g04510/LOC_Os03g52660/LOC_Os07g30970/LOC_Os09g33500/LOC_Os02g47120/LOC_Os11g07020	11	2
BP	GO:0009259	ribonucleotide metabolic process	11/331	113/9587	0.00176604	0.0168628	0.0121134	LOC_Os07g32880/LOC_Os03g17070/LOC_Os05g41640/LOC_Os02g51470/LOC_Os06g40640/LOC_Os06g04510/LOC_Os03g52660/LOC_Os07g30970/LOC_Os09g33500/LOC_Os02g47120/LOC_Os11g07020	11	2
BP	GO:0019693	ribose phosphate metabolic process	11/331	113/9587	0.00176604	0.0168628	0.0121134	LOC_Os07g32880/LOC_Os03g17070/LOC_Os05g41640/LOC_Os02g51470/LOC_Os06g40640/LOC_Os06g04510/LOC_Os03g52660/LOC_Os07g30970/LOC_Os09g33500/LOC_Os02g47120/LOC_Os11g07020	11	2
BP	GO:1901617	organic hydroxy compound biosynthetic process	4/331	17/9587	0.00232445	0.0205543	0.0147652	LOC_Os10g01080/LOC_Os03g47610/ChrSy.fgenesh.gene.86/LOC_Os07g01020	4	2
BP	GO:0006163	purine nucleotide metabolic process	11/331	117/9587	0.00233292	0.0205543	0.0147652	LOC_Os07g32880/LOC_Os03g17070/LOC_Os05g41640/LOC_Os02g51470/LOC_Os06g40640/LOC_Os06g04510/LOC_Os03g52660/LOC_Os07g30970/LOC_Os09g33500/LOC_Os02g47120/LOC_Os11g07020	11	2
BP	GO:0000413	protein peptidyl-prolyl isomerization	5/331	28/9587	0.00243041	0.0205543	0.0147652	LOC_Os05g01270/LOC_Os08g29370/LOC_Os01g02080/LOC_Os07g37830/LOC_Os08g19610	5	2
BP	GO:0018208	peptidyl-proline modification	5/331	28/9587	0.00243041	0.0205543	0.0147652	LOC_Os05g01270/LOC_Os08g29370/LOC_Os01g02080/LOC_Os07g37830/LOC_Os08g19610	5	2
BP	GO:0043436	oxoacid metabolic process	25/331	396/9587	0.00258339	0.0212412	0.0152586	LOC_Os05g41640/LOC_Os06g40940/LOC_Os02g42570/LOC_Os06g40640/LOC_Os07g46460/LOC_Os06g04510/LOC_Os04g56400/LOC_Os08g44810/LOC_Os02g33500/LOC_Os12g34860/LOC_Os05g49800/LOC_Os08g37790/LOC_Os06g13660/LOC_Os02g53770/LOC_Os03g04169/LOC_Os10g10244/LOC_Os01g69080/LOC_Os05g49880/LOC_Os02g55420/LOC_Os08g41830/LOC_Os01g03020/LOC_Os04g32650/LOC_Os09g33500/LOC_Os01g46610/LOC_Os11g07020	25	2
BP	GO:0072521	purine-containing compound metabolic process	11/331	119/9587	0.00266718	0.0213374	0.0153277	LOC_Os07g32880/LOC_Os03g17070/LOC_Os05g41640/LOC_Os02g51470/LOC_Os06g40640/LOC_Os06g04510/LOC_Os03g52660/LOC_Os07g30970/LOC_Os09g33500/LOC_Os02g47120/LOC_Os11g07020	11	2
BP	GO:0006082	organic acid metabolic process	25/331	398/9587	0.00276238	0.0215175	0.0154571	LOC_Os05g41640/LOC_Os06g40940/LOC_Os02g42570/LOC_Os06g40640/LOC_Os07g46460/LOC_Os06g04510/LOC_Os04g56400/LOC_Os08g44810/LOC_Os02g33500/LOC_Os12g34860/LOC_Os05g49800/LOC_Os08g37790/LOC_Os06g13660/LOC_Os02g53770/LOC_Os03g04169/LOC_Os10g10244/LOC_Os01g69080/LOC_Os05g49880/LOC_Os02g55420/LOC_Os08g41830/LOC_Os01g03020/LOC_Os04g32650/LOC_Os09g33500/LOC_Os01g46610/LOC_Os11g07020	25	2
BP	GO:0006418	tRNA aminoacylation for protein translation	7/331	58/9587	0.00363417	0.0275824	0.0198138	LOC_Os02g33500/LOC_Os12g34860/LOC_Os06g13660/LOC_Os02g53770/LOC_Os10g10244/LOC_Os01g03020/LOC_Os04g32650	7	2
BP	GO:0006739	NADP metabolic process	3/331	10/9587	0.00408472	0.0299296	0.0214999	LOC_Os07g08030/LOC_Os03g56869/LOC_Os11g08670	3	2
BP	GO:0019752	carboxylic acid metabolic process	24/331	390/9587	0.00432419	0.0299296	0.0214999	LOC_Os05g41640/LOC_Os06g40940/LOC_Os02g42570/LOC_Os06g40640/LOC_Os07g46460/LOC_Os06g04510/LOC_Os04g56400/LOC_Os08g44810/LOC_Os02g33500/LOC_Os12g34860/LOC_Os05g49800/LOC_Os08g37790/LOC_Os06g13660/LOC_Os02g53770/LOC_Os03g04169/LOC_Os10g10244/LOC_Os01g69080/LOC_Os05g49880/LOC_Os02g55420/LOC_Os01g03020/LOC_Os04g32650/LOC_Os09g33500/LOC_Os01g46610/LOC_Os11g07020	24	2
BP	GO:0043038	amino acid activation	7/331	60/9587	0.00440226	0.0299296	0.0214999	LOC_Os02g33500/LOC_Os12g34860/LOC_Os06g13660/LOC_Os02g53770/LOC_Os10g10244/LOC_Os01g03020/LOC_Os04g32650	7	2
BP	GO:0043039	tRNA aminoacylation	7/331	60/9587	0.00440226	0.0299296	0.0214999	LOC_Os02g33500/LOC_Os12g34860/LOC_Os06g13660/LOC_Os02g53770/LOC_Os10g10244/LOC_Os01g03020/LOC_Os04g32650	7	2
BP	GO:1901615	organic hydroxy compound metabolic process	5/331	32/9587	0.004449	0.0299296	0.0214999	LOC_Os10g01080/LOC_Os03g47610/ChrSy.fgenesh.gene.86/LOC_Os07g01020/LOC_Os01g46610	5	2
BP	GO:0006520	cellular amino acid metabolic process	14/331	185/9587	0.00482511	0.0317385	0.0227993	LOC_Os06g40940/LOC_Os07g46460/LOC_Os04g56400/LOC_Os02g33500/LOC_Os12g34860/LOC_Os05g49800/LOC_Os08g37790/LOC_Os06g13660/LOC_Os02g53770/LOC_Os03g04169/LOC_Os10g10244/LOC_Os02g55420/LOC_Os01g03020/LOC_Os04g32650	14	2
BP	GO:0042559	pteridine-containing compound biosynthetic process	3/331	11/9587	0.00547405	0.0352243	0.0253034	LOC_Os09g27420/ChrSy.fgenesh.gene.86/LOC_Os05g05830	3	2
BP	GO:0009165	nucleotide biosynthetic process	8/331	81/9587	0.00667179	0.0410659	0.0294997	LOC_Os07g32880/LOC_Os03g17070/LOC_Os01g73450/LOC_Os02g51470/LOC_Os03g52660/LOC_Os07g30970/LOC_Os09g33500/LOC_Os11g08670	8	2
BP	GO:1901293	nucleoside phosphate biosynthetic process	8/331	81/9587	0.00667179	0.0410659	0.0294997	LOC_Os07g32880/LOC_Os03g17070/LOC_Os01g73450/LOC_Os02g51470/LOC_Os03g52660/LOC_Os07g30970/LOC_Os09g33500/LOC_Os11g08670	8	2
BP	GO:0007031	peroxisome organization	3/331	12/9587	0.00711396	0.0410659	0.0294997	LOC_Os03g02590/LOC_Os04g45210/LOC_Os05g01090	3	2
BP	GO:0016226	iron-sulfur cluster assembly	3/331	12/9587	0.00711396	0.0410659	0.0294997	LOC_Os03g20010/LOC_Os01g47340/LOC_Os01g61400	3	2
BP	GO:0031163	metallo-sulfur cluster assembly	3/331	12/9587	0.00711396	0.0410659	0.0294997	LOC_Os03g20010/LOC_Os01g47340/LOC_Os01g61400	3	2
BP	GO:0055086	nucleobase-containing small molecule metabolic process	13/331	174/9587	0.00721428	0.0410659	0.0294997	LOC_Os07g32880/LOC_Os03g17070/LOC_Os05g41640/LOC_Os01g73450/LOC_Os02g51470/LOC_Os06g40640/LOC_Os06g04510/LOC_Os03g52660/LOC_Os07g30970/LOC_Os09g33500/LOC_Os02g47120/LOC_Os11g08670/LOC_Os11g07020	13	2
BP	GO:0045184	establishment of protein localization	13/331	175/9587	0.00755817	0.0422117	0.0303227	LOC_Os03g43430/LOC_Os01g05800/LOC_Os06g20320/LOC_Os02g03720/LOC_Os11g05556/LOC_Os01g21820/LOC_Os01g72800/LOC_Os04g59494/LOC_Os08g15460/LOC_Os11g37130/LOC_Os01g66980/LOC_Os07g41330/LOC_Os05g01090	13	2
BP	GO:0006790	sulfur compound metabolic process	6/331	51/9587	0.00787407	0.0431616	0.0310051	LOC_Os02g42570/LOC_Os03g47610/LOC_Os03g20010/LOC_Os01g47340/LOC_Os09g33500/LOC_Os01g61400	6	2
BP	GO:0009152	purine ribonucleotide biosynthetic process	6/331	52/9587	0.00864956	0.044917	0.0322661	LOC_Os07g32880/LOC_Os03g17070/LOC_Os02g51470/LOC_Os03g52660/LOC_Os07g30970/LOC_Os09g33500	6	2
BP	GO:0009260	ribonucleotide biosynthetic process	6/331	52/9587	0.00864956	0.044917	0.0322661	LOC_Os07g32880/LOC_Os03g17070/LOC_Os02g51470/LOC_Os03g52660/LOC_Os07g30970/LOC_Os09g33500	6	2
BP	GO:0046390	ribose phosphate biosynthetic process	6/331	52/9587	0.00864956	0.044917	0.0322661	LOC_Os07g32880/LOC_Os03g17070/LOC_Os02g51470/LOC_Os03g52660/LOC_Os07g30970/LOC_Os09g33500	6	2
BP	GO:0008104	protein localization	13/331	180/9587	0.00947679	0.0483643	0.0347425	LOC_Os03g43430/LOC_Os01g05800/LOC_Os06g20320/LOC_Os02g03720/LOC_Os11g05556/LOC_Os01g21820/LOC_Os01g72800/LOC_Os04g59494/LOC_Os08g15460/LOC_Os11g37130/LOC_Os01g66980/LOC_Os07g41330/LOC_Os05g01090	13	2
CC	GO:0009579	thylakoid	27/150	81/3692	9.65172e-19	5.40496e-17	4.36867e-17	LOC_Os03g55720/LOC_Os03g56670/LOC_Os08g44680/LOC_Os05g48630/LOC_Os07g25430/LOC_Os12g23200/LOC_Os07g47640/LOC_Os01g56680/LOC_Os08g02630/LOC_Os07g37030/LOC_Os07g04840/LOC_Os07g36080/LOC_Os09g30340/LOC_Os03g22370/LOC_Os01g59090/LOC_Os02g36850/LOC_Os07g01480/LOC_Os03g17174/LOC_Os08g40160/LOC_Os05g43310/LOC_Os01g43070/LOC_Os03g52130/LOC_Os08g25900/LOC_Os07g05480/LOC_Os12g37710/LOC_Os01g71190/LOC_Os12g…	27	2
CC	GO:0034357	photosynthetic membrane	26/150	80/3692	9.40233e-18	2.63265e-16	2.1279e-16	LOC_Os03g56670/LOC_Os08g44680/LOC_Os05g48630/LOC_Os07g25430/LOC_Os12g23200/LOC_Os07g47640/LOC_Os01g56680/LOC_Os08g02630/LOC_Os07g37030/LOC_Os07g04840/LOC_Os07g36080/LOC_Os09g30340/LOC_Os03g22370/LOC_Os01g59090/LOC_Os02g36850/LOC_Os07g01480/LOC_Os03g17174/LOC_Os08g40160/LOC_Os05g43310/LOC_Os01g43070/LOC_Os03g52130/LOC_Os08g25900/LOC_Os07g05480/LOC_Os12g37710/LOC_Os01g71190/LOC_Os12g08770	26	2
CC	GO:0009521	photosystem	25/150	74/3692	1.47197e-17	2.74768e-16	2.22087e-16	LOC_Os03g56670/LOC_Os08g44680/LOC_Os05g48630/LOC_Os07g25430/LOC_Os12g23200/LOC_Os07g47640/LOC_Os01g56680/LOC_Os08g02630/LOC_Os07g04840/LOC_Os07g36080/LOC_Os09g30340/LOC_Os03g22370/LOC_Os01g59090/LOC_Os02g36850/LOC_Os07g01480/LOC_Os03g17174/LOC_Os08g40160/LOC_Os05g43310/LOC_Os01g43070/LOC_Os03g52130/LOC_Os08g25900/LOC_Os07g05480/LOC_Os12g37710/LOC_Os01g71190/LOC_Os12g08770	25	2
CC	GO:0009523	photosystem II	16/150	46/3692	8.62838e-12	1.20797e-10	9.7637e-11	LOC_Os07g47640/LOC_Os01g56680/LOC_Os08g02630/LOC_Os07g04840/LOC_Os07g36080/LOC_Os03g22370/LOC_Os01g59090/LOC_Os02g36850/LOC_Os07g01480/LOC_Os03g17174/LOC_Os08g40160/LOC_Os05g43310/LOC_Os01g43070/LOC_Os08g25900/LOC_Os12g37710/LOC_Os01g71190	16	2
CC	GO:0042651	thylakoid membrane	14/150	34/3692	1.2615e-11	1.41288e-10	1.14199e-10	LOC_Os07g37030/LOC_Os07g04840/LOC_Os07g36080/LOC_Os01g59090/LOC_Os02g36850/LOC_Os07g01480/LOC_Os03g17174/LOC_Os08g40160/LOC_Os01g43070/LOC_Os03g52130/LOC_Os08g25900/LOC_Os12g37710/LOC_Os01g71190/LOC_Os12g08770	14	2
CC	GO:0009654	photosystem II oxygen evolving complex	11/150	26/3692	1.58123e-09	1.47581e-08	1.19285e-08	LOC_Os07g04840/LOC_Os07g36080/LOC_Os01g59090/LOC_Os02g36850/LOC_Os07g01480/LOC_Os03g17174/LOC_Os08g40160/LOC_Os01g43070/LOC_Os08g25900/LOC_Os12g37710/LOC_Os01g71190	11	2
CC	GO:0019898	extrinsic component of membrane	10/150	25/3692	1.76108e-08	1.40887e-07	1.13875e-07	LOC_Os07g04840/LOC_Os07g36080/LOC_Os01g59090/LOC_Os02g36850/LOC_Os07g01480/LOC_Os03g17174/LOC_Os08g40160/LOC_Os01g43070/LOC_Os08g25900/LOC_Os12g37710	10	2
CC	GO:0009522	photosystem I	9/150	20/3692	2.72428e-08	1.90699e-07	1.54137e-07	LOC_Os03g56670/LOC_Os08g44680/LOC_Os05g48630/LOC_Os07g25430/LOC_Os12g23200/LOC_Os09g30340/LOC_Os03g52130/LOC_Os07g05480/LOC_Os12g08770	9	2
CC	GO:0098796	membrane protein complex	28/150	223/3692	3.94147e-08	2.45247e-07	1.98226e-07	LOC_Os03g56670/LOC_Os08g44680/LOC_Os05g48630/LOC_Os07g25430/LOC_Os12g23200/LOC_Os07g32880/LOC_Os07g47640/LOC_Os03g17070/LOC_Os01g56680/LOC_Os08g02630/LOC_Os07g04840/LOC_Os07g36080/LOC_Os09g30340/LOC_Os03g22370/LOC_Os01g59090/LOC_Os02g36850/LOC_Os07g01480/LOC_Os03g17174/LOC_Os08g40160/LOC_Os05g43310/LOC_Os01g43070/LOC_Os03g52130/LOC_Os08g25900/LOC_Os07g05480/LOC_Os12g37710/LOC_Os01g71190/LOC_Os07g…	28	2
CC	GO:1990204	oxidoreductase complex	11/150	38/3692	1.61391e-07	9.0379e-07	7.30507e-07	LOC_Os07g04840/LOC_Os07g36080/LOC_Os01g59090/LOC_Os02g36850/LOC_Os07g01480/LOC_Os03g17174/LOC_Os08g40160/LOC_Os01g43070/LOC_Os08g25900/LOC_Os12g37710/LOC_Os01g71190	11	2
CC	GO:0005840	ribosome	28/150	322/3692	6.70085e-05	0.000341134	0.000275729	LOC_Os03g61260/LOC_Os02g51790/LOC_Os03g15870/LOC_Os03g62630/LOC_Os01g59060/LOC_Os01g54540/LOC_Os02g15900/LOC_Os03g34040/LOC_Os03g49710/LOC_Os06g43900/LOC_Os03g60100/LOC_Os03g10060/LOC_Os01g69950/LOC_Os01g44210/LOC_Os01g48690/LOC_Os02g57670/LOC_Os02g43600/LOC_Os03g55930/LOC_Os03g24020/LOC_Os04g38750/LOC_Os05g01110/LOC_Os03g12020/LOC_Os06g46930/LOC_Os02g04460/LOC_Os02g09590/LOC_Os03g03020/LOC_Os12g…	28	2
CC	GO:0005778	peroxisomal membrane	3/150	11/3692	0.00852852	0.0367382	0.0296944	LOC_Os03g02590/LOC_Os04g45210/LOC_Os05g01090	3	2
CC	GO:0031903	microbody membrane	3/150	11/3692	0.00852852	0.0367382	0.0296944	LOC_Os03g02590/LOC_Os04g45210/LOC_Os05g01090	3	2
MF	GO:0051536	iron-sulfur cluster binding	13/403	68/14341	4.33648e-08	4.40153e-06	3.44636e-06	LOC_Os08g01380/LOC_Os07g37030/LOC_Os02g42570/LOC_Os07g28400/LOC_Os03g48040/LOC_Os07g30670/LOC_Os03g47610/LOC_Os01g74190/LOC_Os03g45710/LOC_Os05g48160/LOC_Os03g20010/LOC_Os01g47340/LOC_Os02g54980	13	2
MF	GO:0051540	metal cluster binding	13/403	68/14341	4.33648e-08	4.40153e-06	3.44636e-06	LOC_Os08g01380/LOC_Os07g37030/LOC_Os02g42570/LOC_Os07g28400/LOC_Os03g48040/LOC_Os07g30670/LOC_Os03g47610/LOC_Os01g74190/LOC_Os03g45710/LOC_Os05g48160/LOC_Os03g20010/LOC_Os01g47340/LOC_Os02g54980	13	2
MF	GO:0016853	isomerase activity	17/403	125/14341	7.5476e-08	4.54851e-06	3.56145e-06	LOC_Os05g01270/LOC_Os07g08030/LOC_Os03g07300/LOC_Os09g15820/LOC_Os06g28194/LOC_Os08g29370/LOC_Os01g05490/LOC_Os09g36450/LOC_Os01g02080/LOC_Os05g01750/LOC_Os07g37830/LOC_Os01g16290/LOC_Os08g19610/LOC_Os01g60190/LOC_Os09g19734/LOC_Os03g56869/LOC_Os10g11140	17	2
MF	GO:0016667	oxidoreductase activity, acting on a sulfur group of donors	15/403	98/14341	9.03596e-08	4.54851e-06	3.56145e-06	LOC_Os07g29410/LOC_Os04g57930/LOC_Os12g08730/LOC_Os05g33510/LOC_Os12g07650/LOC_Os02g53400/LOC_Os01g73234/LOC_Os03g63420/LOC_Os06g27760/LOC_Os02g35900/LOC_Os03g55820/LOC_Os05g11090/LOC_Os10g41400/LOC_Os01g68480/LOC_Os06g07760	15	2
MF	GO:0004222	metalloendopeptidase activity	9/403	31/14341	1.16461e-07	4.54851e-06	3.56145e-06	LOC_Os06g51029/LOC_Os06g45820/LOC_Os03g57840/LOC_Os02g58340/LOC_Os03g38230/LOC_Os01g73910/LOC_Os01g04900/LOC_Os01g43150/LOC_Os02g43350	9	2
MF	GO:0008237	metallopeptidase activity	10/403	41/14341	1.41353e-07	4.54851e-06	3.56145e-06	LOC_Os06g51029/LOC_Os06g45820/LOC_Os03g57840/LOC_Os02g58340/LOC_Os03g38230/LOC_Os01g73910/LOC_Os08g44860/LOC_Os01g04900/LOC_Os01g43150/LOC_Os02g43350	10	2
MF	GO:0003735	structural constituent of ribosome	28/403	326/14341	1.56845e-07	4.54851e-06	3.56145e-06	LOC_Os03g61260/LOC_Os02g51790/LOC_Os03g15870/LOC_Os03g62630/LOC_Os01g59060/LOC_Os01g54540/LOC_Os01g47330/LOC_Os03g34040/LOC_Os03g49710/LOC_Os06g43900/LOC_Os03g60100/LOC_Os03g10060/LOC_Os01g69950/LOC_Os01g44210/LOC_Os01g48690/LOC_Os02g57670/LOC_Os02g43600/LOC_Os03g55930/LOC_Os03g24020/LOC_Os04g38750/LOC_Os05g01110/LOC_Os03g12020/LOC_Os06g46930/LOC_Os02g04460/LOC_Os02g09590/LOC_Os03g03020/LOC_Os12g…	28	2
MF	GO:0005198	structural molecule activity	28/403	345/14341	5.01849e-07	1.27344e-05	9.97094e-06	LOC_Os03g61260/LOC_Os02g51790/LOC_Os03g15870/LOC_Os03g62630/LOC_Os01g59060/LOC_Os01g54540/LOC_Os01g47330/LOC_Os03g34040/LOC_Os03g49710/LOC_Os06g43900/LOC_Os03g60100/LOC_Os03g10060/LOC_Os01g69950/LOC_Os01g44210/LOC_Os01g48690/LOC_Os02g57670/LOC_Os02g43600/LOC_Os03g55930/LOC_Os03g24020/LOC_Os04g38750/LOC_Os05g01110/LOC_Os03g12020/LOC_Os06g46930/LOC_Os02g04460/LOC_Os02g09590/LOC_Os03g03020/LOC_Os12g…	28	2
MF	GO:0003723	RNA binding	26/403	323/14341	1.50886e-06	3.40332e-05	2.66477e-05	LOC_Os03g62630/LOC_Os03g34040/LOC_Os03g49710/LOC_Os12g35630/LOC_Os03g61220/LOC_Os01g48690/LOC_Os03g24020/LOC_Os02g33610/LOC_Os03g45400/LOC_Os02g55120/LOC_Os02g50010/LOC_Os11g05556/LOC_Os12g34860/LOC_Os05g47850/LOC_Os05g25400/LOC_Os12g37610/LOC_Os05g01750/LOC_Os01g21990/LOC_Os11g37990/LOC_Os11g13420/LOC_Os01g31110/LOC_Os12g31000/LOC_Os04g23820/LOC_Os08g22354/LOC_Os06g23440/LOC_Os12g32240	26	2
MF	GO:0015035	protein-disulfide reductase activity	11/403	86/14341	2.77542e-05	0.000454584	0.000355936	LOC_Os07g29410/LOC_Os04g57930/LOC_Os12g08730/LOC_Os12g07650/LOC_Os02g53400/LOC_Os01g73234/LOC_Os03g63420/LOC_Os02g35900/LOC_Os03g55820/LOC_Os05g11090/LOC_Os01g68480	11	2
MF	GO:0015036	disulfide oxidoreductase activity	11/403	86/14341	2.77542e-05	0.000454584	0.000355936	LOC_Os07g29410/LOC_Os04g57930/LOC_Os12g08730/LOC_Os12g07650/LOC_Os02g53400/LOC_Os01g73234/LOC_Os03g63420/LOC_Os02g35900/LOC_Os03g55820/LOC_Os05g11090/LOC_Os01g68480	11	2
MF	GO:0005525	GTP binding	16/403	173/14341	3.01419e-05	0.000454584	0.000355936	LOC_Os05g49970/LOC_Os11g05556/LOC_Os05g35540/LOC_Os07g47300/LOC_Os01g72800/LOC_Os01g53150/LOC_Os04g45490/LOC_Os02g38210/LOC_Os02g18450/LOC_Os11g38020/LOC_Os05g05950/LOC_Os11g41910/LOC_Os02g06300/LOC_Os02g01440/LOC_Os02g32030/LOC_Os04g02820	16	2
MF	GO:0032561	guanyl ribonucleotide binding	16/403	173/14341	3.01419e-05	0.000454584	0.000355936	LOC_Os05g49970/LOC_Os11g05556/LOC_Os05g35540/LOC_Os07g47300/LOC_Os01g72800/LOC_Os01g53150/LOC_Os04g45490/LOC_Os02g38210/LOC_Os02g18450/LOC_Os11g38020/LOC_Os05g05950/LOC_Os11g41910/LOC_Os02g06300/LOC_Os02g01440/LOC_Os02g32030/LOC_Os04g02820	16	2
MF	GO:0016874	ligase activity	15/403	155/14341	3.13506e-05	0.000454584	0.000355936	LOC_Os03g36540/LOC_Os07g32880/LOC_Os02g51470/LOC_Os04g56400/LOC_Os09g27420/LOC_Os02g33500/LOC_Os12g34860/LOC_Os03g59640/LOC_Os03g52660/LOC_Os06g13660/LOC_Os02g53770/LOC_Os03g20700/LOC_Os10g10244/LOC_Os01g03020/LOC_Os04g32650	15	2
MF	GO:0019001	guanyl nucleotide binding	16/403	178/14341	4.27239e-05	0.000578197	0.000452723	LOC_Os05g49970/LOC_Os11g05556/LOC_Os05g35540/LOC_Os07g47300/LOC_Os01g72800/LOC_Os01g53150/LOC_Os04g45490/LOC_Os02g38210/LOC_Os02g18450/LOC_Os11g38020/LOC_Os05g05950/LOC_Os11g41910/LOC_Os02g06300/LOC_Os02g01440/LOC_Os02g32030/LOC_Os04g02820	16	2
MF	GO:0016861	intramolecular oxidoreductase activity, interconverting aldoses and ketoses	4/403	15/14341	0.000655635	0.00826786	0.00647367	LOC_Os07g08030/LOC_Os01g05490/LOC_Os09g36450/LOC_Os03g56869	4	2
MF	GO:0005509	calcium ion binding	11/403	123/14341	0.000692383	0.00826786	0.00647367	LOC_Os07g04840/LOC_Os07g36080/LOC_Os01g59090/LOC_Os02g36850/LOC_Os07g01480/LOC_Os03g17174/LOC_Os08g40160/LOC_Os01g43070/LOC_Os08g25900/LOC_Os01g56670/LOC_Os12g37710	11	2
MF	GO:0016655	oxidoreductase activity, acting on NAD(P)H, quinone or similar compound as acceptor	4/403	16/14341	0.000854913	0.00964152	0.00754923	LOC_Os05g28090/LOC_Os01g66000/LOC_Os01g72950/LOC_Os04g45600	4	2
MF	GO:0003755	peptidyl-prolyl cis-trans isomerase activity	5/403	28/14341	0.000985009	0.00999784	0.00782823	LOC_Os05g01270/LOC_Os08g29370/LOC_Os01g02080/LOC_Os07g37830/LOC_Os08g19610	5	2
MF	GO:0016859	cis-trans isomerase activity	5/403	28/14341	0.000985009	0.00999784	0.00782823	LOC_Os05g01270/LOC_Os08g29370/LOC_Os01g02080/LOC_Os07g37830/LOC_Os08g19610	5	2
MF	GO:0004812	aminoacyl-tRNA ligase activity	7/403	59/14341	0.00127193	0.0117365	0.00918957	LOC_Os02g33500/LOC_Os12g34860/LOC_Os06g13660/LOC_Os02g53770/LOC_Os10g10244/LOC_Os01g03020/LOC_Os04g32650	7	2
MF	GO:0016875	ligase activity, forming carbon-oxygen bonds	7/403	59/14341	0.00127193	0.0117365	0.00918957	LOC_Os02g33500/LOC_Os12g34860/LOC_Os06g13660/LOC_Os02g53770/LOC_Os10g10244/LOC_Os01g03020/LOC_Os04g32650	7	2
MF	GO:0016903	oxidoreductase activity, acting on the aldehyde or oxo group of donors	5/403	31/14341	0.00158923	0.0140267	0.0109828	LOC_Os04g38600/LOC_Os03g03720/LOC_Os10g35840/LOC_Os09g33500/LOC_Os02g50620	5	2
MF	GO:0016860	intramolecular oxidoreductase activity	4/403	19/14341	0.00170315	0.0144058	0.0112797	LOC_Os07g08030/LOC_Os01g05490/LOC_Os09g36450/LOC_Os03g56869	4	2
MF	GO:0016209	antioxidant activity	13/403	191/14341	0.0029324	0.0238111	0.0186439	LOC_Os06g09610/LOC_Os04g51300/LOC_Os02g33450/LOC_Os02g34810/LOC_Os03g03910/LOC_Os07g48040/LOC_Os08g43560/LOC_Os07g15670/LOC_Os02g14440/LOC_Os06g08670/LOC_Os06g07760/LOC_Os06g05110/LOC_Os07g49400	13	2
MF	GO:0016868	intramolecular transferase activity, phosphotransferases	3/403	12/14341	0.0040111	0.0301575	0.0236131	LOC_Os06g28194/LOC_Os01g60190/LOC_Os10g11140	3	2
MF	GO:0051537	2 iron, 2 sulfur cluster binding	3/403	12/14341	0.0040111	0.0301575	0.0236131	LOC_Os07g37030/LOC_Os07g28400/LOC_Os02g54980	3	2
MF	GO:0016866	intramolecular transferase activity	5/403	39/14341	0.00448229	0.0322954	0.0252871	LOC_Os06g28194/LOC_Os05g01750/LOC_Os01g60190/LOC_Os09g19734/LOC_Os10g11140	5	2
MF	GO:0140101	catalytic activity, acting on a tRNA	8/403	93/14341	0.00461363	0.0322954	0.0252871	LOC_Os02g33500/LOC_Os12g34860/LOC_Os10g35840/LOC_Os06g13660/LOC_Os02g53770/LOC_Os10g10244/LOC_Os01g03020/LOC_Os04g32650	8	2
MF	GO:0016765	transferase activity, transferring alkyl or aryl (other than methyl) groups	5/403	42/14341	0.00618381	0.0418438	0.0327633	LOC_Os05g28200/LOC_Os08g37790/LOC_Os04g08350/LOC_Os12g17320/LOC_Os05g50550	5	2
MF	GO:0016701	oxidoreductase activity, acting on single donors with incorporation of molecular oxygen	6/267	46/14341	0.0001974	0.0333605	0.0263892	LOC_Os06g36560/LOC_Os08g39840/LOC_Os02g54980/LOC_Os10g28360/LOC_Os03g05310/LOC_Os02g07160	6	3
MF	GO:0016717	oxidoreductase activity, acting on paired donors, with oxidation of a pair of donors resulting in the reduction of molecular oxygen to two molecules of water	4/194	16/14341	5.20238e-05	0.00842786	0.00722857	LOC_Os02g48560/LOC_Os07g49310/LOC_Os03g18070/LOC_Os01g69080	4	4
MF	GO:0022804	active transmembrane transporter activity	11/194	218/14341	0.00018832	0.0119094	0.0102147	LOC_Os04g52900/LOC_Os03g37640/LOC_Os01g08020/LOC_Os12g42300/LOC_Os02g38020/LOC_Os01g25386/LOC_Os05g04610/LOC_Os02g09150/LOC_Os05g10730/LOC_Os08g31410/LOC_Os11g05700	11	4
MF	GO:0016829	lyase activity	11/194	222/14341	0.000220545	0.0119094	0.0102147	LOC_Os02g20360/LOC_Os08g04500/LOC_Os12g08760/LOC_Os08g33710/LOC_Os07g42250/LOC_Os06g40640/LOC_Os06g48620/LOC_Os01g11054/LOC_Os05g29760/LOC_Os06g04070/LOC_Os06g49110	11	4
BP	GO:0015698	inorganic anion transport	6/180	35/9587	4.16018e-05	0.00765473	0.00718178	LOC_Os10g31040/LOC_Os03g06520/LOC_Os03g09940/LOC_Os03g05390/LOC_Os04g55800/LOC_Os08g20570	6	5
BP	GO:0006820	anion transport	6/180	53/9587	0.00044487	0.0409281	0.0383993	LOC_Os10g31040/LOC_Os03g06520/LOC_Os03g09940/LOC_Os03g05390/LOC_Os04g55800/LOC_Os08g20570	6	5
MF	GO:0015291	secondary active transmembrane transporter activity	9/215	109/14341	3.77264e-05	0.00420892	0.00390102	LOC_Os03g37411/LOC_Os03g37490/LOC_Os10g11354/LOC_Os03g06520/LOC_Os08g37432/LOC_Os03g09940/LOC_Os04g55800/LOC_Os12g44360/LOC_Os05g05590	9	5
MF	GO:0015103	inorganic anion transmembrane transporter activity	6/215	45/14341	5.29424e-05	0.00420892	0.00390102	LOC_Os10g31040/LOC_Os03g06520/LOC_Os03g09940/LOC_Os03g05390/LOC_Os04g55800/LOC_Os08g20570	6	5
MF	GO:0008509	anion transmembrane transporter activity	6/215	49/14341	8.64732e-05	0.00458308	0.00424781	LOC_Os10g31040/LOC_Os03g06520/LOC_Os03g09940/LOC_Os03g05390/LOC_Os04g55800/LOC_Os08g20570	6	5
MF	GO:0015075	ion transmembrane transporter activity	13/215	305/14341	0.000707695	0.0193185	0.0179052	LOC_Os10g31040/LOC_Os03g06520/LOC_Os03g09940/LOC_Os06g42030/LOC_Os04g32920/LOC_Os03g12530/LOC_Os05g03780/LOC_Os03g05390/LOC_Os04g55800/LOC_Os04g49570/LOC_Os08g20570/LOC_Os12g44360/LOC_Os05g05590	13	5
MF	GO:0008271	secondary active sulfate transmembrane transporter activity	3/215	13/14341	0.000850498	0.0193185	0.0179052	LOC_Os03g06520/LOC_Os03g09940/LOC_Os04g55800	3	5
MF	GO:0015116	sulfate transmembrane transporter activity	3/215	13/14341	0.000850498	0.0193185	0.0179052	LOC_Os03g06520/LOC_Os03g09940/LOC_Os04g55800	3	5
MF	GO:1901682	sulfur compound transmembrane transporter activity	3/215	13/14341	0.000850498	0.0193185	0.0179052	LOC_Os03g06520/LOC_Os03g09940/LOC_Os04g55800	3	5
MF	GO:0022804	active transmembrane transporter activity	10/215	218/14341	0.00168646	0.0324617	0.030087	LOC_Os03g37411/LOC_Os03g37490/LOC_Os10g11354/LOC_Os03g06520/LOC_Os08g37432/LOC_Os03g09940/LOC_Os05g10730/LOC_Os04g55800/LOC_Os12g44360/LOC_Os05g05590	10	5
MF	GO:0015297	antiporter activity	6/215	86/14341	0.00183745	0.0324617	0.030087	LOC_Os03g37411/LOC_Os03g37490/LOC_Os10g11354/LOC_Os08g37432/LOC_Os12g44360/LOC_Os05g05590	6	5
BP	GO:0015979	photosynthesis	45389	111/9587	5.8008e-07	5.8008e-06	6.10611e-07	LOC_Os08g15296/LOC_Os01g58049/LOC_Os04g16874/LOC_Os08g35420	4	6
BP	GO:0015977	carbon fixation	45329	11/9587	2.50572e-05	0.000125286	1.3188e-05	LOC_Os12g10580/LOC_Os01g58020	2	6
BP	GO:0009767	photosynthetic electron transport chain	45329	16/9587	5.45752e-05	0.000181917	1.91492e-05	LOC_Os04g16874/LOC_Os08g35420	2	6
BP	GO:0022900	electron transport chain	45329	32/9587	0.000224325	0.000560811	5.90328e-05	LOC_Os04g16874/LOC_Os08g35420	2	6
BP	GO:0019684	photosynthesis, light reaction	45329	39/9587	0.000334314	0.000668628	7.03819e-05	LOC_Os04g16874/LOC_Os08g35420	2	6
BP	GO:0006091	generation of precursor metabolites and energy	45329	120/9587	0.0031316	0.00521933	0.000549404	LOC_Os04g16874/LOC_Os08g35420	2	6
CC	GO:0009521	photosystem	45358	74/3692	0.000255443	0.000883265	0.000309918	LOC_Os08g15296/LOC_Os01g58049/LOC_Os04g16874	3	6
CC	GO:0034357	photosynthetic membrane	45358	80/3692	0.000322161	0.000883265	0.000309918	LOC_Os08g15296/LOC_Os01g58049/LOC_Os04g16874	3	6
CC	GO:0009579	thylakoid	45358	81/3692	0.000334276	0.000883265	0.000309918	LOC_Os08g15296/LOC_Os01g58049/LOC_Os04g16874	3	6
CC	GO:0098796	membrane protein complex	45389	223/3692	0.000392562	0.000883265	0.000309918	LOC_Os08g15296/LOC_Os01g58049/LOC_Os10g21230/LOC_Os04g16874	4	6
MF	GO:0016831	carboxy-lyase activity	45331	54/14341	0.000492595	0.0133001	0.00674078	LOC_Os12g10580/LOC_Os01g58020	2	6
MF	GO:0016830	carbon-carbon lyase activity	45331	77/14341	0.000999704	0.013496	0.00684008	LOC_Os12g10580/LOC_Os01g58020	2	6
MF	GO:0000287	magnesium ion binding	45331	121/14341	0.00244516	0.0220064	0.0111533	LOC_Os12g10580/LOC_Os01g58020	2	6
MF	GO:0009055	electron transfer activity	45331	170/14341	0.00476144	0.0239829	0.0121551	LOC_Os10g38206/LOC_Os08g35420	2	6
MF	GO:0003954	NADH dehydrogenase activity	45300	12/14341	0.00750779	0.0239829	0.0121551	LOC_Os10g38206	1	6
MF	GO:0003955	NAD(P)H dehydrogenase (quinone) activity	45300	12/14341	0.00750779	0.0239829	0.0121551	LOC_Os10g38206	1	6
MF	GO:0008137	NADH dehydrogenase (ubiquinone) activity	45300	12/14341	0.00750779	0.0239829	0.0121551	LOC_Os10g38206	1	6
MF	GO:0050136	NADH dehydrogenase (quinone) activity	45300	12/14341	0.00750779	0.0239829	0.0121551	LOC_Os10g38206	1	6
MF	GO:0016829	lyase activity	45331	222/14341	0.00799431	0.0239829	0.0121551	LOC_Os12g10580/LOC_Os01g58020	2	6
MF	GO:0016655	oxidoreductase activity, acting on NAD(P)H, quinone or similar compound as acceptor	45300	16/14341	0.00999922	0.0269979	0.0136831	LOC_Os10g38206	1	6
MF	GO:0015453	oxidoreduction-driven active transmembrane transporter activity	45300	26/14341	0.0162035	0.037547	0.0190297	LOC_Os10g38206	1	6
MF	GO:0003735	structural constituent of ribosome	45331	326/14341	0.0166875	0.037547	0.0190297	LOC_Os12g10580/LOC_Os10g21196	2	6
MF	GO:0005198	structural molecule activity	45331	345/14341	0.0185769	0.0385828	0.0195547	LOC_Os12g10580/LOC_Os10g21196	2	6
MF	GO:0016651	oxidoreductase activity, acting on NAD(P)H	45300	35/14341	0.0217578	0.0419615	0.021267	LOC_Os10g38206	1	6
BP	GO:0006412	translation	67/481	487/9587	1.66876e-14	4.75369e-12	3.96809e-12	LOC_Os05g07700/LOC_Os10g27174/LOC_Os12g32380/LOC_Os03g22460/LOC_Os07g10720/LOC_Os08g02640/LOC_Os01g22490/LOC_Os09g31180/LOC_Os03g21940/LOC_Os03g04590/LOC_Os03g40180/LOC_Os02g01560/LOC_Os08g02410/LOC_Os03g13170/LOC_Os09g08430/LOC_Os03g56241/LOC_Os03g59310/LOC_Os11g03400/LOC_Os12g05430/LOC_Os02g56960/LOC_Os12g38000/LOC_Os06g04290/LOC_Os10g27190/LOC_Os07g08330/LOC_Os02g47140/LOC_Os12g03090/LOC_Os03g…	67	8
BP	GO:0043043	peptide biosynthetic process	67/481	492/9587	2.77183e-14	4.75369e-12	3.96809e-12	LOC_Os05g07700/LOC_Os10g27174/LOC_Os12g32380/LOC_Os03g22460/LOC_Os07g10720/LOC_Os08g02640/LOC_Os01g22490/LOC_Os09g31180/LOC_Os03g21940/LOC_Os03g04590/LOC_Os03g40180/LOC_Os02g01560/LOC_Os08g02410/LOC_Os03g13170/LOC_Os09g08430/LOC_Os03g56241/LOC_Os03g59310/LOC_Os11g03400/LOC_Os12g05430/LOC_Os02g56960/LOC_Os12g38000/LOC_Os06g04290/LOC_Os10g27190/LOC_Os07g08330/LOC_Os02g47140/LOC_Os12g03090/LOC_Os03g…	67	8
BP	GO:0043604	amide biosynthetic process	67/481	497/9587	4.56691e-14	5.22151e-12	4.3586e-12	LOC_Os05g07700/LOC_Os10g27174/LOC_Os12g32380/LOC_Os03g22460/LOC_Os07g10720/LOC_Os08g02640/LOC_Os01g22490/LOC_Os09g31180/LOC_Os03g21940/LOC_Os03g04590/LOC_Os03g40180/LOC_Os02g01560/LOC_Os08g02410/LOC_Os03g13170/LOC_Os09g08430/LOC_Os03g56241/LOC_Os03g59310/LOC_Os11g03400/LOC_Os12g05430/LOC_Os02g56960/LOC_Os12g38000/LOC_Os06g04290/LOC_Os10g27190/LOC_Os07g08330/LOC_Os02g47140/LOC_Os12g03090/LOC_Os03g…	67	8
BP	GO:0006457	protein folding	19/481	101/9587	5.04318e-07	4.32452e-05	3.60985e-05	LOC_Os05g43170/LOC_Os06g50300/LOC_Os04g32950/LOC_Os08g39140/LOC_Os07g14270/LOC_Os01g67054/LOC_Os09g26730/LOC_Os06g49480/LOC_Os01g68710/LOC_Os02g28980/LOC_Os09g30412/LOC_Os12g32986/LOC_Os02g52290/LOC_Os08g41390/LOC_Os02g02890/LOC_Os04g35180/LOC_Os06g09679/LOC_Os08g44520/LOC_Os02g35630	19	8
BP	GO:0006720	isoprenoid metabolic process	10/481	33/9587	2.99864e-06	0.000171422	0.000143093	LOC_Os07g09190/LOC_Os03g52170/LOC_Os07g39270/LOC_Os01g58790/LOC_Os02g45660/LOC_Os02g39160/LOC_Os07g36190/LOC_Os05g50550/LOC_Os01g50760/LOC_Os04g56230	10	8
BP	GO:0008299	isoprenoid biosynthetic process	10/481	33/9587	2.99864e-06	0.000171422	0.000143093	LOC_Os07g09190/LOC_Os03g52170/LOC_Os07g39270/LOC_Os01g58790/LOC_Os02g45660/LOC_Os02g39160/LOC_Os07g36190/LOC_Os05g50550/LOC_Os01g50760/LOC_Os04g56230	10	8
BP	GO:0043436	oxoacid metabolic process	40/481	396/9587	1.69265e-05	0.000816644	0.000681686	LOC_Os03g60090/LOC_Os01g55870/LOC_Os06g39750/LOC_Os03g14990/LOC_Os07g42960/LOC_Os12g42884/LOC_Os03g18130/LOC_Os03g52170/LOC_Os07g08430/LOC_Os04g40990/LOC_Os10g08550/LOC_Os03g51080/LOC_Os04g31700/LOC_Os02g07260/LOC_Os05g33570/LOC_Os03g14450/LOC_Os04g31070/LOC_Os02g50240/LOC_Os01g67860/LOC_Os10g33800/LOC_Os08g37790/LOC_Os02g07160/LOC_Os06g24704/LOC_Os02g17390/LOC_Os01g51410/LOC_Os02g47590/LOC_Os06g…	40	8
BP	GO:0006082	organic acid metabolic process	40/481	398/9587	1.90471e-05	0.000816644	0.000681686	LOC_Os03g60090/LOC_Os01g55870/LOC_Os06g39750/LOC_Os03g14990/LOC_Os07g42960/LOC_Os12g42884/LOC_Os03g18130/LOC_Os03g52170/LOC_Os07g08430/LOC_Os04g40990/LOC_Os10g08550/LOC_Os03g51080/LOC_Os04g31700/LOC_Os02g07260/LOC_Os05g33570/LOC_Os03g14450/LOC_Os04g31070/LOC_Os02g50240/LOC_Os01g67860/LOC_Os10g33800/LOC_Os08g37790/LOC_Os02g07160/LOC_Os06g24704/LOC_Os02g17390/LOC_Os01g51410/LOC_Os02g47590/LOC_Os06g…	40	8
BP	GO:0019752	carboxylic acid metabolic process	39/481	390/9587	2.72087e-05	0.00103695	0.000865586	LOC_Os03g60090/LOC_Os01g55870/LOC_Os06g39750/LOC_Os03g14990/LOC_Os07g42960/LOC_Os12g42884/LOC_Os03g18130/LOC_Os03g52170/LOC_Os07g08430/LOC_Os04g40990/LOC_Os10g08550/LOC_Os03g51080/LOC_Os04g31700/LOC_Os02g07260/LOC_Os05g33570/LOC_Os03g14450/LOC_Os04g31070/LOC_Os02g50240/LOC_Os01g67860/LOC_Os10g33800/LOC_Os08g37790/LOC_Os02g07160/LOC_Os06g24704/LOC_Os02g17390/LOC_Os01g51410/LOC_Os02g47590/LOC_Os06g…	39	8
BP	GO:0006091	generation of precursor metabolites and energy	16/481	120/9587	0.000310993	0.0102244	0.00853474	LOC_Os06g02144/LOC_Os08g27840/LOC_Os09g17740/LOC_Os03g39610/LOC_Os10g08550/LOC_Os02g07260/LOC_Os03g14450/LOC_Os03g21950/LOC_Os03g59220/LOC_Os01g67860/LOC_Os07g37550/LOC_Os02g14770/LOC_Os05g33210/LOC_Os04g32020/LOC_Os06g05860/LOC_Os01g09570	16	8
BP	GO:0009060	aerobic respiration	6/481	20/9587	0.000327897	0.0102244	0.00853474	LOC_Os08g27840/LOC_Os03g21950/LOC_Os03g59220/LOC_Os02g14770/LOC_Os05g33210/LOC_Os04g32020	6	8
BP	GO:0009072	aromatic amino acid family metabolic process	8/481	38/9587	0.000488253	0.0139559	0.0116495	LOC_Os01g55870/LOC_Os03g14990/LOC_Os07g42960/LOC_Os07g08430/LOC_Os08g37790/LOC_Os02g07160/LOC_Os02g10310/LOC_Os10g37980	8	8
BP	GO:1901575	organic substance catabolic process	26/481	260/9587	0.000598884	0.0150977	0.0126026	LOC_Os10g39680/LOC_Os10g08550/LOC_Os06g36560/LOC_Os06g40080/LOC_Os02g07260/LOC_Os03g14450/LOC_Os11g26910/LOC_Os01g67860/LOC_Os06g24704/LOC_Os06g15360/LOC_Os08g43540/LOC_Os01g51410/LOC_Os06g04070/LOC_Os03g08280/LOC_Os11g40140/LOC_Os06g06030/LOC_Os02g42320/LOC_Os01g59600/LOC_Os03g48930/LOC_Os06g43570/LOC_Os06g05860/LOC_Os05g09490/LOC_Os09g36300/LOC_Os01g09570/LOC_Os08g33540/LOC_Os05g05700	26	8
BP	GO:0009056	catabolic process	27/481	275/9587	0.000629299	0.0150977	0.0126026	LOC_Os10g39680/LOC_Os10g08550/LOC_Os06g36560/LOC_Os06g40080/LOC_Os02g07260/LOC_Os03g14450/LOC_Os11g26910/LOC_Os01g67860/LOC_Os06g24704/LOC_Os06g15360/LOC_Os08g43540/LOC_Os01g51410/LOC_Os06g04070/LOC_Os07g32800/LOC_Os03g08280/LOC_Os11g40140/LOC_Os06g06030/LOC_Os02g42320/LOC_Os01g59600/LOC_Os03g48930/LOC_Os06g43570/LOC_Os06g05860/LOC_Os05g09490/LOC_Os09g36300/LOC_Os01g09570/LOC_Os08g33540/LOC_Os05g…	27	8
BP	GO:0046034	ATP metabolic process	14/481	104/9587	0.000660248	0.0150977	0.0126026	LOC_Os10g08550/LOC_Os02g07260/LOC_Os03g14450/LOC_Os03g59220/LOC_Os01g67860/LOC_Os06g37180/LOC_Os05g33210/LOC_Os01g49190/LOC_Os06g45120/LOC_Os05g47980/LOC_Os10g17280/LOC_Os06g05860/LOC_Os08g37320/LOC_Os01g09570	14	8
BP	GO:1901565	organonitrogen compound catabolic process	18/481	155/9587	0.000743142	0.0159311	0.0132983	LOC_Os10g39680/LOC_Os06g40080/LOC_Os11g26910/LOC_Os06g15360/LOC_Os08g43540/LOC_Os01g51410/LOC_Os06g04070/LOC_Os03g08280/LOC_Os11g40140/LOC_Os06g06030/LOC_Os02g42320/LOC_Os01g59600/LOC_Os03g48930/LOC_Os06g43570/LOC_Os05g09490/LOC_Os09g36300/LOC_Os08g33540/LOC_Os05g05700	18	8
BP	GO:0015980	energy derivation by oxidation of organic compounds	6/481	24/9587	0.000959442	0.0179723	0.0150022	LOC_Os08g27840/LOC_Os03g21950/LOC_Os03g59220/LOC_Os02g14770/LOC_Os05g33210/LOC_Os04g32020	6	8
BP	GO:0045333	cellular respiration	6/481	24/9587	0.000959442	0.0179723	0.0150022	LOC_Os08g27840/LOC_Os03g21950/LOC_Os03g59220/LOC_Os02g14770/LOC_Os05g33210/LOC_Os04g32020	6	8
BP	GO:0006099	tricarboxylic acid cycle	4/481	10/9587	0.00103151	0.0179723	0.0150022	LOC_Os08g27840/LOC_Os03g21950/LOC_Os02g14770/LOC_Os04g32020	4	8
BP	GO:0008202	steroid metabolic process	7/481	33/9587	0.00104795	0.0179723	0.0150022	LOC_Os04g53860/LOC_Os01g21320/LOC_Os03g16980/LOC_Os03g17000/LOC_Os01g01369/LOC_Os10g28200/LOC_Os05g29990	7	8
BP	GO:0008610	lipid biosynthetic process	21/481	206/9587	0.00154326	0.0252066	0.021041	LOC_Os07g09190/LOC_Os04g53860/LOC_Os06g39750/LOC_Os03g52170/LOC_Os01g21320/LOC_Os03g16980/LOC_Os03g17000/LOC_Os07g39270/LOC_Os01g58790/LOC_Os02g45660/LOC_Os02g39160/LOC_Os10g28200/LOC_Os05g29990/LOC_Os02g11070/LOC_Os03g09250/LOC_Os10g21910/LOC_Os07g36190/LOC_Os05g50550/LOC_Os02g51150/LOC_Os01g50760/LOC_Os04g56230	21	8
BP	GO:0006629	lipid metabolic process	33/481	389/9587	0.00209703	0.0313344	0.0261561	LOC_Os07g09190/LOC_Os04g53860/LOC_Os06g39750/LOC_Os03g52170/LOC_Os01g21320/LOC_Os03g16980/LOC_Os08g01940/LOC_Os03g17000/LOC_Os07g39270/LOC_Os01g58790/LOC_Os04g31070/LOC_Os02g45660/LOC_Os02g39160/LOC_Os08g39350/LOC_Os06g24704/LOC_Os02g17390/LOC_Os01g01369/LOC_Os10g28200/LOC_Os05g29990/LOC_Os04g56240/LOC_Os04g52500/LOC_Os01g58380/LOC_Os02g11070/LOC_Os03g09250/LOC_Os10g21910/LOC_Os09g33820/LOC_Os07g…	33	8
BP	GO:0016226	iron-sulfur cluster assembly	4/481	12/9587	0.00224367	0.0313344	0.0261561	LOC_Os01g61400/LOC_Os01g47340/LOC_Os11g07916/LOC_Os03g20010	4	8
BP	GO:0031163	metallo-sulfur cluster assembly	4/481	12/9587	0.00224367	0.0313344	0.0261561	LOC_Os01g61400/LOC_Os01g47340/LOC_Os11g07916/LOC_Os03g20010	4	8
BP	GO:0030163	protein catabolic process	14/481	118/9587	0.00228385	0.0313344	0.0261561	LOC_Os11g26910/LOC_Os06g15360/LOC_Os08g43540/LOC_Os03g08280/LOC_Os11g40140/LOC_Os06g06030/LOC_Os02g42320/LOC_Os01g59600/LOC_Os03g48930/LOC_Os06g43570/LOC_Os05g09490/LOC_Os09g36300/LOC_Os08g33540/LOC_Os05g05700	14	8
BP	GO:0044248	cellular catabolic process	19/481	188/9587	0.00280022	0.0369413	0.0308364	LOC_Os10g39680/LOC_Os06g36560/LOC_Os06g40080/LOC_Os11g26910/LOC_Os06g24704/LOC_Os06g15360/LOC_Os08g43540/LOC_Os01g51410/LOC_Os06g04070/LOC_Os07g32800/LOC_Os03g08280/LOC_Os11g40140/LOC_Os06g06030/LOC_Os02g42320/LOC_Os01g59600/LOC_Os03g48930/LOC_Os06g43570/LOC_Os05g09490/LOC_Os05g05700	19	8
BP	GO:0006790	sulfur compound metabolic process	8/481	51/9587	0.00359055	0.0456133	0.0380752	LOC_Os03g60090/LOC_Os05g04510/LOC_Os12g42884/LOC_Os01g22010/LOC_Os01g61400/LOC_Os01g47340/LOC_Os11g07916/LOC_Os03g20010	8	8
BP	GO:0032787	monocarboxylic acid metabolic process	17/481	166/9587	0.003994	0.0489265	0.0408409	LOC_Os06g39750/LOC_Os03g52170/LOC_Os04g40990/LOC_Os10g08550/LOC_Os02g07260/LOC_Os05g33570/LOC_Os03g14450/LOC_Os04g31070/LOC_Os01g67860/LOC_Os06g24704/LOC_Os02g17390/LOC_Os01g58380/LOC_Os02g11070/LOC_Os06g05860/LOC_Os10g21910/LOC_Os01g09570/LOC_Os02g51150	17	8
CC	GO:0005840	ribosome	60/216	322/3692	1.64094e-17	1.47685e-15	1.07093e-15	LOC_Os05g07700/LOC_Os10g27174/LOC_Os12g32380/LOC_Os03g22460/LOC_Os07g10720/LOC_Os08g02640/LOC_Os01g22490/LOC_Os09g31180/LOC_Os03g21940/LOC_Os03g04590/LOC_Os03g40180/LOC_Os02g01560/LOC_Os08g02410/LOC_Os03g13170/LOC_Os09g08430/LOC_Os03g56241/LOC_Os03g59310/LOC_Os11g03400/LOC_Os12g05430/LOC_Os02g56960/LOC_Os12g38000/LOC_Os06g04290/LOC_Os10g27190/LOC_Os07g08330/LOC_Os02g47140/LOC_Os12g03090/LOC_Os03g…	60	8
CC	GO:0005783	endoplasmic reticulum	19/216	80/3692	8.25603e-08	3.71521e-06	2.69407e-06	LOC_Os05g43170/LOC_Os08g04620/LOC_Os04g32950/LOC_Os07g14270/LOC_Os01g67054/LOC_Os07g10830/LOC_Os11g41875/LOC_Os04g36859/LOC_Os11g09280/LOC_Os01g23740/LOC_Os01g68324/LOC_Os09g38370/LOC_Os05g23600/LOC_Os03g52340/LOC_Os05g06430/LOC_Os07g39400/LOC_Os05g14170/LOC_Os06g50154/LOC_Os01g01307	19	8
CC	GO:1905368	peptidase complex	12/216	40/3692	1.54244e-06	4.44957e-05	3.22659e-05	LOC_Os04g36859/LOC_Os08g43540/LOC_Os09g38370/LOC_Os03g08280/LOC_Os11g40140/LOC_Os06g06030/LOC_Os02g42320/LOC_Os07g25420/LOC_Os01g59600/LOC_Os03g48930/LOC_Os06g43570/LOC_Os05g09490	12	8
CC	GO:0000502	proteasome complex	10/216	28/3692	1.97759e-06	4.44957e-05	3.22659e-05	LOC_Os08g43540/LOC_Os03g08280/LOC_Os11g40140/LOC_Os06g06030/LOC_Os02g42320/LOC_Os07g25420/LOC_Os01g59600/LOC_Os03g48930/LOC_Os06g43570/LOC_Os05g09490	10	8
CC	GO:0005839	proteasome core complex	9/216	23/3692	2.71013e-06	4.87823e-05	3.53743e-05	LOC_Os08g43540/LOC_Os03g08280/LOC_Os11g40140/LOC_Os06g06030/LOC_Os02g42320/LOC_Os01g59600/LOC_Os03g48930/LOC_Os06g43570/LOC_Os05g09490	9	8
CC	GO:1905369	endopeptidase complex	10/216	32/3692	7.89746e-06	0.000118462	8.59022e-05	LOC_Os08g43540/LOC_Os03g08280/LOC_Os11g40140/LOC_Os06g06030/LOC_Os02g42320/LOC_Os07g25420/LOC_Os01g59600/LOC_Os03g48930/LOC_Os06g43570/LOC_Os05g09490	10	8
CC	GO:0005743	mitochondrial inner membrane	9/216	30/3692	3.30626e-05	0.000425091	0.000308253	LOC_Os03g59220/LOC_Os07g36800/LOC_Os05g33210/LOC_Os01g49190/LOC_Os03g56190/LOC_Os09g20660/LOC_Os05g47980/LOC_Os05g03150/LOC_Os08g37320	9	8
CC	GO:0012505	endomembrane system	22/216	150/3692	4.3142e-05	0.000442487	0.000320867	LOC_Os05g43170/LOC_Os08g04620/LOC_Os04g32950/LOC_Os07g14270/LOC_Os01g67054/LOC_Os07g10830/LOC_Os11g41875/LOC_Os04g36859/LOC_Os11g09280/LOC_Os01g23740/LOC_Os01g68324/LOC_Os09g38370/LOC_Os05g23600/LOC_Os01g17430/LOC_Os03g52340/LOC_Os05g06430/LOC_Os06g51510/LOC_Os03g58700/LOC_Os07g39400/LOC_Os05g14170/LOC_Os06g50154/LOC_Os01g01307	22	8
CC	GO:0019866	organelle inner membrane	9/216	31/3692	4.42487e-05	0.000442487	0.000320867	LOC_Os03g59220/LOC_Os07g36800/LOC_Os05g33210/LOC_Os01g49190/LOC_Os03g56190/LOC_Os09g20660/LOC_Os05g47980/LOC_Os05g03150/LOC_Os08g37320	9	8
CC	GO:0016469	proton-transporting two-sector ATPase complex	13/216	63/3692	5.03777e-05	0.000453399	0.000328781	LOC_Os04g51270/LOC_Os05g51530/LOC_Os01g40470/LOC_Os06g37180/LOC_Os11g06890/LOC_Os01g49190/LOC_Os06g45120/LOC_Os01g42430/LOC_Os01g46980/LOC_Os05g01560/LOC_Os05g47980/LOC_Os10g17280/LOC_Os08g37320	13	8
CC	GO:0031090	organelle membrane	20/216	142/3692	0.000173575	0.00142016	0.00102982	LOC_Os08g04620/LOC_Os06g03660/LOC_Os07g10830/LOC_Os04g51270/LOC_Os03g59220/LOC_Os04g36859/LOC_Os07g36800/LOC_Os01g68324/LOC_Os09g38370/LOC_Os01g17430/LOC_Os05g33210/LOC_Os01g49190/LOC_Os03g56190/LOC_Os06g51510/LOC_Os09g20660/LOC_Os05g47980/LOC_Os05g14170/LOC_Os05g03150/LOC_Os06g50154/LOC_Os08g37320	20	8
CC	GO:0098800	inner mitochondrial membrane protein complex	7/216	23/3692	0.000233145	0.00174859	0.00126798	LOC_Os03g59220/LOC_Os05g33210/LOC_Os01g49190/LOC_Os03g56190/LOC_Os05g47980/LOC_Os05g03150/LOC_Os08g37320	7	8
CC	GO:0098798	mitochondrial protein-containing complex	7/216	25/3692	0.000413368	0.00282306	0.00204713	LOC_Os03g59220/LOC_Os05g33210/LOC_Os01g49190/LOC_Os03g56190/LOC_Os05g47980/LOC_Os05g03150/LOC_Os08g37320	7	8
CC	GO:0098796	membrane protein complex	26/216	223/3692	0.000439143	0.00282306	0.00204713	LOC_Os07g05360/LOC_Os04g51270/LOC_Os05g51530/LOC_Os03g59220/LOC_Os01g40470/LOC_Os04g36859/LOC_Os06g37180/LOC_Os01g68324/LOC_Os11g06890/LOC_Os09g38370/LOC_Os01g17430/LOC_Os05g33210/LOC_Os01g49190/LOC_Os03g56190/LOC_Os06g45120/LOC_Os01g42430/LOC_Os06g51510/LOC_Os01g46980/LOC_Os03g58700/LOC_Os05g01560/LOC_Os05g47980/LOC_Os05g14170/LOC_Os05g03150/LOC_Os10g17280/LOC_Os08g37320/LOC_Os07g05480	26	8
CC	GO:0019773	proteasome core complex, alpha-subunit complex	5/216	13/3692	0.000572065	0.00343239	0.00248898	LOC_Os08g43540/LOC_Os03g08280/LOC_Os11g40140/LOC_Os02g42320/LOC_Os01g59600	5	8
CC	GO:0031966	mitochondrial membrane	9/216	44/3692	0.00079805	0.00448903	0.0032552	LOC_Os03g59220/LOC_Os07g36800/LOC_Os05g33210/LOC_Os01g49190/LOC_Os03g56190/LOC_Os09g20660/LOC_Os05g47980/LOC_Os05g03150/LOC_Os08g37320	9	8
CC	GO:0005740	mitochondrial envelope	9/216	48/3692	0.00153862	0.00814562	0.00590676	LOC_Os03g59220/LOC_Os07g36800/LOC_Os05g33210/LOC_Os01g49190/LOC_Os03g56190/LOC_Os09g20660/LOC_Os05g47980/LOC_Os05g03150/LOC_Os08g37320	9	8
CC	GO:0033178	proton-transporting two-sector ATPase complex, catalytic domain	7/216	38/3692	0.0056634	0.028317	0.020534	LOC_Os05g51530/LOC_Os06g37180/LOC_Os01g49190/LOC_Os06g45120/LOC_Os01g46980/LOC_Os05g47980/LOC_Os10g17280	7	8
CC	GO:0033177	proton-transporting two-sector ATPase complex, proton-transporting domain	5/216	23/3692	0.00925029	0.0438171	0.0317738	LOC_Os01g40470/LOC_Os11g06890/LOC_Os01g42430/LOC_Os05g01560/LOC_Os08g37320	5	8
CC	GO:0031967	organelle envelope	9/216	64/3692	0.0111978	0.0479907	0.0348003	LOC_Os03g59220/LOC_Os07g36800/LOC_Os05g33210/LOC_Os01g49190/LOC_Os03g56190/LOC_Os09g20660/LOC_Os05g47980/LOC_Os05g03150/LOC_Os08g37320	9	8
CC	GO:0031975	envelope	9/216	64/3692	0.0111978	0.0479907	0.0348003	LOC_Os03g59220/LOC_Os07g36800/LOC_Os05g33210/LOC_Os01g49190/LOC_Os03g56190/LOC_Os09g20660/LOC_Os05g47980/LOC_Os05g03150/LOC_Os08g37320	9	8
MF	GO:0005198	structural molecule activity	62/619	345/14341	3.31759e-22	5.40505e-20	4.30951e-20	LOC_Os05g07700/LOC_Os10g27174/LOC_Os12g32380/LOC_Os03g22460/LOC_Os07g10720/LOC_Os08g02640/LOC_Os01g22490/LOC_Os09g31180/LOC_Os03g21940/LOC_Os03g04590/LOC_Os03g40180/LOC_Os02g01560/LOC_Os08g02410/LOC_Os03g13170/LOC_Os09g08430/LOC_Os03g56241/LOC_Os03g59310/LOC_Os11g03400/LOC_Os12g05430/LOC_Os02g56960/LOC_Os12g38000/LOC_Os06g04290/LOC_Os10g27190/LOC_Os07g08330/LOC_Os01g17430/LOC_Os02g47140/LOC_Os12g…	62	8
MF	GO:0003735	structural constituent of ribosome	60/619	326/14341	4.60004e-22	5.40505e-20	4.30951e-20	LOC_Os05g07700/LOC_Os10g27174/LOC_Os12g32380/LOC_Os03g22460/LOC_Os07g10720/LOC_Os08g02640/LOC_Os01g22490/LOC_Os09g31180/LOC_Os03g21940/LOC_Os03g04590/LOC_Os03g40180/LOC_Os02g01560/LOC_Os08g02410/LOC_Os03g13170/LOC_Os09g08430/LOC_Os03g56241/LOC_Os03g59310/LOC_Os11g03400/LOC_Os12g05430/LOC_Os02g56960/LOC_Os12g38000/LOC_Os06g04290/LOC_Os10g27190/LOC_Os07g08330/LOC_Os02g47140/LOC_Os12g03090/LOC_Os03g…	60	8
MF	GO:0004298	threonine-type endopeptidase activity	9/619	23/14341	2.32867e-07	1.36809e-05	1.0908e-05	LOC_Os08g43540/LOC_Os03g08280/LOC_Os11g40140/LOC_Os06g06030/LOC_Os02g42320/LOC_Os01g59600/LOC_Os03g48930/LOC_Os06g43570/LOC_Os05g09490	9	8
MF	GO:0070003	threonine-type peptidase activity	9/619	23/14341	2.32867e-07	1.36809e-05	1.0908e-05	LOC_Os08g43540/LOC_Os03g08280/LOC_Os11g40140/LOC_Os06g06030/LOC_Os02g42320/LOC_Os01g59600/LOC_Os03g48930/LOC_Os06g43570/LOC_Os05g09490	9	8
MF	GO:0051082	unfolded protein binding	11/619	38/14341	3.67906e-07	1.72916e-05	1.37868e-05	LOC_Os05g43170/LOC_Os06g50300/LOC_Os04g32950/LOC_Os08g39140/LOC_Os07g14270/LOC_Os01g67054/LOC_Os03g44620/LOC_Os09g30412/LOC_Os12g32986/LOC_Os03g57340/LOC_Os02g35630	11	8
MF	GO:0016829	lyase activity	24/619	222/14341	3.30857e-05	0.00114675	0.000914319	LOC_Os04g09900/LOC_Os02g36140/LOC_Os09g08130/LOC_Os11g28530/LOC_Os08g23150/LOC_Os03g14990/LOC_Os08g27840/LOC_Os07g08430/LOC_Os09g28910/LOC_Os10g08550/LOC_Os03g15780/LOC_Os03g51080/LOC_Os04g31700/LOC_Os03g14450/LOC_Os03g21950/LOC_Os02g45660/ChrSy.fgenesh.gene.86/LOC_Os01g67860/LOC_Os02g39790/LOC_Os06g04070/LOC_Os02g14770/LOC_Os01g01080/LOC_Os10g37980/LOC_Os02g33710	24	8
MF	GO:0016616	oxidoreductase activity, acting on the CH-OH group of donors, NAD or NADP as acceptor	15/619	103/14341	3.41585e-05	0.00114675	0.000914319	LOC_Os08g34720/LOC_Os04g53860/LOC_Os06g02144/LOC_Os01g21320/LOC_Os03g16980/LOC_Os03g17000/LOC_Os04g55720/LOC_Os10g33800/LOC_Os02g17390/LOC_Os10g28200/LOC_Os07g31380/LOC_Os05g29990/LOC_Os01g52500/LOC_Os01g46070/LOC_Os01g58380	15	8
MF	GO:0016667	oxidoreductase activity, acting on a sulfur group of donors	14/619	98/14341	7.68574e-05	0.00225769	0.00180008	LOC_Os03g29190/LOC_Os04g40600/LOC_Os03g24600/LOC_Os01g68480/LOC_Os03g21000/LOC_Os10g41400/LOC_Os03g63420/LOC_Os03g55820/LOC_Os03g52340/LOC_Os06g44910/LOC_Os02g42700/LOC_Os06g27760/LOC_Os07g29410/LOC_Os06g07760	14	8
MF	GO:0016830	carbon-carbon lyase activity	12/619	77/14341	0.000105586	0.00275696	0.00219816	LOC_Os09g08130/LOC_Os08g23150/LOC_Os08g27840/LOC_Os03g15780/LOC_Os03g51080/LOC_Os04g31700/LOC_Os01g67860/LOC_Os02g39790/LOC_Os06g04070/LOC_Os02g14770/LOC_Os01g01080/LOC_Os02g33710	12	8
MF	GO:0016614	oxidoreductase activity, acting on CH-OH group of donors	16/619	131/14341	0.000164117	0.00385674	0.00307503	LOC_Os08g34720/LOC_Os04g53860/LOC_Os06g02144/LOC_Os01g21320/LOC_Os03g16980/LOC_Os12g44230/LOC_Os03g17000/LOC_Os04g55720/LOC_Os10g33800/LOC_Os02g17390/LOC_Os10g28200/LOC_Os07g31380/LOC_Os05g29990/LOC_Os01g52500/LOC_Os01g46070/LOC_Os01g58380	16	8
MF	GO:0016831	carboxy-lyase activity	9/619	54/14341	0.000457711	0.00977837	0.00779642	LOC_Os09g08130/LOC_Os08g23150/LOC_Os08g27840/LOC_Os03g51080/LOC_Os02g39790/LOC_Os06g04070/LOC_Os02g14770/LOC_Os01g01080/LOC_Os02g33710	9	8
MF	GO:0051536	iron-sulfur cluster binding	10/619	68/14341	0.000632192	0.0114281	0.00911176	LOC_Os03g61960/LOC_Os02g54980/LOC_Os01g64120/LOC_Os05g45730/LOC_Os08g02640/LOC_Os07g45090/LOC_Os01g47340/LOC_Os11g07916/LOC_Os03g05310/LOC_Os03g20010	10	8
MF	GO:0051540	metal cluster binding	10/619	68/14341	0.000632192	0.0114281	0.00911176	LOC_Os03g61960/LOC_Os02g54980/LOC_Os01g64120/LOC_Os05g45730/LOC_Os08g02640/LOC_Os07g45090/LOC_Os01g47340/LOC_Os11g07916/LOC_Os03g05310/LOC_Os03g20010	10	8
MF	GO:0019904	protein domain specific binding	4/619	11/14341	0.000889678	0.0137583	0.0109696	LOC_Os03g50290/LOC_Os11g34450/LOC_Os02g36974/LOC_Os08g37490	4	8
MF	GO:0046912	acyltransferase activity, acyl groups converted into alkyl on transfer	4/619	11/14341	0.000889678	0.0137583	0.0109696	LOC_Os04g40990/LOC_Os02g10070/LOC_Os02g13840/LOC_Os01g19450	4	8
MF	GO:0003854	3-beta-hydroxy-delta5-steroid dehydrogenase activity	6/619	28/14341	0.00105383	0.0137583	0.0109696	LOC_Os04g53860/LOC_Os01g21320/LOC_Os03g16980/LOC_Os03g17000/LOC_Os10g28200/LOC_Os05g29990	6	8
MF	GO:0016229	steroid dehydrogenase activity	6/619	28/14341	0.00105383	0.0137583	0.0109696	LOC_Os04g53860/LOC_Os01g21320/LOC_Os03g16980/LOC_Os03g17000/LOC_Os10g28200/LOC_Os05g29990	6	8
MF	GO:0033764	steroid dehydrogenase activity, acting on the CH-OH group of donors, NAD or NADP as acceptor	6/619	28/14341	0.00105383	0.0137583	0.0109696	LOC_Os04g53860/LOC_Os01g21320/LOC_Os03g16980/LOC_Os03g17000/LOC_Os10g28200/LOC_Os05g29990	6	8
MF	GO:0016209	antioxidant activity	18/619	191/14341	0.00157003	0.0194189	0.0154829	LOC_Os07g48020/LOC_Os01g73200/LOC_Os01g22370/LOC_Os04g59200/LOC_Os03g29190/LOC_Os04g35520/LOC_Os04g59150/LOC_Os03g17690/LOC_Os06g51150/LOC_Os03g03910/LOC_Os02g02400/LOC_Os08g35210/LOC_Os04g59210/LOC_Os06g08670/LOC_Os11g33120/LOC_Os01g48420/LOC_Os04g46960/LOC_Os06g07760	18	8
MF	GO:0022890	inorganic cation transmembrane transporter activity	18/619	195/14341	0.00197872	0.0232499	0.0185374	LOC_Os03g62200/LOC_Os03g29850/LOC_Os09g27580/LOC_Os06g07969/LOC_Os03g37840/LOC_Os04g32920/LOC_Os05g51530/LOC_Os01g40470/LOC_Os11g06890/LOC_Os05g07210/LOC_Os03g56190/LOC_Os01g42430/LOC_Os01g46980/LOC_Os05g01560/LOC_Os10g17280/LOC_Os08g37320/LOC_Os04g43070/LOC_Os07g47350	18	8
MF	GO:0016836	hydro-lyase activity	6/619	33/14341	0.00257989	0.0288701	0.0230185	LOC_Os07g08430/LOC_Os09g28910/LOC_Os10g08550/LOC_Os03g14450/ChrSy.fgenesh.gene.86/LOC_Os10g37980	6	8
MF	GO:0016701	oxidoreductase activity, acting on single donors with incorporation of molecular oxygen	7/619	46/14341	0.00333365	0.0356095	0.0283919	LOC_Os08g39850/LOC_Os08g39840/LOC_Os02g54980/LOC_Os06g36560/LOC_Os10g28360/LOC_Os02g07160/LOC_Os03g05310	7	8
MF	GO:0017111	nucleoside-triphosphatase activity	17/619	196/14341	0.00492961	0.0498341	0.0397334	LOC_Os07g33780/LOC_Os01g42410/LOC_Os08g29570/LOC_Os02g32520/LOC_Os11g39020/LOC_Os11g14220/LOC_Os01g07870/LOC_Os09g39960/LOC_Os04g13220/LOC_Os06g51029/LOC_Os01g49190/LOC_Os06g02130/LOC_Os06g46000/LOC_Os05g47980/LOC_Os11g05700/LOC_Os08g45010/LOC_Os12g12850	17	8
MF	GO:0008324	cation transmembrane transporter activity	18/619	213/14341	0.00508944	0.0498341	0.0397334	LOC_Os03g62200/LOC_Os03g29850/LOC_Os09g27580/LOC_Os06g07969/LOC_Os03g37840/LOC_Os04g32920/LOC_Os05g51530/LOC_Os01g40470/LOC_Os11g06890/LOC_Os05g07210/LOC_Os03g56190/LOC_Os01g42430/LOC_Os01g46980/LOC_Os05g01560/LOC_Os10g17280/LOC_Os08g37320/LOC_Os04g43070/LOC_Os07g47350	18	8
BP	GO:0006412	translation	92/498	487/9587	5.30824e-29	1.87381e-26	1.27956e-26	LOC_Os07g40580/LOC_Os05g07700/LOC_Os03g55150/LOC_Os06g23440/LOC_Os07g34589/LOC_Os10g27174/LOC_Os09g31180/LOC_Os11g03400/LOC_Os12g38000/LOC_Os01g22490/LOC_Os03g13170/LOC_Os08g41300/LOC_Os10g27190/LOC_Os03g04590/LOC_Os03g22460/LOC_Os03g21940/LOC_Os09g08430/LOC_Os12g03090/LOC_Os02g30050/LOC_Os12g32380/LOC_Os03g59310/LOC_Os03g58050/LOC_Os07g46750/LOC_Os05g38520/LOC_Os02g54470/LOC_Os01g48770/LOC_Os12g…	92	9
BP	GO:0043043	peptide biosynthetic process	92/498	492/9587	1.19895e-28	2.11615e-26	1.44505e-26	LOC_Os07g40580/LOC_Os05g07700/LOC_Os03g55150/LOC_Os06g23440/LOC_Os07g34589/LOC_Os10g27174/LOC_Os09g31180/LOC_Os11g03400/LOC_Os12g38000/LOC_Os01g22490/LOC_Os03g13170/LOC_Os08g41300/LOC_Os10g27190/LOC_Os03g04590/LOC_Os03g22460/LOC_Os03g21940/LOC_Os09g08430/LOC_Os12g03090/LOC_Os02g30050/LOC_Os12g32380/LOC_Os03g59310/LOC_Os03g58050/LOC_Os07g46750/LOC_Os05g38520/LOC_Os02g54470/LOC_Os01g48770/LOC_Os12g…	92	9
BP	GO:0043604	amide biosynthetic process	92/498	497/9587	2.67632e-28	3.14914e-26	2.15045e-26	LOC_Os07g40580/LOC_Os05g07700/LOC_Os03g55150/LOC_Os06g23440/LOC_Os07g34589/LOC_Os10g27174/LOC_Os09g31180/LOC_Os11g03400/LOC_Os12g38000/LOC_Os01g22490/LOC_Os03g13170/LOC_Os08g41300/LOC_Os10g27190/LOC_Os03g04590/LOC_Os03g22460/LOC_Os03g21940/LOC_Os09g08430/LOC_Os12g03090/LOC_Os02g30050/LOC_Os12g32380/LOC_Os03g59310/LOC_Os03g58050/LOC_Os07g46750/LOC_Os05g38520/LOC_Os02g54470/LOC_Os01g48770/LOC_Os12g…	92	9
BP	GO:0006662	glycerol ether metabolic process	13/498	30/9587	9.1223e-10	6.44035e-08	4.39791e-08	LOC_Os07g08840/LOC_Os04g44830/LOC_Os01g68480/LOC_Os03g55820/LOC_Os02g42700/LOC_Os02g35900/LOC_Os07g29410/LOC_Os04g57930/LOC_Os03g58630/LOC_Os04g53740/LOC_Os01g73234/LOC_Os05g11090/LOC_Os03g21000	13	9
BP	GO:0018904	ether metabolic process	13/498	30/9587	9.1223e-10	6.44035e-08	4.39791e-08	LOC_Os07g08840/LOC_Os04g44830/LOC_Os01g68480/LOC_Os03g55820/LOC_Os02g42700/LOC_Os02g35900/LOC_Os07g29410/LOC_Os04g57930/LOC_Os03g58630/LOC_Os04g53740/LOC_Os01g73234/LOC_Os05g11090/LOC_Os03g21000	13	9
BP	GO:0006082	organic acid metabolic process	50/498	398/9587	4.12941e-09	2.42947e-07	1.65901e-07	LOC_Os02g50240/LOC_Os10g33800/LOC_Os08g37790/LOC_Os02g07260/LOC_Os03g52170/LOC_Os01g67860/LOC_Os02g47850/LOC_Os02g55420/LOC_Os02g47590/LOC_Os02g42570/LOC_Os04g31070/LOC_Os03g14450/LOC_Os10g08550/LOC_Os01g55540/LOC_Os03g18130/LOC_Os12g42884/LOC_Os04g58110/LOC_Os02g07160/LOC_Os10g33270/LOC_Os12g43630/LOC_Os04g40990/LOC_Os01g51410/LOC_Os02g17390/LOC_Os02g10310/LOC_Os06g05860/LOC_Os08g36480/LOC_Os12g…	50	9
BP	GO:0043436	oxoacid metabolic process	49/498	396/9587	9.88291e-09	4.98381e-07	3.40329e-07	LOC_Os02g50240/LOC_Os10g33800/LOC_Os08g37790/LOC_Os02g07260/LOC_Os03g52170/LOC_Os01g67860/LOC_Os02g47850/LOC_Os02g55420/LOC_Os02g47590/LOC_Os02g42570/LOC_Os04g31070/LOC_Os03g14450/LOC_Os10g08550/LOC_Os01g55540/LOC_Os03g18130/LOC_Os12g42884/LOC_Os04g58110/LOC_Os02g07160/LOC_Os12g43630/LOC_Os04g40990/LOC_Os01g51410/LOC_Os02g17390/LOC_Os02g10310/LOC_Os06g05860/LOC_Os08g36480/LOC_Os12g37960/LOC_Os04g…	49	9
BP	GO:0006091	generation of precursor metabolites and energy	23/498	120/9587	4.17228e-08	1.81385e-06	1.23862e-06	LOC_Os02g07260/LOC_Os08g27840/LOC_Os01g67860/LOC_Os06g02144/LOC_Os09g17740/LOC_Os03g14450/LOC_Os10g08550/LOC_Os04g58110/LOC_Os03g19890/LOC_Os06g05860/LOC_Os02g14770/LOC_Os07g37250/LOC_Os11g05110/LOC_Os07g39710/LOC_Os03g39610/LOC_Os07g37550/LOC_Os07g08030/LOC_Os04g32020/LOC_Os09g12540/LOC_Os11g13890/LOC_Os04g24140/LOC_Os09g29070/LOC_Os02g52650	23	9
BP	GO:0019752	carboxylic acid metabolic process	47/498	390/9587	4.62454e-08	1.81385e-06	1.23862e-06	LOC_Os02g50240/LOC_Os10g33800/LOC_Os08g37790/LOC_Os02g07260/LOC_Os03g52170/LOC_Os01g67860/LOC_Os02g47850/LOC_Os02g55420/LOC_Os02g47590/LOC_Os02g42570/LOC_Os04g31070/LOC_Os03g14450/LOC_Os10g08550/LOC_Os01g55540/LOC_Os03g18130/LOC_Os12g42884/LOC_Os04g58110/LOC_Os02g07160/LOC_Os12g43630/LOC_Os04g40990/LOC_Os01g51410/LOC_Os02g17390/LOC_Os02g10310/LOC_Os06g05860/LOC_Os12g37960/LOC_Os04g31700/LOC_Os11g…	47	9
BP	GO:0045454	cell redox homeostasis	21/498	107/9587	1.06249e-07	3.75059e-06	2.56116e-06	LOC_Os07g08840/LOC_Os07g32570/LOC_Os04g44830/LOC_Os01g68480/LOC_Os03g55820/LOC_Os03g63420/LOC_Os10g34520/LOC_Os02g42700/LOC_Os04g42930/LOC_Os02g35900/LOC_Os10g35720/LOC_Os07g29410/LOC_Os02g56850/LOC_Os07g10256/LOC_Os04g57930/LOC_Os03g58630/LOC_Os05g48930/LOC_Os04g53740/LOC_Os01g73234/LOC_Os05g11090/LOC_Os03g21000	21	9
BP	GO:0019725	cellular homeostasis	23/498	131/9587	2.24506e-07	7.20459e-06	4.91979e-06	LOC_Os07g08840/LOC_Os07g32570/LOC_Os04g44830/LOC_Os01g68480/LOC_Os11g01530/LOC_Os03g55820/LOC_Os03g63420/LOC_Os10g34520/LOC_Os02g42700/LOC_Os12g01530/LOC_Os04g42930/LOC_Os02g35900/LOC_Os10g35720/LOC_Os07g29410/LOC_Os02g56850/LOC_Os07g10256/LOC_Os04g57930/LOC_Os03g58630/LOC_Os05g48930/LOC_Os04g53740/LOC_Os01g73234/LOC_Os05g11090/LOC_Os03g21000	23	9
BP	GO:0042592	homeostatic process	23/498	132/9587	2.58952e-07	7.61751e-06	5.20176e-06	LOC_Os07g08840/LOC_Os07g32570/LOC_Os04g44830/LOC_Os01g68480/LOC_Os11g01530/LOC_Os03g55820/LOC_Os03g63420/LOC_Os10g34520/LOC_Os02g42700/LOC_Os12g01530/LOC_Os04g42930/LOC_Os02g35900/LOC_Os10g35720/LOC_Os07g29410/LOC_Os02g56850/LOC_Os07g10256/LOC_Os04g57930/LOC_Os03g58630/LOC_Os05g48930/LOC_Os04g53740/LOC_Os01g73234/LOC_Os05g11090/LOC_Os03g21000	23	9
BP	GO:0009056	catabolic process	34/498	275/9587	2.02716e-06	5.37612e-05	3.67119e-05	LOC_Os11g26910/LOC_Os02g07260/LOC_Os06g40080/LOC_Os01g67860/LOC_Os07g32800/LOC_Os03g14450/LOC_Os10g08550/LOC_Os04g58110/LOC_Os01g51410/LOC_Os08g33540/LOC_Os02g42320/LOC_Os08g43540/LOC_Os01g59600/LOC_Os05g09490/LOC_Os06g06030/LOC_Os06g05860/LOC_Os03g48930/LOC_Os11g05110/LOC_Os03g57130/LOC_Os09g32800/LOC_Os05g05700/LOC_Os09g33986/LOC_Os03g08280/LOC_Os08g09240/LOC_Os06g43570/LOC_Os11g40140/LOC_Os03g…	34	9
BP	GO:0065008	regulation of biological quality	24/498	159/9587	2.13217e-06	5.37612e-05	3.67119e-05	LOC_Os07g08840/LOC_Os07g32570/LOC_Os04g44830/LOC_Os01g68480/LOC_Os11g01530/LOC_Os03g55820/LOC_Os03g63420/LOC_Os10g34520/LOC_Os02g42700/LOC_Os12g01530/LOC_Os04g42930/LOC_Os02g35900/LOC_Os10g35720/LOC_Os07g29410/LOC_Os02g56850/LOC_Os07g10256/LOC_Os04g57930/LOC_Os03g58630/LOC_Os05g48930/LOC_Os04g53740/LOC_Os08g15296/LOC_Os01g73234/LOC_Os05g11090/LOC_Os03g21000	24	9
BP	GO:0015979	photosynthesis	19/498	111/9587	3.76534e-06	8.8611e-05	6.05097e-05	LOC_Os07g05360/LOC_Os09g30340/LOC_Os09g17740/LOC_Os02g42570/LOC_Os12g08770/LOC_Os07g37250/LOC_Os05g50550/LOC_Os03g39610/LOC_Os01g58049/LOC_Os07g37550/LOC_Os07g05480/LOC_Os07g47640/LOC_Os09g12540/LOC_Os07g04840/LOC_Os08g15296/LOC_Os11g13890/LOC_Os01g71190/LOC_Os02g52650/LOC_Os03g36540	19	9
BP	GO:1901575	organic substance catabolic process	32/498	260/9587	4.48802e-06	9.90168e-05	6.76155e-05	LOC_Os11g26910/LOC_Os02g07260/LOC_Os06g40080/LOC_Os01g67860/LOC_Os03g14450/LOC_Os10g08550/LOC_Os04g58110/LOC_Os01g51410/LOC_Os08g33540/LOC_Os02g42320/LOC_Os08g43540/LOC_Os01g59600/LOC_Os05g09490/LOC_Os06g06030/LOC_Os06g05860/LOC_Os03g48930/LOC_Os11g05110/LOC_Os03g57130/LOC_Os09g32800/LOC_Os05g05700/LOC_Os09g33986/LOC_Os03g08280/LOC_Os06g43570/LOC_Os11g40140/LOC_Os03g22790/LOC_Os01g27150/LOC_Os03g…	32	9
BP	GO:0046034	ATP metabolic process	18/498	104/9587	5.75859e-06	0.000119575	8.16543e-05	LOC_Os02g07260/LOC_Os01g67860/LOC_Os06g37180/LOC_Os03g14450/LOC_Os10g08550/LOC_Os01g49190/LOC_Os07g32880/LOC_Os06g45120/LOC_Os08g37320/LOC_Os03g17070/LOC_Os04g58110/LOC_Os10g17280/LOC_Os05g47980/LOC_Os07g31300/LOC_Os06g05860/LOC_Os11g05110/LOC_Os06g43850/LOC_Os09g29070	18	9
BP	GO:0009150	purine ribonucleotide metabolic process	18/498	113/9587	1.89366e-05	0.000334231	0.000228236	LOC_Os02g07260/LOC_Os01g67860/LOC_Os03g14450/LOC_Os10g08550/LOC_Os01g49190/LOC_Os07g32880/LOC_Os08g37320/LOC_Os07g30970/LOC_Os03g17070/LOC_Os04g58110/LOC_Os10g17280/LOC_Os05g47980/LOC_Os07g31300/LOC_Os06g05860/LOC_Os11g05110/LOC_Os06g43850/LOC_Os05g06890/LOC_Os09g29070	18	9
BP	GO:0009259	ribonucleotide metabolic process	18/498	113/9587	1.89366e-05	0.000334231	0.000228236	LOC_Os02g07260/LOC_Os01g67860/LOC_Os03g14450/LOC_Os10g08550/LOC_Os01g49190/LOC_Os07g32880/LOC_Os08g37320/LOC_Os07g30970/LOC_Os03g17070/LOC_Os04g58110/LOC_Os10g17280/LOC_Os05g47980/LOC_Os07g31300/LOC_Os06g05860/LOC_Os11g05110/LOC_Os06g43850/LOC_Os05g06890/LOC_Os09g29070	18	9
BP	GO:0019693	ribose phosphate metabolic process	18/498	113/9587	1.89366e-05	0.000334231	0.000228236	LOC_Os02g07260/LOC_Os01g67860/LOC_Os03g14450/LOC_Os10g08550/LOC_Os01g49190/LOC_Os07g32880/LOC_Os08g37320/LOC_Os07g30970/LOC_Os03g17070/LOC_Os04g58110/LOC_Os10g17280/LOC_Os05g47980/LOC_Os07g31300/LOC_Os06g05860/LOC_Os11g05110/LOC_Os06g43850/LOC_Os05g06890/LOC_Os09g29070	18	9
BP	GO:0006163	purine nucleotide metabolic process	18/498	117/9587	3.07422e-05	0.000494748	0.000337848	LOC_Os02g07260/LOC_Os01g67860/LOC_Os03g14450/LOC_Os10g08550/LOC_Os01g49190/LOC_Os07g32880/LOC_Os08g37320/LOC_Os07g30970/LOC_Os03g17070/LOC_Os04g58110/LOC_Os10g17280/LOC_Os05g47980/LOC_Os07g31300/LOC_Os06g05860/LOC_Os11g05110/LOC_Os06g43850/LOC_Os05g06890/LOC_Os09g29070	18	9
BP	GO:0006720	isoprenoid metabolic process	9/498	33/9587	3.22357e-05	0.000494748	0.000337848	LOC_Os03g52170/LOC_Os01g50760/LOC_Os04g56230/LOC_Os07g36190/LOC_Os05g50550/LOC_Os02g44780/LOC_Os02g45660/LOC_Os02g39160/LOC_Os01g01710	9	9
BP	GO:0008299	isoprenoid biosynthetic process	9/498	33/9587	3.22357e-05	0.000494748	0.000337848	LOC_Os03g52170/LOC_Os01g50760/LOC_Os04g56230/LOC_Os07g36190/LOC_Os05g50550/LOC_Os02g44780/LOC_Os02g45660/LOC_Os02g39160/LOC_Os01g01710	9	9
BP	GO:0072521	purine-containing compound metabolic process	18/498	119/9587	3.88065e-05	0.000570779	0.000389767	LOC_Os02g07260/LOC_Os01g67860/LOC_Os03g14450/LOC_Os10g08550/LOC_Os01g49190/LOC_Os07g32880/LOC_Os08g37320/LOC_Os07g30970/LOC_Os03g17070/LOC_Os04g58110/LOC_Os10g17280/LOC_Os05g47980/LOC_Os07g31300/LOC_Os06g05860/LOC_Os11g05110/LOC_Os06g43850/LOC_Os05g06890/LOC_Os09g29070	18	9
BP	GO:0009117	nucleotide metabolic process	20/498	144/9587	5.16438e-05	0.00072921	0.000497955	LOC_Os02g07260/LOC_Os01g67860/LOC_Os03g14450/LOC_Os10g08550/LOC_Os01g49190/LOC_Os07g32880/LOC_Os08g37320/LOC_Os07g30970/LOC_Os03g17070/LOC_Os04g58110/LOC_Os10g17280/LOC_Os05g47980/LOC_Os07g31300/LOC_Os06g05860/LOC_Os11g08670/LOC_Os11g05110/LOC_Os06g43850/LOC_Os05g06890/LOC_Os01g73450/LOC_Os09g29070	20	9
BP	GO:0006753	nucleoside phosphate metabolic process	20/498	146/9587	6.30105e-05	0.000834337	0.000569742	LOC_Os02g07260/LOC_Os01g67860/LOC_Os03g14450/LOC_Os10g08550/LOC_Os01g49190/LOC_Os07g32880/LOC_Os08g37320/LOC_Os07g30970/LOC_Os03g17070/LOC_Os04g58110/LOC_Os10g17280/LOC_Os05g47980/LOC_Os07g31300/LOC_Os06g05860/LOC_Os11g08670/LOC_Os11g05110/LOC_Os06g43850/LOC_Os05g06890/LOC_Os01g73450/LOC_Os09g29070	20	9
BP	GO:0009765	photosynthesis, light harvesting	6/498	15/9587	6.38161e-05	0.000834337	0.000569742	LOC_Os09g17740/LOC_Os03g39610/LOC_Os07g37550/LOC_Os09g12540/LOC_Os11g13890/LOC_Os02g52650	6	9
BP	GO:0044248	cellular catabolic process	23/498	188/9587	0.000109067	0.00137503	0.000938964	LOC_Os11g26910/LOC_Os06g40080/LOC_Os07g32800/LOC_Os01g51410/LOC_Os02g42320/LOC_Os08g43540/LOC_Os01g59600/LOC_Os05g09490/LOC_Os06g06030/LOC_Os03g48930/LOC_Os03g57130/LOC_Os09g32800/LOC_Os05g05700/LOC_Os09g33986/LOC_Os03g08280/LOC_Os08g09240/LOC_Os06g43570/LOC_Os11g40140/LOC_Os01g27150/LOC_Os03g13970/LOC_Os06g01390/LOC_Os06g15360/LOC_Os09g34100	23	9
BP	GO:0030163	protein catabolic process	17/498	118/9587	0.000118049	0.00143694	0.000981242	LOC_Os11g26910/LOC_Os08g33540/LOC_Os02g42320/LOC_Os08g43540/LOC_Os01g59600/LOC_Os05g09490/LOC_Os06g06030/LOC_Os03g48930/LOC_Os09g32800/LOC_Os05g05700/LOC_Os09g33986/LOC_Os03g08280/LOC_Os06g43570/LOC_Os11g40140/LOC_Os01g27150/LOC_Os03g13970/LOC_Os06g15360	17	9
BP	GO:0044257	cellular protein catabolic process	16/498	109/9587	0.000148865	0.00169514	0.00115756	LOC_Os11g26910/LOC_Os02g42320/LOC_Os08g43540/LOC_Os01g59600/LOC_Os05g09490/LOC_Os06g06030/LOC_Os03g48930/LOC_Os09g32800/LOC_Os05g05700/LOC_Os09g33986/LOC_Os03g08280/LOC_Os06g43570/LOC_Os11g40140/LOC_Os01g27150/LOC_Os03g13970/LOC_Os06g15360	16	9
BP	GO:0051603	proteolysis involved in cellular protein catabolic process	16/498	109/9587	0.000148865	0.00169514	0.00115756	LOC_Os11g26910/LOC_Os02g42320/LOC_Os08g43540/LOC_Os01g59600/LOC_Os05g09490/LOC_Os06g06030/LOC_Os03g48930/LOC_Os09g32800/LOC_Os05g05700/LOC_Os09g33986/LOC_Os03g08280/LOC_Os06g43570/LOC_Os11g40140/LOC_Os01g27150/LOC_Os03g13970/LOC_Os06g15360	16	9
BP	GO:0006413	translational initiation	7/498	24/9587	0.000156221	0.00172331	0.0011768	LOC_Os06g23440/LOC_Os07g34589/LOC_Os01g58220/LOC_Os09g15770/LOC_Os01g73880/LOC_Os06g48350/LOC_Os05g41900	7	9
BP	GO:0009142	nucleoside triphosphate biosynthetic process	9/498	41/9587	0.000201946	0.00182787	0.00124819	LOC_Os01g49190/LOC_Os07g32880/LOC_Os08g37320/LOC_Os07g30970/LOC_Os03g17070/LOC_Os10g17280/LOC_Os05g47980/LOC_Os07g31300/LOC_Os06g43850	9	9
BP	GO:0009144	purine nucleoside triphosphate metabolic process	9/498	41/9587	0.000201946	0.00182787	0.00124819	LOC_Os01g49190/LOC_Os07g32880/LOC_Os08g37320/LOC_Os07g30970/LOC_Os03g17070/LOC_Os10g17280/LOC_Os05g47980/LOC_Os07g31300/LOC_Os06g43850	9	9
BP	GO:0009145	purine nucleoside triphosphate biosynthetic process	9/498	41/9587	0.000201946	0.00182787	0.00124819	LOC_Os01g49190/LOC_Os07g32880/LOC_Os08g37320/LOC_Os07g30970/LOC_Os03g17070/LOC_Os10g17280/LOC_Os05g47980/LOC_Os07g31300/LOC_Os06g43850	9	9
BP	GO:0009199	ribonucleoside triphosphate metabolic process	9/498	41/9587	0.000201946	0.00182787	0.00124819	LOC_Os01g49190/LOC_Os07g32880/LOC_Os08g37320/LOC_Os07g30970/LOC_Os03g17070/LOC_Os10g17280/LOC_Os05g47980/LOC_Os07g31300/LOC_Os06g43850	9	9
BP	GO:0009201	ribonucleoside triphosphate biosynthetic process	9/498	41/9587	0.000201946	0.00182787	0.00124819	LOC_Os01g49190/LOC_Os07g32880/LOC_Os08g37320/LOC_Os07g30970/LOC_Os03g17070/LOC_Os10g17280/LOC_Os05g47980/LOC_Os07g31300/LOC_Os06g43850	9	9
BP	GO:0009205	purine ribonucleoside triphosphate metabolic process	9/498	41/9587	0.000201946	0.00182787	0.00124819	LOC_Os01g49190/LOC_Os07g32880/LOC_Os08g37320/LOC_Os07g30970/LOC_Os03g17070/LOC_Os10g17280/LOC_Os05g47980/LOC_Os07g31300/LOC_Os06g43850	9	9
BP	GO:0009206	purine ribonucleoside triphosphate biosynthetic process	9/498	41/9587	0.000201946	0.00182787	0.00124819	LOC_Os01g49190/LOC_Os07g32880/LOC_Os08g37320/LOC_Os07g30970/LOC_Os03g17070/LOC_Os10g17280/LOC_Os05g47980/LOC_Os07g31300/LOC_Os06g43850	9	9
BP	GO:0006457	protein folding	15/498	101/9587	0.000208664	0.00184146	0.00125748	LOC_Os02g02890/LOC_Os08g39140/LOC_Os02g52290/LOC_Os09g30412/LOC_Os08g44520/LOC_Os06g09679/LOC_Os09g26730/LOC_Os10g41710/LOC_Os04g35180/LOC_Os08g41390/LOC_Os09g30418/LOC_Os02g28980/LOC_Os06g45340/LOC_Os02g35630/LOC_Os05g01270	15	9
BP	GO:0006081	cellular aldehyde metabolic process	5/498	12/9587	0.00021649	0.00186393	0.00127282	LOC_Os03g52170/LOC_Os10g01080/LOC_Os07g01020/LOC_Os04g40990/LOC_Os09g34100	5	9
BP	GO:0006520	cellular amino acid metabolic process	22/498	185/9587	0.000231391	0.0019249	0.00131445	LOC_Os02g50240/LOC_Os08g37790/LOC_Os02g47850/LOC_Os02g55420/LOC_Os02g47590/LOC_Os01g55540/LOC_Os03g18130/LOC_Os12g42884/LOC_Os02g07160/LOC_Os01g51410/LOC_Os02g10310/LOC_Os12g37960/LOC_Os03g42110/LOC_Os10g37980/LOC_Os09g12290/LOC_Os04g32650/LOC_Os05g07030/LOC_Os05g45710/LOC_Os05g49800/LOC_Os03g04169/LOC_Os09g16910/LOC_Os07g42960	22	9
BP	GO:0019637	organophosphate metabolic process	27/498	250/9587	0.000238322	0.0019249	0.00131445	LOC_Os02g07260/LOC_Os03g52170/LOC_Os10g01080/LOC_Os01g67860/LOC_Os06g02144/LOC_Os03g14450/LOC_Os10g08550/LOC_Os01g49190/LOC_Os07g32880/LOC_Os08g37320/LOC_Os07g30970/LOC_Os03g09250/LOC_Os03g17070/LOC_Os04g58110/LOC_Os07g01020/LOC_Os10g17280/LOC_Os05g47980/LOC_Os07g31300/LOC_Os06g05860/LOC_Os11g08670/LOC_Os11g05110/LOC_Os06g43850/LOC_Os05g06890/LOC_Os07g08030/LOC_Os01g73450/LOC_Os04g24140/LOC_Os09g…	27	9
BP	GO:0006790	sulfur compound metabolic process	10/498	51/9587	0.000243207	0.0019249	0.00131445	LOC_Os01g47340/LOC_Os05g04510/LOC_Os02g42570/LOC_Os11g07916/LOC_Os01g61400/LOC_Os12g42884/LOC_Os03g20010/LOC_Os01g22010/LOC_Os05g45710/LOC_Os03g47610	10	9
BP	GO:0009141	nucleoside triphosphate metabolic process	9/498	42/9587	0.000245384	0.0019249	0.00131445	LOC_Os01g49190/LOC_Os07g32880/LOC_Os08g37320/LOC_Os07g30970/LOC_Os03g17070/LOC_Os10g17280/LOC_Os05g47980/LOC_Os07g31300/LOC_Os06g43850	9	9
BP	GO:0055086	nucleobase-containing small molecule metabolic process	21/498	174/9587	0.000260165	0.00199648	0.00136333	LOC_Os02g07260/LOC_Os01g67860/LOC_Os03g14450/LOC_Os10g08550/LOC_Os01g49190/LOC_Os07g32880/LOC_Os12g39860/LOC_Os08g37320/LOC_Os07g30970/LOC_Os03g17070/LOC_Os04g58110/LOC_Os10g17280/LOC_Os05g47980/LOC_Os07g31300/LOC_Os06g05860/LOC_Os11g08670/LOC_Os11g05110/LOC_Os06g43850/LOC_Os05g06890/LOC_Os01g73450/LOC_Os09g29070	21	9
BP	GO:1901565	organonitrogen compound catabolic process	19/498	155/9587	0.00041459	0.00306821	0.00209518	LOC_Os11g26910/LOC_Os06g40080/LOC_Os01g51410/LOC_Os08g33540/LOC_Os02g42320/LOC_Os08g43540/LOC_Os01g59600/LOC_Os05g09490/LOC_Os06g06030/LOC_Os03g48930/LOC_Os09g32800/LOC_Os05g05700/LOC_Os09g33986/LOC_Os03g08280/LOC_Os06g43570/LOC_Os11g40140/LOC_Os01g27150/LOC_Os03g13970/LOC_Os06g15360	19	9
BP	GO:0006754	ATP biosynthetic process	8/498	36/9587	0.000417207	0.00306821	0.00209518	LOC_Os01g49190/LOC_Os07g32880/LOC_Os08g37320/LOC_Os03g17070/LOC_Os10g17280/LOC_Os05g47980/LOC_Os07g31300/LOC_Os06g43850	8	9
BP	GO:0006090	pyruvate metabolic process	10/498	55/9587	0.000461942	0.00332787	0.0022725	LOC_Os02g07260/LOC_Os03g52170/LOC_Os01g67860/LOC_Os03g14450/LOC_Os10g08550/LOC_Os04g58110/LOC_Os06g05860/LOC_Os11g05110/LOC_Os05g33570/LOC_Os09g29070	10	9
BP	GO:0022411	cellular component disassembly	7/498	30/9587	0.000700508	0.00484862	0.00331097	LOC_Os12g43340/LOC_Os07g40580/LOC_Os03g56790/LOC_Os03g55150/LOC_Os12g32240/LOC_Os03g13950/LOC_Os07g39870	7	9
BP	GO:0032984	protein-containing complex disassembly	7/498	30/9587	0.000700508	0.00484862	0.00331097	LOC_Os12g43340/LOC_Os07g40580/LOC_Os03g56790/LOC_Os03g55150/LOC_Os12g32240/LOC_Os03g13950/LOC_Os07g39870	7	9
BP	GO:0009057	macromolecule catabolic process	19/498	166/9587	0.000972309	0.00660048	0.00450726	LOC_Os11g26910/LOC_Os08g33540/LOC_Os02g42320/LOC_Os08g43540/LOC_Os01g59600/LOC_Os05g09490/LOC_Os06g06030/LOC_Os03g48930/LOC_Os03g57130/LOC_Os09g32800/LOC_Os05g05700/LOC_Os09g33986/LOC_Os03g08280/LOC_Os06g43570/LOC_Os11g40140/LOC_Os03g22790/LOC_Os01g27150/LOC_Os03g13970/LOC_Os06g15360	19	9
BP	GO:0007034	vacuolar transport	5/498	16/9587	0.00100389	0.00668631	0.00456587	LOC_Os06g43590/LOC_Os09g09480/LOC_Os06g40620/LOC_Os05g01250/LOC_Os10g33660	5	9
BP	GO:0006739	NADP metabolic process	4/498	10/9587	0.00117538	0.00768349	0.00524681	LOC_Os06g02144/LOC_Os11g08670/LOC_Os07g08030/LOC_Os04g24140	4	9
BP	GO:0009152	purine ribonucleotide biosynthetic process	9/498	52/9587	0.00127566	0.00790013	0.00539475	LOC_Os01g49190/LOC_Os07g32880/LOC_Os08g37320/LOC_Os07g30970/LOC_Os03g17070/LOC_Os10g17280/LOC_Os05g47980/LOC_Os07g31300/LOC_Os06g43850	9	9
BP	GO:0009260	ribonucleotide biosynthetic process	9/498	52/9587	0.00127566	0.00790013	0.00539475	LOC_Os01g49190/LOC_Os07g32880/LOC_Os08g37320/LOC_Os07g30970/LOC_Os03g17070/LOC_Os10g17280/LOC_Os05g47980/LOC_Os07g31300/LOC_Os06g43850	9	9
BP	GO:0046390	ribose phosphate biosynthetic process	9/498	52/9587	0.00127566	0.00790013	0.00539475	LOC_Os01g49190/LOC_Os07g32880/LOC_Os08g37320/LOC_Os07g30970/LOC_Os03g17070/LOC_Os10g17280/LOC_Os05g47980/LOC_Os07g31300/LOC_Os06g43850	9	9
BP	GO:1901617	organic hydroxy compound biosynthetic process	5/498	17/9587	0.00136204	0.00828969	0.00566077	LOC_Os10g01080/ChrSy.fgenesh.gene.86/LOC_Os03g09250/LOC_Os07g01020/LOC_Os03g47610	5	9
BP	GO:0044265	cellular macromolecule catabolic process	17/498	146/9587	0.00146423	0.00876055	0.00598231	LOC_Os11g26910/LOC_Os02g42320/LOC_Os08g43540/LOC_Os01g59600/LOC_Os05g09490/LOC_Os06g06030/LOC_Os03g48930/LOC_Os03g57130/LOC_Os09g32800/LOC_Os05g05700/LOC_Os09g33986/LOC_Os03g08280/LOC_Os06g43570/LOC_Os11g40140/LOC_Os01g27150/LOC_Os03g13970/LOC_Os06g15360	17	9
BP	GO:0016052	carbohydrate catabolic process	10/498	64/9587	0.00157417	0.00926138	0.0063243	LOC_Os02g07260/LOC_Os01g67860/LOC_Os03g14450/LOC_Os10g08550/LOC_Os04g58110/LOC_Os06g05860/LOC_Os11g05110/LOC_Os03g22790/LOC_Os09g29070/LOC_Os01g60190	10	9
BP	GO:0006165	nucleoside diphosphate phosphorylation	9/498	54/9587	0.00168173	0.00957501	0.00653847	LOC_Os02g07260/LOC_Os01g67860/LOC_Os03g14450/LOC_Os10g08550/LOC_Os07g30970/LOC_Os04g58110/LOC_Os06g05860/LOC_Os11g05110/LOC_Os09g29070	9	9
BP	GO:0046939	nucleotide phosphorylation	9/498	54/9587	0.00168173	0.00957501	0.00653847	LOC_Os02g07260/LOC_Os01g67860/LOC_Os03g14450/LOC_Os10g08550/LOC_Os07g30970/LOC_Os04g58110/LOC_Os06g05860/LOC_Os11g05110/LOC_Os09g29070	9	9
BP	GO:0006414	translational elongation	5/498	18/9587	0.00180627	0.0101208	0.00691121	LOC_Os07g40580/LOC_Os03g55150/LOC_Os07g46750/LOC_Os12g32240/LOC_Os02g12794	5	9
BP	GO:0006164	purine nucleotide biosynthetic process	9/498	56/9587	0.00218533	0.011868	0.00810431	LOC_Os01g49190/LOC_Os07g32880/LOC_Os08g37320/LOC_Os07g30970/LOC_Os03g17070/LOC_Os10g17280/LOC_Os05g47980/LOC_Os07g31300/LOC_Os06g43850	9	9
BP	GO:0009132	nucleoside diphosphate metabolic process	9/498	56/9587	0.00218533	0.011868	0.00810431	LOC_Os02g07260/LOC_Os01g67860/LOC_Os03g14450/LOC_Os10g08550/LOC_Os07g30970/LOC_Os04g58110/LOC_Os06g05860/LOC_Os11g05110/LOC_Os09g29070	9	9
BP	GO:0016226	iron-sulfur cluster assembly	4/498	12/9587	0.00254923	0.013431	0.00917163	LOC_Os01g47340/LOC_Os11g07916/LOC_Os01g61400/LOC_Os03g20010	4	9
BP	GO:0031163	metallo-sulfur cluster assembly	4/498	12/9587	0.00254923	0.013431	0.00917163	LOC_Os01g47340/LOC_Os11g07916/LOC_Os01g61400/LOC_Os03g20010	4	9
BP	GO:0072522	purine-containing compound biosynthetic process	9/498	58/9587	0.0028022	0.0145467	0.0099335	LOC_Os01g49190/LOC_Os07g32880/LOC_Os08g37320/LOC_Os07g30970/LOC_Os03g17070/LOC_Os10g17280/LOC_Os05g47980/LOC_Os07g31300/LOC_Os06g43850	9	9
BP	GO:0009165	nucleotide biosynthetic process	11/498	81/9587	0.00297344	0.0149946	0.0102394	LOC_Os01g49190/LOC_Os07g32880/LOC_Os08g37320/LOC_Os07g30970/LOC_Os03g17070/LOC_Os10g17280/LOC_Os05g47980/LOC_Os07g31300/LOC_Os11g08670/LOC_Os06g43850/LOC_Os01g73450	11	9
BP	GO:1901293	nucleoside phosphate biosynthetic process	11/498	81/9587	0.00297344	0.0149946	0.0102394	LOC_Os01g49190/LOC_Os07g32880/LOC_Os08g37320/LOC_Os07g30970/LOC_Os03g17070/LOC_Os10g17280/LOC_Os05g47980/LOC_Os07g31300/LOC_Os11g08670/LOC_Os06g43850/LOC_Os01g73450	11	9
BP	GO:0006096	glycolytic process	8/498	49/9587	0.00343787	0.015968	0.010904	LOC_Os02g07260/LOC_Os01g67860/LOC_Os03g14450/LOC_Os10g08550/LOC_Os04g58110/LOC_Os06g05860/LOC_Os11g05110/LOC_Os09g29070	8	9
BP	GO:0006757	ATP generation from ADP	8/498	49/9587	0.00343787	0.015968	0.010904	LOC_Os02g07260/LOC_Os01g67860/LOC_Os03g14450/LOC_Os10g08550/LOC_Os04g58110/LOC_Os06g05860/LOC_Os11g05110/LOC_Os09g29070	8	9
BP	GO:0009135	purine nucleoside diphosphate metabolic process	8/498	49/9587	0.00343787	0.015968	0.010904	LOC_Os02g07260/LOC_Os01g67860/LOC_Os03g14450/LOC_Os10g08550/LOC_Os04g58110/LOC_Os06g05860/LOC_Os11g05110/LOC_Os09g29070	8	9
BP	GO:0009179	purine ribonucleoside diphosphate metabolic process	8/498	49/9587	0.00343787	0.015968	0.010904	LOC_Os02g07260/LOC_Os01g67860/LOC_Os03g14450/LOC_Os10g08550/LOC_Os04g58110/LOC_Os06g05860/LOC_Os11g05110/LOC_Os09g29070	8	9
BP	GO:0009185	ribonucleoside diphosphate metabolic process	8/498	49/9587	0.00343787	0.015968	0.010904	LOC_Os02g07260/LOC_Os01g67860/LOC_Os03g14450/LOC_Os10g08550/LOC_Os04g58110/LOC_Os06g05860/LOC_Os11g05110/LOC_Os09g29070	8	9
BP	GO:0046031	ADP metabolic process	8/498	49/9587	0.00343787	0.015968	0.010904	LOC_Os02g07260/LOC_Os01g67860/LOC_Os03g14450/LOC_Os10g08550/LOC_Os04g58110/LOC_Os06g05860/LOC_Os11g05110/LOC_Os09g29070	8	9
BP	GO:0019684	photosynthesis, light reaction	7/498	39/9587	0.00353181	0.0161913	0.0110565	LOC_Os09g17740/LOC_Os07g37250/LOC_Os03g39610/LOC_Os07g37550/LOC_Os09g12540/LOC_Os11g13890/LOC_Os02g52650	7	9
BP	GO:0043933	protein-containing complex organization	12/498	95/9587	0.00361492	0.0163598	0.0111716	LOC_Os12g43340/LOC_Os07g40580/LOC_Os03g56790/LOC_Os03g55150/LOC_Os12g32240/LOC_Os11g04500/LOC_Os12g04270/LOC_Os07g37250/LOC_Os03g13950/LOC_Os09g23730/LOC_Os07g39870/LOC_Os06g04020	12	9
BP	GO:0033013	tetrapyrrole metabolic process	5/498	21/9587	0.00377042	0.0168476	0.0115047	LOC_Os06g40080/LOC_Os10g35840/LOC_Os02g03740/LOC_Os06g49110/LOC_Os03g36540	5	9
BP	GO:0044272	sulfur compound biosynthetic process	6/498	30/9587	0.00389425	0.0171834	0.011734	LOC_Os05g04510/LOC_Os02g42570/LOC_Os12g42884/LOC_Os01g22010/LOC_Os05g45710/LOC_Os03g47610	6	9
BP	GO:1901615	organic hydroxy compound metabolic process	6/498	32/9587	0.00544351	0.0237229	0.0161997	LOC_Os10g01080/ChrSy.fgenesh.gene.86/LOC_Os03g09250/LOC_Os07g01020/LOC_Os09g34100/LOC_Os03g47610	6	9
BP	GO:0032787	monocarboxylic acid metabolic process	17/498	166/9587	0.00564205	0.0242883	0.0165857	LOC_Os02g07260/LOC_Os03g52170/LOC_Os01g67860/LOC_Os02g42570/LOC_Os04g31070/LOC_Os03g14450/LOC_Os10g08550/LOC_Os04g58110/LOC_Os04g40990/LOC_Os02g17390/LOC_Os06g05860/LOC_Os11g05110/LOC_Os05g33570/LOC_Os06g01390/LOC_Os09g29070/LOC_Os01g69080/LOC_Os09g34100	17	9
BP	GO:1901135	carbohydrate derivative metabolic process	23/498	256/9587	0.00724985	0.0303789	0.0207448	LOC_Os02g07260/LOC_Os03g52170/LOC_Os01g67860/LOC_Os06g02144/LOC_Os03g14450/LOC_Os10g08550/LOC_Os01g49190/LOC_Os07g32880/LOC_Os12g39860/LOC_Os08g37320/LOC_Os07g30970/LOC_Os03g17070/LOC_Os04g58110/LOC_Os10g17280/LOC_Os05g47980/LOC_Os07g31300/LOC_Os06g05860/LOC_Os11g05110/LOC_Os06g43850/LOC_Os05g06890/LOC_Os07g08030/LOC_Os04g24140/LOC_Os09g29070	23	9
BP	GO:0090407	organophosphate biosynthetic process	15/498	143/9587	0.00727787	0.0303789	0.0207448	LOC_Os03g52170/LOC_Os10g01080/LOC_Os01g49190/LOC_Os07g32880/LOC_Os08g37320/LOC_Os07g30970/LOC_Os03g09250/LOC_Os03g17070/LOC_Os07g01020/LOC_Os10g17280/LOC_Os05g47980/LOC_Os07g31300/LOC_Os11g08670/LOC_Os06g43850/LOC_Os01g73450	15	9
BP	GO:0015985	energy coupled proton transport, down electrochemical gradient	6/498	34/9587	0.00740108	0.0303789	0.0207448	LOC_Os07g32880/LOC_Os08g37320/LOC_Os03g17070/LOC_Os10g17280/LOC_Os07g31300/LOC_Os06g43850	6	9
BP	GO:0015986	proton motive force-driven ATP synthesis	6/498	34/9587	0.00740108	0.0303789	0.0207448	LOC_Os07g32880/LOC_Os08g37320/LOC_Os03g17070/LOC_Os10g17280/LOC_Os07g31300/LOC_Os06g43850	6	9
BP	GO:0022607	cellular component assembly	12/498	105/9587	0.00809173	0.032832	0.0224199	LOC_Os01g47340/LOC_Os07g32800/LOC_Os11g07916/LOC_Os01g61400/LOC_Os03g20010/LOC_Os11g04500/LOC_Os12g04270/LOC_Os07g37250/LOC_Os08g09240/LOC_Os09g23730/LOC_Os07g44620/LOC_Os06g04020	12	9
BP	GO:0008652	cellular amino acid biosynthetic process	8/498	57/9587	0.00877269	0.0351905	0.0240305	LOC_Os02g50240/LOC_Os03g18130/LOC_Os12g42884/LOC_Os12g37960/LOC_Os03g42110/LOC_Os10g37980/LOC_Os05g45710/LOC_Os03g04169	8	9
BP	GO:1902600	proton transmembrane transport	6/498	36/9587	0.00982158	0.0389553	0.0266013	LOC_Os07g32880/LOC_Os08g37320/LOC_Os03g17070/LOC_Os10g17280/LOC_Os07g31300/LOC_Os06g43850	6	9
BP	GO:0033014	tetrapyrrole biosynthetic process	4/498	17/9587	0.00996778	0.0390959	0.0266973	LOC_Os10g35840/LOC_Os02g03740/LOC_Os06g49110/LOC_Os03g36540	4	9
BP	GO:0044283	small molecule biosynthetic process	19/498	206/9587	0.0107196	0.0415826	0.0283954	LOC_Os02g50240/LOC_Os08g37790/LOC_Os10g01080/ChrSy.fgenesh.gene.86/LOC_Os02g42570/LOC_Os03g09250/LOC_Os03g18130/LOC_Os12g42884/LOC_Os07g01020/LOC_Os12g37960/LOC_Os03g42110/LOC_Os10g37980/LOC_Os05g45710/LOC_Os05g49800/LOC_Os03g04169/LOC_Os02g03740/LOC_Os09g29070/LOC_Os07g42960/LOC_Os03g47610	19	9
BP	GO:0006099	tricarboxylic acid cycle	3/498	10/9587	0.0127118	0.0487745	0.0333066	LOC_Os08g27840/LOC_Os02g14770/LOC_Os04g32020	3	9
CC	GO:0005840	ribosome	76/243	322/3692	6.14809e-26	6.82438e-24	5.30678e-24	LOC_Os05g07700/LOC_Os10g27174/LOC_Os09g31180/LOC_Os11g03400/LOC_Os12g38000/LOC_Os01g22490/LOC_Os03g13170/LOC_Os08g41300/LOC_Os10g27190/LOC_Os03g04590/LOC_Os03g22460/LOC_Os03g21940/LOC_Os09g08430/LOC_Os12g03090/LOC_Os02g30050/LOC_Os12g32380/LOC_Os03g59310/LOC_Os03g58050/LOC_Os05g38520/LOC_Os02g54470/LOC_Os01g48770/LOC_Os02g56960/LOC_Os01g61814/LOC_Os06g04290/LOC_Os07g47710/LOC_Os05g39960/LOC_Os04g…	76	9
CC	GO:0000502	proteasome complex	13/243	28/3692	4.89539e-09	2.71694e-07	2.11275e-07	LOC_Os02g42320/LOC_Os08g43540/LOC_Os01g59600/LOC_Os05g09490/LOC_Os06g06030/LOC_Os03g48930/LOC_Os07g25420/LOC_Os09g32800/LOC_Os09g33986/LOC_Os03g08280/LOC_Os06g43570/LOC_Os11g40140/LOC_Os03g13970	13	9
CC	GO:1905369	endopeptidase complex	13/243	32/3692	3.57669e-08	1.32338e-06	1.02908e-06	LOC_Os02g42320/LOC_Os08g43540/LOC_Os01g59600/LOC_Os05g09490/LOC_Os06g06030/LOC_Os03g48930/LOC_Os07g25420/LOC_Os09g32800/LOC_Os09g33986/LOC_Os03g08280/LOC_Os06g43570/LOC_Os11g40140/LOC_Os03g13970	13	9
CC	GO:0005839	proteasome core complex	11/243	23/3692	5.36689e-08	1.48931e-06	1.15812e-06	LOC_Os02g42320/LOC_Os08g43540/LOC_Os01g59600/LOC_Os05g09490/LOC_Os06g06030/LOC_Os03g48930/LOC_Os09g32800/LOC_Os09g33986/LOC_Os03g08280/LOC_Os06g43570/LOC_Os11g40140	11	9
CC	GO:1905368	peptidase complex	13/243	40/3692	7.68661e-07	1.70643e-05	1.32695e-05	LOC_Os02g42320/LOC_Os08g43540/LOC_Os01g59600/LOC_Os05g09490/LOC_Os06g06030/LOC_Os03g48930/LOC_Os07g25420/LOC_Os09g32800/LOC_Os09g33986/LOC_Os03g08280/LOC_Os06g43570/LOC_Os11g40140/LOC_Os03g13970	13	9
CC	GO:0016469	proton-transporting two-sector ATPase complex	14/243	63/3692	4.00292e-05	0.00066172	0.000514566	LOC_Os01g40470/LOC_Os06g37180/LOC_Os01g46980/LOC_Os04g51270/LOC_Os01g49190/LOC_Os07g32880/LOC_Os06g45120/LOC_Os08g37320/LOC_Os03g17070/LOC_Os10g17280/LOC_Os05g51530/LOC_Os05g47980/LOC_Os07g31300/LOC_Os11g06890	14	9
CC	GO:0005740	mitochondrial envelope	12/243	48/3692	4.17301e-05	0.00066172	0.000514566	LOC_Os07g36800/LOC_Os01g49190/LOC_Os08g37320/LOC_Os05g47980/LOC_Os03g56190/LOC_Os03g19890/LOC_Os03g10510/LOC_Os01g42650/LOC_Os09g20660/LOC_Os05g03150/LOC_Os07g41330/LOC_Os09g19734	12	9
CC	GO:0005743	mitochondrial inner membrane	9/243	30/3692	8.41469e-05	0.00108296	0.00084213	LOC_Os07g36800/LOC_Os01g49190/LOC_Os08g37320/LOC_Os05g47980/LOC_Os03g56190/LOC_Os03g19890/LOC_Os09g20660/LOC_Os05g03150/LOC_Os07g41330	9	9
CC	GO:0031966	mitochondrial membrane	11/243	44/3692	8.78074e-05	0.00108296	0.00084213	LOC_Os07g36800/LOC_Os01g49190/LOC_Os08g37320/LOC_Os05g47980/LOC_Os03g56190/LOC_Os03g19890/LOC_Os03g10510/LOC_Os09g20660/LOC_Os05g03150/LOC_Os07g41330/LOC_Os09g19734	11	9
CC	GO:0019866	organelle inner membrane	9/243	31/3692	0.000111852	0.00124156	0.000965463	LOC_Os07g36800/LOC_Os01g49190/LOC_Os08g37320/LOC_Os05g47980/LOC_Os03g56190/LOC_Os03g19890/LOC_Os09g20660/LOC_Os05g03150/LOC_Os07g41330	9	9
CC	GO:0031967	organelle envelope	13/243	64/3692	0.000201134	0.00186049	0.00144676	LOC_Os07g36800/LOC_Os01g49190/LOC_Os08g37320/LOC_Os05g47980/LOC_Os03g56190/LOC_Os03g19890/LOC_Os03g10510/LOC_Os01g42650/LOC_Os05g28190/LOC_Os09g20660/LOC_Os05g03150/LOC_Os07g41330/LOC_Os09g19734	13	9
CC	GO:0031975	envelope	13/243	64/3692	0.000201134	0.00186049	0.00144676	LOC_Os07g36800/LOC_Os01g49190/LOC_Os08g37320/LOC_Os05g47980/LOC_Os03g56190/LOC_Os03g19890/LOC_Os03g10510/LOC_Os01g42650/LOC_Os05g28190/LOC_Os09g20660/LOC_Os05g03150/LOC_Os07g41330/LOC_Os09g19734	13	9
CC	GO:0098796	membrane protein complex	29/243	223/3692	0.00023364	0.00197768	0.00153788	LOC_Os07g05360/LOC_Os09g30340/LOC_Os01g40470/LOC_Os06g37180/LOC_Os01g46980/LOC_Os04g51270/LOC_Os01g49190/LOC_Os07g32880/LOC_Os06g45120/LOC_Os08g37320/LOC_Os03g17070/LOC_Os10g17280/LOC_Os06g51510/LOC_Os05g51530/LOC_Os05g47980/LOC_Os03g56190/LOC_Os07g31300/LOC_Os12g08770/LOC_Os05g03150/LOC_Os01g58049/LOC_Os07g05480/LOC_Os04g58240/LOC_Os11g24560/LOC_Os07g41330/LOC_Os07g47640/LOC_Os07g04840/LOC_Os08g…	29	9
CC	GO:0140535	intracellular protein-containing complex	17/243	101/3692	0.000249437	0.00197768	0.00153788	LOC_Os02g42320/LOC_Os08g43540/LOC_Os05g01710/LOC_Os01g59600/LOC_Os05g09490/LOC_Os06g06030/LOC_Os03g48930/LOC_Os07g25420/LOC_Os03g57130/LOC_Os09g32800/LOC_Os09g33986/LOC_Os03g08280/LOC_Os06g43570/LOC_Os01g01700/LOC_Os11g40140/LOC_Os03g13970/LOC_Os02g47870	17	9
CC	GO:0033178	proton-transporting two-sector ATPase complex, catalytic domain	9/243	38/3692	0.000601781	0.00445318	0.00346288	LOC_Os06g37180/LOC_Os01g46980/LOC_Os01g49190/LOC_Os07g32880/LOC_Os06g45120/LOC_Os10g17280/LOC_Os05g51530/LOC_Os05g47980/LOC_Os07g31300	9	9
CC	GO:0005739	mitochondrion	16/243	102/3692	0.000853309	0.00591983	0.00460338	LOC_Os07g36800/LOC_Os01g49190/LOC_Os08g37320/LOC_Os03g03770/LOC_Os05g47980/LOC_Os03g56190/LOC_Os04g08350/LOC_Os03g19890/LOC_Os03g10510/LOC_Os01g42650/LOC_Os09g20660/LOC_Os05g03150/LOC_Os07g41330/LOC_Os01g05060/LOC_Os03g24590/LOC_Os09g19734	16	9
CC	GO:0019773	proteasome core complex, alpha-subunit complex	5/243	13/3692	0.000984866	0.0064306	0.00500056	LOC_Os02g42320/LOC_Os08g43540/LOC_Os01g59600/LOC_Os03g08280/LOC_Os11g40140	5	9
CC	GO:0045259	proton-transporting ATP synthase complex	7/243	28/3692	0.00175636	0.0108309	0.00842231	LOC_Os01g49190/LOC_Os07g32880/LOC_Os08g37320/LOC_Os03g17070/LOC_Os10g17280/LOC_Os05g47980/LOC_Os07g31300	7	9
CC	GO:0005681	spliceosomal complex	5/243	15/3692	0.00206037	0.011518	0.00895665	LOC_Os10g34520/LOC_Os06g01700/LOC_Os06g07080/LOC_Os07g10256/LOC_Os02g52250	5	9
CC	GO:0031090	organelle membrane	19/243	142/3692	0.00207532	0.011518	0.00895665	LOC_Os07g36800/LOC_Os04g51270/LOC_Os01g49190/LOC_Os08g37320/LOC_Os06g03660/LOC_Os06g51510/LOC_Os05g47980/LOC_Os03g56190/LOC_Os03g19890/LOC_Os03g10510/LOC_Os09g20660/LOC_Os08g04620/LOC_Os05g03150/LOC_Os04g58240/LOC_Os07g37270/LOC_Os11g24560/LOC_Os07g41330/LOC_Os09g19734/LOC_Os03g02590	19	9
CC	GO:0098800	inner mitochondrial membrane protein complex	6/243	23/3692	0.0029786	0.015744	0.0122429	LOC_Os01g49190/LOC_Os08g37320/LOC_Os05g47980/LOC_Os03g56190/LOC_Os05g03150/LOC_Os07g41330	6	9
CC	GO:0098798	mitochondrial protein-containing complex	6/243	25/3692	0.00467604	0.0235928	0.0183462	LOC_Os01g49190/LOC_Os08g37320/LOC_Os05g47980/LOC_Os03g56190/LOC_Os05g03150/LOC_Os07g41330	6	9
CC	GO:0045261	proton-transporting ATP synthase complex, catalytic core F(1)	5/243	18/3692	0.00499399	0.0241014	0.0187418	LOC_Os01g49190/LOC_Os07g32880/LOC_Os10g17280/LOC_Os05g47980/LOC_Os07g31300	5	9
CC	GO:1902494	catalytic complex	22/243	192/3692	0.00672489	0.0311026	0.024186	LOC_Os07g05360/LOC_Os03g14450/LOC_Os10g08550/LOC_Os02g42320/LOC_Os08g43540/LOC_Os05g01710/LOC_Os01g59600/LOC_Os05g09490/LOC_Os06g06030/LOC_Os03g48930/LOC_Os07g25420/LOC_Os09g32800/LOC_Os05g03150/LOC_Os09g33986/LOC_Os03g08280/LOC_Os06g43570/LOC_Os01g01700/LOC_Os11g40140/LOC_Os03g13970/LOC_Os07g04840/LOC_Os02g47870/LOC_Os01g71190	22	9
MF	GO:0003735	structural constituent of ribosome	76/638	326/14341	3.89792e-34	5.8537e-32	4.02986e-32	LOC_Os05g07700/LOC_Os10g27174/LOC_Os09g31180/LOC_Os11g03400/LOC_Os12g38000/LOC_Os01g22490/LOC_Os03g13170/LOC_Os08g41300/LOC_Os10g27190/LOC_Os03g04590/LOC_Os03g22460/LOC_Os03g21940/LOC_Os09g08430/LOC_Os12g03090/LOC_Os02g30050/LOC_Os12g32380/LOC_Os03g59310/LOC_Os03g58050/LOC_Os05g38520/LOC_Os02g54470/LOC_Os01g48770/LOC_Os02g56960/LOC_Os01g61814/LOC_Os06g04290/LOC_Os07g47710/LOC_Os05g39960/LOC_Os04g…	76	9
MF	GO:0005198	structural molecule activity	78/638	345/14341	4.93983e-34	5.8537e-32	4.02986e-32	LOC_Os05g07700/LOC_Os10g27174/LOC_Os09g31180/LOC_Os11g03400/LOC_Os12g38000/LOC_Os01g22490/LOC_Os03g13170/LOC_Os08g41300/LOC_Os10g27190/LOC_Os03g04590/LOC_Os03g22460/LOC_Os03g21940/LOC_Os09g08430/LOC_Os12g03090/LOC_Os02g30050/LOC_Os12g32380/LOC_Os03g59310/LOC_Os03g58050/LOC_Os06g51510/LOC_Os05g38520/LOC_Os02g54470/LOC_Os01g48770/LOC_Os02g56960/LOC_Os01g61814/LOC_Os06g04290/LOC_Os07g47710/LOC_Os05g…	78	9
MF	GO:0016667	oxidoreductase activity, acting on a sulfur group of donors	24/638	98/14341	4.86726e-12	3.84514e-10	2.64711e-10	LOC_Os07g08840/LOC_Os10g41400/LOC_Os04g40600/LOC_Os04g44830/LOC_Os05g33510/LOC_Os01g68480/LOC_Os03g55820/LOC_Os03g63420/LOC_Os03g24600/LOC_Os06g27760/LOC_Os02g42700/LOC_Os03g29190/LOC_Os04g42930/LOC_Os02g35900/LOC_Os10g35720/LOC_Os06g07760/LOC_Os07g29410/LOC_Os04g57930/LOC_Os03g58630/LOC_Os05g48930/LOC_Os04g53740/LOC_Os01g73234/LOC_Os05g11090/LOC_Os03g21000	24	9
MF	GO:0051536	iron-sulfur cluster binding	19/638	68/14341	6.89174e-11	3.26668e-09	2.24888e-09	LOC_Os01g47340/LOC_Os05g45730/LOC_Os02g54980/LOC_Os05g42350/LOC_Os03g61960/LOC_Os01g64120/LOC_Os02g42570/LOC_Os07g37030/LOC_Os11g07916/LOC_Os08g01380/LOC_Os03g20010/LOC_Os03g05310/LOC_Os07g45090/LOC_Os04g32660/LOC_Os05g48160/LOC_Os03g57690/LOC_Os07g28400/LOC_Os02g32120/LOC_Os03g47610	19	9
MF	GO:0051540	metal cluster binding	19/638	68/14341	6.89174e-11	3.26668e-09	2.24888e-09	LOC_Os01g47340/LOC_Os05g45730/LOC_Os02g54980/LOC_Os05g42350/LOC_Os03g61960/LOC_Os01g64120/LOC_Os02g42570/LOC_Os07g37030/LOC_Os11g07916/LOC_Os08g01380/LOC_Os03g20010/LOC_Os03g05310/LOC_Os07g45090/LOC_Os04g32660/LOC_Os05g48160/LOC_Os03g57690/LOC_Os07g28400/LOC_Os02g32120/LOC_Os03g47610	19	9
MF	GO:0004298	threonine-type endopeptidase activity	11/638	23/14341	1.02949e-09	3.48556e-08	2.39957e-08	LOC_Os02g42320/LOC_Os08g43540/LOC_Os01g59600/LOC_Os05g09490/LOC_Os06g06030/LOC_Os03g48930/LOC_Os09g32800/LOC_Os09g33986/LOC_Os03g08280/LOC_Os06g43570/LOC_Os11g40140	11	9
MF	GO:0070003	threonine-type peptidase activity	11/638	23/14341	1.02949e-09	3.48556e-08	2.39957e-08	LOC_Os02g42320/LOC_Os08g43540/LOC_Os01g59600/LOC_Os05g09490/LOC_Os06g06030/LOC_Os03g48930/LOC_Os09g32800/LOC_Os09g33986/LOC_Os03g08280/LOC_Os06g43570/LOC_Os11g40140	11	9
MF	GO:0015035	protein-disulfide reductase activity	18/638	86/14341	3.29223e-08	8.66953e-07	5.96837e-07	LOC_Os07g08840/LOC_Os04g44830/LOC_Os01g68480/LOC_Os03g55820/LOC_Os03g63420/LOC_Os02g42700/LOC_Os03g29190/LOC_Os04g42930/LOC_Os02g35900/LOC_Os10g35720/LOC_Os07g29410/LOC_Os04g57930/LOC_Os03g58630/LOC_Os05g48930/LOC_Os04g53740/LOC_Os01g73234/LOC_Os05g11090/LOC_Os03g21000	18	9
MF	GO:0015036	disulfide oxidoreductase activity	18/638	86/14341	3.29223e-08	8.66953e-07	5.96837e-07	LOC_Os07g08840/LOC_Os04g44830/LOC_Os01g68480/LOC_Os03g55820/LOC_Os03g63420/LOC_Os02g42700/LOC_Os03g29190/LOC_Os04g42930/LOC_Os02g35900/LOC_Os10g35720/LOC_Os07g29410/LOC_Os04g57930/LOC_Os03g58630/LOC_Os05g48930/LOC_Os04g53740/LOC_Os01g73234/LOC_Os05g11090/LOC_Os03g21000	18	9
MF	GO:0015453	oxidoreduction-driven active transmembrane transporter activity	9/638	26/14341	1.02043e-06	2.41843e-05	1.66492e-05	LOC_Os06g07969/LOC_Os07g37030/LOC_Os03g03770/LOC_Os03g56190/LOC_Os01g42650/LOC_Os10g42840/LOC_Os04g32660/LOC_Os02g32120/LOC_Os10g38206	9	9
MF	GO:0019904	protein domain specific binding	6/638	11/14341	2.88924e-06	6.225e-05	4.28548e-05	LOC_Os03g50290/LOC_Os11g34450/LOC_Os08g37490/LOC_Os02g36974/LOC_Os04g38870/LOC_Os08g33370	6	9
MF	GO:0051537	2 iron, 2 sulfur cluster binding	6/638	12/14341	5.56096e-06	0.000109829	7.56095e-05	LOC_Os02g54980/LOC_Os07g37030/LOC_Os03g05310/LOC_Os04g32660/LOC_Os07g28400/LOC_Os02g32120	6	9
MF	GO:0016853	isomerase activity	18/638	125/14341	1.02198e-05	0.000186315	0.000128265	LOC_Os02g02890/LOC_Os03g07300/LOC_Os03g40270/LOC_Os03g32314/LOC_Os03g09250/LOC_Os08g44520/LOC_Os01g05490/LOC_Os07g36190/LOC_Os12g37960/LOC_Os07g08030/LOC_Os09g15820/LOC_Os03g50480/LOC_Os09g19734/LOC_Os04g24140/LOC_Os09g29070/LOC_Os01g60190/LOC_Os05g01270/LOC_Os10g11140	18	9
MF	GO:0016616	oxidoreductase activity, acting on the CH-OH group of donors, NAD or NADP as acceptor	16/638	103/14341	1.18883e-05	0.000201253	0.000138548	LOC_Os10g33800/LOC_Os06g02144/LOC_Os03g16980/LOC_Os12g43630/LOC_Os02g17390/LOC_Os02g35500/LOC_Os04g55720/LOC_Os10g28200/LOC_Os01g52500/LOC_Os08g44810/LOC_Os05g49880/LOC_Os01g12830/LOC_Os01g46070/LOC_Os05g49800/LOC_Os07g43700/LOC_Os01g01710	16	9
MF	GO:0008135	translation factor activity, RNA binding	13/638	73/14341	1.73848e-05	0.000242364	0.000166851	LOC_Os07g40580/LOC_Os03g55150/LOC_Os06g23440/LOC_Os07g34589/LOC_Os07g46750/LOC_Os12g32240/LOC_Os01g58220/LOC_Os09g15770/LOC_Os02g12794/LOC_Os01g73880/LOC_Os06g48350/LOC_Os07g39870/LOC_Os05g41900	13	9
MF	GO:0045182	translation regulator activity	13/638	73/14341	1.73848e-05	0.000242364	0.000166851	LOC_Os07g40580/LOC_Os03g55150/LOC_Os06g23440/LOC_Os07g34589/LOC_Os07g46750/LOC_Os12g32240/LOC_Os01g58220/LOC_Os09g15770/LOC_Os02g12794/LOC_Os01g73880/LOC_Os06g48350/LOC_Os07g39870/LOC_Os05g41900	13	9
MF	GO:0090079	translation regulator activity, nucleic acid binding	13/638	73/14341	1.73848e-05	0.000242364	0.000166851	LOC_Os07g40580/LOC_Os03g55150/LOC_Os06g23440/LOC_Os07g34589/LOC_Os07g46750/LOC_Os12g32240/LOC_Os01g58220/LOC_Os09g15770/LOC_Os02g12794/LOC_Os01g73880/LOC_Os06g48350/LOC_Os07g39870/LOC_Os05g41900	13	9
MF	GO:0015078	proton transmembrane transporter activity	15/638	109/14341	9.38859e-05	0.0011711	0.000806222	LOC_Os06g07969/LOC_Os01g40470/LOC_Os01g46980/LOC_Os07g32880/LOC_Os08g37320/LOC_Os03g17070/LOC_Os10g17280/LOC_Os05g51530/LOC_Os03g56190/LOC_Os07g31300/LOC_Os06g43850/LOC_Os01g42650/LOC_Os04g32660/LOC_Os02g32120/LOC_Os11g06890	15	9
MF	GO:0015399	primary active transmembrane transporter activity	15/638	109/14341	9.38859e-05	0.0011711	0.000806222	LOC_Os06g07969/LOC_Os01g46980/LOC_Os07g32880/LOC_Os07g37030/LOC_Os03g03770/LOC_Os10g17280/LOC_Os04g55040/LOC_Os03g56190/LOC_Os07g31300/LOC_Os01g42650/LOC_Os10g42840/LOC_Os04g32660/LOC_Os02g32120/LOC_Os07g41330/LOC_Os10g38206	15	9
MF	GO:0051082	unfolded protein binding	8/638	38/14341	0.000219487	0.00260092	0.00179055	LOC_Os04g46390/LOC_Os08g39140/LOC_Os03g44620/LOC_Os09g30412/LOC_Os09g30418/LOC_Os03g57340/LOC_Os02g43930/LOC_Os02g35630	8	9
MF	GO:0016614	oxidoreductase activity, acting on CH-OH group of donors	16/638	131/14341	0.000231227	0.00260956	0.0017965	LOC_Os10g33800/LOC_Os06g02144/LOC_Os03g16980/LOC_Os12g43630/LOC_Os02g17390/LOC_Os02g35500/LOC_Os04g55720/LOC_Os10g28200/LOC_Os01g52500/LOC_Os08g44810/LOC_Os05g49880/LOC_Os01g12830/LOC_Os01g46070/LOC_Os05g49800/LOC_Os07g43700/LOC_Os01g01710	16	9
MF	GO:0016903	oxidoreductase activity, acting on the aldehyde or oxo group of donors	7/638	31/14341	0.000344645	0.00371276	0.00255598	LOC_Os08g03290/LOC_Os04g40950/LOC_Os12g08260/LOC_Os02g50620/LOC_Os03g42110/LOC_Os10g35840/LOC_Os04g32020	7	9
MF	GO:0019842	vitamin binding	13/638	98/14341	0.000391036	0.00402938	0.00277394	LOC_Os10g37340/LOC_Os02g55420/LOC_Os04g02900/LOC_Os01g32080/LOC_Os01g55540/LOC_Os03g25940/LOC_Os04g52450/LOC_Os02g30630/LOC_Os02g33710/LOC_Os03g18810/LOC_Os04g32020/LOC_Os05g01470/LOC_Os07g01760	13	9
MF	GO:0003746	translation elongation factor activity	5/638	16/14341	0.000497551	0.00491332	0.00338247	LOC_Os07g40580/LOC_Os03g55150/LOC_Os07g46750/LOC_Os12g32240/LOC_Os02g12794	5	9
MF	GO:0009055	electron transfer activity	18/638	170/14341	0.00057303	0.00538347	0.00370614	LOC_Os06g07969/LOC_Os03g61960/LOC_Os03g63420/LOC_Os01g64120/LOC_Os03g03770/LOC_Os08g01380/LOC_Os05g34770/LOC_Os04g42930/LOC_Os03g56190/LOC_Os10g35720/LOC_Os01g42650/LOC_Os10g42840/LOC_Os04g32660/LOC_Os05g48160/LOC_Os03g57690/LOC_Os02g32120/LOC_Os05g48930/LOC_Os10g38206	18	9
MF	GO:0003723	RNA binding	28/638	323/14341	0.000590592	0.00538347	0.00370614	LOC_Os07g40580/LOC_Os03g55150/LOC_Os01g37050/LOC_Os06g23440/LOC_Os07g34589/LOC_Os09g31180/LOC_Os03g59310/LOC_Os03g58050/LOC_Os07g46750/LOC_Os12g32240/LOC_Os01g58220/LOC_Os01g38620/LOC_Os03g38000/LOC_Os08g22354/LOC_Os02g01560/LOC_Os09g15770/LOC_Os06g07080/LOC_Os02g12794/LOC_Os01g73880/LOC_Os03g05980/LOC_Os06g48350/LOC_Os09g02700/LOC_Os07g07709/LOC_Os11g38959/LOC_Os07g39870/LOC_Os05g41900/LOC_Os03g…	28	9
MF	GO:1901681	sulfur compound binding	6/638	25/14341	0.00064912	0.00556372	0.00383023	LOC_Os08g06550/LOC_Os04g02900/LOC_Os01g32080/LOC_Os06g02490/LOC_Os02g30630/LOC_Os04g32020	6	9
MF	GO:0031072	heat shock protein binding	4/638	10/14341	0.000657317	0.00556372	0.00383023	LOC_Os04g46390/LOC_Os03g44620/LOC_Os03g57340/LOC_Os02g43930	4	9
MF	GO:0016860	intramolecular oxidoreductase activity	5/638	19/14341	0.00118539	0.00968749	0.00666916	LOC_Os01g05490/LOC_Os07g36190/LOC_Os07g08030/LOC_Os04g24140/LOC_Os09g29070	5	9
MF	GO:0016765	transferase activity, transferring alkyl or aryl (other than methyl) groups	7/638	42/14341	0.0023143	0.018283	0.0125865	LOC_Os08g37790/LOC_Os05g04510/LOC_Os04g08350/LOC_Os09g33930/LOC_Os05g50550/LOC_Os01g22010/LOC_Os07g42960	7	9
MF	GO:0003743	translation initiation factor activity	7/638	43/14341	0.00266028	0.0201252	0.0138548	LOC_Os06g23440/LOC_Os07g34589/LOC_Os01g58220/LOC_Os09g15770/LOC_Os01g73880/LOC_Os06g48350/LOC_Os05g41900	7	9
MF	GO:0016679	oxidoreductase activity, acting on diphenols and related substances as donors	4/638	14/14341	0.00271733	0.0201252	0.0138548	LOC_Os06g07969/LOC_Os07g37030/LOC_Os04g32660/LOC_Os02g32120	4	9
MF	GO:0016836	hydro-lyase activity	6/638	33/14341	0.00300039	0.0215483	0.0148345	ChrSy.fgenesh.gene.86/LOC_Os03g14450/LOC_Os10g08550/LOC_Os09g28910/LOC_Os10g37980/LOC_Os06g49110	6	9
MF	GO:0016861	intramolecular oxidoreductase activity, interconverting aldoses and ketoses	4/638	15/14341	0.00357637	0.0249294	0.0171621	LOC_Os01g05490/LOC_Os07g08030/LOC_Os04g24140/LOC_Os09g29070	4	9
MF	GO:0016651	oxidoreductase activity, acting on NAD(P)H	6/638	35/14341	0.0040785	0.0276173	0.0190126	LOC_Os03g03770/LOC_Os03g19890/LOC_Os07g39710/LOC_Os10g42840/LOC_Os10g38206/LOC_Os04g45600	6	9
MF	GO:0016655	oxidoreductase activity, acting on NAD(P)H, quinone or similar compound as acceptor	4/638	16/14341	0.00460264	0.0303007	0.0208599	LOC_Os03g03770/LOC_Os10g42840/LOC_Os10g38206/LOC_Os04g45600	4	9
MF	GO:0030976	thiamine pyrophosphate binding	4/638	17/14341	0.00580984	0.0349215	0.024041	LOC_Os04g02900/LOC_Os01g32080/LOC_Os02g30630/LOC_Os04g32020	4	9
MF	GO:0050997	quaternary ammonium group binding	4/638	17/14341	0.00580984	0.0349215	0.024041	LOC_Os04g02900/LOC_Os01g32080/LOC_Os02g30630/LOC_Os04g32020	4	9
MF	GO:0030170	pyridoxal phosphate binding	9/638	75/14341	0.00589392	0.0349215	0.024041	LOC_Os10g37340/LOC_Os02g55420/LOC_Os01g55540/LOC_Os03g25940/LOC_Os04g52450/LOC_Os02g33710/LOC_Os03g18810/LOC_Os05g01470/LOC_Os07g01760	9	9
MF	GO:0070279	vitamin B6 binding	9/638	75/14341	0.00589392	0.0349215	0.024041	LOC_Os10g37340/LOC_Os02g55420/LOC_Os01g55540/LOC_Os03g25940/LOC_Os04g52450/LOC_Os02g33710/LOC_Os03g18810/LOC_Os05g01470/LOC_Os07g01760	9	9
MF	GO:0016462	pyrophosphatase activity	18/638	212/14341	0.00657841	0.0373299	0.025699	LOC_Os02g52940/LOC_Os06g51029/LOC_Os11g39020/LOC_Os01g49190/LOC_Os06g45820/LOC_Os11g14220/LOC_Os06g46000/LOC_Os12g12850/LOC_Os05g47980/LOC_Os02g21970/LOC_Os02g56000/LOC_Os02g32520/LOC_Os08g45010/LOC_Os02g51100/LOC_Os03g51600/LOC_Os03g21490/LOC_Os03g31300/LOC_Os04g32560	18	9
MF	GO:0017111	nucleoside-triphosphatase activity	17/638	196/14341	0.00661542	0.0373299	0.025699	LOC_Os06g51029/LOC_Os11g39020/LOC_Os01g49190/LOC_Os06g45820/LOC_Os11g14220/LOC_Os06g46000/LOC_Os12g12850/LOC_Os05g47980/LOC_Os02g21970/LOC_Os02g56000/LOC_Os02g32520/LOC_Os08g45010/LOC_Os02g51100/LOC_Os03g51600/LOC_Os03g21490/LOC_Os03g31300/LOC_Os04g32560	17	9
MF	GO:0016615	malate dehydrogenase activity	3/638	10/14341	0.00831701	0.0444634	0.0306099	LOC_Os10g33800/LOC_Os01g52500/LOC_Os08g44810	3	9
MF	GO:0016887	ATP hydrolysis activity	14/638	154/14341	0.00880616	0.0444634	0.0306099	LOC_Os06g51029/LOC_Os11g39020/LOC_Os01g49190/LOC_Os06g45820/LOC_Os12g12850/LOC_Os05g47980/LOC_Os02g21970/LOC_Os02g56000/LOC_Os02g32520/LOC_Os08g45010/LOC_Os02g51100/LOC_Os03g21490/LOC_Os03g31300/LOC_Os04g32560	14	9
MF	GO:0005261	cation channel activity	4/638	19/14341	0.00881763	0.0444634	0.0306099	LOC_Os07g32880/LOC_Os10g17280/LOC_Os07g31300/LOC_Os06g43850	4	9
MF	GO:0015252	proton channel activity	4/638	19/14341	0.00881763	0.0444634	0.0306099	LOC_Os07g32880/LOC_Os10g17280/LOC_Os07g31300/LOC_Os06g43850	4	9
MF	GO:0046933	proton-transporting ATP synthase activity, rotational mechanism	4/638	19/14341	0.00881763	0.0444634	0.0306099	LOC_Os07g32880/LOC_Os10g17280/LOC_Os07g31300/LOC_Os06g43850	4	9
MF	GO:0008237	metallopeptidase activity	6/638	41/14341	0.0090238	0.044555	0.030673	LOC_Os06g51029/LOC_Os06g45820/LOC_Os02g12650/LOC_Os03g38230/LOC_Os01g73910/LOC_Os02g58340	6	9
MF	GO:0005525	GTP binding	15/638	173/14341	0.0103934	0.0492646	0.0339152	LOC_Os03g59740/LOC_Os03g08010/LOC_Os02g38210/LOC_Os02g37420/LOC_Os07g31370/LOC_Os06g35814/LOC_Os04g02820/LOC_Os02g32030/LOC_Os03g08020/LOC_Os05g49890/LOC_Os02g18450/LOC_Os04g45490/LOC_Os08g09940/LOC_Os01g15010/LOC_Os05g44050	15	9
MF	GO:0032561	guanyl ribonucleotide binding	15/638	173/14341	0.0103934	0.0492646	0.0339152	LOC_Os03g59740/LOC_Os03g08010/LOC_Os02g38210/LOC_Os02g37420/LOC_Os07g31370/LOC_Os06g35814/LOC_Os04g02820/LOC_Os02g32030/LOC_Os03g08020/LOC_Os05g49890/LOC_Os02g18450/LOC_Os04g45490/LOC_Os08g09940/LOC_Os01g15010/LOC_Os05g44050	15	9
