# Supplementary material for: Single‐Cell and Spatial Transcriptomics Reveals a Stereoscopic Response of Rice Leaf Cells to Magnaporthe oryzae Infection
Source: Adv Sci (Weinh). 2025 Mar 24;12(19):2416846. doi: 10.1002/advs.202416846 (PMC12097076; doi:10.1002/advs.202416846)
Supplement: Supplementary file 6 — Supplemental Table 2 [file ADVS-12-2416846-s002.xlsx]

## Sheet: Supplementary Table 2a
Supplementary Table 2a Cell type differentially expressed genes (DEGs) from snRNA-seq data were compared with bulk RNA-seq in this study. The DEGs from snRNA-seq data were observed in different cell types at 12, 24 and 48 hour post inoculations (hpi), and then compared with database of bulk RNA-seq (Yang, et al., 2021). FindMarker was used to detect DEGs from the snRNA-seq data in each annotated …
12 hpi					24 hpi					48 hpi
ID	snRNA-seq	celltype	bulk RNA-seq		ID	snRNA-seq	celltype	bulk RNA-seq		ID	snRNA-seq	celltype	bulk RNA-seq
LOC_Os01g22900	up	Epidermis	nosig		LOC_Os07g34570	down	Epidermis	down		LOC_Os01g01340	down	Epidermis	down
LOC_Os01g22900	up	Procambium	nosig		LOC_Os07g34570	down	Mesophyll	down		LOC_Os01g01340	down	Large parenchyma	down
LOC_Os01g22900	up	Mesophyll	nosig		LOC_Os07g34570	down	Procambium	down		LOC_Os01g01340	down	Fiber	down
LOC_Os01g22900	up	Large parenchyma	nosig		LOC_Os07g34570	down	Xylem	down		LOC_Os01g01340	down	Guard cell	down
LOC_Os01g22900	up	Fiber	nosig		LOC_Os07g34570	down	Guard cell	down		LOC_Os01g01340	down	Procambium	down
LOC_Os01g22900	up	Phloem	nosig		LOC_Os07g34570	down	Mestome sheath	down		LOC_Os01g01340	down	Mestome sheath	down
LOC_Os01g22900	up	Mestome sheath	nosig		LOC_Os07g34570	down	Fiber	down		LOC_Os01g01340	down	Xylem	down
LOC_Os01g22900	up	Xylem	nosig		LOC_Os07g34570	down	Large parenchyma	down		LOC_Os01g01340	down	Mesophyll	down
LOC_Os01g22900	up	Guard cell	nosig		LOC_Os07g34570	down	Phloem	down		LOC_Os01g01340	down	Phloem	down
LOC_Os09g17740	down	Epidermis	down		LOC_Os03g39610	up	Phloem	down		LOC_Os01g04800	up	Phloem	up
LOC_Os09g17740	down	Phloem	down		LOC_Os03g39610	up	Large parenchyma	down		LOC_Os01g04800	up	Mestome sheath	up
LOC_Os09g17740	down	Procambium	down		LOC_Os03g39610	up	Procambium	down		LOC_Os01g04800	up	Fiber	up
LOC_Os09g17740	down	Xylem	down		LOC_Os03g39610	up	Epidermis	down		LOC_Os01g04800	up	Procambium	up
LOC_Os09g17740	down	Mesophyll	down		LOC_Os03g39610	up	Xylem	down		LOC_Os01g04800	up	Guard cell	up
LOC_Os09g17740	down	Large parenchyma	down		LOC_Os03g39610	up	Mesophyll	down		LOC_Os01g04800	up	Epidermis	up
LOC_Os09g17740	down	Fiber	down		LOC_Os03g39610	up	Mestome sheath	down		LOC_Os01g04800	up	Mesophyll	up
LOC_Os09g17740	down	Guard cell	down		LOC_Os03g39610	up	Fiber	down		LOC_Os01g04800	up	Xylem	up
LOC_Os09g17740	down	Mestome sheath	down		LOC_Os03g39610	up	Guard cell	down		LOC_Os01g04800	up	Large parenchyma	up
LOC_Os03g04100	up	Epidermis	down		LOC_Os09g17740	up	Fiber	nosig		LOC_Os01g10400	up	Fiber	down
LOC_Os03g04100	up	Procambium	down		LOC_Os09g17740	up	Epidermis	nosig		LOC_Os01g10400	up	Epidermis	down
LOC_Os03g04100	up	Mesophyll	down		LOC_Os09g17740	up	Mesophyll	nosig		LOC_Os01g10400	up	Procambium	down
LOC_Os03g04100	up	Guard cell	down		LOC_Os09g17740	up	Xylem	nosig		LOC_Os01g10400	up	Mestome sheath	down
LOC_Os03g04100	up	Fiber	down		LOC_Os09g17740	up	Mestome sheath	nosig		LOC_Os01g10400	up	Xylem	down
LOC_Os03g04100	up	Xylem	down		LOC_Os09g17740	up	Guard cell	nosig		LOC_Os01g10400	up	Large parenchyma	down
LOC_Os03g04100	up	Mestome sheath	down		LOC_Os09g17740	up	Procambium	nosig		LOC_Os01g10400	up	Guard cell	down
LOC_Os03g04100	up	Phloem	down		LOC_Os09g17740	up	Large parenchyma	nosig		LOC_Os01g10400	up	Phloem	down
LOC_Os03g04100	up	Large parenchyma	down		LOC_Os09g17740	up	Phloem	nosig		LOC_Os01g10400	up	Mesophyll	down
LOC_Os11g13890	down	Fiber	down		LOC_Os03g47610	down	Mesophyll	down		LOC_Os01g19740	down	Xylem	nosig
LOC_Os11g13890	down	Procambium	down		LOC_Os03g47610	down	Large parenchyma	down		LOC_Os01g19740	down	Fiber	nosig
LOC_Os11g13890	down	Mestome sheath	down		LOC_Os03g47610	down	Epidermis	down		LOC_Os01g19740	down	Guard cell	nosig
LOC_Os11g13890	down	Guard cell	down		LOC_Os03g47610	down	Fiber	down		LOC_Os01g19740	down	Large parenchyma	nosig
LOC_Os11g13890	down	Epidermis	down		LOC_Os03g47610	down	Guard cell	down		LOC_Os01g19740	down	Mesophyll	nosig
LOC_Os11g13890	down	Xylem	down		LOC_Os03g47610	down	Xylem	down		LOC_Os01g19740	down	Procambium	nosig
LOC_Os11g13890	down	Large parenchyma	down		LOC_Os03g47610	down	Procambium	down		LOC_Os01g19740	down	Phloem	nosig
LOC_Os11g13890	down	Mesophyll	down		LOC_Os03g47610	down	Mestome sheath	down		LOC_Os01g19740	down	Mestome sheath	nosig
LOC_Os11g13890	down	Phloem	down		LOC_Os03g47610	down	Phloem	down		LOC_Os01g19740	down	Epidermis	nosig
LOC_Os01g64960	down	Xylem	down		LOC_Os08g37670	up	Guard cell	up		LOC_Os01g50622	down	Large parenchyma	nosig
LOC_Os01g64960	down	Phloem	down		LOC_Os08g37670	up	Xylem	up		LOC_Os01g50622	down	Fiber	nosig
LOC_Os01g64960	down	Large parenchyma	down		LOC_Os08g37670	up	Procambium	up		LOC_Os01g50622	down	Phloem	nosig
LOC_Os01g64960	down	Procambium	down		LOC_Os08g37670	up	Epidermis	up		LOC_Os01g50622	down	Mesophyll	nosig
LOC_Os01g64960	down	Fiber	down		LOC_Os08g37670	up	Large parenchyma	up		LOC_Os01g50622	down	Mestome sheath	nosig
LOC_Os01g64960	down	Epidermis	down		LOC_Os08g37670	up	Phloem	up		LOC_Os01g50622	down	Procambium	nosig
LOC_Os01g64960	down	Mesophyll	down		LOC_Os08g37670	up	Fiber	up		LOC_Os01g50622	down	Epidermis	nosig
LOC_Os01g64960	down	Guard cell	down		LOC_Os08g37670	up	Mesophyll	up		LOC_Os01g50622	down	Guard cell	nosig
LOC_Os01g64960	down	Mestome sheath	down		LOC_Os08g37670	up	Mestome sheath	up		LOC_Os01g50622	down	Xylem	nosig
LOC_Os04g52260	down	Large parenchyma	nosig		LOC_Os09g36930	down	Xylem	down		LOC_Os01g51410	up	Xylem	nosig
LOC_Os04g52260	down	Fiber	nosig		LOC_Os09g36930	down	Mesophyll	down		LOC_Os01g51410	up	Fiber	nosig
LOC_Os04g52260	down	Procambium	nosig		LOC_Os09g36930	down	Epidermis	down		LOC_Os01g51410	up	Guard cell	nosig
LOC_Os04g52260	down	Mesophyll	nosig		LOC_Os09g36930	down	Large parenchyma	down		LOC_Os01g51410	up	Epidermis	nosig
LOC_Os04g52260	down	Epidermis	nosig		LOC_Os09g36930	down	Mestome sheath	down		LOC_Os01g51410	up	Large parenchyma	nosig
LOC_Os04g52260	down	Xylem	nosig		LOC_Os09g36930	down	Fiber	down		LOC_Os01g51410	up	Mestome sheath	nosig
LOC_Os04g52260	down	Guard cell	nosig		LOC_Os09g36930	down	Guard cell	down		LOC_Os01g51410	up	Phloem	nosig
LOC_Os04g52260	down	Phloem	nosig		LOC_Os09g36930	down	Phloem	down		LOC_Os01g51410	up	Mesophyll	nosig
LOC_Os04g52260	down	Mestome sheath	nosig		LOC_Os09g36930	down	Procambium	down		LOC_Os01g51410	up	Procambium	nosig
LOC_Os07g37550	down	Xylem	down		LOC_Os01g41710	up	Large parenchyma	nosig		LOC_Os02g57280	up	Procambium	nosig
LOC_Os07g37550	down	Fiber	down		LOC_Os01g41710	up	Xylem	nosig		LOC_Os02g57280	up	Mesophyll	nosig
LOC_Os07g37550	down	Mesophyll	down		LOC_Os01g41710	up	Mestome sheath	nosig		LOC_Os02g57280	up	Phloem	nosig
LOC_Os07g37550	down	Procambium	down		LOC_Os01g41710	up	Epidermis	nosig		LOC_Os02g57280	up	Guard cell	nosig
LOC_Os07g37550	down	Mestome sheath	down		LOC_Os01g41710	up	Mesophyll	nosig		LOC_Os02g57280	up	Epidermis	nosig
LOC_Os07g37550	down	Epidermis	down		LOC_Os01g41710	up	Phloem	nosig		LOC_Os02g57280	up	Mestome sheath	nosig
LOC_Os07g37550	down	Large parenchyma	down		LOC_Os01g41710	up	Guard cell	nosig		LOC_Os02g57280	up	Xylem	nosig
LOC_Os07g37550	down	Guard cell	down		LOC_Os01g41710	up	Fiber	nosig		LOC_Os02g57280	up	Fiber	nosig
LOC_Os07g37550	down	Phloem	down		LOC_Os01g41710	up	Procambium	nosig		LOC_Os02g57280	up	Large parenchyma	nosig
LOC_Os03g39610	down	Fiber	down		LOC_Os11g13890	up	Mesophyll	down		LOC_Os03g15920	down	Fiber	nosig
LOC_Os03g39610	down	Epidermis	down		LOC_Os11g13890	up	Guard cell	down		LOC_Os03g15920	down	Phloem	nosig
LOC_Os03g39610	down	Large parenchyma	down		LOC_Os11g13890	up	Procambium	down		LOC_Os03g15920	down	Xylem	nosig
LOC_Os03g39610	down	Phloem	down		LOC_Os11g13890	up	Epidermis	down		LOC_Os03g15920	down	Guard cell	nosig
LOC_Os03g39610	down	Xylem	down		LOC_Os11g13890	up	Large parenchyma	down		LOC_Os03g15920	down	Mesophyll	nosig
LOC_Os03g39610	down	Guard cell	down		LOC_Os11g13890	up	Mestome sheath	down		LOC_Os03g15920	down	Epidermis	nosig
LOC_Os03g39610	down	Procambium	down		LOC_Os11g13890	up	Fiber	down		LOC_Os03g15920	down	Procambium	nosig
LOC_Os03g39610	down	Mestome sheath	down		LOC_Os11g13890	up	Xylem	down		LOC_Os03g15920	down	Mestome sheath	nosig
LOC_Os03g39610	down	Mesophyll	down		LOC_Os11g13890	up	Phloem	down		LOC_Os03g15920	down	Large parenchyma	nosig
LOC_Os11g44810	up	Phloem	nosig		LOC_Os02g10390	up	Xylem	down		LOC_Os03g18130	up	Epidermis	up
LOC_Os11g44810	up	Fiber	nosig		LOC_Os02g10390	up	Large parenchyma	down		LOC_Os03g18130	up	Phloem	up
LOC_Os11g44810	up	Xylem	nosig		LOC_Os02g10390	up	Guard cell	down		LOC_Os03g18130	up	Fiber	up
LOC_Os11g44810	up	Epidermis	nosig		LOC_Os02g10390	up	Fiber	down		LOC_Os03g18130	up	Procambium	up
LOC_Os11g44810	up	Mesophyll	nosig		LOC_Os02g10390	up	Epidermis	down		LOC_Os03g18130	up	Mestome sheath	up
LOC_Os11g44810	up	Large parenchyma	nosig		LOC_Os02g10390	up	Procambium	down		LOC_Os03g18130	up	Large parenchyma	up
LOC_Os11g44810	up	Procambium	nosig		LOC_Os02g10390	up	Mesophyll	down		LOC_Os03g18130	up	Mesophyll	up
LOC_Os11g44810	up	Mestome sheath	nosig		LOC_Os02g10390	up	Mestome sheath	down		LOC_Os03g18130	up	Xylem	up
LOC_Os11g44810	up	Guard cell	nosig		LOC_Os02g10390	up	Phloem	down		LOC_Os03g18130	up	Guard cell	up
LOC_Os10g18370	up	Mesophyll	nosig		LOC_Os07g37550	up	Mestome sheath	down		LOC_Os03g23010	down	Mestome sheath	nosig
LOC_Os10g18370	up	Fiber	nosig		LOC_Os07g37550	up	Phloem	down		LOC_Os03g23010	down	Procambium	nosig
LOC_Os10g18370	up	Epidermis	nosig		LOC_Os07g37550	up	Fiber	down		LOC_Os03g23010	down	Xylem	nosig
LOC_Os10g18370	up	Large parenchyma	nosig		LOC_Os07g37550	up	Xylem	down		LOC_Os03g23010	down	Epidermis	nosig
LOC_Os10g18370	up	Guard cell	nosig		LOC_Os07g37550	up	Mesophyll	down		LOC_Os03g23010	down	Mesophyll	nosig
LOC_Os10g18370	up	Phloem	nosig		LOC_Os07g37550	up	Large parenchyma	down		LOC_Os03g23010	down	Large parenchyma	nosig
LOC_Os10g18370	up	Procambium	nosig		LOC_Os07g37550	up	Guard cell	down		LOC_Os03g23010	down	Guard cell	nosig
LOC_Os10g18370	up	Xylem	nosig		LOC_Os07g37550	up	Epidermis	down		LOC_Os03g23010	down	Phloem	nosig
LOC_Os10g18370	up	Mestome sheath	nosig		LOC_Os07g37550	up	Procambium	down		LOC_Os03g23010	down	Fiber	nosig
LOC_Os04g38600	down	Mesophyll	down		LOC_Os11g07020	up	Mestome sheath	down		LOC_Os03g38950	down	Fiber	nosig
LOC_Os04g38600	down	Procambium	down		LOC_Os11g07020	up	Guard cell	down		LOC_Os03g38950	down	Procambium	nosig
LOC_Os04g38600	down	Mestome sheath	down		LOC_Os11g07020	up	Large parenchyma	down		LOC_Os03g38950	down	Guard cell	nosig
LOC_Os04g38600	down	Epidermis	down		LOC_Os11g07020	up	Epidermis	down		LOC_Os03g38950	down	Large parenchyma	nosig
LOC_Os04g38600	down	Large parenchyma	down		LOC_Os11g07020	up	Mesophyll	down		LOC_Os03g38950	down	Xylem	nosig
LOC_Os04g38600	down	Phloem	down		LOC_Os11g07020	up	Phloem	down		LOC_Os03g38950	down	Epidermis	nosig
LOC_Os04g38600	down	Fiber	down		LOC_Os11g07020	up	Xylem	down		LOC_Os03g38950	down	Mestome sheath	nosig
LOC_Os04g38600	down	Xylem	down		LOC_Os11g07020	up	Fiber	down		LOC_Os03g38950	down	Phloem	nosig
LOC_Os04g38600	down	Guard cell	down		LOC_Os11g07020	up	Procambium	down		LOC_Os03g38950	down	Mesophyll	nosig
LOC_Os05g31140	up	Fiber	nosig		LOC_Os01g45914	down	Mesophyll	down		LOC_Os03g39610	up	Large parenchyma	nosig
LOC_Os05g31140	up	Procambium	nosig		LOC_Os01g45914	down	Phloem	down		LOC_Os03g39610	up	Procambium	nosig
LOC_Os05g31140	up	Phloem	nosig		LOC_Os01g45914	down	Mestome sheath	down		LOC_Os03g39610	up	Mesophyll	nosig
LOC_Os05g31140	up	Epidermis	nosig		LOC_Os01g45914	down	Procambium	down		LOC_Os03g39610	up	Epidermis	nosig
LOC_Os05g31140	up	Mesophyll	nosig		LOC_Os01g45914	down	Fiber	down		LOC_Os03g39610	up	Xylem	nosig
LOC_Os05g31140	up	Mestome sheath	nosig		LOC_Os01g45914	down	Epidermis	down		LOC_Os03g39610	up	Fiber	nosig
LOC_Os05g31140	up	Large parenchyma	nosig		LOC_Os01g45914	down	Large parenchyma	down		LOC_Os03g39610	up	Guard cell	nosig
LOC_Os05g31140	up	Guard cell	nosig		LOC_Os01g45914	down	Guard cell	down		LOC_Os03g39610	up	Mestome sheath	nosig
LOC_Os05g31140	up	Xylem	nosig		LOC_Os01g45914	down	Xylem	down		LOC_Os03g39610	up	Phloem	nosig
LOC_Os03g03720	down	Fiber	down		LOC_Os12g08770	up	Epidermis	down		LOC_Os03g46770	down	Fiber	nosig
LOC_Os03g03720	down	Phloem	down		LOC_Os12g08770	up	Procambium	down		LOC_Os03g46770	down	Large parenchyma	nosig
LOC_Os03g03720	down	Guard cell	down		LOC_Os12g08770	up	Fiber	down		LOC_Os03g46770	down	Xylem	nosig
LOC_Os03g03720	down	Epidermis	down		LOC_Os12g08770	up	Guard cell	down		LOC_Os03g46770	down	Procambium	nosig
LOC_Os03g03720	down	Mestome sheath	down		LOC_Os12g08770	up	Large parenchyma	down		LOC_Os03g46770	down	Phloem	nosig
LOC_Os03g03720	down	Xylem	down		LOC_Os12g08770	up	Mestome sheath	down		LOC_Os03g46770	down	Guard cell	nosig
LOC_Os03g03720	down	Procambium	down		LOC_Os12g08770	up	Phloem	down		LOC_Os03g46770	down	Mesophyll	nosig
LOC_Os03g03720	down	Large parenchyma	down		LOC_Os12g08770	up	Xylem	down		LOC_Os03g46770	down	Mestome sheath	nosig
LOC_Os03g03720	down	Mesophyll	down		LOC_Os12g08770	up	Mesophyll	down		LOC_Os03g46770	down	Epidermis	nosig
LOC_Os03g17570	down	Procambium	nosig		LOC_Os07g05480	up	Fiber	down		LOC_Os03g47610	down	Fiber	down
LOC_Os03g17570	down	Epidermis	nosig		LOC_Os07g05480	up	Guard cell	down		LOC_Os03g47610	down	Xylem	down
LOC_Os03g17570	down	Guard cell	nosig		LOC_Os07g05480	up	Xylem	down		LOC_Os03g47610	down	Procambium	down
LOC_Os03g17570	down	Fiber	nosig		LOC_Os07g05480	up	Phloem	down		LOC_Os03g47610	down	Phloem	down
LOC_Os03g17570	down	Phloem	nosig		LOC_Os07g05480	up	Large parenchyma	down		LOC_Os03g47610	down	Guard cell	down
LOC_Os03g17570	down	Large parenchyma	nosig		LOC_Os07g05480	up	Epidermis	down		LOC_Os03g47610	down	Mestome sheath	down
LOC_Os03g17570	down	Mestome sheath	nosig		LOC_Os07g05480	up	Procambium	down		LOC_Os03g47610	down	Mesophyll	down
LOC_Os03g17570	down	Mesophyll	nosig		LOC_Os07g05480	up	Mestome sheath	down		LOC_Os03g47610	down	Large parenchyma	down
LOC_Os03g17570	down	Xylem	nosig		LOC_Os07g05480	up	Mesophyll	down		LOC_Os03g47610	down	Epidermis	down
LOC_Os04g45490	down	Mestome sheath	down		LOC_Os02g57280	up	Fiber	nosig		LOC_Os03g52170	up	Procambium	up
LOC_Os04g45490	down	Xylem	down		LOC_Os02g57280	up	Epidermis	nosig		LOC_Os03g52170	up	Phloem	up
LOC_Os04g45490	down	Epidermis	down		LOC_Os02g57280	up	Xylem	nosig		LOC_Os03g52170	up	Guard cell	up
LOC_Os04g45490	down	Guard cell	down		LOC_Os02g57280	up	Large parenchyma	nosig		LOC_Os03g52170	up	Mestome sheath	up
LOC_Os04g45490	down	Mesophyll	down		LOC_Os02g57280	up	Phloem	nosig		LOC_Os03g52170	up	Fiber	up
LOC_Os04g45490	down	Fiber	down		LOC_Os02g57280	up	Mesophyll	nosig		LOC_Os03g52170	up	Large parenchyma	up
LOC_Os04g45490	down	Large parenchyma	down		LOC_Os02g57280	up	Mestome sheath	nosig		LOC_Os03g52170	up	Xylem	up
LOC_Os04g45490	down	Procambium	down		LOC_Os02g57280	up	Guard cell	nosig		LOC_Os03g52170	up	Epidermis	up
LOC_Os04g45490	down	Phloem	down		LOC_Os02g57280	up	Procambium	nosig		LOC_Os03g52170	up	Mesophyll	up
LOC_Os06g21590	down	Phloem	down		LOC_Os01g51410	up	Epidermis	down		LOC_Os03g55776	down	Procambium	nosig
LOC_Os06g21590	down	Xylem	down		LOC_Os01g51410	up	Xylem	down		LOC_Os03g55776	down	Epidermis	nosig
LOC_Os06g21590	down	Procambium	down		LOC_Os01g51410	up	Mesophyll	down		LOC_Os03g55776	down	Fiber	nosig
LOC_Os06g21590	down	Epidermis	down		LOC_Os01g51410	up	Guard cell	down		LOC_Os03g55776	down	Phloem	nosig
LOC_Os06g21590	down	Fiber	down		LOC_Os01g51410	up	Large parenchyma	down		LOC_Os03g55776	down	Xylem	nosig
LOC_Os06g21590	down	Guard cell	down		LOC_Os01g51410	up	Procambium	down		LOC_Os03g55776	down	Large parenchyma	nosig
LOC_Os06g21590	down	Large parenchyma	down		LOC_Os01g51410	up	Phloem	down		LOC_Os03g55776	down	Guard cell	nosig
LOC_Os06g21590	down	Mesophyll	down		LOC_Os01g51410	up	Mestome sheath	down		LOC_Os03g55776	down	Mestome sheath	nosig
LOC_Os06g21590	down	Mestome sheath	down		LOC_Os01g51410	up	Fiber	down		LOC_Os03g55776	down	Mesophyll	nosig
LOC_Os07g08150	down	Xylem	down		LOC_Os08g01380	up	Epidermis	down		LOC_Os04g41960	down	Phloem	nosig
LOC_Os07g08150	down	Guard cell	down		LOC_Os08g01380	up	Procambium	down		LOC_Os04g41960	down	Mesophyll	nosig
LOC_Os07g08150	down	Phloem	down		LOC_Os08g01380	up	Mestome sheath	down		LOC_Os04g41960	down	Procambium	nosig
LOC_Os07g08150	down	Mesophyll	down		LOC_Os08g01380	up	Mesophyll	down		LOC_Os04g41960	down	Mestome sheath	nosig
LOC_Os07g08150	down	Procambium	down		LOC_Os08g01380	up	Xylem	down		LOC_Os04g41960	down	Fiber	nosig
LOC_Os07g08150	down	Mestome sheath	down		LOC_Os08g01380	up	Fiber	down		LOC_Os04g41960	down	Large parenchyma	nosig
LOC_Os07g08150	down	Fiber	down		LOC_Os08g01380	up	Phloem	down		LOC_Os04g41960	down	Xylem	nosig
LOC_Os07g08150	down	Large parenchyma	down		LOC_Os08g01380	up	Large parenchyma	down		LOC_Os04g41960	down	Guard cell	nosig
LOC_Os07g08150	down	Epidermis	down		LOC_Os08g01380	up	Guard cell	down		LOC_Os04g41960	down	Epidermis	nosig
LOC_Os08g39300	up	Mesophyll	nosig		LOC_Os03g28940	up	Xylem	nosig		LOC_Os04g57880	down	Mesophyll	nosig
LOC_Os08g39300	up	Large parenchyma	nosig		LOC_Os03g28940	up	Guard cell	nosig		LOC_Os04g57880	down	Large parenchyma	nosig
LOC_Os08g39300	up	Mestome sheath	nosig		LOC_Os03g28940	up	Phloem	nosig		LOC_Os04g57880	down	Mestome sheath	nosig
LOC_Os08g39300	up	Xylem	nosig		LOC_Os03g28940	up	Mesophyll	nosig		LOC_Os04g57880	down	Guard cell	nosig
LOC_Os08g39300	up	Phloem	nosig		LOC_Os03g28940	up	Procambium	nosig		LOC_Os04g57880	down	Xylem	nosig
LOC_Os08g39300	up	Guard cell	nosig		LOC_Os03g28940	up	Mestome sheath	nosig		LOC_Os04g57880	down	Fiber	nosig
LOC_Os08g39300	up	Epidermis	nosig		LOC_Os03g28940	up	Fiber	nosig		LOC_Os04g57880	down	Procambium	nosig
LOC_Os08g39300	up	Fiber	nosig		LOC_Os03g28940	up	Epidermis	nosig		LOC_Os04g57880	down	Epidermis	nosig
LOC_Os08g39300	up	Procambium	nosig		LOC_Os03g28940	up	Large parenchyma	nosig		LOC_Os04g57880	down	Phloem	nosig
LOC_Os08g33820	down	Mesophyll	down		LOC_Os03g52170	up	Procambium	nosig		LOC_Os04g58710	up	Procambium	nosig
LOC_Os08g33820	down	Large parenchyma	down		LOC_Os03g52170	up	Large parenchyma	nosig		LOC_Os04g58710	up	Epidermis	nosig
LOC_Os08g33820	down	Xylem	down		LOC_Os03g52170	up	Guard cell	nosig		LOC_Os04g58710	up	Mesophyll	nosig
LOC_Os08g33820	down	Mestome sheath	down		LOC_Os03g52170	up	Fiber	nosig		LOC_Os04g58710	up	Fiber	nosig
LOC_Os08g33820	down	Fiber	down		LOC_Os03g52170	up	Mestome sheath	nosig		LOC_Os04g58710	up	Xylem	nosig
LOC_Os08g33820	down	Epidermis	down		LOC_Os03g52170	up	Xylem	nosig		LOC_Os04g58710	up	Phloem	nosig
LOC_Os08g33820	down	Procambium	down		LOC_Os03g52170	up	Mesophyll	nosig		LOC_Os04g58710	up	Mestome sheath	nosig
LOC_Os08g33820	down	Guard cell	down		LOC_Os03g52170	up	Phloem	nosig		LOC_Os04g58710	up	Large parenchyma	nosig
LOC_Os08g33820	down	Phloem	down		LOC_Os03g52170	up	Epidermis	nosig		LOC_Os04g58710	up	Guard cell	nosig
LOC_Os03g27019	down	Guard cell	nosig		LOC_Os07g38960	up	Epidermis	down		LOC_Os04g59440	up	Phloem	nosig
LOC_Os03g27019	down	Xylem	nosig		LOC_Os07g38960	up	Xylem	down		LOC_Os04g59440	up	Mestome sheath	nosig
LOC_Os03g27019	down	Large parenchyma	nosig		LOC_Os07g38960	up	Fiber	down		LOC_Os04g59440	up	Fiber	nosig
LOC_Os03g27019	down	Fiber	nosig		LOC_Os07g38960	up	Guard cell	down		LOC_Os04g59440	up	Xylem	nosig
LOC_Os03g27019	down	Phloem	nosig		LOC_Os07g38960	up	Procambium	down		LOC_Os04g59440	up	Guard cell	nosig
LOC_Os03g27019	down	Mestome sheath	nosig		LOC_Os07g38960	up	Large parenchyma	down		LOC_Os04g59440	up	Epidermis	nosig
LOC_Os03g27019	down	Epidermis	nosig		LOC_Os07g38960	up	Mestome sheath	down		LOC_Os04g59440	up	Procambium	nosig
LOC_Os03g27019	down	Procambium	nosig		LOC_Os07g38960	up	Phloem	down		LOC_Os04g59440	up	Large parenchyma	nosig
LOC_Os03g27019	down	Mesophyll	nosig		LOC_Os07g38960	up	Mesophyll	down		LOC_Os04g59440	up	Mesophyll	nosig
LOC_Os01g31360	down	Phloem	nosig		LOC_Os01g10400	up	Procambium	nosig		LOC_Os05g30350	up	Guard cell	up
LOC_Os01g31360	down	Procambium	nosig		LOC_Os01g10400	up	Xylem	nosig		LOC_Os05g30350	up	Procambium	up
LOC_Os01g31360	down	Epidermis	nosig		LOC_Os01g10400	up	Phloem	nosig		LOC_Os05g30350	up	Epidermis	up
LOC_Os01g31360	down	Large parenchyma	nosig		LOC_Os01g10400	up	Fiber	nosig		LOC_Os05g30350	up	Large parenchyma	up
LOC_Os01g31360	down	Guard cell	nosig		LOC_Os01g10400	up	Mesophyll	nosig		LOC_Os05g30350	up	Mesophyll	up
LOC_Os01g31360	down	Xylem	nosig		LOC_Os01g10400	up	Large parenchyma	nosig		LOC_Os05g30350	up	Mestome sheath	up
LOC_Os01g31360	down	Fiber	nosig		LOC_Os01g10400	up	Epidermis	nosig		LOC_Os05g30350	up	Fiber	up
LOC_Os01g31360	down	Mestome sheath	nosig		LOC_Os01g10400	up	Mestome sheath	nosig		LOC_Os05g30350	up	Xylem	up
LOC_Os01g31360	down	Mesophyll	nosig		LOC_Os01g10400	up	Guard cell	nosig		LOC_Os05g30350	up	Phloem	up
LOC_Os04g59440	down	Guard cell	nosig		LOC_Os04g33830	up	Fiber	down		LOC_Os05g31140	up	Guard cell	nosig
LOC_Os04g59440	down	Large parenchyma	nosig		LOC_Os04g33830	up	Large parenchyma	down		LOC_Os05g31140	up	Procambium	nosig
LOC_Os04g59440	down	Mesophyll	nosig		LOC_Os04g33830	up	Guard cell	down		LOC_Os05g31140	up	Mesophyll	nosig
LOC_Os04g59440	down	Mestome sheath	nosig		LOC_Os04g33830	up	Epidermis	down		LOC_Os05g31140	up	Phloem	nosig
LOC_Os04g59440	down	Epidermis	nosig		LOC_Os04g33830	up	Procambium	down		LOC_Os05g31140	up	Fiber	nosig
LOC_Os04g59440	down	Fiber	nosig		LOC_Os04g33830	up	Phloem	down		LOC_Os05g31140	up	Xylem	nosig
LOC_Os04g59440	down	Procambium	nosig		LOC_Os04g33830	up	Xylem	down		LOC_Os05g31140	up	Mestome sheath	nosig
LOC_Os04g59440	down	Xylem	nosig		LOC_Os04g33830	up	Mestome sheath	down		LOC_Os05g31140	up	Epidermis	nosig
LOC_Os04g59440	down	Phloem	nosig		LOC_Os04g33830	up	Mesophyll	down		LOC_Os05g31140	up	Large parenchyma	nosig
LOC_Os02g10390	down	Fiber	down		LOC_Os04g58710	up	Mesophyll	nosig		LOC_Os05g37520	down	Procambium	nosig
LOC_Os02g10390	down	Large parenchyma	down		LOC_Os04g58710	up	Phloem	nosig		LOC_Os05g37520	down	Phloem	nosig
LOC_Os02g10390	down	Mestome sheath	down		LOC_Os04g58710	up	Epidermis	nosig		LOC_Os05g37520	down	Xylem	nosig
LOC_Os02g10390	down	Phloem	down		LOC_Os04g58710	up	Guard cell	nosig		LOC_Os05g37520	down	Mesophyll	nosig
LOC_Os02g10390	down	Procambium	down		LOC_Os04g58710	up	Large parenchyma	nosig		LOC_Os05g37520	down	Mestome sheath	nosig
LOC_Os02g10390	down	Xylem	down		LOC_Os04g58710	up	Fiber	nosig		LOC_Os05g37520	down	Epidermis	nosig
LOC_Os02g10390	down	Mesophyll	down		LOC_Os04g58710	up	Procambium	nosig		LOC_Os05g37520	down	Large parenchyma	nosig
LOC_Os02g10390	down	Epidermis	down		LOC_Os04g58710	up	Mestome sheath	nosig		LOC_Os05g37520	down	Guard cell	nosig
LOC_Os02g10390	down	Guard cell	down		LOC_Os04g58710	up	Xylem	nosig		LOC_Os05g37520	down	Fiber	nosig
LOC_Os02g45930	up	Fiber	nosig		LOC_Os06g51220	down	Guard cell	nosig		LOC_Os06g21210	up	Epidermis	up
LOC_Os02g45930	up	Mestome sheath	nosig		LOC_Os06g51220	down	Fiber	nosig		LOC_Os06g21210	up	Procambium	up
LOC_Os02g45930	up	Procambium	nosig		LOC_Os06g51220	down	Mestome sheath	nosig		LOC_Os06g21210	up	Mesophyll	up
LOC_Os02g45930	up	Phloem	nosig		LOC_Os06g51220	down	Procambium	nosig		LOC_Os06g21210	up	Mestome sheath	up
LOC_Os02g45930	up	Guard cell	nosig		LOC_Os06g51220	down	Xylem	nosig		LOC_Os06g21210	up	Guard cell	up
LOC_Os02g45930	up	Epidermis	nosig		LOC_Os06g51220	down	Phloem	nosig		LOC_Os06g21210	up	Large parenchyma	up
LOC_Os02g45930	up	Large parenchyma	nosig		LOC_Os06g51220	down	Large parenchyma	nosig		LOC_Os06g21210	up	Fiber	up
LOC_Os02g45930	up	Xylem	nosig		LOC_Os06g51220	down	Epidermis	nosig		LOC_Os06g21210	up	Phloem	up
LOC_Os02g45930	up	Mesophyll	nosig		LOC_Os06g51220	down	Mesophyll	nosig		LOC_Os06g21210	up	Xylem	up
LOC_Os11g14544	up	Epidermis	nosig		LOC_Os01g50622	down	Mesophyll	nosig		LOC_Os06g21380	up	Phloem	nosig
LOC_Os11g14544	up	Fiber	nosig		LOC_Os01g50622	down	Mestome sheath	nosig		LOC_Os06g21380	up	Xylem	nosig
LOC_Os11g14544	up	Guard cell	nosig		LOC_Os01g50622	down	Large parenchyma	nosig		LOC_Os06g21380	up	Fiber	nosig
LOC_Os11g14544	up	Mestome sheath	nosig		LOC_Os01g50622	down	Epidermis	nosig		LOC_Os06g21380	up	Epidermis	nosig
LOC_Os11g14544	up	Phloem	nosig		LOC_Os01g50622	down	Xylem	nosig		LOC_Os06g21380	up	Large parenchyma	nosig
LOC_Os11g14544	up	Procambium	nosig		LOC_Os01g50622	down	Guard cell	nosig		LOC_Os06g21380	up	Guard cell	nosig
LOC_Os11g14544	up	Xylem	nosig		LOC_Os01g50622	down	Procambium	nosig		LOC_Os06g21380	up	Mesophyll	nosig
LOC_Os11g14544	up	Mesophyll	nosig		LOC_Os01g50622	down	Fiber	nosig		LOC_Os06g21380	up	Procambium	nosig
LOC_Os11g14544	up	Large parenchyma	nosig		LOC_Os01g50622	down	Phloem	nosig		LOC_Os06g21380	up	Mestome sheath	nosig
LOC_Os04g31120	up	Fiber	nosig		LOC_Os01g19740	down	Mestome sheath	nosig		LOC_Os06g49640	up	Xylem	up
LOC_Os04g31120	up	Phloem	nosig		LOC_Os01g19740	down	Procambium	nosig		LOC_Os06g49640	up	Fiber	up
LOC_Os04g31120	up	Large parenchyma	nosig		LOC_Os01g19740	down	Fiber	nosig		LOC_Os06g49640	up	Procambium	up
LOC_Os04g31120	up	Procambium	nosig		LOC_Os01g19740	down	Xylem	nosig		LOC_Os06g49640	up	Mesophyll	up
LOC_Os04g31120	up	Xylem	nosig		LOC_Os01g19740	down	Mesophyll	nosig		LOC_Os06g49640	up	Mestome sheath	up
LOC_Os04g31120	up	Guard cell	nosig		LOC_Os01g19740	down	Guard cell	nosig		LOC_Os06g49640	up	Guard cell	up
LOC_Os04g31120	up	Epidermis	nosig		LOC_Os01g19740	down	Phloem	nosig		LOC_Os06g49640	up	Epidermis	up
LOC_Os04g31120	up	Mesophyll	nosig		LOC_Os01g19740	down	Epidermis	nosig		LOC_Os06g49640	up	Phloem	up
LOC_Os04g31120	up	Mestome sheath	nosig		LOC_Os01g19740	down	Large parenchyma	nosig		LOC_Os06g49640	up	Large parenchyma	up
LOC_Os08g39140	down	Procambium	nosig		LOC_Os10g18340	down	Large parenchyma	down		LOC_Os06g51220	down	Mesophyll	nosig
LOC_Os08g39140	down	Guard cell	nosig		LOC_Os10g18340	down	Xylem	down		LOC_Os06g51220	down	Epidermis	nosig
LOC_Os08g39140	down	Phloem	nosig		LOC_Os10g18340	down	Mestome sheath	down		LOC_Os06g51220	down	Fiber	nosig
LOC_Os08g39140	down	Large parenchyma	nosig		LOC_Os10g18340	down	Mesophyll	down		LOC_Os06g51220	down	Large parenchyma	nosig
LOC_Os08g39140	down	Epidermis	nosig		LOC_Os10g18340	down	Guard cell	down		LOC_Os06g51220	down	Xylem	nosig
LOC_Os08g39140	down	Mesophyll	nosig		LOC_Os10g18340	down	Fiber	down		LOC_Os06g51220	down	Guard cell	nosig
LOC_Os08g39140	down	Mestome sheath	nosig		LOC_Os10g18340	down	Phloem	down		LOC_Os06g51220	down	Mestome sheath	nosig
LOC_Os08g39140	down	Xylem	nosig		LOC_Os10g18340	down	Epidermis	down		LOC_Os06g51220	down	Procambium	nosig
LOC_Os08g39140	down	Fiber	nosig		LOC_Os10g18340	down	Procambium	down		LOC_Os06g51220	down	Phloem	nosig
LOC_Os01g60830	down	Phloem	down		LOC_Os12g17600	up	Fiber	down		LOC_Os07g06660	up	Mesophyll	nosig
LOC_Os01g60830	down	Mestome sheath	down		LOC_Os12g17600	up	Guard cell	down		LOC_Os07g06660	up	Phloem	nosig
LOC_Os01g60830	down	Epidermis	down		LOC_Os12g17600	up	Large parenchyma	down		LOC_Os07g06660	up	Procambium	nosig
LOC_Os01g60830	down	Fiber	down		LOC_Os12g17600	up	Phloem	down		LOC_Os07g06660	up	Guard cell	nosig
LOC_Os01g60830	down	Xylem	down		LOC_Os12g17600	up	Xylem	down		LOC_Os07g06660	up	Epidermis	nosig
LOC_Os01g60830	down	Mesophyll	down		LOC_Os12g17600	up	Mestome sheath	down		LOC_Os07g06660	up	Mestome sheath	nosig
LOC_Os01g60830	down	Guard cell	down		LOC_Os12g17600	up	Procambium	down		LOC_Os07g06660	up	Large parenchyma	nosig
LOC_Os01g60830	down	Procambium	down		LOC_Os12g17600	up	Epidermis	down		LOC_Os07g06660	up	Xylem	nosig
LOC_Os01g60830	down	Large parenchyma	down		LOC_Os12g17600	up	Mesophyll	down		LOC_Os07g06660	up	Fiber	nosig
LOC_Os06g41010	up	Epidermis	nosig		LOC_Os01g56680	up	Xylem	nosig		LOC_Os07g34570	down	Mesophyll	nosig
LOC_Os06g41010	up	Mesophyll	nosig		LOC_Os01g56680	up	Phloem	nosig		LOC_Os07g34570	down	Mestome sheath	nosig
LOC_Os06g41010	up	Guard cell	nosig		LOC_Os01g56680	up	Large parenchyma	nosig		LOC_Os07g34570	down	Large parenchyma	nosig
LOC_Os06g41010	up	Procambium	nosig		LOC_Os01g56680	up	Mestome sheath	nosig		LOC_Os07g34570	down	Phloem	nosig
LOC_Os06g41010	up	Mestome sheath	nosig		LOC_Os01g56680	up	Guard cell	nosig		LOC_Os07g34570	down	Xylem	nosig
LOC_Os06g41010	up	Phloem	nosig		LOC_Os01g56680	up	Fiber	nosig		LOC_Os07g34570	down	Epidermis	nosig
LOC_Os06g41010	up	Xylem	nosig		LOC_Os01g56680	up	Mesophyll	nosig		LOC_Os07g34570	down	Fiber	nosig
LOC_Os06g41010	up	Large parenchyma	nosig		LOC_Os01g56680	up	Procambium	nosig		LOC_Os07g34570	down	Guard cell	nosig
LOC_Os06g41010	up	Fiber	nosig		LOC_Os01g56680	up	Epidermis	nosig		LOC_Os07g34570	down	Procambium	nosig
LOC_Os06g51029	down	Phloem	nosig		LOC_Os04g57880	down	Phloem	nosig		LOC_Os07g44330	up	Fiber	nosig
LOC_Os06g51029	down	Epidermis	nosig		LOC_Os04g57880	down	Guard cell	nosig		LOC_Os07g44330	up	Xylem	nosig
LOC_Os06g51029	down	Mestome sheath	nosig		LOC_Os04g57880	down	Epidermis	nosig		LOC_Os07g44330	up	Guard cell	nosig
LOC_Os06g51029	down	Fiber	nosig		LOC_Os04g57880	down	Fiber	nosig		LOC_Os07g44330	up	Epidermis	nosig
LOC_Os06g51029	down	Xylem	nosig		LOC_Os04g57880	down	Mesophyll	nosig		LOC_Os07g44330	up	Mesophyll	nosig
LOC_Os06g51029	down	Large parenchyma	nosig		LOC_Os04g57880	down	Mestome sheath	nosig		LOC_Os07g44330	up	Procambium	nosig
LOC_Os06g51029	down	Procambium	nosig		LOC_Os04g57880	down	Procambium	nosig		LOC_Os07g44330	up	Phloem	nosig
LOC_Os06g51029	down	Mesophyll	nosig		LOC_Os04g57880	down	Xylem	nosig		LOC_Os07g44330	up	Mestome sheath	nosig
LOC_Os06g51029	down	Guard cell	nosig		LOC_Os04g57880	down	Large parenchyma	nosig		LOC_Os07g44330	up	Large parenchyma	nosig
LOC_Os11g15040	up	Phloem	up		LOC_Os03g08330	up	Guard cell	nosig		LOC_Os07g46670	down	Xylem	nosig
LOC_Os11g15040	up	Large parenchyma	up		LOC_Os03g08330	up	Mesophyll	nosig		LOC_Os07g46670	down	Fiber	nosig
LOC_Os11g15040	up	Epidermis	up		LOC_Os03g08330	up	Epidermis	nosig		LOC_Os07g46670	down	Mestome sheath	nosig
LOC_Os11g15040	up	Mesophyll	up		LOC_Os03g08330	up	Mestome sheath	nosig		LOC_Os07g46670	down	Mesophyll	nosig
LOC_Os11g15040	up	Mestome sheath	up		LOC_Os03g08330	up	Xylem	nosig		LOC_Os07g46670	down	Guard cell	nosig
LOC_Os11g15040	up	Fiber	up		LOC_Os03g08330	up	Large parenchyma	nosig		LOC_Os07g46670	down	Procambium	nosig
LOC_Os11g15040	up	Xylem	up		LOC_Os03g08330	up	Phloem	nosig		LOC_Os07g46670	down	Epidermis	nosig
LOC_Os11g15040	up	Guard cell	up		LOC_Os03g08330	up	Procambium	nosig		LOC_Os07g46670	down	Large parenchyma	nosig
LOC_Os11g15040	up	Procambium	up		LOC_Os03g08330	up	Fiber	nosig		LOC_Os07g46670	down	Phloem	nosig
LOC_Os12g08760	down	Mestome sheath	down		LOC_Os05g31140	up	Epidermis	nosig		LOC_Os08g06110	up	Fiber	nosig
LOC_Os12g08760	down	Fiber	down		LOC_Os05g31140	up	Fiber	nosig		LOC_Os08g06110	up	Mestome sheath	nosig
LOC_Os12g08760	down	Guard cell	down		LOC_Os05g31140	up	Phloem	nosig		LOC_Os08g06110	up	Guard cell	nosig
LOC_Os12g08760	down	Phloem	down		LOC_Os05g31140	up	Mesophyll	nosig		LOC_Os08g06110	up	Xylem	nosig
LOC_Os12g08760	down	Procambium	down		LOC_Os05g31140	up	Mestome sheath	nosig		LOC_Os08g06110	up	Phloem	nosig
LOC_Os12g08760	down	Xylem	down		LOC_Os05g31140	up	Large parenchyma	nosig		LOC_Os08g06110	up	Large parenchyma	nosig
LOC_Os12g08760	down	Mesophyll	down		LOC_Os05g31140	up	Procambium	nosig		LOC_Os08g06110	up	Procambium	nosig
LOC_Os12g08760	down	Large parenchyma	down		LOC_Os05g31140	up	Xylem	nosig		LOC_Os08g06110	up	Mesophyll	nosig
LOC_Os12g08760	down	Epidermis	down		LOC_Os05g31140	up	Guard cell	nosig		LOC_Os08g06110	up	Epidermis	nosig
LOC_Os07g08160	down	Procambium	nosig		LOC_Os01g01340	down	Procambium	nosig		LOC_Os08g10020	up	Mestome sheath	down
LOC_Os07g08160	down	Large parenchyma	nosig		LOC_Os01g01340	down	Mestome sheath	nosig		LOC_Os08g10020	up	Phloem	down
LOC_Os07g08160	down	Phloem	nosig		LOC_Os01g01340	down	Phloem	nosig		LOC_Os08g10020	up	Procambium	down
LOC_Os07g08160	down	Guard cell	nosig		LOC_Os01g01340	down	Mesophyll	nosig		LOC_Os08g10020	up	Large parenchyma	down
LOC_Os07g08160	down	Fiber	nosig		LOC_Os01g01340	down	Large parenchyma	nosig		LOC_Os08g10020	up	Xylem	down
LOC_Os07g08160	down	Epidermis	nosig		LOC_Os01g01340	down	Fiber	nosig		LOC_Os08g10020	up	Fiber	down
LOC_Os07g08160	down	Mesophyll	nosig		LOC_Os01g01340	down	Guard cell	nosig		LOC_Os08g10020	up	Guard cell	down
LOC_Os07g08160	down	Mestome sheath	nosig		LOC_Os01g01340	down	Xylem	nosig		LOC_Os08g10020	up	Mesophyll	down
LOC_Os07g08160	down	Xylem	nosig		LOC_Os01g01340	down	Epidermis	nosig		LOC_Os08g10020	up	Epidermis	down
LOC_Os09g26670	down	Mesophyll	down		LOC_Os03g60080	up	Mestome sheath	nosig		LOC_Os09g04790	up	Mesophyll	nosig
LOC_Os09g26670	down	Large parenchyma	down		LOC_Os03g60080	up	Fiber	nosig		LOC_Os09g04790	up	Mestome sheath	nosig
LOC_Os09g26670	down	Procambium	down		LOC_Os03g60080	up	Procambium	nosig		LOC_Os09g04790	up	Procambium	nosig
LOC_Os09g26670	down	Phloem	down		LOC_Os03g60080	up	Epidermis	nosig		LOC_Os09g04790	up	Fiber	nosig
LOC_Os09g26670	down	Fiber	down		LOC_Os03g60080	up	Large parenchyma	nosig		LOC_Os09g04790	up	Epidermis	nosig
LOC_Os09g26670	down	Epidermis	down		LOC_Os03g60080	up	Xylem	nosig		LOC_Os09g04790	up	Xylem	nosig
LOC_Os09g26670	down	Xylem	down		LOC_Os03g60080	up	Mesophyll	nosig		LOC_Os09g04790	up	Guard cell	nosig
LOC_Os09g26670	down	Mestome sheath	down		LOC_Os03g60080	up	Guard cell	nosig		LOC_Os09g04790	up	Phloem	nosig
LOC_Os09g26670	down	Guard cell	down		LOC_Os03g60080	up	Phloem	nosig		LOC_Os09g04790	up	Large parenchyma	nosig
LOC_Os06g09900	up	Mesophyll	nosig		LOC_Os08g33820	up	Xylem	down		LOC_Os09g17740	up	Guard cell	nosig
LOC_Os06g09900	up	Large parenchyma	nosig		LOC_Os08g33820	up	Phloem	down		LOC_Os09g17740	up	Procambium	nosig
LOC_Os06g09900	up	Xylem	nosig		LOC_Os08g33820	up	Procambium	down		LOC_Os09g17740	up	Large parenchyma	nosig
LOC_Os06g09900	up	Procambium	nosig		LOC_Os08g33820	up	Guard cell	down		LOC_Os09g17740	up	Mesophyll	nosig
LOC_Os06g09900	up	Fiber	nosig		LOC_Os08g33820	up	Epidermis	down		LOC_Os09g17740	up	Phloem	nosig
LOC_Os06g09900	up	Phloem	nosig		LOC_Os08g33820	up	Fiber	down		LOC_Os09g17740	up	Epidermis	nosig
LOC_Os06g09900	up	Epidermis	nosig		LOC_Os08g33820	up	Mesophyll	down		LOC_Os09g17740	up	Fiber	nosig
LOC_Os06g09900	up	Guard cell	nosig		LOC_Os08g33820	up	Large parenchyma	down		LOC_Os09g17740	up	Mestome sheath	nosig
LOC_Os06g09900	up	Mestome sheath	nosig		LOC_Os08g33820	up	Mestome sheath	down		LOC_Os09g17740	up	Xylem	nosig
LOC_Os02g39360	up	Phloem	nosig		LOC_Os03g46770	down	Mesophyll	nosig		LOC_Os09g36930	down	Guard cell	down
LOC_Os02g39360	up	Procambium	nosig		LOC_Os03g46770	down	Fiber	nosig		LOC_Os09g36930	down	Mesophyll	down
LOC_Os02g39360	up	Mestome sheath	nosig		LOC_Os03g46770	down	Xylem	nosig		LOC_Os09g36930	down	Mestome sheath	down
LOC_Os02g39360	up	Guard cell	nosig		LOC_Os03g46770	down	Phloem	nosig		LOC_Os09g36930	down	Phloem	down
LOC_Os02g39360	up	Fiber	nosig		LOC_Os03g46770	down	Epidermis	nosig		LOC_Os09g36930	down	Epidermis	down
LOC_Os02g39360	up	Epidermis	nosig		LOC_Os03g46770	down	Procambium	nosig		LOC_Os09g36930	down	Xylem	down
LOC_Os02g39360	up	Mesophyll	nosig		LOC_Os03g46770	down	Large parenchyma	nosig		LOC_Os09g36930	down	Fiber	down
LOC_Os02g39360	up	Xylem	nosig		LOC_Os03g46770	down	Guard cell	nosig		LOC_Os09g36930	down	Procambium	down
LOC_Os02g39360	up	Large parenchyma	nosig		LOC_Os03g46770	down	Mestome sheath	nosig		LOC_Os09g36930	down	Large parenchyma	down
LOC_Os12g19470	down	Fiber	down		LOC_Os07g37240	up	Mestome sheath	down		LOC_Os10g18370	up	Phloem	nosig
LOC_Os12g19470	down	Mesophyll	down		LOC_Os07g37240	up	Epidermis	down		LOC_Os10g18370	up	Xylem	nosig
LOC_Os12g19470	down	Guard cell	down		LOC_Os07g37240	up	Large parenchyma	down		LOC_Os10g18370	up	Mestome sheath	nosig
LOC_Os12g19470	down	Phloem	down		LOC_Os07g37240	up	Xylem	down		LOC_Os10g18370	up	Epidermis	nosig
LOC_Os12g19470	down	Large parenchyma	down		LOC_Os07g37240	up	Mesophyll	down		LOC_Os10g18370	up	Large parenchyma	nosig
LOC_Os12g19470	down	Epidermis	down		LOC_Os07g37240	up	Phloem	down		LOC_Os10g18370	up	Guard cell	nosig
LOC_Os12g19470	down	Procambium	down		LOC_Os07g37240	up	Fiber	down		LOC_Os10g18370	up	Mesophyll	nosig
LOC_Os10g41550	up	Fiber	nosig		LOC_Os07g37240	up	Procambium	down		LOC_Os10g18370	up	Procambium	nosig
LOC_Os10g41550	up	Large parenchyma	nosig		LOC_Os07g37240	up	Guard cell	down		LOC_Os10g18370	up	Fiber	nosig
LOC_Os10g41550	up	Phloem	nosig		LOC_Os03g56670	up	Mesophyll	down		LOC_Os10g26940	up	Epidermis	up
LOC_Os10g41550	up	Mestome sheath	nosig		LOC_Os03g56670	up	Mestome sheath	down		LOC_Os10g26940	up	Phloem	up
LOC_Os10g41550	up	Guard cell	nosig		LOC_Os03g56670	up	Procambium	down		LOC_Os10g26940	up	Fiber	up
LOC_Os10g41550	up	Xylem	nosig		LOC_Os03g56670	up	Guard cell	down		LOC_Os10g26940	up	Xylem	up
LOC_Os10g41550	up	Procambium	nosig		LOC_Os03g56670	up	Xylem	down		LOC_Os10g26940	up	Mesophyll	up
LOC_Os10g41550	up	Epidermis	nosig		LOC_Os03g56670	up	Phloem	down		LOC_Os10g26940	up	Mestome sheath	up
LOC_Os10g41550	up	Mesophyll	nosig		LOC_Os03g56670	up	Epidermis	down		LOC_Os10g26940	up	Guard cell	up
LOC_Os12g04204	up	Large parenchyma	nosig		LOC_Os03g56670	up	Fiber	down		LOC_Os10g26940	up	Procambium	up
LOC_Os12g04204	up	Guard cell	nosig		LOC_Os03g56670	up	Large parenchyma	down		LOC_Os10g26940	up	Large parenchyma	up
LOC_Os12g04204	up	Procambium	nosig		LOC_Os03g03910	up	Mestome sheath	down		LOC_Os10g39150	down	Epidermis	down
LOC_Os12g04204	up	Xylem	nosig		LOC_Os03g03910	up	Procambium	down		LOC_Os10g39150	down	Guard cell	down
LOC_Os12g04204	up	Epidermis	nosig		LOC_Os03g03910	up	Xylem	down		LOC_Os10g39150	down	Xylem	down
LOC_Os12g04204	up	Mesophyll	nosig		LOC_Os03g03910	up	Phloem	down		LOC_Os10g39150	down	Large parenchyma	down
LOC_Os12g04204	up	Mestome sheath	nosig		LOC_Os03g03910	up	Guard cell	down		LOC_Os10g39150	down	Mesophyll	down
LOC_Os12g04204	up	Fiber	nosig		LOC_Os03g03910	up	Epidermis	down		LOC_Os10g39150	down	Fiber	down
LOC_Os12g04204	up	Phloem	nosig		LOC_Os03g03910	up	Mesophyll	down		LOC_Os10g39150	down	Procambium	down
LOC_Os06g04270	down	Guard cell	nosig		LOC_Os03g03910	up	Fiber	down		LOC_Os10g39150	down	Phloem	down
LOC_Os06g04270	down	Fiber	nosig		LOC_Os03g03910	up	Large parenchyma	down		LOC_Os10g39150	down	Mestome sheath	down
LOC_Os06g04270	down	Phloem	nosig		LOC_Os09g30340	up	Fiber	nosig		LOC_Os11g07020	up	Fiber	nosig
LOC_Os06g04270	down	Epidermis	nosig		LOC_Os09g30340	up	Phloem	nosig		LOC_Os11g07020	up	Xylem	nosig
LOC_Os06g04270	down	Large parenchyma	nosig		LOC_Os09g30340	up	Procambium	nosig		LOC_Os11g07020	up	Epidermis	nosig
LOC_Os06g04270	down	Xylem	nosig		LOC_Os09g30340	up	Guard cell	nosig		LOC_Os11g07020	up	Mestome sheath	nosig
LOC_Os06g04270	down	Mestome sheath	nosig		LOC_Os09g30340	up	Xylem	nosig		LOC_Os11g07020	up	Phloem	nosig
LOC_Os06g04270	down	Mesophyll	nosig		LOC_Os09g30340	up	Mesophyll	nosig		LOC_Os11g07020	up	Large parenchyma	nosig
LOC_Os06g04270	down	Procambium	nosig		LOC_Os09g30340	up	Large parenchyma	nosig		LOC_Os11g07020	up	Procambium	nosig
LOC_Os07g37240	down	Fiber	down		LOC_Os09g30340	up	Mestome sheath	nosig		LOC_Os11g07020	up	Guard cell	nosig
LOC_Os07g37240	down	Xylem	down		LOC_Os09g30340	up	Epidermis	nosig		LOC_Os11g07020	up	Mesophyll	nosig
LOC_Os07g37240	down	Guard cell	down		LOC_Os08g04450	down	Large parenchyma	nosig		LOC_Os11g15040	up	Mestome sheath	up
LOC_Os07g37240	down	Mesophyll	down		LOC_Os08g04450	down	Xylem	nosig		LOC_Os11g15040	up	Fiber	up
LOC_Os07g37240	down	Phloem	down		LOC_Os08g04450	down	Guard cell	nosig		LOC_Os11g15040	up	Large parenchyma	up
LOC_Os07g37240	down	Large parenchyma	down		LOC_Os08g04450	down	Procambium	nosig		LOC_Os11g15040	up	Procambium	up
LOC_Os07g37240	down	Epidermis	down		LOC_Os08g04450	down	Mesophyll	nosig		LOC_Os11g15040	up	Mesophyll	up
LOC_Os07g37240	down	Mestome sheath	down		LOC_Os08g04450	down	Fiber	nosig		LOC_Os11g15040	up	Guard cell	up
LOC_Os07g37240	down	Procambium	down		LOC_Os08g04450	down	Phloem	nosig		LOC_Os11g15040	up	Xylem	up
LOC_Os05g06920	down	Large parenchyma	down		LOC_Os08g04450	down	Epidermis	nosig		LOC_Os11g15040	up	Phloem	up
LOC_Os05g06920	down	Fiber	down		LOC_Os08g04450	down	Mestome sheath	nosig		LOC_Os11g15040	up	Epidermis	up
LOC_Os05g06920	down	Mesophyll	down		LOC_Os07g36080	up	Mesophyll	nosig		LOC_Os11g39020	up	Mestome sheath	nosig
LOC_Os05g06920	down	Phloem	down		LOC_Os07g36080	up	Procambium	nosig		LOC_Os11g39020	up	Xylem	nosig
LOC_Os05g06920	down	Guard cell	down		LOC_Os07g36080	up	Fiber	nosig		LOC_Os11g39020	up	Fiber	nosig
LOC_Os05g06920	down	Xylem	down		LOC_Os07g36080	up	Xylem	nosig		LOC_Os11g39020	up	Guard cell	nosig
LOC_Os05g06920	down	Mestome sheath	down		LOC_Os07g36080	up	Mestome sheath	nosig		LOC_Os11g39020	up	Mesophyll	nosig
LOC_Os05g06920	down	Procambium	down		LOC_Os07g36080	up	Large parenchyma	nosig		LOC_Os11g39020	up	Procambium	nosig
LOC_Os05g06920	down	Epidermis	down		LOC_Os07g36080	up	Guard cell	nosig		LOC_Os11g39020	up	Epidermis	nosig
LOC_Os06g45820	down	Mestome sheath	nosig		LOC_Os07g36080	up	Epidermis	nosig		LOC_Os11g39020	up	Large parenchyma	nosig
LOC_Os06g45820	down	Mesophyll	nosig		LOC_Os07g36080	up	Phloem	nosig		LOC_Os11g39020	up	Phloem	nosig
LOC_Os06g45820	down	Phloem	nosig		LOC_Os01g72370	down	Large parenchyma	nosig		LOC_Os11g47970	up	Xylem	nosig
LOC_Os06g45820	down	Fiber	nosig		LOC_Os01g72370	down	Mestome sheath	nosig		LOC_Os11g47970	up	Fiber	nosig
LOC_Os06g45820	down	Epidermis	nosig		LOC_Os01g72370	down	Fiber	nosig		LOC_Os11g47970	up	Phloem	nosig
LOC_Os06g45820	down	Procambium	nosig		LOC_Os01g72370	down	Guard cell	nosig		LOC_Os11g47970	up	Procambium	nosig
LOC_Os06g45820	down	Large parenchyma	nosig		LOC_Os01g72370	down	Epidermis	nosig		LOC_Os11g47970	up	Mestome sheath	nosig
LOC_Os06g45820	down	Guard cell	nosig		LOC_Os01g72370	down	Xylem	nosig		LOC_Os11g47970	up	Guard cell	nosig
LOC_Os06g45820	down	Xylem	nosig		LOC_Os01g72370	down	Procambium	nosig		LOC_Os11g47970	up	Epidermis	nosig
LOC_Os11g38260	down	Xylem	nosig		LOC_Os01g72370	down	Phloem	nosig		LOC_Os11g47970	up	Mesophyll	nosig
LOC_Os11g38260	down	Mestome sheath	nosig		LOC_Os01g72370	down	Mesophyll	nosig		LOC_Os11g47970	up	Large parenchyma	nosig
LOC_Os11g38260	down	Epidermis	nosig		LOC_Os10g39150	down	Epidermis	down		LOC_Os12g08810	up	Xylem	up
LOC_Os11g38260	down	Large parenchyma	nosig		LOC_Os10g39150	down	Guard cell	down		LOC_Os12g08810	up	Phloem	up
LOC_Os11g38260	down	Fiber	nosig		LOC_Os10g39150	down	Mestome sheath	down		LOC_Os12g08810	up	Large parenchyma	up
LOC_Os11g38260	down	Procambium	nosig		LOC_Os10g39150	down	Mesophyll	down		LOC_Os12g08810	up	Mesophyll	up
LOC_Os11g38260	down	Phloem	nosig		LOC_Os10g39150	down	Phloem	down		LOC_Os12g08810	up	Fiber	up
LOC_Os11g38260	down	Guard cell	nosig		LOC_Os10g39150	down	Large parenchyma	down		LOC_Os12g08810	up	Epidermis	up
LOC_Os11g38260	down	Mesophyll	nosig		LOC_Os10g39150	down	Fiber	down		LOC_Os12g08810	up	Guard cell	up
LOC_Os02g10120	down	Procambium	nosig		LOC_Os10g39150	down	Xylem	down		LOC_Os12g08810	up	Procambium	up
LOC_Os02g10120	down	Mestome sheath	nosig		LOC_Os10g39150	down	Procambium	down		LOC_Os12g08810	up	Mestome sheath	up
LOC_Os02g10120	down	Guard cell	nosig		LOC_Os07g43810	down	Mestome sheath	nosig		LOC_Os12g12560	up	Epidermis	up
LOC_Os02g10120	down	Xylem	nosig		LOC_Os07g43810	down	Fiber	nosig		LOC_Os12g12560	up	Xylem	up
LOC_Os02g10120	down	Mesophyll	nosig		LOC_Os07g43810	down	Guard cell	nosig		LOC_Os12g12560	up	Phloem	up
LOC_Os02g10120	down	Large parenchyma	nosig		LOC_Os07g43810	down	Procambium	nosig		LOC_Os12g12560	up	Guard cell	up
LOC_Os02g10120	down	Fiber	nosig		LOC_Os07g43810	down	Epidermis	nosig		LOC_Os12g12560	up	Procambium	up
LOC_Os02g10120	down	Phloem	nosig		LOC_Os07g43810	down	Xylem	nosig		LOC_Os12g12560	up	Mesophyll	up
LOC_Os02g10120	down	Epidermis	nosig		LOC_Os07g43810	down	Mesophyll	nosig		LOC_Os12g12560	up	Large parenchyma	up
LOC_Os03g54000	down	Guard cell	down		LOC_Os07g43810	down	Phloem	nosig		LOC_Os12g12560	up	Mestome sheath	up
LOC_Os03g54000	down	Mesophyll	down		LOC_Os07g43810	down	Large parenchyma	nosig		LOC_Os12g12560	up	Fiber	up
LOC_Os03g54000	down	Procambium	down		LOC_Os04g23550	up	Phloem	up		LOC_Os12g39630	down	Xylem	nosig
LOC_Os03g54000	down	Fiber	down		LOC_Os04g23550	up	Epidermis	up		LOC_Os12g39630	down	Fiber	nosig
LOC_Os03g54000	down	Epidermis	down		LOC_Os04g23550	up	Mesophyll	up		LOC_Os12g39630	down	Guard cell	nosig
LOC_Os03g54000	down	Xylem	down		LOC_Os04g23550	up	Procambium	up		LOC_Os12g39630	down	Phloem	nosig
LOC_Os03g54000	down	Mestome sheath	down		LOC_Os04g23550	up	Mestome sheath	up		LOC_Os12g39630	down	Large parenchyma	nosig
LOC_Os07g49400	down	Xylem	nosig		LOC_Os04g23550	up	Fiber	up		LOC_Os12g39630	down	Epidermis	nosig
LOC_Os07g49400	down	Phloem	nosig		LOC_Os04g23550	up	Large parenchyma	up		LOC_Os12g39630	down	Procambium	nosig
LOC_Os07g49400	down	Large parenchyma	nosig		LOC_Os04g23550	up	Xylem	up		LOC_Os12g39630	down	Mestome sheath	nosig
LOC_Os07g49400	down	Guard cell	nosig		LOC_Os04g23550	up	Guard cell	up		LOC_Os12g39630	down	Mesophyll	nosig
LOC_Os07g49400	down	Mestome sheath	nosig		LOC_Os01g66120	up	Large parenchyma	nosig		LOC_Os01g08700	down	Fiber	nosig
LOC_Os07g49400	down	Fiber	nosig		LOC_Os01g66120	up	Guard cell	nosig		LOC_Os01g08700	down	Large parenchyma	nosig
LOC_Os07g49400	down	Mesophyll	nosig		LOC_Os01g66120	up	Fiber	nosig		LOC_Os01g08700	down	Xylem	nosig
LOC_Os07g49400	down	Epidermis	nosig		LOC_Os01g66120	up	Mesophyll	nosig		LOC_Os01g08700	down	Mesophyll	nosig
LOC_Os07g49400	down	Procambium	nosig		LOC_Os01g66120	up	Mestome sheath	nosig		LOC_Os01g08700	down	Epidermis	nosig
LOC_Os08g04500	down	Epidermis	nosig		LOC_Os01g66120	up	Phloem	nosig		LOC_Os01g08700	down	Mestome sheath	nosig
LOC_Os08g04500	down	Mestome sheath	nosig		LOC_Os01g66120	up	Procambium	nosig		LOC_Os01g08700	down	Guard cell	nosig
LOC_Os08g04500	down	Mesophyll	nosig		LOC_Os01g66120	up	Epidermis	nosig		LOC_Os01g08700	down	Phloem	nosig
LOC_Os08g04500	down	Phloem	nosig		LOC_Os01g66120	up	Xylem	nosig		LOC_Os01g08700	down	Procambium	nosig
LOC_Os08g04500	down	Fiber	nosig		LOC_Os03g45280	down	Procambium	nosig		LOC_Os01g53730	down	Fiber	nosig
LOC_Os08g04500	down	Guard cell	nosig		LOC_Os03g45280	down	Epidermis	nosig		LOC_Os01g53730	down	Phloem	nosig
LOC_Os08g04500	down	Large parenchyma	nosig		LOC_Os03g45280	down	Phloem	nosig		LOC_Os01g53730	down	Mestome sheath	nosig
LOC_Os08g04500	down	Procambium	nosig		LOC_Os03g45280	down	Mesophyll	nosig		LOC_Os01g53730	down	Xylem	nosig
LOC_Os08g04500	down	Xylem	nosig		LOC_Os03g45280	down	Fiber	nosig		LOC_Os01g53730	down	Guard cell	nosig
LOC_Os10g28200	up	Epidermis	nosig		LOC_Os03g45280	down	Guard cell	nosig		LOC_Os01g53730	down	Epidermis	nosig
LOC_Os10g28200	up	Large parenchyma	nosig		LOC_Os03g45280	down	Large parenchyma	nosig		LOC_Os01g53730	down	Large parenchyma	nosig
LOC_Os10g28200	up	Phloem	nosig		LOC_Os03g45280	down	Xylem	nosig		LOC_Os01g53730	down	Procambium	nosig
LOC_Os10g28200	up	Mesophyll	nosig		LOC_Os03g45280	down	Mestome sheath	nosig		LOC_Os01g53730	down	Mesophyll	nosig
LOC_Os10g28200	up	Procambium	nosig		LOC_Os04g59150	up	Fiber	up		LOC_Os10g28360	up	Xylem	nosig
LOC_Os10g28200	up	Guard cell	nosig		LOC_Os04g59150	up	Epidermis	up		LOC_Os10g28360	up	Phloem	nosig
LOC_Os10g28200	up	Mestome sheath	nosig		LOC_Os04g59150	up	Large parenchyma	up		LOC_Os10g28360	up	Mestome sheath	nosig
LOC_Os10g28200	up	Fiber	nosig		LOC_Os04g31120	up	Mesophyll	nosig		LOC_Os10g28360	up	Mesophyll	nosig
LOC_Os10g28200	up	Xylem	nosig		LOC_Os04g31120	up	Mestome sheath	nosig		LOC_Os10g28360	up	Fiber	nosig
LOC_Os04g41229	up	Phloem	up		LOC_Os04g31120	up	Fiber	nosig		LOC_Os10g28360	up	Guard cell	nosig
LOC_Os04g41229	up	Xylem	up		LOC_Os04g31120	up	Xylem	nosig		LOC_Os10g28360	up	Procambium	nosig
LOC_Os04g41229	up	Large parenchyma	up		LOC_Os04g31120	up	Large parenchyma	nosig		LOC_Os10g28360	up	Epidermis	nosig
LOC_Os04g41229	up	Procambium	up		LOC_Os04g31120	up	Procambium	nosig		LOC_Os10g28360	up	Large parenchyma	nosig
LOC_Os04g41229	up	Epidermis	up		LOC_Os04g31120	up	Guard cell	nosig		LOC_Os03g12670	down	Epidermis	nosig
LOC_Os04g41229	up	Mesophyll	up		LOC_Os04g31120	up	Phloem	nosig		LOC_Os03g12670	down	Mesophyll	nosig
LOC_Os04g41229	up	Fiber	up		LOC_Os04g31120	up	Epidermis	nosig		LOC_Os03g12670	down	Procambium	nosig
LOC_Os04g41229	up	Guard cell	up		LOC_Os12g02310	up	Epidermis	up		LOC_Os03g12670	down	Large parenchyma	nosig
LOC_Os04g41229	up	Mestome sheath	up		LOC_Os12g02310	up	Guard cell	up		LOC_Os03g12670	down	Guard cell	nosig
LOC_Os05g41640	down	Xylem	down		LOC_Os11g47970	up	Large parenchyma	down		LOC_Os03g12670	down	Fiber	nosig
LOC_Os05g41640	down	Epidermis	down		LOC_Os11g47970	up	Mestome sheath	down		LOC_Os03g12670	down	Xylem	nosig
LOC_Os05g41640	down	Mestome sheath	down		LOC_Os11g47970	up	Guard cell	down		LOC_Os03g12670	down	Mestome sheath	nosig
LOC_Os05g41640	down	Guard cell	down		LOC_Os11g47970	up	Mesophyll	down		LOC_Os07g30670	down	Epidermis	down
LOC_Os05g41640	down	Large parenchyma	down		LOC_Os11g47970	up	Procambium	down		LOC_Os07g30670	down	Mesophyll	down
LOC_Os05g41640	down	Fiber	down		LOC_Os11g47970	up	Epidermis	down		LOC_Os07g30670	down	Fiber	down
LOC_Os05g41640	down	Phloem	down		LOC_Os11g47970	up	Xylem	down		LOC_Os07g30670	down	Mestome sheath	down
LOC_Os05g41640	down	Procambium	down		LOC_Os11g47970	up	Fiber	down		LOC_Os07g30670	down	Phloem	down
LOC_Os05g41640	down	Mesophyll	down		LOC_Os11g47970	up	Phloem	down		LOC_Os07g30670	down	Xylem	down
LOC_Os02g46030	up	Large parenchyma	down		LOC_Os02g08440	up	Large parenchyma	up		LOC_Os07g30670	down	Guard cell	down
LOC_Os02g46030	up	Fiber	down		LOC_Os02g08440	up	Guard cell	up		LOC_Os07g30670	down	Procambium	down
LOC_Os02g46030	up	Xylem	down		LOC_Os02g08440	up	Mesophyll	up		LOC_Os07g30670	down	Large parenchyma	down
LOC_Os02g46030	up	Phloem	down		LOC_Os02g08440	up	Epidermis	up		LOC_Os07g05480	up	Phloem	nosig
LOC_Os02g46030	up	Procambium	down		LOC_Os02g08440	up	Phloem	up		LOC_Os07g05480	up	Xylem	nosig
LOC_Os02g46030	up	Epidermis	down		LOC_Os02g08440	up	Fiber	up		LOC_Os07g05480	up	Guard cell	nosig
LOC_Os02g46030	up	Mestome sheath	down		LOC_Os02g08440	up	Mestome sheath	up		LOC_Os07g05480	up	Mestome sheath	nosig
LOC_Os02g46030	up	Guard cell	down		LOC_Os02g08440	up	Xylem	up		LOC_Os07g05480	up	Large parenchyma	nosig
LOC_Os02g46030	up	Mesophyll	down		LOC_Os02g08440	up	Procambium	up		LOC_Os07g05480	up	Mesophyll	nosig
LOC_Os11g02389	down	Procambium	nosig		LOC_Os03g53020	up	Mesophyll	nosig		LOC_Os07g05480	up	Fiber	nosig
LOC_Os11g02389	down	Mesophyll	nosig		LOC_Os03g53020	up	Guard cell	nosig		LOC_Os07g05480	up	Epidermis	nosig
LOC_Os11g02389	down	Xylem	nosig		LOC_Os03g53020	up	Mestome sheath	nosig		LOC_Os07g05480	up	Procambium	nosig
LOC_Os11g02389	down	Phloem	nosig		LOC_Os03g53020	up	Phloem	nosig		LOC_Os05g07940	up	Guard cell	up
LOC_Os11g02389	down	Epidermis	nosig		LOC_Os03g53020	up	Procambium	nosig		LOC_Os05g07940	up	Large parenchyma	up
LOC_Os01g48930	up	Mesophyll	nosig		LOC_Os03g53020	up	Xylem	nosig		LOC_Os05g07940	up	Mesophyll	up
LOC_Os01g48930	up	Large parenchyma	nosig		LOC_Os03g53020	up	Fiber	nosig		LOC_Os05g07940	up	Xylem	up
LOC_Os01g48930	up	Fiber	nosig		LOC_Os03g53020	up	Large parenchyma	nosig		LOC_Os05g07940	up	Epidermis	up
LOC_Os01g48930	up	Mestome sheath	nosig		LOC_Os03g53020	up	Epidermis	nosig		LOC_Os05g07940	up	Mestome sheath	up
LOC_Os01g48930	up	Epidermis	nosig		LOC_Os03g38950	down	Procambium	nosig		LOC_Os05g07940	up	Phloem	up
LOC_Os01g48930	up	Phloem	nosig		LOC_Os03g38950	down	Mesophyll	nosig		LOC_Os05g07940	up	Fiber	up
LOC_Os01g48930	up	Guard cell	nosig		LOC_Os03g38950	down	Phloem	nosig		LOC_Os05g07940	up	Procambium	up
LOC_Os01g48930	up	Procambium	nosig		LOC_Os03g38950	down	Large parenchyma	nosig		LOC_Os02g39360	up	Large parenchyma	nosig
LOC_Os01g48930	up	Xylem	nosig		LOC_Os03g38950	down	Fiber	nosig		LOC_Os02g39360	up	Mesophyll	nosig
LOC_Os05g02250	down	Epidermis	down		LOC_Os03g38950	down	Epidermis	nosig		LOC_Os02g39360	up	Phloem	nosig
LOC_Os05g02250	down	Xylem	down		LOC_Os03g38950	down	Guard cell	nosig		LOC_Os02g39360	up	Guard cell	nosig
LOC_Os05g02250	down	Guard cell	down		LOC_Os03g38950	down	Xylem	nosig		LOC_Os02g39360	up	Mestome sheath	nosig
LOC_Os05g02250	down	Procambium	down		LOC_Os03g38950	down	Mestome sheath	nosig		LOC_Os02g39360	up	Xylem	nosig
LOC_Os05g02250	down	Mesophyll	down		LOC_Os05g49060	down	Xylem	down		LOC_Os02g39360	up	Epidermis	nosig
LOC_Os05g02250	down	Fiber	down		LOC_Os05g49060	down	Phloem	down		LOC_Os02g39360	up	Fiber	nosig
LOC_Os05g02250	down	Mestome sheath	down		LOC_Os05g49060	down	Epidermis	down		LOC_Os02g39360	up	Procambium	nosig
LOC_Os05g02250	down	Large parenchyma	down		LOC_Os05g49060	down	Procambium	down		LOC_Os11g06720	down	Large parenchyma	down
LOC_Os05g02250	down	Phloem	down		LOC_Os05g49060	down	Mesophyll	down		LOC_Os11g06720	down	Phloem	down
LOC_Os01g52230	down	Mestome sheath	nosig		LOC_Os05g49060	down	Fiber	down		LOC_Os11g06720	down	Xylem	down
LOC_Os01g52230	down	Phloem	nosig		LOC_Os05g49060	down	Large parenchyma	down		LOC_Os11g06720	down	Epidermis	down
LOC_Os01g52230	down	Guard cell	nosig		LOC_Os05g49060	down	Guard cell	down		LOC_Os11g06720	down	Fiber	down
LOC_Os01g52230	down	Fiber	nosig		LOC_Os05g49060	down	Mestome sheath	down		LOC_Os11g06720	down	Procambium	down
LOC_Os01g52230	down	Mesophyll	nosig		LOC_Os10g35030	up	Phloem	down		LOC_Os11g06720	down	Mesophyll	down
LOC_Os01g52230	down	Procambium	nosig		LOC_Os10g35030	up	Procambium	down		LOC_Os11g06720	down	Guard cell	down
LOC_Os01g52230	down	Large parenchyma	nosig		LOC_Os10g35030	up	Xylem	down		LOC_Os11g06720	down	Mestome sheath	down
LOC_Os01g52230	down	Epidermis	nosig		LOC_Os10g35030	up	Guard cell	down		LOC_Os06g09900	up	Procambium	nosig
LOC_Os01g52230	down	Xylem	nosig		LOC_Os10g35030	up	Large parenchyma	down		LOC_Os06g09900	up	Guard cell	nosig
LOC_Os05g49890	down	Guard cell	nosig		LOC_Os10g35030	up	Epidermis	down		LOC_Os06g09900	up	Xylem	nosig
LOC_Os05g49890	down	Xylem	nosig		LOC_Os10g35030	up	Mestome sheath	down		LOC_Os06g09900	up	Mesophyll	nosig
LOC_Os05g49890	down	Large parenchyma	nosig		LOC_Os10g35030	up	Fiber	down		LOC_Os06g09900	up	Epidermis	nosig
LOC_Os05g49890	down	Epidermis	nosig		LOC_Os10g35030	up	Mesophyll	down		LOC_Os06g09900	up	Mestome sheath	nosig
LOC_Os05g49890	down	Mestome sheath	nosig		LOC_Os10g36550	up	Large parenchyma	nosig		LOC_Os06g09900	up	Fiber	nosig
LOC_Os05g49890	down	Mesophyll	nosig		LOC_Os10g36550	up	Epidermis	nosig		LOC_Os06g09900	up	Phloem	nosig
LOC_Os05g49890	down	Fiber	nosig		LOC_Os10g36550	up	Phloem	nosig		LOC_Os06g09900	up	Large parenchyma	nosig
LOC_Os05g49890	down	Phloem	nosig		LOC_Os10g36550	up	Mestome sheath	nosig		LOC_Os03g27019	up	Phloem	nosig
LOC_Os05g49890	down	Procambium	nosig		LOC_Os10g36550	up	Fiber	nosig		LOC_Os03g27019	up	Mestome sheath	nosig
LOC_Os08g01380	down	Procambium	down		LOC_Os10g36550	up	Mesophyll	nosig		LOC_Os03g27019	up	Guard cell	nosig
LOC_Os08g01380	down	Fiber	down		LOC_Os10g36550	up	Procambium	nosig		LOC_Os03g27019	up	Large parenchyma	nosig
LOC_Os08g01380	down	Xylem	down		LOC_Os10g36550	up	Guard cell	nosig		LOC_Os03g27019	up	Fiber	nosig
LOC_Os08g01380	down	Guard cell	down		LOC_Os10g36550	up	Xylem	nosig		LOC_Os03g27019	up	Xylem	nosig
LOC_Os08g01380	down	Mestome sheath	down		LOC_Os07g43560	down	Fiber	down		LOC_Os03g27019	up	Mesophyll	nosig
LOC_Os08g01380	down	Phloem	down		LOC_Os07g43560	down	Xylem	down		LOC_Os03g27019	up	Epidermis	nosig
LOC_Os08g01380	down	Epidermis	down		LOC_Os07g43560	down	Large parenchyma	down		LOC_Os03g27019	up	Procambium	nosig
LOC_Os08g01380	down	Mesophyll	down		LOC_Os07g43560	down	Guard cell	down		LOC_Os06g28194	down	Guard cell	nosig
LOC_Os08g01380	down	Large parenchyma	down		LOC_Os07g43560	down	Mestome sheath	down		LOC_Os06g28194	down	Mesophyll	nosig
LOC_Os06g50230	up	Fiber	nosig		LOC_Os07g43560	down	Phloem	down		LOC_Os06g28194	down	Epidermis	nosig
LOC_Os06g50230	up	Xylem	nosig		LOC_Os07g43560	down	Procambium	down		LOC_Os06g28194	down	Phloem	nosig
LOC_Os06g50230	up	Mestome sheath	nosig		LOC_Os07g43560	down	Epidermis	down		LOC_Os06g28194	down	Mestome sheath	nosig
LOC_Os06g50230	up	Procambium	nosig		LOC_Os07g43560	down	Mesophyll	down		LOC_Os06g28194	down	Procambium	nosig
LOC_Os06g50230	up	Epidermis	nosig		LOC_Os10g21268	up	Xylem	down		LOC_Os06g28194	down	Xylem	nosig
LOC_Os06g50230	up	Phloem	nosig		LOC_Os10g21268	up	Phloem	down		LOC_Os06g28194	down	Large parenchyma	nosig
LOC_Os06g50230	up	Guard cell	nosig		LOC_Os10g21268	up	Mestome sheath	down		LOC_Os06g28194	down	Fiber	nosig
LOC_Os06g50230	up	Large parenchyma	nosig		LOC_Os10g21268	up	Fiber	down		LOC_Os02g53400	down	Guard cell	nosig
LOC_Os06g50230	up	Mesophyll	nosig		LOC_Os10g21268	up	Epidermis	down		LOC_Os02g53400	down	Procambium	nosig
LOC_Os03g50870	down	Fiber	nosig		LOC_Os10g21268	up	Mesophyll	down		LOC_Os02g53400	down	Mestome sheath	nosig
LOC_Os03g50870	down	Procambium	nosig		LOC_Os08g37660	up	Procambium	up		LOC_Os02g53400	down	Fiber	nosig
LOC_Os03g50870	down	Mesophyll	nosig		LOC_Os08g37660	up	Fiber	up		LOC_Os02g53400	down	Mesophyll	nosig
LOC_Os03g50870	down	Epidermis	nosig		LOC_Os08g37660	up	Xylem	up		LOC_Os02g53400	down	Phloem	nosig
LOC_Os03g50870	down	Large parenchyma	nosig		LOC_Os08g37660	up	Epidermis	up		LOC_Os02g53400	down	Epidermis	nosig
LOC_Os03g50870	down	Guard cell	nosig		LOC_Os08g37660	up	Large parenchyma	up		LOC_Os02g53400	down	Large parenchyma	nosig
LOC_Os03g50870	down	Xylem	nosig		LOC_Os08g37660	up	Mestome sheath	up		LOC_Os02g53400	down	Xylem	nosig
LOC_Os03g50870	down	Mestome sheath	nosig		LOC_Os08g37660	up	Guard cell	up		LOC_Os01g60830	up	Fiber	nosig
LOC_Os03g50870	down	Phloem	nosig		LOC_Os08g37660	up	Mesophyll	up		LOC_Os01g60830	up	Xylem	nosig
LOC_Os01g04800	up	Large parenchyma	up		LOC_Os08g37660	up	Phloem	up		LOC_Os01g60830	up	Phloem	nosig
LOC_Os01g04800	up	Procambium	up		LOC_Os11g06720	down	Procambium	down		LOC_Os01g60830	up	Procambium	nosig
LOC_Os01g04800	up	Mestome sheath	up		LOC_Os11g06720	down	Xylem	down		LOC_Os01g60830	up	Guard cell	nosig
LOC_Os01g04800	up	Mesophyll	up		LOC_Os11g06720	down	Fiber	down		LOC_Os01g60830	up	Mestome sheath	nosig
LOC_Os01g04800	up	Phloem	up		LOC_Os11g06720	down	Mestome sheath	down		LOC_Os01g60830	up	Large parenchyma	nosig
LOC_Os01g04800	up	Epidermis	up		LOC_Os11g06720	down	Phloem	down		LOC_Os01g60830	up	Mesophyll	nosig
LOC_Os01g04800	up	Fiber	up		LOC_Os11g06720	down	Mesophyll	down		LOC_Os01g60830	up	Epidermis	nosig
LOC_Os01g04800	up	Xylem	up		LOC_Os11g06720	down	Large parenchyma	down		LOC_Os04g59200	up	Fiber	up
LOC_Os01g04800	up	Guard cell	up		LOC_Os11g06720	down	Guard cell	down		LOC_Os04g59200	up	Phloem	up
LOC_Os03g02590	up	Phloem	nosig		LOC_Os11g06720	down	Epidermis	down		LOC_Os04g59200	up	Large parenchyma	up
LOC_Os03g02590	up	Mesophyll	nosig		LOC_Os12g39630	down	Mesophyll	nosig		LOC_Os04g59200	up	Xylem	up
LOC_Os03g02590	up	Fiber	nosig		LOC_Os12g39630	down	Phloem	nosig		LOC_Os04g59200	up	Mesophyll	up
LOC_Os03g02590	up	Large parenchyma	nosig		LOC_Os12g39630	down	Guard cell	nosig		LOC_Os04g59200	up	Guard cell	up
LOC_Os03g02590	up	Guard cell	nosig		LOC_Os12g39630	down	Procambium	nosig		LOC_Os04g59200	up	Epidermis	up
LOC_Os03g02590	up	Epidermis	nosig		LOC_Os12g39630	down	Large parenchyma	nosig		LOC_Os04g59200	up	Mestome sheath	up
LOC_Os03g02590	up	Procambium	nosig		LOC_Os12g39630	down	Epidermis	nosig		LOC_Os04g59200	up	Procambium	up
LOC_Os03g02590	up	Xylem	nosig		LOC_Os12g39630	down	Mestome sheath	nosig		LOC_Os08g04450	down	Epidermis	nosig
LOC_Os07g04990	down	Large parenchyma	nosig		LOC_Os12g39630	down	Fiber	nosig		LOC_Os08g04450	down	Guard cell	nosig
LOC_Os07g04990	down	Phloem	nosig		LOC_Os12g39630	down	Xylem	nosig		LOC_Os08g04450	down	Procambium	nosig
LOC_Os07g04990	down	Xylem	nosig		LOC_Os10g11889	down	Guard cell	nosig		LOC_Os08g04450	down	Mesophyll	nosig
LOC_Os07g04990	down	Mestome sheath	nosig		LOC_Os10g11889	down	Xylem	nosig		LOC_Os08g04450	down	Xylem	nosig
LOC_Os07g04990	down	Epidermis	nosig		LOC_Os10g11889	down	Phloem	nosig		LOC_Os08g04450	down	Large parenchyma	nosig
LOC_Os07g04990	down	Guard cell	nosig		LOC_Os10g11889	down	Fiber	nosig		LOC_Os08g04450	down	Phloem	nosig
LOC_Os07g04990	down	Procambium	nosig		LOC_Os10g11889	down	Mesophyll	nosig		LOC_Os08g04450	down	Fiber	nosig
LOC_Os07g04990	down	Mesophyll	nosig		LOC_Os10g11889	down	Epidermis	nosig		LOC_Os08g04450	down	Mestome sheath	nosig
LOC_Os07g04990	down	Fiber	nosig		LOC_Os10g11889	down	Large parenchyma	nosig		LOC_Os07g03730	up	Procambium	up
LOC_Os11g02400	down	Mestome sheath	nosig		LOC_Os10g11889	down	Procambium	nosig		LOC_Os07g03730	up	Mestome sheath	up
LOC_Os11g02400	down	Fiber	nosig		LOC_Os05g01530	up	Epidermis	down		LOC_Os07g03730	up	Fiber	up
LOC_Os11g02400	down	Mesophyll	nosig		LOC_Os05g01530	up	Mesophyll	down		LOC_Os07g03730	up	Mesophyll	up
LOC_Os11g02400	down	Xylem	nosig		LOC_Os05g01530	up	Procambium	down		LOC_Os07g03730	up	Epidermis	up
LOC_Os11g02400	down	Epidermis	nosig		LOC_Os05g01530	up	Fiber	down		LOC_Os07g03730	up	Large parenchyma	up
LOC_Os11g02400	down	Phloem	nosig		LOC_Os05g01530	up	Large parenchyma	down		LOC_Os07g03730	up	Guard cell	up
LOC_Os11g02400	down	Procambium	nosig		LOC_Os05g01530	up	Xylem	down		LOC_Os07g03730	up	Xylem	up
LOC_Os01g05650	down	Phloem	down		LOC_Os05g01530	up	Guard cell	down		LOC_Os07g03730	up	Phloem	up
LOC_Os01g05650	down	Mesophyll	down		LOC_Os05g01530	up	Phloem	down		LOC_Os05g51150	down	Guard cell	nosig
LOC_Os01g05650	down	Xylem	down		LOC_Os05g01530	up	Mestome sheath	down		LOC_Os05g51150	down	Mestome sheath	nosig
LOC_Os01g05650	down	Guard cell	down		LOC_Os01g31690	up	Epidermis	down		LOC_Os05g51150	down	Epidermis	nosig
LOC_Os01g05650	down	Epidermis	down		LOC_Os06g21210	up	Guard cell	nosig		LOC_Os05g51150	down	Fiber	nosig
LOC_Os01g05650	down	Procambium	down		LOC_Os06g21210	up	Epidermis	nosig		LOC_Os05g51150	down	Procambium	nosig
LOC_Os01g05650	down	Fiber	down		LOC_Os04g50970	down	Phloem	nosig		LOC_Os05g51150	down	Phloem	nosig
LOC_Os01g05650	down	Mestome sheath	down		LOC_Os04g50970	down	Large parenchyma	nosig		LOC_Os05g51150	down	Xylem	nosig
LOC_Os05g01530	up	Large parenchyma	down		LOC_Os04g50970	down	Guard cell	nosig		LOC_Os05g51150	down	Large parenchyma	nosig
LOC_Os05g01530	up	Xylem	down		LOC_Os04g50970	down	Mestome sheath	nosig		LOC_Os05g51150	down	Mesophyll	nosig
LOC_Os05g01530	up	Mesophyll	down		LOC_Os04g50970	down	Epidermis	nosig		LOC_Os03g59320	up	Mestome sheath	nosig
LOC_Os05g01530	up	Phloem	down		LOC_Os04g50970	down	Xylem	nosig		LOC_Os03g59320	up	Mesophyll	nosig
LOC_Os05g01530	up	Procambium	down		LOC_Os04g50970	down	Procambium	nosig		LOC_Os03g59320	up	Procambium	nosig
LOC_Os05g01530	up	Mestome sheath	down		LOC_Os04g50970	down	Fiber	nosig		LOC_Os03g59320	up	Fiber	nosig
LOC_Os05g01530	up	Fiber	down		LOC_Os04g50970	down	Mesophyll	nosig		LOC_Os03g59320	up	Large parenchyma	nosig
LOC_Os05g01530	up	Guard cell	down		LOC_Os07g30670	down	Large parenchyma	down		LOC_Os03g59320	up	Epidermis	nosig
LOC_Os05g01530	up	Epidermis	down		LOC_Os07g30670	down	Guard cell	down		LOC_Os03g59320	up	Guard cell	nosig
LOC_Os09g38030	down	Mestome sheath	nosig		LOC_Os07g30670	down	Mestome sheath	down		LOC_Os03g59320	up	Xylem	nosig
LOC_Os09g38030	down	Phloem	nosig		LOC_Os07g30670	down	Fiber	down		LOC_Os03g59320	up	Phloem	nosig
LOC_Os09g38030	down	Guard cell	nosig		LOC_Os07g30670	down	Procambium	down		LOC_Os07g43810	down	Mesophyll	nosig
LOC_Os09g38030	down	Epidermis	nosig		LOC_Os07g30670	down	Phloem	down		LOC_Os07g43810	down	Large parenchyma	nosig
LOC_Os09g38030	down	Large parenchyma	nosig		LOC_Os07g30670	down	Xylem	down		LOC_Os07g43810	down	Fiber	nosig
LOC_Os09g38030	down	Xylem	nosig		LOC_Os07g30670	down	Mesophyll	down		LOC_Os07g43810	down	Phloem	nosig
LOC_Os09g38030	down	Procambium	nosig		LOC_Os07g30670	down	Epidermis	down		LOC_Os07g43810	down	Xylem	nosig
LOC_Os09g38030	down	Fiber	nosig		LOC_Os03g20700	up	Guard cell	down		LOC_Os07g43810	down	Mestome sheath	nosig
LOC_Os09g38030	down	Mesophyll	nosig		LOC_Os03g20700	up	Phloem	down		LOC_Os07g43810	down	Procambium	nosig
LOC_Os06g40640	down	Guard cell	down		LOC_Os03g20700	up	Large parenchyma	down		LOC_Os07g43810	down	Epidermis	nosig
LOC_Os06g40640	down	Procambium	down		LOC_Os03g20700	up	Procambium	down		LOC_Os07g43810	down	Guard cell	nosig
LOC_Os06g40640	down	Phloem	down		LOC_Os03g20700	up	Mesophyll	down		LOC_Os03g38730	up	Mestome sheath	nosig
LOC_Os06g40640	down	Xylem	down		LOC_Os03g20700	up	Xylem	down		LOC_Os03g38730	up	Xylem	nosig
LOC_Os06g40640	down	Large parenchyma	down		LOC_Os03g20700	up	Mestome sheath	down		LOC_Os03g38730	up	Phloem	nosig
LOC_Os06g40640	down	Epidermis	down		LOC_Os03g20700	up	Fiber	down		LOC_Os03g38730	up	Large parenchyma	nosig
LOC_Os06g40640	down	Mestome sheath	down		LOC_Os03g20700	up	Epidermis	down		LOC_Os03g38730	up	Epidermis	nosig
LOC_Os06g40640	down	Mesophyll	down		LOC_Os05g28740	up	Phloem	nosig		LOC_Os03g38730	up	Guard cell	nosig
LOC_Os06g40640	down	Fiber	down		LOC_Os05g28740	up	Mesophyll	nosig		LOC_Os03g38730	up	Procambium	nosig
LOC_Os05g23740	down	Guard cell	nosig		LOC_Os05g28740	up	Xylem	nosig		LOC_Os03g38730	up	Fiber	nosig
LOC_Os05g23740	down	Fiber	nosig		LOC_Os05g28740	up	Mestome sheath	nosig		LOC_Os03g38730	up	Mesophyll	nosig
LOC_Os05g23740	down	Mestome sheath	nosig		LOC_Os05g28740	up	Guard cell	nosig		LOC_Os01g28790	down	Epidermis	nosig
LOC_Os05g23740	down	Epidermis	nosig		LOC_Os05g28740	up	Procambium	nosig		LOC_Os01g28790	down	Phloem	nosig
LOC_Os05g23740	down	Mesophyll	nosig		LOC_Os05g28740	up	Fiber	nosig		LOC_Os01g28790	down	Procambium	nosig
LOC_Os05g23740	down	Phloem	nosig		LOC_Os05g28740	up	Large parenchyma	nosig		LOC_Os01g28790	down	Guard cell	nosig
LOC_Os05g23740	down	Procambium	nosig		LOC_Os05g28740	up	Epidermis	nosig		LOC_Os01g28790	down	Mesophyll	nosig
LOC_Os05g23740	down	Large parenchyma	nosig		LOC_Os06g04020	down	Mestome sheath	nosig		LOC_Os01g28790	down	Xylem	nosig
LOC_Os05g23740	down	Xylem	nosig		LOC_Os06g04020	down	Procambium	nosig		LOC_Os01g28790	down	Large parenchyma	nosig
LOC_Os01g14410	down	Mestome sheath	nosig		LOC_Os06g04020	down	Mesophyll	nosig		LOC_Os01g28790	down	Mestome sheath	nosig
LOC_Os01g14410	down	Epidermis	nosig		LOC_Os06g04020	down	Xylem	nosig		LOC_Os01g28790	down	Fiber	nosig
LOC_Os01g14410	down	Procambium	nosig		LOC_Os06g04020	down	Epidermis	nosig		LOC_Os10g37340	up	Phloem	up
LOC_Os01g14410	down	Mesophyll	nosig		LOC_Os06g04020	down	Fiber	nosig		LOC_Os10g37340	up	Epidermis	up
LOC_Os01g14410	down	Large parenchyma	nosig		LOC_Os06g04020	down	Large parenchyma	nosig		LOC_Os10g37340	up	Large parenchyma	up
LOC_Os01g14410	down	Fiber	nosig		LOC_Os06g04020	down	Guard cell	nosig		LOC_Os10g37340	up	Mestome sheath	up
LOC_Os01g14410	down	Phloem	nosig		LOC_Os06g04020	down	Phloem	nosig		LOC_Os10g37340	up	Mesophyll	up
LOC_Os01g14410	down	Guard cell	nosig		LOC_Os02g11070	up	Mestome sheath	up		LOC_Os10g37340	up	Guard cell	up
LOC_Os01g14410	down	Xylem	nosig		LOC_Os02g11070	up	Xylem	up		LOC_Os10g37340	up	Procambium	up
LOC_Os06g47970	down	Guard cell	down		LOC_Os02g11070	up	Epidermis	up		LOC_Os10g37340	up	Xylem	up
LOC_Os06g47970	down	Large parenchyma	down		LOC_Os02g11070	up	Phloem	up		LOC_Os10g37340	up	Fiber	up
LOC_Os06g47970	down	Mestome sheath	down		LOC_Os02g11070	up	Large parenchyma	up		LOC_Os03g63950	up	Large parenchyma	nosig
LOC_Os06g47970	down	Fiber	down		LOC_Os02g11070	up	Procambium	up		LOC_Os03g63950	up	Mesophyll	nosig
LOC_Os06g47970	down	Phloem	down		LOC_Os02g11070	up	Guard cell	up		LOC_Os03g63950	up	Epidermis	nosig
LOC_Os06g47970	down	Epidermis	down		LOC_Os02g11070	up	Mesophyll	up		LOC_Os03g63950	up	Guard cell	nosig
LOC_Os06g47970	down	Mesophyll	down		LOC_Os02g11070	up	Fiber	up		LOC_Os03g63950	up	Xylem	nosig
LOC_Os06g47970	down	Procambium	down		LOC_Os09g27030	down	Phloem	nosig		LOC_Os03g63950	up	Mestome sheath	nosig
LOC_Os06g47970	down	Xylem	down		LOC_Os09g27030	down	Epidermis	nosig		LOC_Os03g63950	up	Phloem	nosig
LOC_Os02g38210	down	Phloem	nosig		LOC_Os09g27030	down	Large parenchyma	nosig		LOC_Os03g63950	up	Fiber	nosig
LOC_Os02g38210	down	Epidermis	nosig		LOC_Os09g27030	down	Mesophyll	nosig		LOC_Os03g63950	up	Procambium	nosig
LOC_Os02g38210	down	Xylem	nosig		LOC_Os09g27030	down	Fiber	nosig		LOC_Os04g41229	up	Mesophyll	up
LOC_Os02g38210	down	Procambium	nosig		LOC_Os09g27030	down	Guard cell	nosig		LOC_Os04g41229	up	Fiber	up
LOC_Os02g38210	down	Guard cell	nosig		LOC_Os09g27030	down	Mestome sheath	nosig		LOC_Os04g41229	up	Phloem	up
LOC_Os02g38210	down	Fiber	nosig		LOC_Os09g27030	down	Xylem	nosig		LOC_Os04g41229	up	Large parenchyma	up
LOC_Os02g38210	down	Mesophyll	nosig		LOC_Os09g27030	down	Procambium	nosig		LOC_Os04g41229	up	Epidermis	up
LOC_Os02g38210	down	Large parenchyma	nosig		LOC_Os01g09540	down	Procambium	down		LOC_Os04g41229	up	Xylem	up
LOC_Os02g38210	down	Mestome sheath	nosig		LOC_Os01g09540	down	Phloem	down		LOC_Os04g41229	up	Mestome sheath	up
LOC_Os12g37650	down	Epidermis	nosig		LOC_Os01g09540	down	Mesophyll	down		LOC_Os04g41229	up	Guard cell	up
LOC_Os06g36070	down	Epidermis	down		LOC_Os01g09540	down	Large parenchyma	down		LOC_Os04g41229	up	Procambium	up
LOC_Os06g36070	down	Fiber	down		LOC_Os01g09540	down	Guard cell	down		LOC_Os02g08440	down	Mesophyll	up
LOC_Os11g12530	down	Epidermis	down		LOC_Os01g09540	down	Epidermis	down		LOC_Os02g08440	down	Xylem	up
LOC_Os08g01770	down	Fiber	nosig		LOC_Os01g09540	down	Xylem	down		LOC_Os02g08440	down	Epidermis	up
LOC_Os08g01770	down	Xylem	nosig		LOC_Os01g09540	down	Mestome sheath	down		LOC_Os02g08440	down	Mestome sheath	up
LOC_Os08g01770	down	Large parenchyma	nosig		LOC_Os01g09540	down	Fiber	down		LOC_Os02g08440	down	Guard cell	up
LOC_Os08g01770	down	Procambium	nosig		LOC_Os05g33570	up	Guard cell	nosig		LOC_Os02g08440	down	Phloem	up
LOC_Os08g01770	down	Epidermis	nosig		LOC_Os05g33570	up	Epidermis	nosig		LOC_Os02g08440	down	Large parenchyma	up
LOC_Os08g01770	down	Guard cell	nosig		LOC_Os05g33570	up	Phloem	nosig		LOC_Os02g08440	down	Procambium	up
LOC_Os08g01770	down	Phloem	nosig		LOC_Os05g33570	up	Mesophyll	nosig		LOC_Os02g08440	down	Fiber	up
LOC_Os08g01770	down	Mesophyll	nosig		LOC_Os05g33570	up	Fiber	nosig		LOC_Os02g10390	up	Mestome sheath	down
LOC_Os08g01770	down	Mestome sheath	nosig		LOC_Os05g33570	up	Procambium	nosig		LOC_Os02g10390	up	Xylem	down
LOC_Os06g05440	up	Mestome sheath	nosig		LOC_Os05g33570	up	Large parenchyma	nosig		LOC_Os02g10390	up	Guard cell	down
LOC_Os06g05440	up	Mesophyll	nosig		LOC_Os05g33570	up	Mestome sheath	nosig		LOC_Os02g10390	up	Procambium	down
LOC_Os06g05440	up	Epidermis	nosig		LOC_Os05g33570	up	Xylem	nosig		LOC_Os02g10390	up	Fiber	down
LOC_Os06g05440	up	Fiber	nosig		LOC_Os03g27019	up	Large parenchyma	nosig		LOC_Os02g10390	up	Epidermis	down
LOC_Os06g05440	up	Large parenchyma	nosig		LOC_Os03g27019	up	Mesophyll	nosig		LOC_Os02g10390	up	Phloem	down
LOC_Os06g05440	up	Procambium	nosig		LOC_Os03g27019	up	Procambium	nosig		LOC_Os02g10390	up	Mesophyll	down
LOC_Os06g05440	up	Phloem	nosig		LOC_Os03g27019	up	Fiber	nosig		LOC_Os02g10390	up	Large parenchyma	down
LOC_Os06g05440	up	Xylem	nosig		LOC_Os03g27019	up	Phloem	nosig		LOC_Os01g62060	up	Mestome sheath	nosig
LOC_Os06g05440	up	Guard cell	nosig		LOC_Os03g27019	up	Epidermis	nosig		LOC_Os01g62060	up	Phloem	nosig
LOC_Os04g41560	down	Guard cell	nosig		LOC_Os03g27019	up	Xylem	nosig		LOC_Os01g62060	up	Xylem	nosig
LOC_Os04g41560	down	Epidermis	nosig		LOC_Os03g27019	up	Mestome sheath	nosig		LOC_Os01g62060	up	Procambium	nosig
LOC_Os04g41560	down	Mesophyll	nosig		LOC_Os03g27019	up	Guard cell	nosig		LOC_Os01g62060	up	Fiber	nosig
LOC_Os04g41560	down	Phloem	nosig		LOC_Os09g04790	up	Phloem	nosig		LOC_Os01g62060	up	Guard cell	nosig
LOC_Os04g41560	down	Mestome sheath	nosig		LOC_Os09g04790	up	Guard cell	nosig		LOC_Os01g62060	up	Epidermis	nosig
LOC_Os04g41560	down	Procambium	nosig		LOC_Os09g04790	up	Mestome sheath	nosig		LOC_Os01g62060	up	Large parenchyma	nosig
LOC_Os04g41560	down	Fiber	nosig		LOC_Os09g04790	up	Epidermis	nosig		LOC_Os01g62060	up	Mesophyll	nosig
LOC_Os04g41560	down	Xylem	nosig		LOC_Os09g04790	up	Procambium	nosig		LOC_Os07g36170	down	Fiber	nosig
LOC_Os06g48500	up	Phloem	nosig		LOC_Os09g04790	up	Mesophyll	nosig		LOC_Os07g36170	down	Procambium	nosig
LOC_Os06g48500	up	Fiber	nosig		LOC_Os09g04790	up	Xylem	nosig		LOC_Os07g36170	down	Guard cell	nosig
LOC_Os06g48500	up	Mestome sheath	nosig		LOC_Os09g04790	up	Large parenchyma	nosig		LOC_Os07g36170	down	Xylem	nosig
LOC_Os06g48500	up	Procambium	nosig		LOC_Os09g04790	up	Fiber	nosig		LOC_Os07g36170	down	Phloem	nosig
LOC_Os06g48500	up	Xylem	nosig		LOC_Os02g27030	down	Mesophyll	nosig		LOC_Os07g36170	down	Mesophyll	nosig
LOC_Os06g48500	up	Guard cell	nosig		LOC_Os02g27030	down	Large parenchyma	nosig		LOC_Os07g36170	down	Epidermis	nosig
LOC_Os06g48500	up	Mesophyll	nosig		LOC_Os02g27030	down	Guard cell	nosig		LOC_Os07g36170	down	Mestome sheath	nosig
LOC_Os06g48500	up	Epidermis	nosig		LOC_Os02g27030	down	Xylem	nosig		LOC_Os07g36170	down	Large parenchyma	nosig
LOC_Os06g48500	up	Large parenchyma	nosig		LOC_Os02g27030	down	Fiber	nosig		LOC_Os05g01530	up	Procambium	nosig
LOC_Os10g13850	down	Epidermis	down		LOC_Os02g27030	down	Mestome sheath	nosig		LOC_Os05g01530	up	Large parenchyma	nosig
LOC_Os10g13850	down	Fiber	down		LOC_Os02g27030	down	Phloem	nosig		LOC_Os05g01530	up	Mestome sheath	nosig
LOC_Os10g13850	down	Phloem	down		LOC_Os02g27030	down	Epidermis	nosig		LOC_Os05g01530	up	Xylem	nosig
LOC_Os10g13850	down	Mesophyll	down		LOC_Os02g27030	down	Procambium	nosig		LOC_Os05g01530	up	Fiber	nosig
LOC_Os10g13850	down	Xylem	down		LOC_Os03g18130	up	Phloem	nosig		LOC_Os05g01530	up	Epidermis	nosig
LOC_Os10g13850	down	Procambium	down		LOC_Os03g18130	up	Procambium	nosig		LOC_Os05g01530	up	Guard cell	nosig
LOC_Os10g13850	down	Mestome sheath	down		LOC_Os03g18130	up	Mesophyll	nosig		LOC_Os05g01530	up	Mesophyll	nosig
LOC_Os10g13850	down	Guard cell	down		LOC_Os03g18130	up	Guard cell	nosig		LOC_Os05g01530	up	Phloem	nosig
LOC_Os10g13850	down	Large parenchyma	down		LOC_Os03g18130	up	Xylem	nosig		LOC_Os06g40080	up	Epidermis	nosig
LOC_Os08g44000	down	Procambium	nosig		LOC_Os03g18130	up	Large parenchyma	nosig		LOC_Os06g40080	up	Large parenchyma	nosig
LOC_Os08g44000	down	Mesophyll	nosig		LOC_Os03g18130	up	Fiber	nosig		LOC_Os06g40080	up	Phloem	nosig
LOC_Os08g44000	down	Xylem	nosig		LOC_Os03g18130	up	Mestome sheath	nosig		LOC_Os06g40080	up	Mestome sheath	nosig
LOC_Os08g44000	down	Fiber	nosig		LOC_Os03g18130	up	Epidermis	nosig		LOC_Os06g40080	up	Procambium	nosig
LOC_Os08g44000	down	Phloem	nosig		LOC_Os01g68480	up	Mesophyll	nosig		LOC_Os06g40080	up	Guard cell	nosig
LOC_Os08g44000	down	Mestome sheath	nosig		LOC_Os01g68480	up	Epidermis	nosig		LOC_Os06g40080	up	Fiber	nosig
LOC_Os08g44000	down	Guard cell	nosig		LOC_Os01g68480	up	Procambium	nosig		LOC_Os06g40080	up	Mesophyll	nosig
LOC_Os08g44000	down	Epidermis	nosig		LOC_Os01g68480	up	Guard cell	nosig		LOC_Os06g40080	up	Xylem	nosig
LOC_Os03g22790	up	Large parenchyma	nosig		LOC_Os01g68480	up	Fiber	nosig		LOC_Os10g35030	up	Phloem	down
LOC_Os03g22790	up	Mesophyll	nosig		LOC_Os01g68480	up	Phloem	nosig		LOC_Os10g35030	up	Epidermis	down
LOC_Os03g22790	up	Phloem	nosig		LOC_Os01g68480	up	Large parenchyma	nosig		LOC_Os10g35030	up	Xylem	down
LOC_Os03g22790	up	Epidermis	nosig		LOC_Os01g68480	up	Mestome sheath	nosig		LOC_Os10g35030	up	Procambium	down
LOC_Os03g22790	up	Procambium	nosig		LOC_Os01g68480	up	Xylem	nosig		LOC_Os10g35030	up	Large parenchyma	down
LOC_Os03g22790	up	Mestome sheath	nosig		LOC_Os04g18090	down	Epidermis	nosig		LOC_Os10g35030	up	Mestome sheath	down
LOC_Os03g22790	up	Xylem	nosig		LOC_Os04g18090	down	Mesophyll	nosig		LOC_Os10g35030	up	Guard cell	down
LOC_Os03g22790	up	Fiber	nosig		LOC_Os04g18090	down	Guard cell	nosig		LOC_Os10g35030	up	Fiber	down
LOC_Os03g22790	up	Guard cell	nosig		LOC_Os04g18090	down	Procambium	nosig		LOC_Os10g35030	up	Mesophyll	down
LOC_Os11g06390	up	Procambium	nosig		LOC_Os04g18090	down	Large parenchyma	nosig		LOC_Os04g52090	down	Epidermis	nosig
LOC_Os11g06390	up	Xylem	nosig		LOC_Os04g18090	down	Xylem	nosig		LOC_Os04g52090	down	Guard cell	nosig
LOC_Os11g06390	up	Large parenchyma	nosig		LOC_Os04g18090	down	Fiber	nosig		LOC_Os04g52090	down	Procambium	nosig
LOC_Os11g06390	up	Epidermis	nosig		LOC_Os04g18090	down	Phloem	nosig		LOC_Os04g52090	down	Large parenchyma	nosig
LOC_Os11g06390	up	Guard cell	nosig		LOC_Os04g18090	down	Mestome sheath	nosig		LOC_Os04g52090	down	Mesophyll	nosig
LOC_Os11g06390	up	Mesophyll	nosig		LOC_Os07g15460	down	Procambium	nosig		LOC_Os04g52090	down	Mestome sheath	nosig
LOC_Os11g06390	up	Mestome sheath	nosig		LOC_Os07g15460	down	Fiber	nosig		LOC_Os04g52090	down	Xylem	nosig
LOC_Os11g06390	up	Fiber	nosig		LOC_Os07g15460	down	Guard cell	nosig		LOC_Os04g52090	down	Phloem	nosig
LOC_Os11g06390	up	Phloem	nosig		LOC_Os07g15460	down	Large parenchyma	nosig		LOC_Os04g52090	down	Fiber	nosig
LOC_Os08g39694	up	Phloem	down		LOC_Os07g15460	down	Mesophyll	nosig		LOC_Os08g32930	down	Fiber	nosig
LOC_Os08g39694	up	Fiber	down		LOC_Os07g15460	down	Phloem	nosig		LOC_Os08g32930	down	Phloem	nosig
LOC_Os08g39694	up	Mesophyll	down		LOC_Os07g15460	down	Xylem	nosig		LOC_Os08g32930	down	Mesophyll	nosig
LOC_Os08g39694	up	Xylem	down		LOC_Os07g15460	down	Epidermis	nosig		LOC_Os08g32930	down	Mestome sheath	nosig
LOC_Os08g39694	up	Guard cell	down		LOC_Os08g10020	up	Epidermis	down		LOC_Os08g32930	down	Xylem	nosig
LOC_Os08g39694	up	Mestome sheath	down		LOC_Os03g08580	down	Procambium	nosig		LOC_Os08g32930	down	Guard cell	nosig
LOC_Os08g39694	up	Large parenchyma	down		LOC_Os03g08580	down	Mestome sheath	nosig		LOC_Os08g32930	down	Epidermis	nosig
LOC_Os08g39694	up	Procambium	down		LOC_Os03g08580	down	Large parenchyma	nosig		LOC_Os08g32930	down	Procambium	nosig
LOC_Os08g39694	up	Epidermis	down		LOC_Os03g08580	down	Xylem	nosig		LOC_Os08g32930	down	Large parenchyma	nosig
LOC_Os12g44310	down	Procambium	nosig		LOC_Os03g08580	down	Epidermis	nosig		LOC_Os02g30320	up	Xylem	nosig
LOC_Os12g44310	down	Guard cell	nosig		LOC_Os03g08580	down	Phloem	nosig		LOC_Os02g30320	up	Phloem	nosig
LOC_Os12g44310	down	Mesophyll	nosig		LOC_Os03g08580	down	Mesophyll	nosig		LOC_Os02g30320	up	Guard cell	nosig
LOC_Os12g44310	down	Phloem	nosig		LOC_Os03g08580	down	Fiber	nosig		LOC_Os02g30320	up	Mesophyll	nosig
LOC_Os12g44310	down	Large parenchyma	nosig		LOC_Os03g08580	down	Guard cell	nosig		LOC_Os02g30320	up	Epidermis	nosig
LOC_Os12g44310	down	Epidermis	nosig		LOC_Os03g54000	down	Epidermis	down		LOC_Os02g30320	up	Large parenchyma	nosig
LOC_Os12g44310	down	Xylem	nosig		LOC_Os03g54000	down	Fiber	down		LOC_Os02g30320	up	Mestome sheath	nosig
LOC_Os12g44310	down	Mestome sheath	nosig		LOC_Os03g54000	down	Mestome sheath	down		LOC_Os02g30320	up	Procambium	nosig
LOC_Os12g44310	down	Fiber	nosig		LOC_Os03g54000	down	Xylem	down		LOC_Os02g30320	up	Fiber	nosig
LOC_Os05g10414	up	Phloem	nosig		LOC_Os03g54000	down	Large parenchyma	down		LOC_Os05g47560	up	Xylem	nosig
LOC_Os05g10414	up	Guard cell	nosig		LOC_Os03g54000	down	Procambium	down		LOC_Os05g47560	up	Fiber	nosig
LOC_Os05g10414	up	Mesophyll	nosig		LOC_Os03g54000	down	Mesophyll	down		LOC_Os05g47560	up	Mestome sheath	nosig
LOC_Os05g10414	up	Procambium	nosig		LOC_Os03g22270	up	Phloem	nosig		LOC_Os05g47560	up	Guard cell	nosig
LOC_Os05g10414	up	Fiber	nosig		LOC_Os03g22270	up	Mestome sheath	nosig		LOC_Os05g47560	up	Procambium	nosig
LOC_Os05g10414	up	Large parenchyma	nosig		LOC_Os03g22270	up	Procambium	nosig		LOC_Os05g47560	up	Epidermis	nosig
LOC_Os05g10414	up	Xylem	nosig		LOC_Os03g22270	up	Large parenchyma	nosig		LOC_Os05g47560	up	Phloem	nosig
LOC_Os05g10414	up	Epidermis	nosig		LOC_Os03g22270	up	Mesophyll	nosig		LOC_Os05g47560	up	Large parenchyma	nosig
LOC_Os05g10414	up	Mestome sheath	nosig		LOC_Os03g22270	up	Xylem	nosig		LOC_Os05g47560	up	Mesophyll	nosig
LOC_Os05g27780	up	Xylem	nosig		LOC_Os03g22270	up	Guard cell	nosig		LOC_Os03g08330	down	Large parenchyma	nosig
LOC_Os05g27780	up	Fiber	nosig		LOC_Os03g22270	up	Epidermis	nosig		LOC_Os03g08330	down	Phloem	nosig
LOC_Os05g27780	up	Mesophyll	nosig		LOC_Os03g22270	up	Fiber	nosig		LOC_Os03g08330	down	Xylem	nosig
LOC_Os05g27780	up	Guard cell	nosig		LOC_Os07g44330	up	Phloem	nosig		LOC_Os03g08330	down	Guard cell	nosig
LOC_Os05g27780	up	Phloem	nosig		LOC_Os07g44330	up	Procambium	nosig		LOC_Os03g08330	down	Procambium	nosig
LOC_Os05g27780	up	Procambium	nosig		LOC_Os07g44330	up	Mesophyll	nosig		LOC_Os03g08330	down	Mesophyll	nosig
LOC_Os05g27780	up	Large parenchyma	nosig		LOC_Os07g44330	up	Fiber	nosig		LOC_Os03g08330	down	Fiber	nosig
LOC_Os05g27780	up	Epidermis	nosig		LOC_Os07g44330	up	Epidermis	nosig		LOC_Os03g08330	down	Epidermis	nosig
LOC_Os05g27780	up	Mestome sheath	nosig		LOC_Os07g44330	up	Mestome sheath	nosig		LOC_Os03g08330	down	Mestome sheath	nosig
LOC_Os05g38530	down	Xylem	nosig		LOC_Os07g44330	up	Guard cell	nosig		LOC_Os02g14440	down	Guard cell	nosig
LOC_Os05g38530	down	Epidermis	nosig		LOC_Os07g44330	up	Large parenchyma	nosig		LOC_Os02g14440	down	Procambium	nosig
LOC_Os05g38530	down	Mestome sheath	nosig		LOC_Os07g44330	up	Xylem	nosig		LOC_Os02g14440	down	Mestome sheath	nosig
LOC_Os05g38530	down	Mesophyll	nosig		LOC_Os06g01850	down	Procambium	down		LOC_Os02g14440	down	Large parenchyma	nosig
LOC_Os05g38530	down	Procambium	nosig		LOC_Os06g01850	down	Xylem	down		LOC_Os02g14440	down	Xylem	nosig
LOC_Os05g38530	down	Fiber	nosig		LOC_Os06g01850	down	Epidermis	down		LOC_Os02g14440	down	Fiber	nosig
LOC_Os05g38530	down	Guard cell	nosig		LOC_Os06g01850	down	Phloem	down		LOC_Os02g14440	down	Epidermis	nosig
LOC_Os05g38530	down	Large parenchyma	nosig		LOC_Os06g01850	down	Mestome sheath	down		LOC_Os02g14440	down	Phloem	nosig
LOC_Os05g38530	down	Phloem	nosig		LOC_Os06g01850	down	Guard cell	down		LOC_Os02g14440	down	Mesophyll	nosig
LOC_Os08g33710	down	Epidermis	down		LOC_Os06g01850	down	Mesophyll	down		LOC_Os01g68480	up	Epidermis	nosig
LOC_Os08g33710	down	Guard cell	down		LOC_Os06g01850	down	Large parenchyma	down		LOC_Os01g68480	up	Fiber	nosig
LOC_Os08g33710	down	Fiber	down		LOC_Os06g01850	down	Fiber	down		LOC_Os01g68480	up	Phloem	nosig
LOC_Os08g33710	down	Mestome sheath	down		LOC_Os03g12670	down	Epidermis	nosig		LOC_Os01g68480	up	Xylem	nosig
LOC_Os08g33710	down	Large parenchyma	down		LOC_Os03g12670	down	Mesophyll	nosig		LOC_Os01g68480	up	Mestome sheath	nosig
LOC_Os08g33710	down	Procambium	down		LOC_Os03g12670	down	Xylem	nosig		LOC_Os01g68480	up	Guard cell	nosig
LOC_Os08g33710	down	Xylem	down		LOC_Os03g12670	down	Guard cell	nosig		LOC_Os01g68480	up	Mesophyll	nosig
LOC_Os08g33710	down	Phloem	down		LOC_Os03g12670	down	Mestome sheath	nosig		LOC_Os01g68480	up	Large parenchyma	nosig
LOC_Os08g33710	down	Mesophyll	down		LOC_Os03g12670	down	Large parenchyma	nosig		LOC_Os01g68480	up	Procambium	nosig
LOC_Os01g09300	up	Fiber	down		LOC_Os03g12670	down	Procambium	nosig		LOC_Os02g57260	up	Epidermis	nosig
LOC_Os01g09300	up	Xylem	down		LOC_Os03g12670	down	Fiber	nosig		LOC_Os02g57260	up	Fiber	nosig
LOC_Os01g09300	up	Mestome sheath	down		LOC_Os10g25290	up	Xylem	up		LOC_Os02g57260	up	Guard cell	nosig
LOC_Os01g09300	up	Mesophyll	down		LOC_Os10g25290	up	Procambium	up		LOC_Os02g57260	up	Phloem	nosig
LOC_Os01g09300	up	Guard cell	down		LOC_Os10g25290	up	Mestome sheath	up		LOC_Os02g57260	up	Mestome sheath	nosig
LOC_Os01g09300	up	Procambium	down		LOC_Os10g25290	up	Guard cell	up		LOC_Os02g57260	up	Xylem	nosig
LOC_Os01g09300	up	Epidermis	down		LOC_Os10g25290	up	Epidermis	up		LOC_Os02g57260	up	Procambium	nosig
LOC_Os01g09300	up	Large parenchyma	down		LOC_Os10g25290	up	Large parenchyma	up		LOC_Os02g57260	up	Large parenchyma	nosig
LOC_Os01g09300	up	Phloem	down		LOC_Os10g25290	up	Fiber	up		LOC_Os02g57260	up	Mesophyll	nosig
LOC_Os02g04710	up	Procambium	nosig		LOC_Os10g25290	up	Mesophyll	up		LOC_Os01g18630	down	Epidermis	nosig
LOC_Os02g04710	up	Xylem	nosig		LOC_Os03g12990	down	Epidermis	down		LOC_Os01g18630	down	Mestome sheath	nosig
LOC_Os02g04710	up	Mesophyll	nosig		LOC_Os07g06660	up	Phloem	down		LOC_Os01g18630	down	Mesophyll	nosig
LOC_Os02g04710	up	Fiber	nosig		LOC_Os07g06660	up	Procambium	down		LOC_Os01g18630	down	Fiber	nosig
LOC_Os02g04710	up	Phloem	nosig		LOC_Os07g06660	up	Guard cell	down		LOC_Os01g18630	down	Xylem	nosig
LOC_Os02g04710	up	Guard cell	nosig		LOC_Os07g06660	up	Mesophyll	down		LOC_Os01g18630	down	Guard cell	nosig
LOC_Os02g04710	up	Mestome sheath	nosig		LOC_Os07g06660	up	Epidermis	down		LOC_Os01g18630	down	Procambium	nosig
LOC_Os02g04710	up	Epidermis	nosig		LOC_Os07g06660	up	Xylem	down		LOC_Os01g18630	down	Large parenchyma	nosig
LOC_Os01g71630	up	Epidermis	nosig		LOC_Os07g06660	up	Fiber	down		LOC_Os01g18630	down	Phloem	nosig
LOC_Os01g71630	up	Procambium	nosig		LOC_Os07g06660	up	Mestome sheath	down		LOC_Os03g01750	down	Large parenchyma	nosig
LOC_Os01g71630	up	Mesophyll	nosig		LOC_Os07g06660	up	Large parenchyma	down		LOC_Os03g01750	down	Xylem	nosig
LOC_Os01g71630	up	Xylem	nosig		LOC_Os08g44680	up	Mesophyll	down		LOC_Os03g01750	down	Procambium	nosig
LOC_Os01g71630	up	Phloem	nosig		LOC_Os08g44680	up	Guard cell	down		LOC_Os03g01750	down	Mestome sheath	nosig
LOC_Os01g71630	up	Mestome sheath	nosig		LOC_Os08g44680	up	Epidermis	down		LOC_Os03g01750	down	Epidermis	nosig
LOC_Os01g71630	up	Guard cell	nosig		LOC_Os12g19470	down	Large parenchyma	down		LOC_Os03g01750	down	Phloem	nosig
LOC_Os10g38710	down	Fiber	down		LOC_Os12g19470	down	Procambium	down		LOC_Os03g01750	down	Fiber	nosig
LOC_Os10g38710	down	Guard cell	down		LOC_Os12g19470	down	Mestome sheath	down		LOC_Os03g01750	down	Mesophyll	nosig
LOC_Os10g38710	down	Procambium	down		LOC_Os12g19470	down	Epidermis	down		LOC_Os03g01750	down	Guard cell	nosig
LOC_Os10g38710	down	Epidermis	down		LOC_Os12g19470	down	Guard cell	down		LOC_Os06g50870	up	Mestome sheath	nosig
LOC_Os10g38710	down	Phloem	down		LOC_Os12g19470	down	Phloem	down		LOC_Os06g50870	up	Guard cell	nosig
LOC_Os10g38710	down	Xylem	down		LOC_Os12g19470	down	Mesophyll	down		LOC_Os06g50870	up	Fiber	nosig
LOC_Os10g38710	down	Mestome sheath	down		LOC_Os12g19470	down	Fiber	down		LOC_Os06g50870	up	Procambium	nosig
LOC_Os10g38710	down	Mesophyll	down		LOC_Os12g19470	down	Xylem	down		LOC_Os06g50870	up	Large parenchyma	nosig
LOC_Os10g38710	down	Large parenchyma	down		LOC_Os04g41960	up	Mesophyll	nosig		LOC_Os06g50870	up	Phloem	nosig
LOC_Os07g22930	down	Epidermis	nosig		LOC_Os04g41960	up	Fiber	nosig		LOC_Os06g50870	up	Xylem	nosig
LOC_Os07g22930	down	Mestome sheath	nosig		LOC_Os04g41960	up	Mestome sheath	nosig		LOC_Os06g50870	up	Epidermis	nosig
LOC_Os07g22930	down	Xylem	nosig		LOC_Os04g41960	up	Guard cell	nosig		LOC_Os06g50870	up	Mesophyll	nosig
LOC_Os07g22930	down	Mesophyll	nosig		LOC_Os04g41960	up	Procambium	nosig		LOC_Os07g43560	down	Mestome sheath	down
LOC_Os07g22930	down	Fiber	nosig		LOC_Os04g41960	up	Large parenchyma	nosig		LOC_Os07g43560	down	Phloem	down
LOC_Os07g22930	down	Guard cell	nosig		LOC_Os04g41960	up	Xylem	nosig		LOC_Os07g43560	down	Fiber	down
LOC_Os07g22930	down	Procambium	nosig		LOC_Os04g41960	up	Epidermis	nosig		LOC_Os07g43560	down	Xylem	down
LOC_Os07g22930	down	Phloem	nosig		LOC_Os04g41960	up	Phloem	nosig		LOC_Os07g43560	down	Guard cell	down
LOC_Os03g16860	down	Mesophyll	nosig		LOC_Os02g53400	down	Fiber	nosig		LOC_Os07g43560	down	Epidermis	down
LOC_Os03g16860	down	Procambium	nosig		LOC_Os02g53400	down	Mesophyll	nosig		LOC_Os07g43560	down	Large parenchyma	down
LOC_Os03g16860	down	Guard cell	nosig		LOC_Os02g53400	down	Phloem	nosig		LOC_Os07g43560	down	Mesophyll	down
LOC_Os03g16860	down	Large parenchyma	nosig		LOC_Os02g53400	down	Xylem	nosig		LOC_Os07g43560	down	Procambium	down
LOC_Os03g16860	down	Xylem	nosig		LOC_Os02g53400	down	Mestome sheath	nosig		LOC_Os10g18340	down	Mesophyll	down
LOC_Os03g16860	down	Mestome sheath	nosig		LOC_Os02g53400	down	Procambium	nosig		LOC_Os10g18340	down	Epidermis	down
LOC_Os03g16860	down	Epidermis	nosig		LOC_Os02g53400	down	Large parenchyma	nosig		LOC_Os10g18340	down	Procambium	down
LOC_Os03g16860	down	Fiber	nosig		LOC_Os02g53400	down	Guard cell	nosig		LOC_Os10g18340	down	Phloem	down
LOC_Os03g16860	down	Phloem	nosig		LOC_Os02g53400	down	Epidermis	nosig		LOC_Os10g18340	down	Fiber	down
LOC_Os06g46770	down	Guard cell	nosig		LOC_Os04g38600	up	Guard cell	down		LOC_Os10g18340	down	Mestome sheath	down
LOC_Os06g46770	down	Mesophyll	nosig		LOC_Os04g38600	up	Xylem	down		LOC_Os10g18340	down	Large parenchyma	down
LOC_Os06g46770	down	Fiber	nosig		LOC_Os04g38600	up	Large parenchyma	down		LOC_Os10g18340	down	Xylem	down
LOC_Os06g46770	down	Epidermis	nosig		LOC_Os04g38600	up	Fiber	down		LOC_Os10g18340	down	Guard cell	down
LOC_Os06g46770	down	Procambium	nosig		LOC_Os04g38600	up	Phloem	down		LOC_Os02g07930	up	Large parenchyma	nosig
LOC_Os06g46770	down	Large parenchyma	nosig		LOC_Os04g38600	up	Procambium	down		LOC_Os02g07930	up	Mestome sheath	nosig
LOC_Os06g46770	down	Mestome sheath	nosig		LOC_Os04g38600	up	Epidermis	down		LOC_Os02g07930	up	Fiber	nosig
LOC_Os01g15900	up	Mesophyll	nosig		LOC_Os04g38600	up	Mesophyll	down		LOC_Os02g07930	up	Mesophyll	nosig
LOC_Os01g15900	up	Epidermis	nosig		LOC_Os01g49470	down	Large parenchyma	nosig		LOC_Os02g07930	up	Xylem	nosig
LOC_Os01g15900	up	Xylem	nosig		LOC_Os01g49470	down	Xylem	nosig		LOC_Os02g07930	up	Phloem	nosig
LOC_Os01g15900	up	Mestome sheath	nosig		LOC_Os01g49470	down	Mesophyll	nosig		LOC_Os02g07930	up	Epidermis	nosig
LOC_Os01g15900	up	Large parenchyma	nosig		LOC_Os01g49470	down	Guard cell	nosig		LOC_Os02g07930	up	Procambium	nosig
LOC_Os01g15900	up	Procambium	nosig		LOC_Os01g49470	down	Procambium	nosig		LOC_Os02g07930	up	Guard cell	nosig
LOC_Os01g15900	up	Fiber	nosig		LOC_Os01g49470	down	Fiber	nosig		LOC_Os04g56240	up	Guard cell	nosig
LOC_Os01g15900	up	Guard cell	nosig		LOC_Os01g49470	down	Epidermis	nosig		LOC_Os04g56240	up	Mesophyll	nosig
LOC_Os01g15900	up	Phloem	nosig		LOC_Os01g49470	down	Mestome sheath	nosig		LOC_Os04g56240	up	Large parenchyma	nosig
LOC_Os09g38090	up	Fiber	nosig		LOC_Os01g49470	down	Phloem	nosig		LOC_Os04g56240	up	Epidermis	nosig
LOC_Os09g38090	up	Guard cell	nosig		LOC_Os07g43570	down	Phloem	down		LOC_Os04g56240	up	Fiber	nosig
LOC_Os09g38090	up	Mestome sheath	nosig		LOC_Os07g43570	down	Epidermis	down		LOC_Os04g56240	up	Xylem	nosig
LOC_Os09g38090	up	Epidermis	nosig		LOC_Os07g43570	down	Guard cell	down		LOC_Os04g56240	up	Procambium	nosig
LOC_Os09g38090	up	Procambium	nosig		LOC_Os07g43570	down	Xylem	down		LOC_Os04g56240	up	Mestome sheath	nosig
LOC_Os09g38090	up	Large parenchyma	nosig		LOC_Os07g43570	down	Mestome sheath	down		LOC_Os04g56240	up	Phloem	nosig
LOC_Os09g38090	up	Mesophyll	nosig		LOC_Os07g43570	down	Fiber	down		LOC_Os03g52840	up	Xylem	nosig
LOC_Os09g38090	up	Phloem	nosig		LOC_Os07g43570	down	Mesophyll	down		LOC_Os03g52840	up	Guard cell	nosig
LOC_Os09g38090	up	Xylem	nosig		LOC_Os07g43570	down	Procambium	down		LOC_Os03g52840	up	Large parenchyma	nosig
LOC_Os07g42960	down	Large parenchyma	nosig		LOC_Os07g43570	down	Large parenchyma	down		LOC_Os03g52840	up	Fiber	nosig
LOC_Os07g42960	down	Mesophyll	nosig		LOC_Os04g34600	down	Fiber	down		LOC_Os03g52840	up	Epidermis	nosig
LOC_Os07g42960	down	Fiber	nosig		LOC_Os04g34600	down	Epidermis	down		LOC_Os03g52840	up	Procambium	nosig
LOC_Os07g42960	down	Phloem	nosig		LOC_Os06g21590	up	Epidermis	down		LOC_Os03g52840	up	Mesophyll	nosig
LOC_Os07g42960	down	Mestome sheath	nosig		LOC_Os03g38730	up	Procambium	nosig		LOC_Os10g38910	down	Guard cell	nosig
LOC_Os07g42960	down	Guard cell	nosig		LOC_Os03g38730	up	Xylem	nosig		LOC_Os10g38910	down	Mesophyll	nosig
LOC_Os07g42960	down	Epidermis	nosig		LOC_Os03g38730	up	Epidermis	nosig		LOC_Os10g38910	down	Mestome sheath	nosig
LOC_Os07g42960	down	Xylem	nosig		LOC_Os03g38730	up	Large parenchyma	nosig		LOC_Os10g38910	down	Xylem	nosig
LOC_Os07g42960	down	Procambium	nosig		LOC_Os03g38730	up	Guard cell	nosig		LOC_Os10g38910	down	Epidermis	nosig
LOC_Os08g10250	up	Epidermis	nosig		LOC_Os03g38730	up	Fiber	nosig		LOC_Os10g38910	down	Procambium	nosig
LOC_Os08g10250	up	Fiber	nosig		LOC_Os03g38730	up	Mesophyll	nosig		LOC_Os10g38910	down	Fiber	nosig
LOC_Os08g10250	up	Guard cell	nosig		LOC_Os03g38730	up	Mestome sheath	nosig		LOC_Os10g38910	down	Phloem	nosig
LOC_Os08g10250	up	Procambium	nosig		LOC_Os03g38730	up	Phloem	nosig		LOC_Os10g38910	down	Large parenchyma	nosig
LOC_Os08g10250	up	Xylem	nosig		LOC_Os11g39020	up	Mesophyll	down		LOC_Os03g26530	up	Epidermis	up
LOC_Os08g10250	up	Mestome sheath	nosig		LOC_Os11g39020	up	Xylem	down		LOC_Os03g45280	down	Large parenchyma	down
LOC_Os08g10250	up	Mesophyll	nosig		LOC_Os11g39020	up	Guard cell	down		LOC_Os03g45280	down	Fiber	down
LOC_Os08g10250	up	Phloem	nosig		LOC_Os11g39020	up	Phloem	down		LOC_Os03g45280	down	Xylem	down
LOC_Os01g52260	up	Procambium	down		LOC_Os11g39020	up	Mestome sheath	down		LOC_Os03g45280	down	Mesophyll	down
LOC_Os01g52260	up	Guard cell	down		LOC_Os11g39020	up	Fiber	down		LOC_Os03g45280	down	Mestome sheath	down
LOC_Os01g52260	up	Fiber	down		LOC_Os11g39020	up	Procambium	down		LOC_Os03g45280	down	Epidermis	down
LOC_Os01g52260	up	Mesophyll	down		LOC_Os11g39020	up	Large parenchyma	down		LOC_Os03g45280	down	Procambium	down
LOC_Os01g52260	up	Epidermis	down		LOC_Os11g39020	up	Epidermis	down		LOC_Os02g04510	up	Fiber	nosig
LOC_Os01g52260	up	Xylem	down		LOC_Os07g36190	up	Large parenchyma	nosig		LOC_Os02g04510	up	Guard cell	nosig
LOC_Os01g52260	up	Mestome sheath	down		LOC_Os07g36190	up	Mesophyll	nosig		LOC_Os02g04510	up	Large parenchyma	nosig
LOC_Os01g52260	up	Phloem	down		LOC_Os07g36190	up	Epidermis	nosig		LOC_Os02g04510	up	Mestome sheath	nosig
LOC_Os01g52260	up	Large parenchyma	down		LOC_Os07g36190	up	Guard cell	nosig		LOC_Os02g04510	up	Mesophyll	nosig
LOC_Os04g34600	down	Epidermis	down		LOC_Os07g36190	up	Fiber	nosig		LOC_Os02g04510	up	Xylem	nosig
LOC_Os03g14450	down	Xylem	nosig		LOC_Os07g36190	up	Mestome sheath	nosig		LOC_Os02g04510	up	Procambium	nosig
LOC_Os03g14450	down	Mesophyll	nosig		LOC_Os07g36190	up	Xylem	nosig		LOC_Os02g04510	up	Epidermis	nosig
LOC_Os03g14450	down	Fiber	nosig		LOC_Os07g36190	up	Procambium	nosig		LOC_Os02g04510	up	Phloem	nosig
LOC_Os03g14450	down	Procambium	nosig		LOC_Os07g36190	up	Phloem	nosig		LOC_Os04g43070	up	Large parenchyma	nosig
LOC_Os03g14450	down	Mestome sheath	nosig		LOC_Os01g41420	up	Large parenchyma	up		LOC_Os04g43070	up	Epidermis	nosig
LOC_Os03g14450	down	Phloem	nosig		LOC_Os01g41420	up	Mestome sheath	up		LOC_Os04g43070	up	Mesophyll	nosig
LOC_Os03g14450	down	Guard cell	nosig		LOC_Os01g41420	up	Phloem	up		LOC_Os04g43070	up	Guard cell	nosig
LOC_Os03g14450	down	Epidermis	nosig		LOC_Os01g41420	up	Guard cell	up		LOC_Os04g43070	up	Fiber	nosig
LOC_Os07g36080	up	Large parenchyma	nosig		LOC_Os01g41420	up	Procambium	up		LOC_Os04g43070	up	Procambium	nosig
LOC_Os07g36080	up	Epidermis	nosig		LOC_Os01g41420	up	Xylem	up		LOC_Os04g43070	up	Xylem	nosig
LOC_Os07g36080	up	Xylem	nosig		LOC_Os01g41420	up	Fiber	up		LOC_Os04g43070	up	Mestome sheath	nosig
LOC_Os07g36080	up	Guard cell	nosig		LOC_Os01g41420	up	Mesophyll	up		LOC_Os04g43070	up	Phloem	nosig
LOC_Os07g36080	up	Fiber	nosig		LOC_Os01g41420	up	Epidermis	up		LOC_Os06g04020	down	Mestome sheath	nosig
LOC_Os07g36080	up	Mesophyll	nosig		LOC_Os07g46852	up	Mesophyll	up		LOC_Os06g04020	down	Epidermis	nosig
LOC_Os07g36080	up	Phloem	nosig		LOC_Os07g46852	up	Guard cell	up		LOC_Os06g04020	down	Large parenchyma	nosig
LOC_Os07g36080	up	Procambium	nosig		LOC_Os07g46852	up	Fiber	up		LOC_Os06g04020	down	Fiber	nosig
LOC_Os03g57340	down	Mestome sheath	nosig		LOC_Os07g46852	up	Mestome sheath	up		LOC_Os06g04020	down	Xylem	nosig
LOC_Os03g57340	down	Procambium	nosig		LOC_Os07g46852	up	Procambium	up		LOC_Os06g04020	down	Mesophyll	nosig
LOC_Os03g57340	down	Epidermis	nosig		LOC_Os07g46852	up	Xylem	up		LOC_Os06g04020	down	Phloem	nosig
LOC_Os03g57340	down	Large parenchyma	nosig		LOC_Os07g46852	up	Epidermis	up		LOC_Os06g04020	down	Guard cell	nosig
LOC_Os03g57340	down	Guard cell	nosig		LOC_Os04g52260	up	Mestome sheath	down		LOC_Os06g04020	down	Procambium	nosig
LOC_Os03g57340	down	Xylem	nosig		LOC_Os04g52260	up	Guard cell	down		LOC_Os03g53020	down	Fiber	nosig
LOC_Os03g57340	down	Mesophyll	nosig		LOC_Os04g52260	up	Fiber	down		LOC_Os03g53020	down	Large parenchyma	nosig
LOC_Os03g57340	down	Fiber	nosig		LOC_Os04g52260	up	Large parenchyma	down		LOC_Os03g53020	down	Xylem	nosig
LOC_Os03g57340	down	Phloem	nosig		LOC_Os04g52260	up	Xylem	down		LOC_Os03g53020	down	Mesophyll	nosig
LOC_Os04g46880	up	Guard cell	nosig		LOC_Os04g52260	up	Procambium	down		LOC_Os03g53020	down	Phloem	nosig
LOC_Os04g46880	up	Xylem	nosig		LOC_Os04g52260	up	Phloem	down		LOC_Os03g53020	down	Procambium	nosig
LOC_Os04g46880	up	Epidermis	nosig		LOC_Os04g52260	up	Epidermis	down		LOC_Os03g53020	down	Guard cell	nosig
LOC_Os04g46880	up	Mestome sheath	nosig		LOC_Os04g52260	up	Mesophyll	down		LOC_Os03g53020	down	Mestome sheath	nosig
LOC_Os04g46880	up	Mesophyll	nosig		LOC_Os01g04800	up	Guard cell	up		LOC_Os03g53020	down	Epidermis	nosig
LOC_Os04g46880	up	Fiber	nosig		LOC_Os01g04800	up	Xylem	up		LOC_Os04g18090	down	Procambium	nosig
LOC_Os04g46880	up	Phloem	nosig		LOC_Os01g04800	up	Mestome sheath	up		LOC_Os04g18090	down	Mesophyll	nosig
LOC_Os04g46880	up	Procambium	nosig		LOC_Os01g04800	up	Fiber	up		LOC_Os04g18090	down	Mestome sheath	nosig
LOC_Os04g46880	up	Large parenchyma	nosig		LOC_Os01g04800	up	Phloem	up		LOC_Os04g18090	down	Guard cell	nosig
LOC_Os01g37690	down	Xylem	nosig		LOC_Os01g04800	up	Mesophyll	up		LOC_Os04g18090	down	Large parenchyma	nosig
LOC_Os01g37690	down	Mesophyll	nosig		LOC_Os01g04800	up	Epidermis	up		LOC_Os04g18090	down	Xylem	nosig
LOC_Os01g37690	down	Epidermis	nosig		LOC_Os01g04800	up	Procambium	up		LOC_Os04g18090	down	Fiber	nosig
LOC_Os01g37690	down	Mestome sheath	nosig		LOC_Os01g04800	up	Large parenchyma	up		LOC_Os04g18090	down	Phloem	nosig
LOC_Os01g37690	down	Procambium	nosig		LOC_Os05g07870	up	Mesophyll	nosig		LOC_Os04g18090	down	Epidermis	nosig
LOC_Os01g37690	down	Guard cell	nosig		LOC_Os05g07870	up	Guard cell	nosig		LOC_Os03g08580	down	Fiber	nosig
LOC_Os01g37690	down	Phloem	nosig		LOC_Os05g07870	up	Procambium	nosig		LOC_Os03g08580	down	Phloem	nosig
LOC_Os01g37690	down	Fiber	nosig		LOC_Os05g07870	up	Mestome sheath	nosig		LOC_Os03g08580	down	Xylem	nosig
LOC_Os02g52150	down	Phloem	nosig		LOC_Os05g07870	up	Xylem	nosig		LOC_Os03g08580	down	Guard cell	nosig
LOC_Os02g52150	down	Mesophyll	nosig		LOC_Os05g07870	up	Phloem	nosig		LOC_Os03g08580	down	Mestome sheath	nosig
LOC_Os02g52150	down	Epidermis	nosig		LOC_Os05g07870	up	Fiber	nosig		LOC_Os03g08580	down	Mesophyll	nosig
LOC_Os02g52150	down	Mestome sheath	nosig		LOC_Os05g07870	up	Epidermis	nosig		LOC_Os03g08580	down	Procambium	nosig
LOC_Os02g52150	down	Large parenchyma	nosig		LOC_Os05g07870	up	Large parenchyma	nosig		LOC_Os03g08580	down	Large parenchyma	nosig
LOC_Os02g52150	down	Guard cell	nosig		LOC_Os12g18410	down	Phloem	nosig		LOC_Os03g08580	down	Epidermis	nosig
LOC_Os02g52150	down	Xylem	nosig		LOC_Os12g18410	down	Guard cell	nosig		LOC_Os07g48280	down	Mestome sheath	nosig
LOC_Os02g52150	down	Fiber	nosig		LOC_Os12g18410	down	Mestome sheath	nosig		LOC_Os07g48280	down	Phloem	nosig
LOC_Os02g52150	down	Procambium	nosig		LOC_Os12g18410	down	Xylem	nosig		LOC_Os07g48280	down	Fiber	nosig
LOC_Os02g47620	down	Mestome sheath	down		LOC_Os12g18410	down	Fiber	nosig		LOC_Os07g48280	down	Xylem	nosig
LOC_Os02g47620	down	Epidermis	down		LOC_Os12g18410	down	Mesophyll	nosig		LOC_Os07g48280	down	Procambium	nosig
LOC_Os02g47620	down	Xylem	down		LOC_Os12g18410	down	Epidermis	nosig		LOC_Os07g48280	down	Epidermis	nosig
LOC_Os02g47620	down	Mesophyll	down		LOC_Os12g18410	down	Large parenchyma	nosig		LOC_Os07g48280	down	Guard cell	nosig
LOC_Os02g47620	down	Fiber	down		LOC_Os12g18410	down	Procambium	nosig		LOC_Os07g48280	down	Mesophyll	nosig
LOC_Os02g47620	down	Guard cell	down		LOC_Os11g02389	down	Mesophyll	up		LOC_Os07g48280	down	Large parenchyma	nosig
LOC_Os02g47620	down	Procambium	down		LOC_Os11g02389	down	Mestome sheath	up		LOC_Os01g08440	up	Xylem	nosig
LOC_Os02g47620	down	Large parenchyma	down		LOC_Os11g02389	down	Epidermis	up		LOC_Os01g08440	up	Mesophyll	nosig
LOC_Os02g47620	down	Phloem	down		LOC_Os11g02389	down	Fiber	up		LOC_Os01g08440	up	Large parenchyma	nosig
LOC_Os05g32970	up	Epidermis	down		LOC_Os11g02389	down	Procambium	up		LOC_Os01g08440	up	Guard cell	nosig
LOC_Os05g32970	up	Phloem	down		LOC_Os11g02389	down	Xylem	up		LOC_Os01g08440	up	Fiber	nosig
LOC_Os05g32970	up	Xylem	down		LOC_Os11g02389	down	Phloem	up		LOC_Os01g08440	up	Epidermis	nosig
LOC_Os05g32970	up	Procambium	down		LOC_Os06g44160	up	Fiber	nosig		LOC_Os01g08440	up	Phloem	nosig
LOC_Os05g32970	up	Guard cell	down		LOC_Os06g44160	up	Phloem	nosig		LOC_Os01g08440	up	Mestome sheath	nosig
LOC_Os05g32970	up	Mestome sheath	down		LOC_Os06g44160	up	Xylem	nosig		LOC_Os01g08440	up	Procambium	nosig
LOC_Os05g32970	up	Mesophyll	down		LOC_Os06g44160	up	Mesophyll	nosig		LOC_Os09g28910	up	Xylem	nosig
LOC_Os05g32970	up	Fiber	down		LOC_Os06g44160	up	Mestome sheath	nosig		LOC_Os09g28910	up	Fiber	nosig
LOC_Os02g02890	down	Mestome sheath	nosig		LOC_Os06g44160	up	Procambium	nosig		LOC_Os09g28910	up	Phloem	nosig
LOC_Os02g02890	down	Epidermis	nosig		LOC_Os06g44160	up	Large parenchyma	nosig		LOC_Os09g28910	up	Mesophyll	nosig
LOC_Os02g02890	down	Fiber	nosig		LOC_Os06g44160	up	Epidermis	nosig		LOC_Os09g28910	up	Guard cell	nosig
LOC_Os02g02890	down	Phloem	nosig		LOC_Os06g44160	up	Guard cell	nosig		LOC_Os09g28910	up	Mestome sheath	nosig
LOC_Os02g02890	down	Xylem	nosig		LOC_Os05g51150	down	Mesophyll	nosig		LOC_Os09g28910	up	Procambium	nosig
LOC_Os02g02890	down	Procambium	nosig		LOC_Os05g51150	down	Fiber	nosig		LOC_Os09g28910	up	Large parenchyma	nosig
LOC_Os02g02890	down	Guard cell	nosig		LOC_Os05g51150	down	Phloem	nosig		LOC_Os09g28910	up	Epidermis	nosig
LOC_Os02g02890	down	Mesophyll	nosig		LOC_Os05g51150	down	Mestome sheath	nosig		LOC_Os05g41780	down	Large parenchyma	nosig
LOC_Os02g02890	down	Large parenchyma	nosig		LOC_Os05g51150	down	Xylem	nosig		LOC_Os05g41780	down	Xylem	nosig
LOC_Os02g18450	down	Epidermis	down		LOC_Os05g51150	down	Procambium	nosig		LOC_Os05g41780	down	Procambium	nosig
LOC_Os02g18450	down	Guard cell	down		LOC_Os05g51150	down	Guard cell	nosig		LOC_Os05g41780	down	Guard cell	nosig
LOC_Os02g18450	down	Xylem	down		LOC_Os05g51150	down	Epidermis	nosig		LOC_Os05g41780	down	Mesophyll	nosig
LOC_Os02g18450	down	Mestome sheath	down		LOC_Os05g51150	down	Large parenchyma	nosig		LOC_Os05g41780	down	Fiber	nosig
LOC_Os02g18450	down	Large parenchyma	down		LOC_Os01g18630	down	Xylem	nosig		LOC_Os05g41780	down	Epidermis	nosig
LOC_Os02g18450	down	Phloem	down		LOC_Os01g18630	down	Mestome sheath	nosig		LOC_Os05g41780	down	Phloem	nosig
LOC_Os02g18450	down	Fiber	down		LOC_Os01g18630	down	Guard cell	nosig		LOC_Os05g41780	down	Mestome sheath	nosig
LOC_Os02g18450	down	Procambium	down		LOC_Os01g18630	down	Mesophyll	nosig		LOC_Os01g41420	down	Epidermis	nosig
LOC_Os02g18450	down	Mesophyll	down		LOC_Os01g18630	down	Procambium	nosig		LOC_Os01g41420	down	Fiber	nosig
LOC_Os12g12560	up	Epidermis	nosig		LOC_Os01g18630	down	Fiber	nosig		LOC_Os01g41420	down	Mestome sheath	nosig
LOC_Os12g12560	up	Mestome sheath	nosig		LOC_Os01g18630	down	Epidermis	nosig		LOC_Os01g41420	down	Guard cell	nosig
LOC_Os12g12560	up	Procambium	nosig		LOC_Os01g18630	down	Phloem	nosig		LOC_Os01g41420	down	Mesophyll	nosig
LOC_Os12g12560	up	Guard cell	nosig		LOC_Os01g18630	down	Large parenchyma	nosig		LOC_Os01g41420	down	Large parenchyma	nosig
LOC_Os12g12560	up	Mesophyll	nosig		LOC_Os10g37180	down	Mesophyll	down		LOC_Os01g41420	down	Procambium	nosig
LOC_Os12g12560	up	Fiber	nosig		LOC_Os10g37180	down	Guard cell	down		LOC_Os01g41420	down	Xylem	nosig
LOC_Os12g12560	up	Phloem	nosig		LOC_Os10g37180	down	Large parenchyma	down		LOC_Os01g41420	down	Phloem	nosig
LOC_Os12g12560	up	Xylem	nosig		LOC_Os10g37180	down	Procambium	down		LOC_Os02g39160	up	Mestome sheath	nosig
LOC_Os11g41710	down	Xylem	down		LOC_Os10g37180	down	Mestome sheath	down		LOC_Os02g39160	up	Mesophyll	nosig
LOC_Os11g41710	down	Guard cell	down		LOC_Os10g37180	down	Fiber	down		LOC_Os02g39160	up	Procambium	nosig
LOC_Os11g41710	down	Epidermis	down		LOC_Os10g37180	down	Epidermis	down		LOC_Os02g39160	up	Large parenchyma	nosig
LOC_Os11g41710	down	Mestome sheath	down		LOC_Os10g37180	down	Phloem	down		LOC_Os02g39160	up	Xylem	nosig
LOC_Os11g41710	down	Fiber	down		LOC_Os10g37180	down	Xylem	down		LOC_Os02g39160	up	Phloem	nosig
LOC_Os11g41710	down	Procambium	down		LOC_Os03g56930	up	Phloem	nosig		LOC_Os02g39160	up	Epidermis	nosig
LOC_Os11g41710	down	Mesophyll	down		LOC_Os03g56930	up	Xylem	nosig		LOC_Os02g39160	up	Fiber	nosig
LOC_Os11g41710	down	Phloem	down		LOC_Os03g56930	up	Large parenchyma	nosig		LOC_Os02g39160	up	Guard cell	nosig
LOC_Os05g48800	up	Mestome sheath	nosig		LOC_Os03g56930	up	Mesophyll	nosig		LOC_Os05g02780	down	Guard cell	nosig
LOC_Os05g48800	up	Xylem	nosig		LOC_Os03g56930	up	Guard cell	nosig		LOC_Os05g02780	down	Fiber	nosig
LOC_Os05g48800	up	Large parenchyma	nosig		LOC_Os03g56930	up	Mestome sheath	nosig		LOC_Os05g02780	down	Mestome sheath	nosig
LOC_Os05g48800	up	Guard cell	nosig		LOC_Os03g56930	up	Epidermis	nosig		LOC_Os05g02780	down	Xylem	nosig
LOC_Os05g48800	up	Mesophyll	nosig		LOC_Os03g56930	up	Procambium	nosig		LOC_Os05g02780	down	Procambium	nosig
LOC_Os05g48800	up	Fiber	nosig		LOC_Os03g56930	up	Fiber	nosig		LOC_Os05g02780	down	Mesophyll	nosig
LOC_Os05g48800	up	Epidermis	nosig		LOC_Os04g43070	up	Guard cell	nosig		LOC_Os05g02780	down	Large parenchyma	nosig
LOC_Os05g48800	up	Phloem	nosig		LOC_Os04g43070	up	Phloem	nosig		LOC_Os05g02780	down	Epidermis	nosig
LOC_Os05g48800	up	Procambium	nosig		LOC_Os04g43070	up	Large parenchyma	nosig		LOC_Os02g36850	down	Mesophyll	down
LOC_Os09g30130	down	Guard cell	nosig		LOC_Os04g43070	up	Mesophyll	nosig		LOC_Os02g36850	down	Large parenchyma	down
LOC_Os09g30130	down	Fiber	nosig		LOC_Os04g43070	up	Mestome sheath	nosig		LOC_Os02g36850	down	Procambium	down
LOC_Os09g30130	down	Mestome sheath	nosig		LOC_Os04g43070	up	Fiber	nosig		LOC_Os02g36850	down	Phloem	down
LOC_Os09g30130	down	Xylem	nosig		LOC_Os04g43070	up	Xylem	nosig		LOC_Os02g36850	down	Mestome sheath	down
LOC_Os09g30130	down	Phloem	nosig		LOC_Os04g43070	up	Epidermis	nosig		LOC_Os02g36850	down	Fiber	down
LOC_Os09g30130	down	Epidermis	nosig		LOC_Os04g43070	up	Procambium	nosig		LOC_Os02g36850	down	Epidermis	down
LOC_Os09g30130	down	Mesophyll	nosig		LOC_Os03g51650	up	Guard cell	nosig		LOC_Os02g36850	down	Xylem	down
LOC_Os09g30130	down	Large parenchyma	nosig		LOC_Os03g51650	up	Mesophyll	nosig		LOC_Os02g36850	down	Guard cell	down
LOC_Os09g30130	down	Procambium	nosig		LOC_Os03g51650	up	Procambium	nosig		LOC_Os02g44980	up	Epidermis	nosig
LOC_Os08g41390	down	Epidermis	nosig		LOC_Os03g51650	up	Mestome sheath	nosig		LOC_Os02g44980	up	Phloem	nosig
LOC_Os08g41390	down	Mestome sheath	nosig		LOC_Os03g51650	up	Phloem	nosig		LOC_Os02g44980	up	Guard cell	nosig
LOC_Os08g41390	down	Xylem	nosig		LOC_Os03g51650	up	Large parenchyma	nosig		LOC_Os02g44980	up	Mestome sheath	nosig
LOC_Os08g41390	down	Phloem	nosig		LOC_Os03g51650	up	Xylem	nosig		LOC_Os02g44980	up	Procambium	nosig
LOC_Os08g41390	down	Mesophyll	nosig		LOC_Os03g51650	up	Epidermis	nosig		LOC_Os02g44980	up	Fiber	nosig
LOC_Os08g41390	down	Fiber	nosig		LOC_Os03g51650	up	Fiber	nosig		LOC_Os02g44980	up	Large parenchyma	nosig
LOC_Os08g41390	down	Guard cell	nosig		LOC_Os03g05620	up	Large parenchyma	up		LOC_Os02g44980	up	Xylem	nosig
LOC_Os08g41390	down	Procambium	nosig		LOC_Os03g05620	up	Mestome sheath	up		LOC_Os02g44980	up	Mesophyll	nosig
LOC_Os03g63950	up	Large parenchyma	nosig		LOC_Os03g05620	up	Xylem	up		LOC_Os08g34210	up	Xylem	nosig
LOC_Os03g63950	up	Procambium	nosig		LOC_Os03g05620	up	Mesophyll	up		LOC_Os08g34210	up	Mestome sheath	nosig
LOC_Os03g63950	up	Phloem	nosig		LOC_Os03g05620	up	Guard cell	up		LOC_Os08g34210	up	Large parenchyma	nosig
LOC_Os03g63950	up	Mesophyll	nosig		LOC_Os03g05620	up	Procambium	up		LOC_Os08g34210	up	Fiber	nosig
LOC_Os03g63950	up	Epidermis	nosig		LOC_Os03g05620	up	Phloem	up		LOC_Os08g34210	up	Epidermis	nosig
LOC_Os03g63950	up	Guard cell	nosig		LOC_Os03g05620	up	Fiber	up		LOC_Os08g34210	up	Guard cell	nosig
LOC_Os03g63950	up	Mestome sheath	nosig		LOC_Os03g05620	up	Epidermis	up		LOC_Os08g34210	up	Procambium	nosig
LOC_Os03g63950	up	Xylem	nosig		LOC_Os04g38410	up	Xylem	down		LOC_Os08g34210	up	Phloem	nosig
LOC_Os03g63950	up	Fiber	nosig		LOC_Os04g38410	up	Mesophyll	down		LOC_Os08g34210	up	Mesophyll	nosig
LOC_Os05g50500	down	Fiber	down		LOC_Os04g38410	up	Mestome sheath	down		LOC_Os08g02210	up	Large parenchyma	down
LOC_Os05g50500	down	Epidermis	down		LOC_Os04g38410	up	Large parenchyma	down		LOC_Os08g02210	up	Xylem	down
LOC_Os05g50500	down	Mestome sheath	down		LOC_Os04g38410	up	Epidermis	down		LOC_Os08g02210	up	Guard cell	down
LOC_Os05g50500	down	Xylem	down		LOC_Os04g38410	up	Phloem	down		LOC_Os08g02210	up	Procambium	down
LOC_Os07g30970	down	Fiber	nosig		LOC_Os04g38410	up	Fiber	down		LOC_Os08g02210	up	Mestome sheath	down
LOC_Os07g30970	down	Guard cell	nosig		LOC_Os04g38410	up	Procambium	down		LOC_Os08g02210	up	Phloem	down
LOC_Os07g30970	down	Xylem	nosig		LOC_Os04g38410	up	Guard cell	down		LOC_Os08g02210	up	Fiber	down
LOC_Os07g30970	down	Mesophyll	nosig		LOC_Os11g15040	up	Epidermis	nosig		LOC_Os08g02210	up	Mesophyll	down
LOC_Os07g30970	down	Epidermis	nosig		LOC_Os11g15040	up	Mesophyll	nosig		LOC_Os08g02210	up	Epidermis	down
LOC_Os07g30970	down	Procambium	nosig		LOC_Os11g15040	up	Mestome sheath	nosig		LOC_Os10g10130	up	Fiber	nosig
LOC_Os07g30970	down	Phloem	nosig		LOC_Os11g15040	up	Large parenchyma	nosig		LOC_Os10g10130	up	Mesophyll	nosig
LOC_Os07g30970	down	Mestome sheath	nosig		LOC_Os11g15040	up	Procambium	nosig		LOC_Os10g10130	up	Mestome sheath	nosig
LOC_Os04g38914	up	Epidermis	nosig		LOC_Os11g15040	up	Fiber	nosig		LOC_Os10g10130	up	Guard cell	nosig
LOC_Os04g38914	up	Mestome sheath	nosig		LOC_Os11g15040	up	Guard cell	nosig		LOC_Os10g10130	up	Large parenchyma	nosig
LOC_Os04g38914	up	Procambium	nosig		LOC_Os11g15040	up	Phloem	nosig		LOC_Os10g10130	up	Phloem	nosig
LOC_Os04g38914	up	Mesophyll	nosig		LOC_Os11g15040	up	Xylem	nosig		LOC_Os10g10130	up	Epidermis	nosig
LOC_Os04g38914	up	Fiber	nosig		LOC_Os09g26420	up	Mestome sheath	nosig		LOC_Os10g10130	up	Procambium	nosig
LOC_Os04g38914	up	Guard cell	nosig		LOC_Os09g26420	up	Guard cell	nosig		LOC_Os10g10130	up	Xylem	nosig
LOC_Os04g38914	up	Xylem	nosig		LOC_Os09g26420	up	Xylem	nosig		LOC_Os04g40990	up	Xylem	up
LOC_Os04g38914	up	Phloem	nosig		LOC_Os09g26420	up	Epidermis	nosig		LOC_Os04g40990	up	Mestome sheath	up
LOC_Os02g46260	down	Epidermis	nosig		LOC_Os09g26420	up	Procambium	nosig		LOC_Os04g40990	up	Guard cell	up
LOC_Os02g46260	down	Mesophyll	nosig		LOC_Os09g26420	up	Phloem	nosig		LOC_Os04g40990	up	Procambium	up
LOC_Os02g46260	down	Fiber	nosig		LOC_Os09g26420	up	Mesophyll	nosig		LOC_Os04g40990	up	Fiber	up
LOC_Os05g49880	down	Fiber	nosig		LOC_Os09g26420	up	Fiber	nosig		LOC_Os04g40990	up	Mesophyll	up
LOC_Os05g49880	down	Mestome sheath	nosig		LOC_Os09g26420	up	Large parenchyma	nosig		LOC_Os04g40990	up	Large parenchyma	up
LOC_Os05g49880	down	Procambium	nosig		LOC_Os08g32930	down	Procambium	down		LOC_Os04g40990	up	Phloem	up
LOC_Os05g49880	down	Phloem	nosig		LOC_Os08g32930	down	Phloem	down		LOC_Os04g40990	up	Epidermis	up
LOC_Os05g49880	down	Large parenchyma	nosig		LOC_Os08g32930	down	Epidermis	down		LOC_Os09g27030	down	Fiber	nosig
LOC_Os05g49880	down	Xylem	nosig		LOC_Os08g32930	down	Large parenchyma	down		LOC_Os09g27030	down	Mesophyll	nosig
LOC_Os05g49880	down	Guard cell	nosig		LOC_Os08g32930	down	Guard cell	down		LOC_Os09g27030	down	Phloem	nosig
LOC_Os05g49880	down	Epidermis	nosig		LOC_Os08g32930	down	Fiber	down		LOC_Os09g27030	down	Guard cell	nosig
LOC_Os05g49880	down	Mesophyll	nosig		LOC_Os08g32930	down	Mesophyll	down		LOC_Os09g27030	down	Procambium	nosig
LOC_Os06g03860	up	Mesophyll	nosig		LOC_Os08g32930	down	Mestome sheath	down		LOC_Os09g27030	down	Epidermis	nosig
LOC_Os06g03860	up	Fiber	nosig		LOC_Os08g32930	down	Xylem	down		LOC_Os09g27030	down	Large parenchyma	nosig
LOC_Os06g03860	up	Mestome sheath	nosig		LOC_Os01g22249	up	Epidermis	up		LOC_Os09g27030	down	Xylem	nosig
LOC_Os06g03860	up	Procambium	nosig		LOC_Os01g22249	up	Fiber	up		LOC_Os09g27030	down	Mestome sheath	nosig
LOC_Os06g03860	up	Guard cell	nosig		LOC_Os07g42370	up	Procambium	nosig		LOC_Os03g49720	up	Guard cell	nosig
LOC_Os06g03860	up	Xylem	nosig		LOC_Os07g42370	up	Fiber	nosig		LOC_Os03g49720	up	Xylem	nosig
LOC_Os06g03860	up	Epidermis	nosig		LOC_Os07g42370	up	Phloem	nosig		LOC_Os03g49720	up	Fiber	nosig
LOC_Os06g03860	up	Phloem	nosig		LOC_Os07g42370	up	Large parenchyma	nosig		LOC_Os03g49720	up	Mestome sheath	nosig
LOC_Os11g43900	up	Mestome sheath	nosig		LOC_Os07g42370	up	Epidermis	nosig		LOC_Os03g49720	up	Mesophyll	nosig
LOC_Os11g43900	up	Procambium	nosig		LOC_Os07g42370	up	Xylem	nosig		LOC_Os03g49720	up	Procambium	nosig
LOC_Os11g43900	up	Mesophyll	nosig		LOC_Os07g42370	up	Guard cell	nosig		LOC_Os03g49720	up	Phloem	nosig
LOC_Os11g43900	up	Xylem	nosig		LOC_Os07g42370	up	Mestome sheath	nosig		LOC_Os03g49720	up	Large parenchyma	nosig
LOC_Os11g43900	up	Epidermis	nosig		LOC_Os07g42370	up	Mesophyll	nosig		LOC_Os03g49720	up	Epidermis	nosig
LOC_Os11g43900	up	Guard cell	nosig		LOC_Os04g41560	up	Fiber	nosig		LOC_Os03g29190	up	Epidermis	up
LOC_Os01g25484	up	Mestome sheath	down		LOC_Os04g41560	up	Guard cell	nosig		LOC_Os03g29190	up	Phloem	up
LOC_Os01g25484	up	Fiber	down		LOC_Os04g41560	up	Epidermis	nosig		LOC_Os03g29190	up	Mesophyll	up
LOC_Os01g25484	up	Epidermis	down		LOC_Os04g41560	up	Large parenchyma	nosig		LOC_Os03g29190	up	Fiber	up
LOC_Os08g33370	down	Mesophyll	nosig		LOC_Os04g41560	up	Procambium	nosig		LOC_Os03g29190	up	Procambium	up
LOC_Os08g33370	down	Fiber	nosig		LOC_Os04g41560	up	Mesophyll	nosig		LOC_Os03g29190	up	Xylem	up
LOC_Os08g33370	down	Phloem	nosig		LOC_Os04g41560	up	Xylem	nosig		LOC_Os03g29190	up	Mestome sheath	up
LOC_Os08g33370	down	Xylem	nosig		LOC_Os04g41560	up	Phloem	nosig		LOC_Os03g29190	up	Large parenchyma	up
LOC_Os08g33370	down	Mestome sheath	nosig		LOC_Os04g41560	up	Mestome sheath	nosig		LOC_Os03g29190	up	Guard cell	up
LOC_Os08g33370	down	Procambium	nosig		LOC_Os05g47540	down	Xylem	down		LOC_Os04g33830	up	Fiber	down
LOC_Os08g33370	down	Epidermis	nosig		LOC_Os05g47540	down	Phloem	down		LOC_Os04g33830	up	Xylem	down
LOC_Os07g02460	down	Xylem	down		LOC_Os05g47540	down	Mesophyll	down		LOC_Os04g33830	up	Large parenchyma	down
LOC_Os07g02460	down	Procambium	down		LOC_Os05g47540	down	Large parenchyma	down		LOC_Os04g33830	up	Phloem	down
LOC_Os07g02460	down	Epidermis	down		LOC_Os05g47540	down	Epidermis	down		LOC_Os04g33830	up	Guard cell	down
LOC_Os07g02460	down	Mesophyll	down		LOC_Os05g47540	down	Mestome sheath	down		LOC_Os04g33830	up	Epidermis	down
LOC_Os07g02460	down	Phloem	down		LOC_Os05g47540	down	Procambium	down		LOC_Os04g33830	up	Procambium	down
LOC_Os04g56160	up	Xylem	nosig		LOC_Os05g47540	down	Fiber	down		LOC_Os04g33830	up	Mestome sheath	down
LOC_Os04g56160	up	Fiber	nosig		LOC_Os05g47540	down	Guard cell	down		LOC_Os04g33830	up	Mesophyll	down
LOC_Os04g56160	up	Mestome sheath	nosig		LOC_Os03g59320	up	Epidermis	nosig		LOC_Os05g49060	down	Mestome sheath	down
LOC_Os04g56160	up	Epidermis	nosig		LOC_Os03g59320	up	Guard cell	nosig		LOC_Os05g49060	down	Phloem	down
LOC_Os04g56160	up	Mesophyll	nosig		LOC_Os03g59320	up	Large parenchyma	nosig		LOC_Os05g49060	down	Epidermis	down
LOC_Os04g56160	up	Procambium	nosig		LOC_Os03g59320	up	Mesophyll	nosig		LOC_Os05g49060	down	Guard cell	down
LOC_Os01g07800	down	Epidermis	nosig		LOC_Os03g59320	up	Mestome sheath	nosig		LOC_Os05g49060	down	Xylem	down
LOC_Os01g07800	down	Large parenchyma	nosig		LOC_Os03g59320	up	Fiber	nosig		LOC_Os05g49060	down	Large parenchyma	down
LOC_Os01g07800	down	Mesophyll	nosig		LOC_Os03g59320	up	Procambium	nosig		LOC_Os05g49060	down	Procambium	down
LOC_Os01g07800	down	Phloem	nosig		LOC_Os03g59320	up	Xylem	nosig		LOC_Os05g49060	down	Mesophyll	down
LOC_Os01g07800	down	Guard cell	nosig		LOC_Os03g59320	up	Phloem	nosig		LOC_Os05g49060	down	Fiber	down
LOC_Os01g07800	down	Procambium	nosig		LOC_Os02g43500	up	Guard cell	nosig		LOC_Os02g38210	up	Xylem	nosig
LOC_Os01g07800	down	Mestome sheath	nosig		LOC_Os02g43500	up	Epidermis	nosig		LOC_Os02g38210	up	Epidermis	nosig
LOC_Os01g07800	down	Fiber	nosig		LOC_Os02g43500	up	Large parenchyma	nosig		LOC_Os02g38210	up	Mestome sheath	nosig
LOC_Os01g07800	down	Xylem	nosig		LOC_Os02g43500	up	Phloem	nosig		LOC_Os02g38210	up	Large parenchyma	nosig
LOC_Os11g40600	down	Phloem	down		LOC_Os02g43500	up	Xylem	nosig		LOC_Os02g38210	up	Fiber	nosig
LOC_Os11g40600	down	Mestome sheath	down		LOC_Os02g43500	up	Mestome sheath	nosig		LOC_Os02g38210	up	Procambium	nosig
LOC_Os11g40600	down	Large parenchyma	down		LOC_Os02g43500	up	Procambium	nosig		LOC_Os02g38210	up	Guard cell	nosig
LOC_Os11g40600	down	Fiber	down		LOC_Os02g43500	up	Mesophyll	nosig		LOC_Os02g38210	up	Phloem	nosig
LOC_Os11g40600	down	Xylem	down		LOC_Os02g43500	up	Fiber	nosig		LOC_Os02g38210	up	Mesophyll	nosig
LOC_Os11g40600	down	Procambium	down		LOC_Os11g10320	down	Fiber	nosig		LOC_Os03g09220	up	Fiber	nosig
LOC_Os11g40600	down	Epidermis	down		LOC_Os11g10320	down	Epidermis	nosig		LOC_Os03g09220	up	Epidermis	nosig
LOC_Os11g40600	down	Guard cell	down		LOC_Os11g10320	down	Procambium	nosig		LOC_Os03g09220	up	Procambium	nosig
LOC_Os11g40600	down	Mesophyll	down		LOC_Os11g10320	down	Phloem	nosig		LOC_Os03g09220	up	Guard cell	nosig
LOC_Os02g11770	down	Epidermis	down		LOC_Os11g10320	down	Mesophyll	nosig		LOC_Os03g09220	up	Phloem	nosig
LOC_Os02g11770	down	Fiber	down		LOC_Os11g10320	down	Xylem	nosig		LOC_Os03g09220	up	Large parenchyma	nosig
LOC_Os02g52390	down	Large parenchyma	nosig		LOC_Os11g10320	down	Mestome sheath	nosig		LOC_Os03g09220	up	Mestome sheath	nosig
LOC_Os02g52390	down	Phloem	nosig		LOC_Os11g10320	down	Large parenchyma	nosig		LOC_Os03g09220	up	Mesophyll	nosig
LOC_Os02g52390	down	Epidermis	nosig		LOC_Os08g34210	up	Epidermis	down		LOC_Os03g09220	up	Xylem	nosig
LOC_Os02g52390	down	Xylem	nosig		LOC_Os08g34210	up	Mestome sheath	down		LOC_Os03g50870	up	Guard cell	nosig
LOC_Os02g52390	down	Fiber	nosig		LOC_Os08g34210	up	Guard cell	down		LOC_Os03g50870	up	Phloem	nosig
LOC_Os02g52390	down	Mesophyll	nosig		LOC_Os08g34210	up	Procambium	down		LOC_Os03g50870	up	Mestome sheath	nosig
LOC_Os02g52390	down	Guard cell	nosig		LOC_Os08g34210	up	Xylem	down		LOC_Os03g50870	up	Epidermis	nosig
LOC_Os02g52390	down	Procambium	nosig		LOC_Os08g34210	up	Large parenchyma	down		LOC_Os03g50870	up	Xylem	nosig
LOC_Os02g52390	down	Mestome sheath	nosig		LOC_Os08g34210	up	Fiber	down		LOC_Os03g50870	up	Fiber	nosig
LOC_Os10g37180	down	Epidermis	down		LOC_Os08g34210	up	Mesophyll	down		LOC_Os03g50870	up	Procambium	nosig
LOC_Os10g37180	down	Mesophyll	down		LOC_Os08g34210	up	Phloem	down		LOC_Os03g50870	up	Large parenchyma	nosig
LOC_Os10g37180	down	Large parenchyma	down		LOC_Os12g31000	down	Mestome sheath	nosig		LOC_Os03g50870	up	Mesophyll	nosig
LOC_Os10g37180	down	Xylem	down		LOC_Os12g31000	down	Fiber	nosig		LOC_Os06g08670	up	Epidermis	down
LOC_Os10g37180	down	Guard cell	down		LOC_Os12g31000	down	Phloem	nosig		LOC_Os06g08670	up	Fiber	down
LOC_Os10g37180	down	Procambium	down		LOC_Os12g31000	down	Guard cell	nosig		LOC_Os06g08670	up	Mestome sheath	down
LOC_Os10g37180	down	Fiber	down		LOC_Os12g31000	down	Epidermis	nosig		LOC_Os06g08670	up	Large parenchyma	down
LOC_Os10g37180	down	Phloem	down		LOC_Os12g31000	down	Large parenchyma	nosig		LOC_Os06g08670	up	Xylem	down
LOC_Os10g37180	down	Mestome sheath	down		LOC_Os12g31000	down	Mesophyll	nosig		LOC_Os06g08670	up	Guard cell	down
LOC_Os02g52260	down	Guard cell	nosig		LOC_Os12g31000	down	Xylem	nosig		LOC_Os06g08670	up	Phloem	down
LOC_Os02g52260	down	Mesophyll	nosig		LOC_Os12g31000	down	Procambium	nosig		LOC_Os06g08670	up	Procambium	down
LOC_Os02g52260	down	Phloem	nosig		LOC_Os02g03410	up	Xylem	nosig		LOC_Os06g08670	up	Mesophyll	down
LOC_Os02g52260	down	Xylem	nosig		LOC_Os02g03410	up	Procambium	nosig		LOC_Os03g08360	up	Epidermis	nosig
LOC_Os02g52260	down	Mestome sheath	nosig		LOC_Os02g03410	up	Epidermis	nosig		LOC_Os12g02310	up	Epidermis	up
LOC_Os02g52260	down	Epidermis	nosig		LOC_Os02g03410	up	Guard cell	nosig		LOC_Os05g51420	down	Epidermis	nosig
LOC_Os02g52260	down	Large parenchyma	nosig		LOC_Os02g03410	up	Mesophyll	nosig		LOC_Os05g51420	down	Guard cell	nosig
LOC_Os02g52260	down	Fiber	nosig		LOC_Os02g03410	up	Phloem	nosig		LOC_Os05g51420	down	Xylem	nosig
LOC_Os02g52260	down	Procambium	nosig		LOC_Os02g03410	up	Mestome sheath	nosig		LOC_Os05g51420	down	Large parenchyma	nosig
LOC_Os04g38410	down	Procambium	down		LOC_Os02g03410	up	Fiber	nosig		LOC_Os05g51420	down	Mesophyll	nosig
LOC_Os04g38410	down	Epidermis	down		LOC_Os03g16860	up	Guard cell	up		LOC_Os05g51420	down	Mestome sheath	nosig
LOC_Os04g38410	down	Guard cell	down		LOC_Os03g16860	up	Procambium	up		LOC_Os05g51420	down	Phloem	nosig
LOC_Os04g38410	down	Mestome sheath	down		LOC_Os03g16860	up	Mesophyll	up		LOC_Os05g51420	down	Fiber	nosig
LOC_Os04g38410	down	Large parenchyma	down		LOC_Os03g16860	up	Large parenchyma	up		LOC_Os05g51420	down	Procambium	nosig
LOC_Os04g38410	down	Fiber	down		LOC_Os03g16860	up	Fiber	up		LOC_Os05g33570	up	Large parenchyma	nosig
LOC_Os04g38410	down	Mesophyll	down		LOC_Os03g16860	up	Mestome sheath	up		LOC_Os05g33570	up	Mestome sheath	nosig
LOC_Os04g38410	down	Phloem	down		LOC_Os03g16860	up	Xylem	up		LOC_Os05g33570	up	Phloem	nosig
LOC_Os04g38410	down	Xylem	down		LOC_Os03g16860	up	Phloem	up		LOC_Os05g33570	up	Fiber	nosig
LOC_Os03g29190	up	Procambium	up		LOC_Os03g16860	up	Epidermis	up		LOC_Os05g33570	up	Guard cell	nosig
LOC_Os03g29190	up	Phloem	up		LOC_Os04g56240	up	Xylem	nosig		LOC_Os05g33570	up	Procambium	nosig
LOC_Os03g29190	up	Guard cell	up		LOC_Os04g56240	up	Epidermis	nosig		LOC_Os05g33570	up	Xylem	nosig
LOC_Os03g29190	up	Mesophyll	up		LOC_Os04g56240	up	Phloem	nosig		LOC_Os05g33570	up	Mesophyll	nosig
LOC_Os03g29190	up	Epidermis	up		LOC_Os04g56240	up	Mestome sheath	nosig		LOC_Os05g33570	up	Epidermis	nosig
LOC_Os03g29190	up	Fiber	up		LOC_Os04g56240	up	Procambium	nosig		LOC_Os09g39560	up	Epidermis	nosig
LOC_Os03g29190	up	Xylem	up		LOC_Os04g56240	up	Large parenchyma	nosig		LOC_Os09g39560	up	Xylem	nosig
LOC_Os03g29190	up	Mestome sheath	up		LOC_Os04g56240	up	Guard cell	nosig		LOC_Os09g39560	up	Phloem	nosig
LOC_Os02g17920	down	Fiber	down		LOC_Os04g56240	up	Fiber	nosig		LOC_Os09g39560	up	Mesophyll	nosig
LOC_Os02g17920	down	Xylem	down		LOC_Os04g56240	up	Mesophyll	nosig		LOC_Os09g39560	up	Fiber	nosig
LOC_Os02g17920	down	Procambium	down		LOC_Os06g24070	up	Mesophyll	down		LOC_Os09g39560	up	Guard cell	nosig
LOC_Os02g17920	down	Epidermis	down		LOC_Os06g24070	up	Xylem	down		LOC_Os09g39560	up	Procambium	nosig
LOC_Os02g17920	down	Mestome sheath	down		LOC_Os06g24070	up	Fiber	down		LOC_Os09g39560	up	Large parenchyma	nosig
LOC_Os02g17920	down	Mesophyll	down		LOC_Os06g24070	up	Mestome sheath	down		LOC_Os09g39560	up	Mestome sheath	nosig
LOC_Os02g17920	down	Guard cell	down		LOC_Os06g24070	up	Epidermis	down		LOC_Os01g11240	up	Large parenchyma	nosig
LOC_Os02g17920	down	Phloem	down		LOC_Os06g24070	up	Guard cell	down		LOC_Os01g11240	up	Mesophyll	nosig
LOC_Os02g17920	down	Large parenchyma	down		LOC_Os06g24070	up	Procambium	down		LOC_Os01g11240	up	Epidermis	nosig
LOC_Os08g03290	down	Xylem	nosig		LOC_Os06g24070	up	Phloem	down		LOC_Os01g11240	up	Procambium	nosig
LOC_Os08g03290	down	Fiber	nosig		LOC_Os06g24070	up	Large parenchyma	down		LOC_Os01g11240	up	Guard cell	nosig
LOC_Os08g03290	down	Mesophyll	nosig		LOC_Os10g42410	up	Fiber	nosig		LOC_Os01g11240	up	Xylem	nosig
LOC_Os08g03290	down	Epidermis	nosig		LOC_Os10g42410	up	Guard cell	nosig		LOC_Os01g11240	up	Mestome sheath	nosig
LOC_Os08g03290	down	Phloem	nosig		LOC_Os10g42410	up	Mesophyll	nosig		LOC_Os01g11240	up	Phloem	nosig
LOC_Os12g02330	down	Epidermis	nosig		LOC_Os10g42410	up	Large parenchyma	nosig		LOC_Os01g11240	up	Fiber	nosig
LOC_Os10g28360	down	Mesophyll	nosig		LOC_Os10g42410	up	Procambium	nosig		LOC_Os02g07160	up	Mestome sheath	up
LOC_Os10g28360	down	Xylem	nosig		LOC_Os10g42410	up	Phloem	nosig		LOC_Os02g07160	up	Phloem	up
LOC_Os10g28360	down	Epidermis	nosig		LOC_Os10g42410	up	Epidermis	nosig		LOC_Os02g07160	up	Procambium	up
LOC_Os10g28360	down	Guard cell	nosig		LOC_Os10g42410	up	Mestome sheath	nosig		LOC_Os02g07160	up	Guard cell	up
LOC_Os10g28360	down	Phloem	nosig		LOC_Os10g42410	up	Xylem	nosig		LOC_Os02g07160	up	Xylem	up
LOC_Os10g28360	down	Mestome sheath	nosig		LOC_Os04g39350	up	Mestome sheath	up		LOC_Os02g07160	up	Fiber	up
LOC_Os10g28360	down	Large parenchyma	nosig		LOC_Os04g39350	up	Epidermis	up		LOC_Os02g07160	up	Epidermis	up
LOC_Os10g28360	down	Fiber	nosig		LOC_Os04g39350	up	Phloem	up		LOC_Os02g07160	up	Mesophyll	up
LOC_Os10g28360	down	Procambium	nosig		LOC_Os04g39350	up	Fiber	up		LOC_Os02g07160	up	Large parenchyma	up
LOC_Os05g41030	down	Epidermis	nosig		LOC_Os04g39350	up	Mesophyll	up		LOC_Os12g08770	up	Mesophyll	down
LOC_Os05g41030	down	Mestome sheath	nosig		LOC_Os04g39350	up	Xylem	up		LOC_Os12g08770	up	Epidermis	down
LOC_Os05g41030	down	Procambium	nosig		LOC_Os04g39350	up	Guard cell	up		LOC_Os12g08770	up	Phloem	down
LOC_Os05g41030	down	Mesophyll	nosig		LOC_Os04g39350	up	Procambium	up		LOC_Os12g08770	up	Guard cell	down
LOC_Os01g44210	down	Fiber	nosig		LOC_Os04g39350	up	Large parenchyma	up		LOC_Os12g08770	up	Large parenchyma	down
LOC_Os01g44210	down	Phloem	nosig		LOC_Os01g50760	up	Fiber	down		LOC_Os12g08770	up	Mestome sheath	down
LOC_Os01g44210	down	Xylem	nosig		LOC_Os01g50760	up	Large parenchyma	down		LOC_Os12g08770	up	Xylem	down
LOC_Os01g44210	down	Epidermis	nosig		LOC_Os01g50760	up	Phloem	down		LOC_Os12g08770	up	Procambium	down
LOC_Os01g44210	down	Procambium	nosig		LOC_Os01g50760	up	Mestome sheath	down		LOC_Os12g08770	up	Fiber	down
LOC_Os01g44210	down	Guard cell	nosig		LOC_Os01g50760	up	Mesophyll	down		LOC_Os04g41560	up	Guard cell	nosig
LOC_Os01g44210	down	Mestome sheath	nosig		LOC_Os01g50760	up	Guard cell	down		LOC_Os04g41560	up	Mestome sheath	nosig
LOC_Os01g44210	down	Mesophyll	nosig		LOC_Os01g50760	up	Xylem	down		LOC_Os04g41560	up	Large parenchyma	nosig
LOC_Os05g28740	up	Mestome sheath	nosig		LOC_Os01g50760	up	Procambium	down		LOC_Os04g41560	up	Epidermis	nosig
LOC_Os05g28740	up	Mesophyll	nosig		LOC_Os01g50760	up	Epidermis	down		LOC_Os04g41560	up	Xylem	nosig
LOC_Os05g28740	up	Xylem	nosig		LOC_Os01g17170	up	Mesophyll	down		LOC_Os04g41560	up	Mesophyll	nosig
LOC_Os05g28740	up	Procambium	nosig		LOC_Os01g17170	up	Fiber	down		LOC_Os04g41560	up	Phloem	nosig
LOC_Os05g28740	up	Fiber	nosig		LOC_Os01g17170	up	Phloem	down		LOC_Os04g41560	up	Fiber	nosig
LOC_Os05g28740	up	Epidermis	nosig		LOC_Os01g17170	up	Large parenchyma	down		LOC_Os08g10310	up	Fiber	up
LOC_Os05g28740	up	Guard cell	nosig		LOC_Os01g17170	up	Xylem	down		LOC_Os08g10310	up	Epidermis	up
LOC_Os05g28740	up	Phloem	nosig		LOC_Os01g17170	up	Guard cell	down		LOC_Os07g37550	up	Xylem	down
LOC_Os05g28740	up	Large parenchyma	nosig		LOC_Os01g17170	up	Procambium	down		LOC_Os07g37550	up	Mestome sheath	down
LOC_Os05g02530	down	Large parenchyma	down		LOC_Os01g17170	up	Epidermis	down		LOC_Os07g37550	up	Guard cell	down
LOC_Os05g02530	down	Xylem	down		LOC_Os01g17170	up	Mestome sheath	down		LOC_Os07g37550	up	Large parenchyma	down
LOC_Os05g02530	down	Epidermis	down		LOC_Os10g38700	up	Large parenchyma	nosig		LOC_Os07g37550	up	Phloem	down
LOC_Os05g02530	down	Procambium	down		LOC_Os10g38700	up	Epidermis	nosig		LOC_Os07g37550	up	Epidermis	down
LOC_Os05g02530	down	Phloem	down		LOC_Os10g38700	up	Mesophyll	nosig		LOC_Os07g37550	up	Fiber	down
LOC_Os05g02530	down	Guard cell	down		LOC_Os10g38700	up	Guard cell	nosig		LOC_Os07g37550	up	Procambium	down
LOC_Os05g02530	down	Mesophyll	down		LOC_Os10g38700	up	Mestome sheath	nosig		LOC_Os07g37550	up	Mesophyll	down
LOC_Os05g02530	down	Fiber	down		LOC_Os10g38700	up	Fiber	nosig		LOC_Os11g34870	up	Phloem	nosig
LOC_Os05g02530	down	Mestome sheath	down		LOC_Os10g38700	up	Procambium	nosig		LOC_Os11g34870	up	Xylem	nosig
LOC_Os05g50550	down	Guard cell	nosig		LOC_Os10g38700	up	Phloem	nosig		LOC_Os11g34870	up	Guard cell	nosig
LOC_Os05g50550	down	Phloem	nosig		LOC_Os10g38700	up	Xylem	nosig		LOC_Os11g34870	up	Epidermis	nosig
LOC_Os05g50550	down	Xylem	nosig		LOC_Os03g61090	up	Large parenchyma	down		LOC_Os11g34870	up	Mestome sheath	nosig
LOC_Os05g50550	down	Epidermis	nosig		LOC_Os03g61090	up	Mesophyll	down		LOC_Os11g34870	up	Fiber	nosig
LOC_Os05g50550	down	Mestome sheath	nosig		LOC_Os03g61090	up	Fiber	down		LOC_Os11g34870	up	Large parenchyma	nosig
LOC_Os05g50550	down	Large parenchyma	nosig		LOC_Os03g61090	up	Guard cell	down		LOC_Os11g34870	up	Procambium	nosig
LOC_Os05g50550	down	Procambium	nosig		LOC_Os03g61090	up	Mestome sheath	down		LOC_Os11g34870	up	Mesophyll	nosig
LOC_Os05g50550	down	Fiber	nosig		LOC_Os03g61090	up	Procambium	down		LOC_Os04g58850	down	Phloem	nosig
LOC_Os05g50550	down	Mesophyll	nosig		LOC_Os03g61090	up	Epidermis	down		LOC_Os04g58850	down	Fiber	nosig
LOC_Os03g06850	up	Epidermis	nosig		LOC_Os03g61090	up	Xylem	down		LOC_Os04g58850	down	Large parenchyma	nosig
LOC_Os12g28015	up	Mesophyll	nosig		LOC_Os03g61090	up	Phloem	down		LOC_Os04g58850	down	Epidermis	nosig
LOC_Os12g28015	up	Large parenchyma	nosig		LOC_Os06g49640	up	Mestome sheath	nosig		LOC_Os04g58850	down	Procambium	nosig
LOC_Os12g28015	up	Procambium	nosig		LOC_Os06g49640	up	Guard cell	nosig		LOC_Os04g58850	down	Mestome sheath	nosig
LOC_Os12g28015	up	Xylem	nosig		LOC_Os06g49640	up	Epidermis	nosig		LOC_Os04g58850	down	Guard cell	nosig
LOC_Os12g28015	up	Guard cell	nosig		LOC_Os06g49640	up	Xylem	nosig		LOC_Os04g58850	down	Mesophyll	nosig
LOC_Os12g28015	up	Phloem	nosig		LOC_Os06g49640	up	Fiber	nosig		LOC_Os04g58850	down	Xylem	nosig
LOC_Os12g28015	up	Epidermis	nosig		LOC_Os06g49640	up	Phloem	nosig		LOC_Os05g05600	up	Phloem	nosig
LOC_Os12g28015	up	Fiber	nosig		LOC_Os06g49640	up	Large parenchyma	nosig		LOC_Os05g05600	up	Mestome sheath	nosig
LOC_Os12g28015	up	Mestome sheath	nosig		LOC_Os06g49640	up	Mesophyll	nosig		LOC_Os05g05600	up	Procambium	nosig
LOC_Os02g47510	down	Epidermis	down		LOC_Os06g49640	up	Procambium	nosig		LOC_Os05g05600	up	Fiber	nosig
LOC_Os02g47510	down	Fiber	down		LOC_Os03g21000	up	Fiber	nosig		LOC_Os05g05600	up	Mesophyll	nosig
LOC_Os02g47510	down	Large parenchyma	down		LOC_Os03g21000	up	Epidermis	nosig		LOC_Os05g05600	up	Xylem	nosig
LOC_Os02g47510	down	Mestome sheath	down		LOC_Os03g21000	up	Mestome sheath	nosig		LOC_Os05g05600	up	Large parenchyma	nosig
LOC_Os02g47510	down	Xylem	down		LOC_Os03g21000	up	Guard cell	nosig		LOC_Os05g05600	up	Guard cell	nosig
LOC_Os02g47510	down	Procambium	down		LOC_Os03g21000	up	Procambium	nosig		LOC_Os05g05600	up	Epidermis	nosig
LOC_Os02g47510	down	Phloem	down		LOC_Os03g21000	up	Xylem	nosig		LOC_Os02g57160	up	Xylem	nosig
LOC_Os02g47510	down	Guard cell	down		LOC_Os03g21000	up	Phloem	nosig		LOC_Os02g57160	up	Guard cell	nosig
LOC_Os02g47510	down	Mesophyll	down		LOC_Os03g21000	up	Large parenchyma	nosig		LOC_Os02g57160	up	Mestome sheath	nosig
LOC_Os08g45190	down	Mesophyll	down		LOC_Os03g21000	up	Mesophyll	nosig		LOC_Os02g57160	up	Large parenchyma	nosig
LOC_Os08g45190	down	Large parenchyma	down		LOC_Os01g53730	up	Fiber	nosig		LOC_Os02g57160	up	Fiber	nosig
LOC_Os08g45190	down	Epidermis	down		LOC_Os01g53730	up	Phloem	nosig		LOC_Os02g57160	up	Mesophyll	nosig
LOC_Os08g45190	down	Xylem	down		LOC_Os01g53730	up	Xylem	nosig		LOC_Os02g57160	up	Phloem	nosig
LOC_Os08g45190	down	Guard cell	down		LOC_Os01g53730	up	Mestome sheath	nosig		LOC_Os02g57160	up	Procambium	nosig
LOC_Os08g45190	down	Mestome sheath	down		LOC_Os01g53730	up	Procambium	nosig		LOC_Os02g57160	up	Epidermis	nosig
LOC_Os08g45190	down	Procambium	down		LOC_Os01g53730	up	Epidermis	nosig		LOC_Os01g42190	down	Epidermis	nosig
LOC_Os08g45190	down	Phloem	down		LOC_Os01g53730	up	Mesophyll	nosig		LOC_Os01g42190	down	Procambium	nosig
LOC_Os08g45190	down	Fiber	down		LOC_Os01g53730	up	Large parenchyma	nosig		LOC_Os01g42190	down	Mesophyll	nosig
LOC_Os05g24650	down	Procambium	down		LOC_Os01g53730	up	Guard cell	nosig		LOC_Os01g42190	down	Fiber	nosig
LOC_Os05g24650	down	Epidermis	down		LOC_Os06g08670	up	Fiber	down		LOC_Os01g42190	down	Mestome sheath	nosig
LOC_Os05g24650	down	Phloem	down		LOC_Os06g08670	up	Xylem	down		LOC_Os01g42190	down	Phloem	nosig
LOC_Os05g24650	down	Mestome sheath	down		LOC_Os06g08670	up	Epidermis	down		LOC_Os01g42190	down	Xylem	nosig
LOC_Os05g24650	down	Xylem	down		LOC_Os06g08670	up	Mesophyll	down		LOC_Os01g42190	down	Guard cell	nosig
LOC_Os05g24650	down	Fiber	down		LOC_Os06g08670	up	Mestome sheath	down		LOC_Os01g42190	down	Large parenchyma	nosig
LOC_Os05g24650	down	Guard cell	down		LOC_Os06g08670	up	Large parenchyma	down		LOC_Os10g36500	down	Phloem	down
LOC_Os05g24650	down	Mesophyll	down		LOC_Os06g08670	up	Guard cell	down		LOC_Os10g36500	down	Mestome sheath	down
LOC_Os05g24650	down	Large parenchyma	down		LOC_Os06g08670	up	Phloem	down		LOC_Os10g36500	down	Epidermis	down
LOC_Os04g54310	up	Xylem	nosig		LOC_Os06g08670	up	Procambium	down		LOC_Os10g36500	down	Fiber	down
LOC_Os04g54310	up	Phloem	nosig		LOC_Os12g12560	up	Large parenchyma	up		LOC_Os10g36500	down	Guard cell	down
LOC_Os04g54310	up	Procambium	nosig		LOC_Os12g12560	up	Guard cell	up		LOC_Os10g36500	down	Xylem	down
LOC_Os04g54310	up	Mestome sheath	nosig		LOC_Os12g12560	up	Mestome sheath	up		LOC_Os10g36500	down	Large parenchyma	down
LOC_Os04g54310	up	Guard cell	nosig		LOC_Os12g12560	up	Xylem	up		LOC_Os10g36500	down	Mesophyll	down
LOC_Os04g54310	up	Large parenchyma	nosig		LOC_Os12g12560	up	Phloem	up		LOC_Os10g36500	down	Procambium	down
LOC_Os04g54310	up	Fiber	nosig		LOC_Os12g12560	up	Procambium	up		LOC_Os03g04100	up	Procambium	nosig
LOC_Os04g54310	up	Mesophyll	nosig		LOC_Os12g12560	up	Epidermis	up		LOC_Os03g04100	up	Xylem	nosig
LOC_Os04g54310	up	Epidermis	nosig		LOC_Os12g12560	up	Fiber	up		LOC_Os03g04100	up	Mestome sheath	nosig
LOC_Os03g58070	up	Procambium	nosig		LOC_Os12g12560	up	Mesophyll	up		LOC_Os03g04100	up	Epidermis	nosig
LOC_Os03g58070	up	Xylem	nosig		LOC_Os10g38910	down	Epidermis	nosig		LOC_Os03g04100	up	Fiber	nosig
LOC_Os03g58070	up	Guard cell	nosig		LOC_Os10g38910	down	Xylem	nosig		LOC_Os03g04100	up	Phloem	nosig
LOC_Os03g58070	up	Large parenchyma	nosig		LOC_Os10g38910	down	Large parenchyma	nosig		LOC_Os03g04100	up	Large parenchyma	nosig
LOC_Os03g58070	up	Phloem	nosig		LOC_Os10g38910	down	Procambium	nosig		LOC_Os03g04100	up	Mesophyll	nosig
LOC_Os03g58070	up	Epidermis	nosig		LOC_Os10g38910	down	Phloem	nosig		LOC_Os03g04100	up	Guard cell	nosig
LOC_Os03g58070	up	Mestome sheath	nosig		LOC_Os10g38910	down	Mestome sheath	nosig		LOC_Os01g22249	up	Epidermis	up
LOC_Os03g58070	up	Fiber	nosig		LOC_Os10g38910	down	Guard cell	nosig		LOC_Os01g22249	up	Fiber	up
LOC_Os03g58070	up	Mesophyll	nosig		LOC_Os10g38910	down	Fiber	nosig		LOC_Os01g22249	up	Guard cell	up
LOC_Os01g19740	down	Large parenchyma	down		LOC_Os10g38910	down	Mesophyll	nosig		LOC_Os12g08130	down	Xylem	nosig
LOC_Os01g19740	down	Mesophyll	down		LOC_Os04g02880	down	Fiber	nosig		LOC_Os12g08130	down	Mesophyll	nosig
LOC_Os01g19740	down	Procambium	down		LOC_Os04g02880	down	Procambium	nosig		LOC_Os12g08130	down	Epidermis	nosig
LOC_Os01g19740	down	Guard cell	down		LOC_Os04g02880	down	Guard cell	nosig		LOC_Os12g08130	down	Mestome sheath	nosig
LOC_Os01g19740	down	Xylem	down		LOC_Os04g02880	down	Mestome sheath	nosig		LOC_Os12g08130	down	Large parenchyma	nosig
LOC_Os01g19740	down	Epidermis	down		LOC_Os04g02880	down	Large parenchyma	nosig		LOC_Os12g08130	down	Fiber	nosig
LOC_Os01g19740	down	Mestome sheath	down		LOC_Os04g02880	down	Epidermis	nosig		LOC_Os12g08130	down	Procambium	nosig
LOC_Os01g19740	down	Fiber	down		LOC_Os04g02880	down	Phloem	nosig		LOC_Os12g08130	down	Guard cell	nosig
LOC_Os01g19740	down	Phloem	down		LOC_Os04g02880	down	Xylem	nosig		LOC_Os01g14410	up	Guard cell	nosig
LOC_Os05g45770	down	Epidermis	nosig		LOC_Os04g02880	down	Mesophyll	nosig		LOC_Os01g14410	up	Large parenchyma	nosig
LOC_Os05g45770	down	Guard cell	nosig		LOC_Os05g27730	up	Large parenchyma	nosig		LOC_Os01g14410	up	Fiber	nosig
LOC_Os05g45770	down	Fiber	nosig		LOC_Os05g27730	up	Mestome sheath	nosig		LOC_Os01g14410	up	Mesophyll	nosig
LOC_Os05g45770	down	Mesophyll	nosig		LOC_Os05g27730	up	Fiber	nosig		LOC_Os01g14410	up	Phloem	nosig
LOC_Os05g45770	down	Mestome sheath	nosig		LOC_Os05g27730	up	Guard cell	nosig		LOC_Os01g14410	up	Xylem	nosig
LOC_Os05g45770	down	Large parenchyma	nosig		LOC_Os05g27730	up	Epidermis	nosig		LOC_Os01g14410	up	Mestome sheath	nosig
LOC_Os05g45770	down	Procambium	nosig		LOC_Os05g27730	up	Xylem	nosig		LOC_Os01g14410	up	Epidermis	nosig
LOC_Os05g45770	down	Phloem	nosig		LOC_Os05g27730	up	Mesophyll	nosig		LOC_Os01g14410	up	Procambium	nosig
LOC_Os05g45770	down	Xylem	nosig		LOC_Os05g27730	up	Phloem	nosig		LOC_Os01g64120	up	Epidermis	nosig
LOC_Os07g42250	down	Mestome sheath	nosig		LOC_Os05g27730	up	Procambium	nosig		LOC_Os01g64120	up	Phloem	nosig
LOC_Os07g42250	down	Xylem	nosig		LOC_Os12g08760	up	Phloem	nosig		LOC_Os01g64120	up	Fiber	nosig
LOC_Os07g42250	down	Epidermis	nosig		LOC_Os12g08760	up	Epidermis	nosig		LOC_Os01g64120	up	Xylem	nosig
LOC_Os07g42250	down	Mesophyll	nosig		LOC_Os12g08760	up	Large parenchyma	nosig		LOC_Os01g64120	up	Mestome sheath	nosig
LOC_Os07g42250	down	Phloem	nosig		LOC_Os12g08760	up	Mesophyll	nosig		LOC_Os01g64120	up	Large parenchyma	nosig
LOC_Os07g42250	down	Large parenchyma	nosig		LOC_Os12g08760	up	Guard cell	nosig		LOC_Os01g64120	up	Procambium	nosig
LOC_Os07g42250	down	Guard cell	nosig		LOC_Os12g08760	up	Mestome sheath	nosig		LOC_Os01g64120	up	Mesophyll	nosig
LOC_Os07g42250	down	Procambium	nosig		LOC_Os12g08760	up	Procambium	nosig		LOC_Os01g64120	up	Guard cell	nosig
LOC_Os07g42250	down	Fiber	nosig		LOC_Os02g49680	up	Large parenchyma	down		LOC_Os05g07870	up	Phloem	nosig
LOC_Os03g56930	down	Large parenchyma	nosig		LOC_Os02g49680	up	Procambium	down		LOC_Os05g07870	up	Guard cell	nosig
LOC_Os03g56930	down	Xylem	nosig		LOC_Os02g49680	up	Guard cell	down		LOC_Os05g07870	up	Mestome sheath	nosig
LOC_Os03g56930	down	Guard cell	nosig		LOC_Os02g49680	up	Phloem	down		LOC_Os05g07870	up	Xylem	nosig
LOC_Os03g56930	down	Mestome sheath	nosig		LOC_Os02g49680	up	Fiber	down		LOC_Os05g07870	up	Epidermis	nosig
LOC_Os03g56930	down	Fiber	nosig		LOC_Os02g49680	up	Xylem	down		LOC_Os05g07870	up	Mesophyll	nosig
LOC_Os03g56930	down	Phloem	nosig		LOC_Os02g49680	up	Mesophyll	down		LOC_Os05g07870	up	Large parenchyma	nosig
LOC_Os03g56930	down	Epidermis	nosig		LOC_Os02g49680	up	Epidermis	down		LOC_Os05g07870	up	Procambium	nosig
LOC_Os03g56930	down	Mesophyll	nosig		LOC_Os02g49680	up	Mestome sheath	down		LOC_Os05g07870	up	Fiber	nosig
LOC_Os03g56930	down	Procambium	nosig		LOC_Os03g51960	up	Fiber	nosig		LOC_Os05g50710	down	Mestome sheath	nosig
LOC_Os11g35500	down	Large parenchyma	nosig		LOC_Os03g51960	up	Xylem	nosig		LOC_Os05g50710	down	Guard cell	nosig
LOC_Os11g35500	down	Mesophyll	nosig		LOC_Os03g51960	up	Epidermis	nosig		LOC_Os05g50710	down	Procambium	nosig
LOC_Os11g35500	down	Fiber	nosig		LOC_Os03g51960	up	Phloem	nosig		LOC_Os05g50710	down	Phloem	nosig
LOC_Os11g35500	down	Procambium	nosig		LOC_Os03g51960	up	Large parenchyma	nosig		LOC_Os05g50710	down	Epidermis	nosig
LOC_Os11g35500	down	Phloem	nosig		LOC_Os03g51960	up	Procambium	nosig		LOC_Os05g50710	down	Mesophyll	nosig
LOC_Os11g35500	down	Xylem	nosig		LOC_Os03g51960	up	Guard cell	nosig		LOC_Os05g50710	down	Xylem	nosig
LOC_Os11g35500	down	Guard cell	nosig		LOC_Os03g51960	up	Mestome sheath	nosig		LOC_Os05g50710	down	Large parenchyma	nosig
LOC_Os11g35500	down	Epidermis	nosig		LOC_Os03g51960	up	Mesophyll	nosig		LOC_Os05g50710	down	Fiber	nosig
LOC_Os03g05290	down	Phloem	down		LOC_Os01g53090	up	Phloem	nosig		LOC_Os02g43500	up	Fiber	nosig
LOC_Os03g05290	down	Mestome sheath	down		LOC_Os01g53090	up	Large parenchyma	nosig		LOC_Os02g43500	up	Large parenchyma	nosig
LOC_Os03g05290	down	Guard cell	down		LOC_Os01g53090	up	Epidermis	nosig		LOC_Os02g43500	up	Epidermis	nosig
LOC_Os03g05290	down	Xylem	down		LOC_Os01g53090	up	Guard cell	nosig		LOC_Os02g43500	up	Procambium	nosig
LOC_Os03g05290	down	Procambium	down		LOC_Os01g53090	up	Mesophyll	nosig		LOC_Os02g43500	up	Mestome sheath	nosig
LOC_Os03g05290	down	Fiber	down		LOC_Os01g53090	up	Xylem	nosig		LOC_Os02g43500	up	Xylem	nosig
LOC_Os03g05290	down	Mesophyll	down		LOC_Os01g53090	up	Fiber	nosig		LOC_Os02g43500	up	Phloem	nosig
LOC_Os03g05290	down	Epidermis	down		LOC_Os01g53090	up	Procambium	nosig		LOC_Os02g43500	up	Guard cell	nosig
LOC_Os02g48560	up	Epidermis	down		LOC_Os01g53090	up	Mestome sheath	nosig		LOC_Os02g43500	up	Mesophyll	nosig
LOC_Os02g48560	up	Phloem	down		LOC_Os03g52840	up	Epidermis	nosig		LOC_Os07g08150	up	Fiber	nosig
LOC_Os02g48560	up	Mesophyll	down		LOC_Os05g46460	up	Xylem	nosig		LOC_Os07g08150	up	Procambium	nosig
LOC_Os02g48560	up	Large parenchyma	down		LOC_Os05g46460	up	Fiber	nosig		LOC_Os07g08150	up	Mesophyll	nosig
LOC_Os02g48560	up	Fiber	down		LOC_Os05g46460	up	Mestome sheath	nosig		LOC_Os07g08150	up	Guard cell	nosig
LOC_Os02g48560	up	Guard cell	down		LOC_Os05g46460	up	Epidermis	nosig		LOC_Os07g08150	up	Phloem	nosig
LOC_Os04g57560	down	Xylem	nosig		LOC_Os05g46460	up	Mesophyll	nosig		LOC_Os07g08150	up	Large parenchyma	nosig
LOC_Os04g57560	down	Phloem	nosig		LOC_Os05g46460	up	Phloem	nosig		LOC_Os07g08150	up	Mestome sheath	nosig
LOC_Os04g57560	down	Mesophyll	nosig		LOC_Os05g46460	up	Guard cell	nosig		LOC_Os07g08150	up	Xylem	nosig
LOC_Os04g57560	down	Procambium	nosig		LOC_Os05g46460	up	Procambium	nosig		LOC_Os07g08150	up	Epidermis	nosig
LOC_Os04g57560	down	Fiber	nosig		LOC_Os05g30350	up	Epidermis	nosig		LOC_Os07g43570	down	Guard cell	down
LOC_Os04g57560	down	Epidermis	nosig		LOC_Os05g30350	up	Phloem	nosig		LOC_Os07g43570	down	Mestome sheath	down
LOC_Os07g05000	down	Epidermis	down		LOC_Os05g30350	up	Guard cell	nosig		LOC_Os07g43570	down	Xylem	down
LOC_Os07g05000	down	Procambium	down		LOC_Os05g30350	up	Mestome sheath	nosig		LOC_Os07g43570	down	Epidermis	down
LOC_Os07g05000	down	Phloem	down		LOC_Os05g30350	up	Xylem	nosig		LOC_Os07g43570	down	Phloem	down
LOC_Os07g05000	down	Large parenchyma	down		LOC_Os05g30350	up	Fiber	nosig		LOC_Os07g43570	down	Large parenchyma	down
LOC_Os07g05000	down	Xylem	down		LOC_Os05g30350	up	Large parenchyma	nosig		LOC_Os07g43570	down	Mesophyll	down
LOC_Os07g05000	down	Mestome sheath	down		LOC_Os05g30350	up	Mesophyll	nosig		LOC_Os07g43570	down	Procambium	down
LOC_Os07g05000	down	Guard cell	down		LOC_Os05g30350	up	Procambium	nosig		LOC_Os08g13440	up	Mesophyll	up
LOC_Os07g05000	down	Fiber	down		LOC_Os04g56160	up	Mesophyll	nosig		LOC_Os08g13440	up	Epidermis	up
LOC_Os07g05000	down	Mesophyll	down		LOC_Os04g56160	up	Phloem	nosig		LOC_Os08g13440	up	Guard cell	up
LOC_Os07g08030	down	Guard cell	down		LOC_Os04g56160	up	Fiber	nosig		LOC_Os08g13440	up	Xylem	up
LOC_Os07g08030	down	Xylem	down		LOC_Os04g56160	up	Mestome sheath	nosig		LOC_Os08g13440	up	Procambium	up
LOC_Os07g08030	down	Mesophyll	down		LOC_Os04g56160	up	Procambium	nosig		LOC_Os08g13440	up	Mestome sheath	up
LOC_Os07g08030	down	Fiber	down		LOC_Os04g56160	up	Epidermis	nosig		LOC_Os08g13440	up	Phloem	up
LOC_Os07g08030	down	Procambium	down		LOC_Os08g06110	up	Procambium	down		LOC_Os08g13440	up	Large parenchyma	up
LOC_Os07g08030	down	Large parenchyma	down		LOC_Os08g06110	up	Mestome sheath	down		LOC_Os08g13440	up	Fiber	up
LOC_Os07g08030	down	Mestome sheath	down		LOC_Os08g06110	up	Mesophyll	down		LOC_Os10g30790	down	Procambium	up
LOC_Os07g08030	down	Phloem	down		LOC_Os08g06110	up	Fiber	down		LOC_Os10g30790	down	Mesophyll	up
LOC_Os07g08030	down	Epidermis	down		LOC_Os08g06110	up	Guard cell	down		LOC_Os10g30790	down	Xylem	up
LOC_Os01g15270	up	Phloem	nosig		LOC_Os08g06110	up	Phloem	down		LOC_Os10g30790	down	Phloem	up
LOC_Os01g15270	up	Epidermis	nosig		LOC_Os08g06110	up	Xylem	down		LOC_Os10g30790	down	Large parenchyma	up
LOC_Os01g15270	up	Guard cell	nosig		LOC_Os08g06110	up	Epidermis	down		LOC_Os10g30790	down	Epidermis	up
LOC_Os01g15270	up	Mestome sheath	nosig		LOC_Os08g06110	up	Large parenchyma	down		LOC_Os10g30790	down	Guard cell	up
LOC_Os01g15270	up	Fiber	nosig		LOC_Os02g53350	down	Mestome sheath	nosig		LOC_Os10g30790	down	Fiber	up
LOC_Os01g15270	up	Mesophyll	nosig		LOC_Os02g53350	down	Procambium	nosig		LOC_Os10g30790	down	Mestome sheath	up
LOC_Os01g15270	up	Procambium	nosig		LOC_Os02g53350	down	Fiber	nosig		LOC_Os04g59150	up	Fiber	up
LOC_Os01g15270	up	Xylem	nosig		LOC_Os02g53350	down	Large parenchyma	nosig		LOC_Os04g59150	up	Epidermis	up
LOC_Os04g24140	up	Mestome sheath	down		LOC_Os02g53350	down	Mesophyll	nosig		LOC_Os04g59150	up	Procambium	up
LOC_Os04g24140	up	Guard cell	down		LOC_Os02g53350	down	Epidermis	nosig		LOC_Os10g41780	up	Guard cell	nosig
LOC_Os04g24140	up	Phloem	down		LOC_Os02g53350	down	Guard cell	nosig		LOC_Os10g41780	up	Mesophyll	nosig
LOC_Os04g24140	up	Epidermis	down		LOC_Os02g53350	down	Phloem	nosig		LOC_Os10g41780	up	Fiber	nosig
LOC_Os04g24140	up	Fiber	down		LOC_Os02g53350	down	Xylem	nosig		LOC_Os10g41780	up	Epidermis	nosig
LOC_Os04g24140	up	Mesophyll	down		LOC_Os03g08310	up	Guard cell	up		LOC_Os10g41780	up	Large parenchyma	nosig
LOC_Os04g24140	up	Large parenchyma	down		LOC_Os03g08310	up	Xylem	up		LOC_Os10g41780	up	Mestome sheath	nosig
LOC_Os04g24140	up	Procambium	down		LOC_Os03g08310	up	Procambium	up		LOC_Os10g41780	up	Procambium	nosig
LOC_Os04g24140	up	Xylem	down		LOC_Os03g08310	up	Mestome sheath	up		LOC_Os10g41780	up	Phloem	nosig
LOC_Os01g62290	down	Epidermis	nosig		LOC_Os03g08310	up	Epidermis	up		LOC_Os10g41780	up	Xylem	nosig
LOC_Os01g62290	down	Fiber	nosig		LOC_Os03g08310	up	Mesophyll	up		LOC_Os01g13390	up	Mestome sheath	nosig
LOC_Os01g55830	down	Phloem	nosig		LOC_Os01g67120	up	Xylem	down		LOC_Os01g13390	up	Fiber	nosig
LOC_Os01g55830	down	Large parenchyma	nosig		LOC_Os01g67120	up	Fiber	down		LOC_Os01g13390	up	Large parenchyma	nosig
LOC_Os01g55830	down	Guard cell	nosig		LOC_Os01g67120	up	Large parenchyma	down		LOC_Os01g13390	up	Procambium	nosig
LOC_Os01g55830	down	Mesophyll	nosig		LOC_Os01g67120	up	Epidermis	down		LOC_Os01g13390	up	Mesophyll	nosig
LOC_Os01g55830	down	Mestome sheath	nosig		LOC_Os01g67120	up	Procambium	down		LOC_Os01g13390	up	Epidermis	nosig
LOC_Os01g55830	down	Fiber	nosig		LOC_Os01g67120	up	Guard cell	down		LOC_Os01g13390	up	Guard cell	nosig
LOC_Os01g55830	down	Procambium	nosig		LOC_Os01g67120	up	Mestome sheath	down		LOC_Os01g13390	up	Phloem	nosig
LOC_Os01g55830	down	Epidermis	nosig		LOC_Os01g67120	up	Mesophyll	down		LOC_Os01g13390	up	Xylem	nosig
LOC_Os01g55830	down	Xylem	nosig		LOC_Os01g67120	up	Phloem	down		LOC_Os04g02900	up	Large parenchyma	nosig
LOC_Os03g39830	down	Phloem	down		LOC_Os12g08810	up	Guard cell	up		LOC_Os04g02900	up	Procambium	nosig
LOC_Os03g39830	down	Epidermis	down		LOC_Os12g08810	up	Large parenchyma	up		LOC_Os04g02900	up	Mestome sheath	nosig
LOC_Os03g39830	down	Xylem	down		LOC_Os12g08810	up	Epidermis	up		LOC_Os04g02900	up	Xylem	nosig
LOC_Os03g39830	down	Fiber	down		LOC_Os12g08810	up	Mestome sheath	up		LOC_Os04g02900	up	Fiber	nosig
LOC_Os03g39830	down	Procambium	down		LOC_Os12g08810	up	Phloem	up		LOC_Os04g02900	up	Mesophyll	nosig
LOC_Os03g39830	down	Large parenchyma	down		LOC_Os12g08810	up	Fiber	up		LOC_Os04g02900	up	Phloem	nosig
LOC_Os03g39830	down	Mesophyll	down		LOC_Os12g08810	up	Xylem	up		LOC_Os04g02900	up	Guard cell	nosig
LOC_Os03g39830	down	Mestome sheath	down		LOC_Os12g08810	up	Procambium	up		LOC_Os04g02900	up	Epidermis	nosig
LOC_Os03g39830	down	Guard cell	down		LOC_Os12g08810	up	Mesophyll	up		LOC_Os04g33190	up	Fiber	up
LOC_Os12g35630	down	Mestome sheath	nosig		LOC_Os10g41780	up	Mesophyll	nosig		LOC_Os04g33190	up	Guard cell	up
LOC_Os12g35630	down	Xylem	nosig		LOC_Os10g41780	up	Mestome sheath	nosig		LOC_Os04g33190	up	Phloem	up
LOC_Os12g35630	down	Phloem	nosig		LOC_Os10g41780	up	Large parenchyma	nosig		LOC_Os04g33190	up	Xylem	up
LOC_Os12g35630	down	Mesophyll	nosig		LOC_Os10g41780	up	Xylem	nosig		LOC_Os04g33190	up	Epidermis	up
LOC_Os12g35630	down	Fiber	nosig		LOC_Os10g41780	up	Epidermis	nosig		LOC_Os04g33190	up	Mestome sheath	up
LOC_Os12g35630	down	Procambium	nosig		LOC_Os10g41780	up	Phloem	nosig		LOC_Os04g33190	up	Mesophyll	up
LOC_Os12g35630	down	Guard cell	nosig		LOC_Os10g41780	up	Fiber	nosig		LOC_Os04g33190	up	Procambium	up
LOC_Os12g35630	down	Epidermis	nosig		LOC_Os10g41780	up	Guard cell	nosig		LOC_Os04g33190	up	Large parenchyma	up
LOC_Os02g08140	down	Epidermis	nosig		LOC_Os10g41780	up	Procambium	nosig		LOC_Os03g28940	down	Fiber	nosig
LOC_Os04g48160	down	Epidermis	nosig		LOC_Os06g28050	down	Xylem	nosig		LOC_Os03g28940	down	Epidermis	nosig
LOC_Os02g44870	down	Epidermis	down		LOC_Os06g28050	down	Mesophyll	nosig		LOC_Os03g28940	down	Large parenchyma	nosig
LOC_Os04g53230	down	Guard cell	down		LOC_Os06g28050	down	Mestome sheath	nosig		LOC_Os03g28940	down	Procambium	nosig
LOC_Os04g53230	down	Large parenchyma	down		LOC_Os06g28050	down	Fiber	nosig		LOC_Os03g28940	down	Guard cell	nosig
LOC_Os04g53230	down	Mesophyll	down		LOC_Os06g28050	down	Epidermis	nosig		LOC_Os03g28940	down	Phloem	nosig
LOC_Os04g53230	down	Mestome sheath	down		LOC_Os06g28050	down	Large parenchyma	nosig		LOC_Os03g28940	down	Xylem	nosig
LOC_Os04g53230	down	Phloem	down		LOC_Os06g28050	down	Guard cell	nosig		LOC_Os03g28940	down	Mestome sheath	nosig
LOC_Os04g53230	down	Epidermis	down		LOC_Os06g28050	down	Procambium	nosig		LOC_Os03g28940	down	Mesophyll	nosig
LOC_Os04g53230	down	Xylem	down		LOC_Os06g28050	down	Phloem	nosig		LOC_Os12g44310	up	Mesophyll	nosig
LOC_Os04g53230	down	Procambium	down		LOC_Os01g71624	down	Epidermis	down		LOC_Os12g44310	up	Epidermis	nosig
LOC_Os04g53230	down	Fiber	down		LOC_Os07g22930	up	Epidermis	down		LOC_Os12g44310	up	Procambium	nosig
LOC_Os08g03430	down	Epidermis	nosig		LOC_Os07g22930	up	Mesophyll	down		LOC_Os12g44310	up	Xylem	nosig
LOC_Os09g39680	down	Procambium	nosig		LOC_Os07g22930	up	Phloem	down		LOC_Os12g44310	up	Fiber	nosig
LOC_Os09g39680	down	Fiber	nosig		LOC_Os07g22930	up	Xylem	down		LOC_Os12g44310	up	Phloem	nosig
LOC_Os09g39680	down	Guard cell	nosig		LOC_Os07g22930	up	Fiber	down		LOC_Os12g44310	up	Large parenchyma	nosig
LOC_Os09g39680	down	Phloem	nosig		LOC_Os07g22930	up	Large parenchyma	down		LOC_Os12g44310	up	Mestome sheath	nosig
LOC_Os09g39680	down	Mestome sheath	nosig		LOC_Os07g22930	up	Procambium	down		LOC_Os12g44310	up	Guard cell	nosig
LOC_Os09g39680	down	Mesophyll	nosig		LOC_Os07g22930	up	Mestome sheath	down		LOC_Os07g01020	up	Epidermis	nosig
LOC_Os09g39680	down	Xylem	nosig		LOC_Os07g22930	up	Guard cell	down		LOC_Os07g01020	up	Procambium	nosig
LOC_Os09g39680	down	Epidermis	nosig		LOC_Os02g39710	up	Phloem	nosig		LOC_Os07g01020	up	Guard cell	nosig
LOC_Os10g29470	down	Phloem	nosig		LOC_Os02g39710	up	Large parenchyma	nosig		LOC_Os07g01020	up	Xylem	nosig
LOC_Os10g29470	down	Guard cell	nosig		LOC_Os02g39710	up	Mestome sheath	nosig		LOC_Os07g01020	up	Mesophyll	nosig
LOC_Os10g29470	down	Mestome sheath	nosig		LOC_Os02g39710	up	Guard cell	nosig		LOC_Os07g01020	up	Large parenchyma	nosig
LOC_Os10g29470	down	Fiber	nosig		LOC_Os02g39710	up	Epidermis	nosig		LOC_Os07g01020	up	Phloem	nosig
LOC_Os10g29470	down	Mesophyll	nosig		LOC_Os02g39710	up	Mesophyll	nosig		LOC_Os07g01020	up	Fiber	nosig
LOC_Os10g29470	down	Xylem	nosig		LOC_Os02g39710	up	Procambium	nosig		LOC_Os07g01020	up	Mestome sheath	nosig
LOC_Os10g29470	down	Epidermis	nosig		LOC_Os02g39710	up	Xylem	nosig		LOC_Os06g01850	down	Fiber	nosig
LOC_Os10g29470	down	Procambium	nosig		LOC_Os02g39710	up	Fiber	nosig		LOC_Os06g01850	down	Mesophyll	nosig
LOC_Os04g26920	up	Fiber	nosig		LOC_Os05g03900	down	Epidermis	down		LOC_Os06g01850	down	Guard cell	nosig
LOC_Os04g26920	up	Mesophyll	nosig		LOC_Os08g37370	up	Epidermis	nosig		LOC_Os06g01850	down	Procambium	nosig
LOC_Os04g26920	up	Mestome sheath	nosig		LOC_Os08g37370	up	Fiber	nosig		LOC_Os06g01850	down	Xylem	nosig
LOC_Os04g26920	up	Phloem	nosig		LOC_Os08g37370	up	Guard cell	nosig		LOC_Os06g01850	down	Mestome sheath	nosig
LOC_Os04g26920	up	Guard cell	nosig		LOC_Os05g48630	up	Epidermis	down		LOC_Os06g01850	down	Large parenchyma	nosig
LOC_Os04g26920	up	Procambium	nosig		LOC_Os05g48630	up	Mesophyll	down		LOC_Os06g01850	down	Phloem	nosig
LOC_Os04g26920	up	Epidermis	nosig		LOC_Os07g37030	up	Xylem	down		LOC_Os06g01850	down	Epidermis	nosig
LOC_Os01g68320	up	Procambium	nosig		LOC_Os07g37030	up	Mesophyll	down		LOC_Os01g49310	down	Guard cell	nosig
LOC_Os01g68320	up	Fiber	nosig		LOC_Os07g37030	up	Large parenchyma	down		LOC_Os01g49310	down	Procambium	nosig
LOC_Os01g68320	up	Xylem	nosig		LOC_Os07g37030	up	Phloem	down		LOC_Os01g49310	down	Mesophyll	nosig
LOC_Os01g68320	up	Epidermis	nosig		LOC_Os07g37030	up	Fiber	down		LOC_Os01g49310	down	Large parenchyma	nosig
LOC_Os01g68320	up	Guard cell	nosig		LOC_Os07g37030	up	Epidermis	down		LOC_Os01g49310	down	Mestome sheath	nosig
LOC_Os01g68320	up	Mesophyll	nosig		LOC_Os07g37030	up	Guard cell	down		LOC_Os01g49310	down	Xylem	nosig
LOC_Os01g68320	up	Mestome sheath	nosig		LOC_Os10g22520	up	Fiber	up		LOC_Os01g49310	down	Epidermis	nosig
LOC_Os01g68320	up	Phloem	nosig		LOC_Os10g22520	up	Xylem	up		LOC_Os01g49310	down	Fiber	nosig
LOC_Os12g02340	down	Epidermis	nosig		LOC_Os10g22520	up	Mestome sheath	up		LOC_Os01g49310	down	Phloem	nosig
LOC_Os12g05050	down	Xylem	nosig		LOC_Os10g22520	up	Guard cell	up		LOC_Os06g41450	up	Epidermis	up
LOC_Os12g05050	down	Fiber	nosig		LOC_Os10g22520	up	Phloem	up		LOC_Os06g41450	up	Fiber	up
LOC_Os12g05050	down	Epidermis	nosig		LOC_Os10g22520	up	Epidermis	up		LOC_Os05g50930	up	Procambium	up
LOC_Os03g48626	down	Epidermis	nosig		LOC_Os10g22520	up	Mesophyll	up		LOC_Os05g50930	up	Epidermis	up
LOC_Os07g34589	up	Phloem	down		LOC_Os10g22520	up	Procambium	up		LOC_Os05g50930	up	Fiber	up
LOC_Os07g34589	up	Mestome sheath	down		LOC_Os01g13690	up	Mestome sheath	down		LOC_Os05g50930	up	Mestome sheath	up
LOC_Os07g34589	up	Procambium	down		LOC_Os01g13690	up	Guard cell	down		LOC_Os05g50930	up	Guard cell	up
LOC_Os07g34589	up	Epidermis	down		LOC_Os01g13690	up	Fiber	down		LOC_Os05g50930	up	Xylem	up
LOC_Os07g34589	up	Guard cell	down		LOC_Os01g13690	up	Phloem	down		LOC_Os05g50930	up	Mesophyll	up
LOC_Os07g34589	up	Mesophyll	down		LOC_Os01g13690	up	Procambium	down		LOC_Os05g50930	up	Large parenchyma	up
LOC_Os03g63700	up	Mestome sheath	nosig		LOC_Os01g13690	up	Epidermis	down		LOC_Os05g50930	up	Phloem	up
LOC_Os03g63700	up	Fiber	nosig		LOC_Os01g13690	up	Xylem	down		LOC_Os06g43140	up	Mesophyll	nosig
LOC_Os03g63700	up	Mesophyll	nosig		LOC_Os01g13690	up	Mesophyll	down		LOC_Os06g43140	up	Epidermis	nosig
LOC_Os03g63700	up	Phloem	nosig		LOC_Os01g10210	up	Guard cell	down		LOC_Os06g43140	up	Phloem	nosig
LOC_Os03g63700	up	Procambium	nosig		LOC_Os01g10210	up	Phloem	down		LOC_Os06g43140	up	Fiber	nosig
LOC_Os03g63700	up	Epidermis	nosig		LOC_Os01g10210	up	Procambium	down		LOC_Os06g43140	up	Large parenchyma	nosig
LOC_Os03g63700	up	Large parenchyma	nosig		LOC_Os01g10210	up	Epidermis	down		LOC_Os06g43140	up	Mestome sheath	nosig
LOC_Os03g63700	up	Xylem	nosig		LOC_Os01g10210	up	Mestome sheath	down		LOC_Os06g43140	up	Guard cell	nosig
LOC_Os03g63700	up	Guard cell	nosig		LOC_Os01g10210	up	Xylem	down		LOC_Os06g43140	up	Xylem	nosig
LOC_Os09g12490	up	Phloem	nosig		LOC_Os01g10210	up	Fiber	down		LOC_Os06g43140	up	Procambium	nosig
LOC_Os09g12490	up	Xylem	nosig		LOC_Os01g10210	up	Large parenchyma	down		LOC_Os06g19444	down	Epidermis	nosig
LOC_Os09g12490	up	Epidermis	nosig		LOC_Os01g10210	up	Mesophyll	down		LOC_Os06g19444	down	Mestome sheath	nosig
LOC_Os09g12490	up	Mesophyll	nosig		LOC_Os01g70310	down	Epidermis	nosig		LOC_Os06g19444	down	Phloem	nosig
LOC_Os09g12490	up	Fiber	nosig		LOC_Os03g09900	up	Xylem	up		LOC_Os06g19444	down	Mesophyll	nosig
LOC_Os09g12490	up	Guard cell	nosig		LOC_Os03g09900	up	Procambium	up		LOC_Os06g19444	down	Fiber	nosig
LOC_Os02g41860	down	Xylem	nosig		LOC_Os03g09900	up	Fiber	up		LOC_Os06g19444	down	Procambium	nosig
LOC_Os02g41860	down	Guard cell	nosig		LOC_Os03g09900	up	Epidermis	up		LOC_Os06g19444	down	Xylem	nosig
LOC_Os02g41860	down	Fiber	nosig		LOC_Os12g17910	down	Large parenchyma	nosig		LOC_Os06g19444	down	Guard cell	nosig
LOC_Os02g41860	down	Phloem	nosig		LOC_Os12g17910	down	Xylem	nosig		LOC_Os06g19444	down	Large parenchyma	nosig
LOC_Os02g41860	down	Procambium	nosig		LOC_Os12g17910	down	Epidermis	nosig		LOC_Os09g30340	up	Epidermis	nosig
LOC_Os02g41860	down	Mesophyll	nosig		LOC_Os12g17910	down	Procambium	nosig		LOC_Os09g30340	up	Phloem	nosig
LOC_Os02g41860	down	Epidermis	nosig		LOC_Os12g17910	down	Guard cell	nosig		LOC_Os09g30340	up	Xylem	nosig
LOC_Os02g41860	down	Mestome sheath	nosig		LOC_Os12g17910	down	Mesophyll	nosig		LOC_Os09g30340	up	Mesophyll	nosig
LOC_Os01g66170	down	Procambium	nosig		LOC_Os12g17910	down	Phloem	nosig		LOC_Os09g30340	up	Guard cell	nosig
LOC_Os01g66170	down	Large parenchyma	nosig		LOC_Os12g17910	down	Mestome sheath	nosig		LOC_Os09g30340	up	Fiber	nosig
LOC_Os01g66170	down	Phloem	nosig		LOC_Os12g17910	down	Fiber	nosig		LOC_Os09g30340	up	Large parenchyma	nosig
LOC_Os01g66170	down	Guard cell	nosig		LOC_Os01g46610	down	Procambium	up		LOC_Os09g30340	up	Procambium	nosig
LOC_Os01g66170	down	Fiber	nosig		LOC_Os01g46610	down	Fiber	up		LOC_Os01g68770	up	Phloem	nosig
LOC_Os01g66170	down	Xylem	nosig		LOC_Os01g46610	down	Large parenchyma	up		LOC_Os01g68770	up	Procambium	nosig
LOC_Os01g66170	down	Epidermis	nosig		LOC_Os01g46610	down	Mestome sheath	up		LOC_Os01g68770	up	Epidermis	nosig
LOC_Os01g66170	down	Mesophyll	nosig		LOC_Os01g46610	down	Xylem	up		LOC_Os01g68770	up	Mesophyll	nosig
LOC_Os01g66170	down	Mestome sheath	nosig		LOC_Os01g46610	down	Phloem	up		LOC_Os01g68770	up	Mestome sheath	nosig
LOC_Os09g25810	down	Xylem	down		LOC_Os01g46610	down	Mesophyll	up		LOC_Os01g68770	up	Large parenchyma	nosig
LOC_Os09g25810	down	Epidermis	down		LOC_Os01g46610	down	Guard cell	up		LOC_Os01g68770	up	Guard cell	nosig
LOC_Os03g04020	up	Mestome sheath	nosig		LOC_Os01g46610	down	Epidermis	up		LOC_Os01g68770	up	Fiber	nosig
LOC_Os03g04020	up	Epidermis	nosig		LOC_Os01g61080	up	Epidermis	up		LOC_Os01g68770	up	Xylem	nosig
LOC_Os03g04020	up	Phloem	nosig		LOC_Os01g61080	up	Large parenchyma	up		LOC_Os06g46950	down	Large parenchyma	up
LOC_Os03g04020	up	Fiber	nosig		LOC_Os01g61080	up	Mesophyll	up		LOC_Os06g46950	down	Fiber	up
LOC_Os03g04020	up	Mesophyll	nosig		LOC_Os01g61080	up	Procambium	up		LOC_Os06g46950	down	Procambium	up
LOC_Os03g04020	up	Procambium	nosig		LOC_Os01g61080	up	Phloem	up		LOC_Os06g46950	down	Epidermis	up
LOC_Os03g04020	up	Xylem	nosig		LOC_Os01g61080	up	Guard cell	up		LOC_Os06g46950	down	Mestome sheath	up
LOC_Os03g04020	up	Guard cell	nosig		LOC_Os01g61080	up	Mestome sheath	up		LOC_Os06g46950	down	Guard cell	up
LOC_Os03g04020	up	Large parenchyma	nosig		LOC_Os01g61080	up	Fiber	up		LOC_Os06g46950	down	Xylem	up
LOC_Os01g13690	down	Guard cell	down		LOC_Os01g61080	up	Xylem	up		LOC_Os06g46950	down	Phloem	up
LOC_Os01g13690	down	Epidermis	down		LOC_Os07g47350	up	Guard cell	nosig		LOC_Os06g46950	down	Mesophyll	up
LOC_Os01g13690	down	Fiber	down		LOC_Os07g47350	up	Procambium	nosig		LOC_Os07g39470	down	Mesophyll	nosig
LOC_Os01g13690	down	Mestome sheath	down		LOC_Os07g47350	up	Large parenchyma	nosig		LOC_Os07g39470	down	Large parenchyma	nosig
LOC_Os01g13690	down	Phloem	down		LOC_Os07g47350	up	Xylem	nosig		LOC_Os07g39470	down	Procambium	nosig
LOC_Os01g13690	down	Mesophyll	down		LOC_Os07g47350	up	Mestome sheath	nosig		LOC_Os07g39470	down	Fiber	nosig
LOC_Os01g13690	down	Procambium	down		LOC_Os07g47350	up	Fiber	nosig		LOC_Os07g39470	down	Mestome sheath	nosig
LOC_Os01g13690	down	Xylem	down		LOC_Os07g47350	up	Phloem	nosig		LOC_Os07g39470	down	Epidermis	nosig
LOC_Os02g35090	down	Epidermis	nosig		LOC_Os07g47350	up	Epidermis	nosig		LOC_Os07g39470	down	Guard cell	nosig
LOC_Os02g35090	down	Procambium	nosig		LOC_Os07g47350	up	Mesophyll	nosig		LOC_Os07g39470	down	Phloem	nosig
LOC_Os02g35090	down	Phloem	nosig		LOC_Os11g15624	down	Phloem	nosig		LOC_Os07g39470	down	Xylem	nosig
LOC_Os02g35090	down	Fiber	nosig		LOC_Os11g15624	down	Fiber	nosig		LOC_Os11g47809	up	Epidermis	nosig
LOC_Os02g35090	down	Mesophyll	nosig		LOC_Os11g15624	down	Mestome sheath	nosig		LOC_Os11g47809	up	Fiber	nosig
LOC_Os02g35090	down	Guard cell	nosig		LOC_Os11g15624	down	Epidermis	nosig		LOC_Os11g47809	up	Large parenchyma	nosig
LOC_Os02g35090	down	Xylem	nosig		LOC_Os11g15624	down	Mesophyll	nosig		LOC_Os11g47809	up	Phloem	nosig
LOC_Os02g35090	down	Mestome sheath	nosig		LOC_Os11g15624	down	Procambium	nosig		LOC_Os11g47809	up	Xylem	nosig
LOC_Os02g35090	down	Large parenchyma	nosig		LOC_Os11g15624	down	Guard cell	nosig		LOC_Os11g47809	up	Mesophyll	nosig
LOC_Os10g33800	down	Epidermis	nosig		LOC_Os11g15624	down	Large parenchyma	nosig		LOC_Os11g47809	up	Mestome sheath	nosig
LOC_Os10g33800	down	Phloem	nosig		LOC_Os11g15624	down	Xylem	nosig		LOC_Os11g47809	up	Guard cell	nosig
LOC_Os10g33800	down	Procambium	nosig		LOC_Os01g08460	up	Mestome sheath	nosig		LOC_Os11g47809	up	Procambium	nosig
LOC_Os10g33800	down	Mestome sheath	nosig		LOC_Os01g08460	up	Mesophyll	nosig		LOC_Os05g50840	up	Epidermis	nosig
LOC_Os10g33800	down	Guard cell	nosig		LOC_Os01g08460	up	Xylem	nosig		LOC_Os05g50840	up	Mesophyll	nosig
LOC_Os10g33800	down	Mesophyll	nosig		LOC_Os01g08460	up	Fiber	nosig		LOC_Os05g50840	up	Guard cell	nosig
LOC_Os10g33800	down	Xylem	nosig		LOC_Os01g08460	up	Large parenchyma	nosig		LOC_Os05g50840	up	Xylem	nosig
LOC_Os10g33800	down	Fiber	nosig		LOC_Os01g08460	up	Epidermis	nosig		LOC_Os05g50840	up	Fiber	nosig
LOC_Os03g22330	down	Guard cell	nosig		LOC_Os01g08460	up	Phloem	nosig		LOC_Os05g50840	up	Mestome sheath	nosig
LOC_Os03g22330	down	Mesophyll	nosig		LOC_Os01g08460	up	Procambium	nosig		LOC_Os05g50840	up	Phloem	nosig
LOC_Os03g22330	down	Epidermis	nosig		LOC_Os01g08460	up	Guard cell	nosig		LOC_Os05g50840	up	Large parenchyma	nosig
LOC_Os03g22330	down	Xylem	nosig		LOC_Os09g10760	down	Xylem	down		LOC_Os05g50840	up	Procambium	nosig
LOC_Os03g22330	down	Fiber	nosig		LOC_Os09g10760	down	Mesophyll	down		LOC_Os06g39690	up	Mestome sheath	nosig
LOC_Os03g22330	down	Large parenchyma	nosig		LOC_Os09g10760	down	Guard cell	down		LOC_Os06g39690	up	Fiber	nosig
LOC_Os03g22330	down	Phloem	nosig		LOC_Os09g10760	down	Epidermis	down		LOC_Os06g39690	up	Phloem	nosig
LOC_Os03g22330	down	Procambium	nosig		LOC_Os09g10760	down	Phloem	down		LOC_Os06g39690	up	Xylem	nosig
LOC_Os03g22330	down	Mestome sheath	nosig		LOC_Os09g10760	down	Mestome sheath	down		LOC_Os06g39690	up	Large parenchyma	nosig
LOC_Os03g60840	up	Epidermis	nosig		LOC_Os09g10760	down	Fiber	down		LOC_Os06g39690	up	Guard cell	nosig
LOC_Os03g60840	up	Procambium	nosig		LOC_Os09g10760	down	Procambium	down		LOC_Os06g39690	up	Mesophyll	nosig
LOC_Os03g60840	up	Xylem	nosig		LOC_Os09g10760	down	Large parenchyma	down		LOC_Os06g39690	up	Epidermis	nosig
LOC_Os03g60840	up	Phloem	nosig		LOC_Os01g74020	down	Phloem	nosig		LOC_Os06g39690	up	Procambium	nosig
LOC_Os03g60840	up	Mestome sheath	nosig		LOC_Os01g74020	down	Guard cell	nosig		LOC_Os06g51029	up	Large parenchyma	nosig
LOC_Os03g60840	up	Fiber	nosig		LOC_Os01g74020	down	Large parenchyma	nosig		LOC_Os06g51029	up	Guard cell	nosig
LOC_Os03g60840	up	Mesophyll	nosig		LOC_Os01g74020	down	Mestome sheath	nosig		LOC_Os06g51029	up	Phloem	nosig
LOC_Os03g60840	up	Guard cell	nosig		LOC_Os01g74020	down	Procambium	nosig		LOC_Os06g51029	up	Xylem	nosig
LOC_Os08g16810	down	Epidermis	down		LOC_Os01g74020	down	Epidermis	nosig		LOC_Os06g51029	up	Fiber	nosig
LOC_Os08g16810	down	Fiber	down		LOC_Os01g74020	down	Xylem	nosig		LOC_Os06g51029	up	Mestome sheath	nosig
LOC_Os03g57790	up	Large parenchyma	nosig		LOC_Os01g74020	down	Mesophyll	nosig		LOC_Os06g51029	up	Procambium	nosig
LOC_Os03g57790	up	Phloem	nosig		LOC_Os01g74020	down	Fiber	nosig		LOC_Os06g51029	up	Epidermis	nosig
LOC_Os03g57790	up	Mesophyll	nosig		LOC_Os02g36850	down	Epidermis	down		LOC_Os06g51029	up	Mesophyll	nosig
LOC_Os03g57790	up	Xylem	nosig		LOC_Os02g36850	down	Mestome sheath	down		LOC_Os03g12890	up	Procambium	up
LOC_Os03g57790	up	Guard cell	nosig		LOC_Os02g36850	down	Procambium	down		LOC_Os03g12890	up	Mestome sheath	up
LOC_Os03g57790	up	Mestome sheath	nosig		LOC_Os02g36850	down	Xylem	down		LOC_Os03g12890	up	Mesophyll	up
LOC_Os03g57790	up	Procambium	nosig		LOC_Os02g36850	down	Mesophyll	down		LOC_Os03g12890	up	Fiber	up
LOC_Os03g57790	up	Epidermis	nosig		LOC_Os02g36850	down	Fiber	down		LOC_Os03g12890	up	Epidermis	up
LOC_Os12g10740	up	Epidermis	nosig		LOC_Os02g36850	down	Large parenchyma	down		LOC_Os03g12890	up	Xylem	up
LOC_Os12g10740	up	Fiber	nosig		LOC_Os02g36850	down	Phloem	down		LOC_Os03g12890	up	Large parenchyma	up
LOC_Os12g10740	up	Procambium	nosig		LOC_Os02g36850	down	Guard cell	down		LOC_Os03g12890	up	Phloem	up
LOC_Os05g41220	up	Xylem	nosig		LOC_Os02g08150	down	Epidermis	nosig		LOC_Os03g12890	up	Guard cell	up
LOC_Os05g41220	up	Procambium	nosig		LOC_Os02g08150	down	Fiber	nosig		LOC_Os05g07860	up	Procambium	nosig
LOC_Os05g41220	up	Guard cell	nosig		LOC_Os03g14590	down	Mestome sheath	nosig		LOC_Os05g07860	up	Mesophyll	nosig
LOC_Os05g41220	up	Epidermis	nosig		LOC_Os03g14590	down	Phloem	nosig		LOC_Os05g07860	up	Guard cell	nosig
LOC_Os05g41220	up	Mestome sheath	nosig		LOC_Os03g14590	down	Epidermis	nosig		LOC_Os05g07860	up	Xylem	nosig
LOC_Os05g41220	up	Mesophyll	nosig		LOC_Os03g14590	down	Xylem	nosig		LOC_Os05g07860	up	Epidermis	nosig
LOC_Os05g41220	up	Fiber	nosig		LOC_Os03g14590	down	Fiber	nosig		LOC_Os05g07860	up	Large parenchyma	nosig
LOC_Os05g41220	up	Phloem	nosig		LOC_Os10g42430	up	Xylem	nosig		LOC_Os05g07860	up	Fiber	nosig
LOC_Os04g02050	down	Guard cell	nosig		LOC_Os10g42430	up	Phloem	nosig		LOC_Os05g07860	up	Mestome sheath	nosig
LOC_Os04g02050	down	Fiber	nosig		LOC_Os10g42430	up	Large parenchyma	nosig		LOC_Os05g07860	up	Phloem	nosig
LOC_Os04g02050	down	Phloem	nosig		LOC_Os10g42430	up	Mesophyll	nosig		LOC_Os03g18150	down	Epidermis	nosig
LOC_Os04g02050	down	Epidermis	nosig		LOC_Os10g42430	up	Mestome sheath	nosig		LOC_Os03g18150	down	Procambium	nosig
LOC_Os04g02050	down	Mesophyll	nosig		LOC_Os10g42430	up	Fiber	nosig		LOC_Os03g18150	down	Mesophyll	nosig
LOC_Os04g02050	down	Procambium	nosig		LOC_Os10g42430	up	Epidermis	nosig		LOC_Os03g18150	down	Fiber	nosig
LOC_Os04g02050	down	Mestome sheath	nosig		LOC_Os10g42430	up	Procambium	nosig		LOC_Os03g18150	down	Xylem	nosig
LOC_Os04g02050	down	Xylem	nosig		LOC_Os10g42430	up	Guard cell	nosig		LOC_Os03g18150	down	Large parenchyma	nosig
LOC_Os04g37619	down	Xylem	nosig		LOC_Os07g46330	up	Fiber	nosig		LOC_Os03g18150	down	Phloem	nosig
LOC_Os04g37619	down	Mesophyll	nosig		LOC_Os07g46330	up	Guard cell	nosig		LOC_Os03g18150	down	Mestome sheath	nosig
LOC_Os04g37619	down	Epidermis	nosig		LOC_Os07g46330	up	Xylem	nosig		LOC_Os03g18150	down	Guard cell	nosig
LOC_Os04g37619	down	Procambium	nosig		LOC_Os07g46330	up	Procambium	nosig		LOC_Os01g60770	up	Epidermis	nosig
LOC_Os04g37619	down	Fiber	nosig		LOC_Os07g46330	up	Phloem	nosig		LOC_Os04g49350	up	Xylem	nosig
LOC_Os04g37619	down	Large parenchyma	nosig		LOC_Os07g46330	up	Epidermis	nosig		LOC_Os04g49350	up	Procambium	nosig
LOC_Os04g37619	down	Phloem	nosig		LOC_Os07g46330	up	Large parenchyma	nosig		LOC_Os04g49350	up	Mestome sheath	nosig
LOC_Os04g37619	down	Guard cell	nosig		LOC_Os07g46330	up	Mestome sheath	nosig		LOC_Os04g49350	up	Fiber	nosig
LOC_Os04g37619	down	Mestome sheath	nosig		LOC_Os07g46330	up	Mesophyll	nosig		LOC_Os04g49350	up	Large parenchyma	nosig
LOC_Os07g25460	up	Fiber	nosig		LOC_Os06g02380	down	Large parenchyma	nosig		LOC_Os04g49350	up	Phloem	nosig
LOC_Os07g25460	up	Epidermis	nosig		LOC_Os06g02380	down	Procambium	nosig		LOC_Os04g49350	up	Mesophyll	nosig
LOC_Os01g17396	down	Phloem	nosig		LOC_Os06g02380	down	Fiber	nosig		LOC_Os04g49350	up	Guard cell	nosig
LOC_Os01g17396	down	Xylem	nosig		LOC_Os06g02380	down	Mestome sheath	nosig		LOC_Os04g49350	up	Epidermis	nosig
LOC_Os01g17396	down	Mestome sheath	nosig		LOC_Os06g02380	down	Epidermis	nosig		LOC_Os07g36190	up	Mestome sheath	nosig
LOC_Os01g17396	down	Procambium	nosig		LOC_Os06g02380	down	Phloem	nosig		LOC_Os07g36190	up	Large parenchyma	nosig
LOC_Os01g17396	down	Epidermis	nosig		LOC_Os06g02380	down	Guard cell	nosig		LOC_Os07g36190	up	Guard cell	nosig
LOC_Os01g17396	down	Fiber	nosig		LOC_Os06g02380	down	Mesophyll	nosig		LOC_Os07g36190	up	Phloem	nosig
LOC_Os01g17396	down	Mesophyll	nosig		LOC_Os06g02380	down	Xylem	nosig		LOC_Os07g36190	up	Mesophyll	nosig
LOC_Os01g17396	down	Guard cell	nosig		LOC_Os03g63950	up	Epidermis	nosig		LOC_Os07g36190	up	Fiber	nosig
LOC_Os02g26700	up	Mesophyll	nosig		LOC_Os03g63950	up	Xylem	nosig		LOC_Os07g36190	up	Procambium	nosig
LOC_Os02g26700	up	Guard cell	nosig		LOC_Os01g52110	up	Mestome sheath	nosig		LOC_Os07g36190	up	Xylem	nosig
LOC_Os02g26700	up	Phloem	nosig		LOC_Os01g52110	up	Fiber	nosig		LOC_Os07g36190	up	Epidermis	nosig
LOC_Os02g26700	up	Xylem	nosig		LOC_Os01g52110	up	Mesophyll	nosig		LOC_Os07g05360	up	Mestome sheath	up
LOC_Os02g26700	up	Mestome sheath	nosig		LOC_Os01g52110	up	Xylem	nosig		LOC_Os07g05360	up	Epidermis	up
LOC_Os02g26700	up	Procambium	nosig		LOC_Os01g52110	up	Procambium	nosig		LOC_Os07g05360	up	Fiber	up
LOC_Os02g26700	up	Fiber	nosig		LOC_Os01g52110	up	Epidermis	nosig		LOC_Os07g05360	up	Phloem	up
LOC_Os02g26700	up	Large parenchyma	nosig		LOC_Os01g52110	up	Large parenchyma	nosig		LOC_Os07g05360	up	Mesophyll	up
LOC_Os02g26700	up	Epidermis	nosig		LOC_Os01g52110	up	Phloem	nosig		LOC_Os07g05360	up	Procambium	up
LOC_Os06g44160	up	Guard cell	nosig		LOC_Os01g52110	up	Guard cell	nosig		LOC_Os07g05360	up	Large parenchyma	up
LOC_Os06g44160	up	Epidermis	nosig		LOC_Os01g65110	down	Phloem	nosig		LOC_Os07g05360	up	Xylem	up
LOC_Os06g44160	up	Procambium	nosig		LOC_Os01g65110	down	Mesophyll	nosig		LOC_Os07g05360	up	Guard cell	up
LOC_Os06g44160	up	Mestome sheath	nosig		LOC_Os01g65110	down	Mestome sheath	nosig		LOC_Os09g38090	up	Epidermis	nosig
LOC_Os06g44160	up	Phloem	nosig		LOC_Os01g65110	down	Procambium	nosig		LOC_Os09g38090	up	Mesophyll	nosig
LOC_Os06g44160	up	Fiber	nosig		LOC_Os01g65110	down	Xylem	nosig		LOC_Os09g38090	up	Fiber	nosig
LOC_Os06g44160	up	Mesophyll	nosig		LOC_Os01g65110	down	Epidermis	nosig		LOC_Os09g38090	up	Procambium	nosig
LOC_Os06g44160	up	Xylem	nosig		LOC_Os01g65110	down	Fiber	nosig		LOC_Os09g38090	up	Phloem	nosig
LOC_Os04g18090	down	Fiber	down		LOC_Os01g65110	down	Large parenchyma	nosig		LOC_Os09g38090	up	Guard cell	nosig
LOC_Os04g18090	down	Xylem	down		LOC_Os01g65110	down	Guard cell	nosig		LOC_Os09g38090	up	Mestome sheath	nosig
LOC_Os04g18090	down	Mesophyll	down		LOC_Os03g15920	down	Epidermis	nosig		LOC_Os09g38090	up	Xylem	nosig
LOC_Os04g18090	down	Epidermis	down		LOC_Os03g15920	down	Mesophyll	nosig		LOC_Os09g38090	up	Large parenchyma	nosig
LOC_Os06g14240	down	Xylem	nosig		LOC_Os03g15920	down	Phloem	nosig		LOC_Os01g47630	up	Fiber	nosig
LOC_Os06g14240	down	Phloem	nosig		LOC_Os03g15920	down	Fiber	nosig		LOC_Os01g47630	up	Epidermis	nosig
LOC_Os06g14240	down	Fiber	nosig		LOC_Os03g15920	down	Procambium	nosig		LOC_Os01g47630	up	Guard cell	nosig
LOC_Os06g14240	down	Mestome sheath	nosig		LOC_Os03g15920	down	Mestome sheath	nosig		LOC_Os01g47630	up	Procambium	nosig
LOC_Os06g14240	down	Epidermis	nosig		LOC_Os03g15920	down	Xylem	nosig		LOC_Os01g47630	up	Phloem	nosig
LOC_Os06g14240	down	Large parenchyma	nosig		LOC_Os03g15920	down	Large parenchyma	nosig		LOC_Os01g47630	up	Large parenchyma	nosig
LOC_Os06g14240	down	Procambium	nosig		LOC_Os03g15920	down	Guard cell	nosig		LOC_Os01g47630	up	Mesophyll	nosig
LOC_Os06g14240	down	Guard cell	nosig		LOC_Os06g40120	down	Mestome sheath	nosig		LOC_Os01g47630	up	Mestome sheath	nosig
LOC_Os06g14240	down	Mesophyll	nosig		LOC_Os06g40120	down	Phloem	nosig		LOC_Os01g47630	up	Xylem	nosig
LOC_Os09g26370	down	Mestome sheath	down		LOC_Os06g40120	down	Mesophyll	nosig		LOC_Os02g47560	up	Large parenchyma	nosig
LOC_Os09g26370	down	Epidermis	down		LOC_Os06g40120	down	Fiber	nosig		LOC_Os02g47560	up	Epidermis	nosig
LOC_Os09g26370	down	Mesophyll	down		LOC_Os06g40120	down	Xylem	nosig		LOC_Os02g47560	up	Guard cell	nosig
LOC_Os09g26370	down	Fiber	down		LOC_Os06g40120	down	Procambium	nosig		LOC_Os02g47560	up	Mestome sheath	nosig
LOC_Os09g26370	down	Procambium	down		LOC_Os06g40120	down	Epidermis	nosig		LOC_Os02g47560	up	Phloem	nosig
LOC_Os09g26370	down	Guard cell	down		LOC_Os11g29720	down	Epidermis	down		LOC_Os02g47560	up	Xylem	nosig
LOC_Os09g26370	down	Phloem	down		LOC_Os02g39360	up	Phloem	nosig		LOC_Os02g47560	up	Mesophyll	nosig
LOC_Os09g26370	down	Xylem	down		LOC_Os02g39360	up	Mesophyll	nosig		LOC_Os02g47560	up	Fiber	nosig
LOC_Os08g36860	down	Epidermis	down		LOC_Os02g39360	up	Guard cell	nosig		LOC_Os02g47560	up	Procambium	nosig
LOC_Os09g31130	up	Guard cell	down		LOC_Os02g39360	up	Large parenchyma	nosig		LOC_Os10g41400	up	Phloem	nosig
LOC_Os09g31130	up	Mestome sheath	down		LOC_Os02g39360	up	Xylem	nosig		LOC_Os10g41400	up	Mestome sheath	nosig
LOC_Os09g31130	up	Procambium	down		LOC_Os02g39360	up	Mestome sheath	nosig		LOC_Os10g41400	up	Procambium	nosig
LOC_Os09g31130	up	Xylem	down		LOC_Os02g39360	up	Procambium	nosig		LOC_Os10g41400	up	Epidermis	nosig
LOC_Os09g31130	up	Phloem	down		LOC_Os02g39360	up	Epidermis	nosig		LOC_Os10g41400	up	Xylem	nosig
LOC_Os09g31130	up	Fiber	down		LOC_Os02g39360	up	Fiber	nosig		LOC_Os10g41400	up	Guard cell	nosig
LOC_Os09g31130	up	Epidermis	down		LOC_Os11g25780	up	Mesophyll	nosig		LOC_Os10g41400	up	Fiber	nosig
LOC_Os09g31130	up	Mesophyll	down		LOC_Os11g25780	up	Mestome sheath	nosig		LOC_Os10g41400	up	Large parenchyma	nosig
LOC_Os05g32140	down	Procambium	nosig		LOC_Os11g25780	up	Large parenchyma	nosig		LOC_Os10g41400	up	Mesophyll	nosig
LOC_Os05g32140	down	Guard cell	nosig		LOC_Os11g25780	up	Phloem	nosig		LOC_Os07g31884	up	Mesophyll	nosig
LOC_Os05g32140	down	Xylem	nosig		LOC_Os11g25780	up	Xylem	nosig		LOC_Os07g31884	up	Procambium	nosig
LOC_Os05g32140	down	Large parenchyma	nosig		LOC_Os11g25780	up	Epidermis	nosig		LOC_Os07g31884	up	Guard cell	nosig
LOC_Os05g32140	down	Mesophyll	nosig		LOC_Os11g25780	up	Procambium	nosig		LOC_Os07g31884	up	Phloem	nosig
LOC_Os05g32140	down	Epidermis	nosig		LOC_Os11g25780	up	Guard cell	nosig		LOC_Os07g31884	up	Epidermis	nosig
LOC_Os05g32140	down	Mestome sheath	nosig		LOC_Os11g25780	up	Fiber	nosig		LOC_Os07g31884	up	Large parenchyma	nosig
LOC_Os05g32140	down	Phloem	nosig		LOC_Os05g50840	up	Guard cell	nosig		LOC_Os07g31884	up	Xylem	nosig
LOC_Os05g32140	down	Fiber	nosig		LOC_Os05g50840	up	Xylem	nosig		LOC_Os07g31884	up	Mestome sheath	nosig
LOC_Os08g29170	down	Fiber	nosig		LOC_Os05g50840	up	Phloem	nosig		LOC_Os01g09540	down	Mestome sheath	down
LOC_Os08g29170	down	Epidermis	nosig		LOC_Os05g50840	up	Procambium	nosig		LOC_Os01g09540	down	Phloem	down
LOC_Os08g29170	down	Mestome sheath	nosig		LOC_Os05g50840	up	Large parenchyma	nosig		LOC_Os01g09540	down	Procambium	down
LOC_Os08g29170	down	Guard cell	nosig		LOC_Os05g50840	up	Epidermis	nosig		LOC_Os01g09540	down	Xylem	down
LOC_Os08g29170	down	Mesophyll	nosig		LOC_Os05g50840	up	Mesophyll	nosig		LOC_Os01g09540	down	Epidermis	down
LOC_Os08g29170	down	Procambium	nosig		LOC_Os05g50840	up	Fiber	nosig		LOC_Os01g09540	down	Guard cell	down
LOC_Os08g29170	down	Phloem	nosig		LOC_Os05g50840	up	Mestome sheath	nosig		LOC_Os01g09540	down	Fiber	down
LOC_Os08g29170	down	Xylem	nosig		LOC_Os07g36170	up	Mestome sheath	nosig		LOC_Os01g09540	down	Mesophyll	down
LOC_Os09g36450	down	Fiber	down		LOC_Os07g36170	up	Mesophyll	nosig		LOC_Os01g09540	down	Large parenchyma	down
LOC_Os09g36450	down	Epidermis	down		LOC_Os07g36170	up	Xylem	nosig		LOC_Os12g32760	up	Phloem	nosig
LOC_Os09g36450	down	Guard cell	down		LOC_Os07g36170	up	Guard cell	nosig		LOC_Os12g32760	up	Mesophyll	nosig
LOC_Os09g36450	down	Procambium	down		LOC_Os07g36170	up	Phloem	nosig		LOC_Os12g32760	up	Epidermis	nosig
LOC_Os09g36450	down	Large parenchyma	down		LOC_Os07g36170	up	Procambium	nosig		LOC_Os12g32760	up	Guard cell	nosig
LOC_Os09g36450	down	Mesophyll	down		LOC_Os07g36170	up	Large parenchyma	nosig		LOC_Os12g32760	up	Large parenchyma	nosig
LOC_Os09g36450	down	Mestome sheath	down		LOC_Os07g36170	up	Fiber	nosig		LOC_Os12g32760	up	Procambium	nosig
LOC_Os09g36450	down	Phloem	down		LOC_Os07g36170	up	Epidermis	nosig		LOC_Os12g32760	up	Fiber	nosig
LOC_Os02g33070	up	Epidermis	nosig		LOC_Os06g21380	up	Guard cell	up		LOC_Os12g32760	up	Xylem	nosig
LOC_Os02g33070	up	Mesophyll	nosig		LOC_Os06g21380	up	Epidermis	up		LOC_Os12g32760	up	Mestome sheath	nosig
LOC_Os02g33070	up	Guard cell	nosig		LOC_Os06g21380	up	Procambium	up		LOC_Os01g03340	up	Procambium	up
LOC_Os02g33070	up	Fiber	nosig		LOC_Os06g21380	up	Phloem	up		LOC_Os01g03340	up	Guard cell	up
LOC_Os02g33070	up	Phloem	nosig		LOC_Os06g21380	up	Large parenchyma	up		LOC_Os01g03340	up	Mestome sheath	up
LOC_Os02g33070	up	Procambium	nosig		LOC_Os06g21380	up	Mesophyll	up		LOC_Os01g03340	up	Phloem	up
LOC_Os02g33070	up	Mestome sheath	nosig		LOC_Os06g21380	up	Xylem	up		LOC_Os01g03340	up	Fiber	up
LOC_Os02g33070	up	Xylem	nosig		LOC_Os06g21380	up	Fiber	up		LOC_Os01g03340	up	Large parenchyma	up
LOC_Os03g52690	up	Guard cell	nosig		LOC_Os06g21380	up	Mestome sheath	up		LOC_Os01g03340	up	Xylem	up
LOC_Os03g52690	up	Phloem	nosig		LOC_Os07g01480	down	Mestome sheath	nosig		LOC_Os01g03340	up	Epidermis	up
LOC_Os03g52690	up	Procambium	nosig		LOC_Os07g01480	down	Large parenchyma	nosig		LOC_Os01g03340	up	Mesophyll	up
LOC_Os03g52690	up	Xylem	nosig		LOC_Os07g01480	down	Fiber	nosig		LOC_Os12g36880	up	Epidermis	up
LOC_Os03g52690	up	Mesophyll	nosig		LOC_Os07g01480	down	Mesophyll	nosig		LOC_Os12g36880	up	Fiber	up
LOC_Os03g52690	up	Mestome sheath	nosig		LOC_Os07g01480	down	Phloem	nosig		LOC_Os12g36880	up	Guard cell	up
LOC_Os03g52690	up	Fiber	nosig		LOC_Os07g01480	down	Epidermis	nosig		LOC_Os12g36880	up	Xylem	up
LOC_Os03g52690	up	Epidermis	nosig		LOC_Os07g01480	down	Guard cell	nosig		LOC_Os12g36880	up	Procambium	up
LOC_Os03g53300	down	Mesophyll	nosig		LOC_Os07g01480	down	Procambium	nosig		LOC_Os12g36880	up	Phloem	up
LOC_Os03g53300	down	Mestome sheath	nosig		LOC_Os07g01480	down	Xylem	nosig		LOC_Os12g36880	up	Mestome sheath	up
LOC_Os03g53300	down	Guard cell	nosig		LOC_Os03g49630	up	Epidermis	down		LOC_Os12g36880	up	Large parenchyma	up
LOC_Os03g53300	down	Large parenchyma	nosig		LOC_Os03g49630	up	Large parenchyma	down		LOC_Os12g36880	up	Mesophyll	up
LOC_Os03g53300	down	Epidermis	nosig		LOC_Os03g49630	up	Mesophyll	down		LOC_Os12g08830	up	Mesophyll	nosig
LOC_Os03g53300	down	Phloem	nosig		LOC_Os03g49630	up	Procambium	down		LOC_Os12g08830	up	Phloem	nosig
LOC_Os03g53300	down	Fiber	nosig		LOC_Os03g49630	up	Guard cell	down		LOC_Os12g08830	up	Fiber	nosig
LOC_Os03g53300	down	Procambium	nosig		LOC_Os03g49630	up	Mestome sheath	down		LOC_Os12g08830	up	Guard cell	nosig
LOC_Os03g53300	down	Xylem	nosig		LOC_Os03g49630	up	Phloem	down		LOC_Os12g08830	up	Mestome sheath	nosig
LOC_Os01g51530	down	Large parenchyma	nosig		LOC_Os03g49630	up	Xylem	down		LOC_Os12g08830	up	Procambium	nosig
LOC_Os01g51530	down	Phloem	nosig		LOC_Os03g49630	up	Fiber	down		LOC_Os12g08830	up	Xylem	nosig
LOC_Os01g51530	down	Procambium	nosig		LOC_Os04g46220	up	Large parenchyma	nosig		LOC_Os12g08830	up	Epidermis	nosig
LOC_Os01g51530	down	Epidermis	nosig		LOC_Os04g46220	up	Mestome sheath	nosig		LOC_Os12g08830	up	Large parenchyma	nosig
LOC_Os01g51530	down	Mestome sheath	nosig		LOC_Os04g46220	up	Epidermis	nosig		LOC_Os11g13890	up	Fiber	down
LOC_Os01g51530	down	Fiber	nosig		LOC_Os04g46220	up	Phloem	nosig		LOC_Os11g13890	up	Guard cell	down
LOC_Os01g51530	down	Guard cell	nosig		LOC_Os04g46220	up	Fiber	nosig		LOC_Os11g13890	up	Mestome sheath	down
LOC_Os01g51530	down	Xylem	nosig		LOC_Os04g46220	up	Procambium	nosig		LOC_Os11g13890	up	Xylem	down
LOC_Os01g51530	down	Mesophyll	nosig		LOC_Os04g46220	up	Xylem	nosig		LOC_Os11g13890	up	Phloem	down
LOC_Os11g17290	up	Fiber	nosig		LOC_Os04g46220	up	Mesophyll	nosig		LOC_Os11g13890	up	Mesophyll	down
LOC_Os11g17290	up	Procambium	nosig		LOC_Os04g46220	up	Guard cell	nosig		LOC_Os11g13890	up	Large parenchyma	down
LOC_Os11g17290	up	Epidermis	nosig		LOC_Os11g13850	up	Mesophyll	nosig		LOC_Os11g13890	up	Procambium	down
LOC_Os11g17290	up	Mestome sheath	nosig		LOC_Os11g13850	up	Fiber	nosig		LOC_Os11g13890	up	Epidermis	down
LOC_Os11g17290	up	Xylem	nosig		LOC_Os11g13850	up	Epidermis	nosig		LOC_Os04g38600	up	Procambium	down
LOC_Os11g17290	up	Phloem	nosig		LOC_Os11g13850	up	Mestome sheath	nosig		LOC_Os04g38600	up	Guard cell	down
LOC_Os11g17290	up	Guard cell	nosig		LOC_Os11g13850	up	Xylem	nosig		LOC_Os04g38600	up	Fiber	down
LOC_Os11g17290	up	Mesophyll	nosig		LOC_Os11g13850	up	Phloem	nosig		LOC_Os04g38600	up	Epidermis	down
LOC_Os01g08700	down	Xylem	nosig		LOC_Os11g13850	up	Large parenchyma	nosig		LOC_Os04g38600	up	Large parenchyma	down
LOC_Os01g08700	down	Epidermis	nosig		LOC_Os11g13850	up	Guard cell	nosig		LOC_Os04g38600	up	Xylem	down
LOC_Os01g08700	down	Guard cell	nosig		LOC_Os11g13850	up	Procambium	nosig		LOC_Os04g38600	up	Mesophyll	down
LOC_Os01g08700	down	Mesophyll	nosig		LOC_Os12g10740	up	Epidermis	nosig		LOC_Os01g50460	up	Mesophyll	nosig
LOC_Os01g08700	down	Phloem	nosig		LOC_Os12g10740	up	Fiber	nosig		LOC_Os01g50460	up	Large parenchyma	nosig
LOC_Os01g08700	down	Fiber	nosig		LOC_Os03g08520	up	Xylem	nosig		LOC_Os01g50460	up	Procambium	nosig
LOC_Os01g49470	down	Xylem	nosig		LOC_Os03g08520	up	Epidermis	nosig		LOC_Os01g50460	up	Fiber	nosig
LOC_Os01g49470	down	Fiber	nosig		LOC_Os03g08520	up	Mestome sheath	nosig		LOC_Os01g50460	up	Phloem	nosig
LOC_Os01g49470	down	Mesophyll	nosig		LOC_Os03g08520	up	Mesophyll	nosig		LOC_Os01g50460	up	Guard cell	nosig
LOC_Os01g49470	down	Epidermis	nosig		LOC_Os03g08520	up	Guard cell	nosig		LOC_Os01g50460	up	Xylem	nosig
LOC_Os01g49470	down	Guard cell	nosig		LOC_Os03g08520	up	Fiber	nosig		LOC_Os01g50460	up	Mestome sheath	nosig
LOC_Os01g49470	down	Phloem	nosig		LOC_Os03g08520	up	Phloem	nosig		LOC_Os01g50460	up	Epidermis	nosig
LOC_Os01g49470	down	Procambium	nosig		LOC_Os01g47630	up	Mesophyll	nosig		LOC_Os07g46330	up	Mestome sheath	nosig
LOC_Os11g10990	up	Mesophyll	nosig		LOC_Os01g47630	up	Mestome sheath	nosig		LOC_Os07g46330	up	Guard cell	nosig
LOC_Os11g10990	up	Mestome sheath	nosig		LOC_Os01g47630	up	Fiber	nosig		LOC_Os07g46330	up	Mesophyll	nosig
LOC_Os11g10990	up	Procambium	nosig		LOC_Os01g47630	up	Phloem	nosig		LOC_Os07g46330	up	Large parenchyma	nosig
LOC_Os11g10990	up	Fiber	nosig		LOC_Os01g47630	up	Guard cell	nosig		LOC_Os07g46330	up	Fiber	nosig
LOC_Os11g10990	up	Guard cell	nosig		LOC_Os01g47630	up	Large parenchyma	nosig		LOC_Os07g46330	up	Phloem	nosig
LOC_Os11g10990	up	Phloem	nosig		LOC_Os01g47630	up	Epidermis	nosig		LOC_Os07g46330	up	Procambium	nosig
LOC_Os11g10990	up	Epidermis	nosig		LOC_Os01g47630	up	Procambium	nosig		LOC_Os07g46330	up	Xylem	nosig
LOC_Os02g42960	down	Procambium	nosig		LOC_Os03g18070	up	Epidermis	up		LOC_Os07g46330	up	Epidermis	nosig
LOC_Os02g42960	down	Guard cell	nosig		LOC_Os03g18070	up	Guard cell	up		LOC_Os01g25484	up	Fiber	nosig
LOC_Os02g42960	down	Mesophyll	nosig		LOC_Os03g18070	up	Procambium	up		LOC_Os01g25484	up	Large parenchyma	nosig
LOC_Os02g42960	down	Large parenchyma	nosig		LOC_Os03g18070	up	Xylem	up		LOC_Os01g25484	up	Guard cell	nosig
LOC_Os02g42960	down	Fiber	nosig		LOC_Os03g18070	up	Large parenchyma	up		LOC_Os01g25484	up	Mesophyll	nosig
LOC_Os02g42960	down	Phloem	nosig		LOC_Os03g18070	up	Mesophyll	up		LOC_Os01g25484	up	Procambium	nosig
LOC_Os02g42960	down	Xylem	nosig		LOC_Os03g18070	up	Phloem	up		LOC_Os01g25484	up	Epidermis	nosig
LOC_Os02g42960	down	Epidermis	nosig		LOC_Os03g18070	up	Fiber	up		LOC_Os01g25484	up	Xylem	nosig
LOC_Os02g42960	down	Mestome sheath	nosig		LOC_Os03g18070	up	Mestome sheath	up		LOC_Os01g25484	up	Phloem	nosig
LOC_Os04g02900	up	Mestome sheath	nosig		LOC_Os01g68790	down	Epidermis	nosig		LOC_Os05g50550	up	Xylem	nosig
LOC_Os04g02900	up	Epidermis	nosig		LOC_Os01g68790	down	Xylem	nosig		LOC_Os05g50550	up	Large parenchyma	nosig
LOC_Os04g02900	up	Guard cell	nosig		LOC_Os01g68790	down	Procambium	nosig		LOC_Os05g50550	up	Phloem	nosig
LOC_Os04g02900	up	Large parenchyma	nosig		LOC_Os01g68790	down	Mestome sheath	nosig		LOC_Os05g50550	up	Fiber	nosig
LOC_Os04g02900	up	Xylem	nosig		LOC_Os01g68790	down	Guard cell	nosig		LOC_Os05g50550	up	Guard cell	nosig
LOC_Os04g02900	up	Mesophyll	nosig		LOC_Os01g68790	down	Fiber	nosig		LOC_Os05g50550	up	Mestome sheath	nosig
LOC_Os04g02900	up	Fiber	nosig		LOC_Os01g68790	down	Mesophyll	nosig		LOC_Os05g50550	up	Procambium	nosig
LOC_Os04g02900	up	Phloem	nosig		LOC_Os01g68790	down	Phloem	nosig		LOC_Os05g50550	up	Mesophyll	nosig
LOC_Os04g02900	up	Procambium	nosig		LOC_Os03g31730	down	Epidermis	nosig		LOC_Os05g50550	up	Epidermis	nosig
LOC_Os04g40950	down	Xylem	nosig		LOC_Os03g31730	down	Procambium	nosig		LOC_Os03g17600	up	Guard cell	nosig
LOC_Os04g40950	down	Epidermis	nosig		LOC_Os03g31730	down	Mesophyll	nosig		LOC_Os03g17600	up	Epidermis	nosig
LOC_Os04g40950	down	Procambium	nosig		LOC_Os03g31730	down	Xylem	nosig		LOC_Os03g17600	up	Xylem	nosig
LOC_Os04g40950	down	Phloem	nosig		LOC_Os03g31730	down	Large parenchyma	nosig		LOC_Os03g17600	up	Fiber	nosig
LOC_Os04g40950	down	Guard cell	nosig		LOC_Os03g31730	down	Fiber	nosig		LOC_Os03g17600	up	Procambium	nosig
LOC_Os04g40950	down	Fiber	nosig		LOC_Os03g31730	down	Guard cell	nosig		LOC_Os03g17600	up	Large parenchyma	nosig
LOC_Os04g40950	down	Mestome sheath	nosig		LOC_Os03g31730	down	Phloem	nosig		LOC_Os03g17600	up	Mestome sheath	nosig
LOC_Os04g40950	down	Mesophyll	nosig		LOC_Os01g65100	down	Mesophyll	down		LOC_Os03g17600	up	Mesophyll	nosig
LOC_Os01g63690	up	Fiber	nosig		LOC_Os01g65100	down	Phloem	down		LOC_Os03g17600	up	Phloem	nosig
LOC_Os01g63690	up	Epidermis	nosig		LOC_Os01g65100	down	Epidermis	down		LOC_Os01g31360	up	Guard cell	nosig
LOC_Os02g40240	up	Guard cell	nosig		LOC_Os01g65100	down	Procambium	down		LOC_Os01g31360	up	Phloem	nosig
LOC_Os02g40240	up	Xylem	nosig		LOC_Os01g65100	down	Xylem	down		LOC_Os01g31360	up	Large parenchyma	nosig
LOC_Os02g40240	up	Mesophyll	nosig		LOC_Os01g65100	down	Mestome sheath	down		LOC_Os01g31360	up	Epidermis	nosig
LOC_Os02g40240	up	Mestome sheath	nosig		LOC_Os01g65100	down	Large parenchyma	down		LOC_Os01g31360	up	Mestome sheath	nosig
LOC_Os02g40240	up	Fiber	nosig		LOC_Os01g65100	down	Guard cell	down		LOC_Os01g31360	up	Fiber	nosig
LOC_Os02g40240	up	Epidermis	nosig		LOC_Os01g65100	down	Fiber	down		LOC_Os01g31360	up	Mesophyll	nosig
LOC_Os02g40240	up	Phloem	nosig		LOC_Os09g37910	down	Xylem	nosig		LOC_Os01g31360	up	Xylem	nosig
LOC_Os02g40240	up	Procambium	nosig		LOC_Os09g37910	down	Mesophyll	nosig		LOC_Os01g31360	up	Procambium	nosig
LOC_Os03g43720	up	Guard cell	nosig		LOC_Os09g37910	down	Phloem	nosig		LOC_Os12g10740	up	Epidermis	nosig
LOC_Os03g43720	up	Epidermis	nosig		LOC_Os09g37910	down	Epidermis	nosig		LOC_Os12g10740	up	Procambium	nosig
LOC_Os03g43720	up	Xylem	nosig		LOC_Os09g37910	down	Procambium	nosig		LOC_Os01g65140	down	Procambium	nosig
LOC_Os03g43720	up	Mestome sheath	nosig		LOC_Os09g37910	down	Fiber	nosig		LOC_Os01g65140	down	Epidermis	nosig
LOC_Os03g43720	up	Phloem	nosig		LOC_Os09g37910	down	Mestome sheath	nosig		LOC_Os01g65140	down	Mestome sheath	nosig
LOC_Os03g43720	up	Fiber	nosig		LOC_Os09g37910	down	Guard cell	nosig		LOC_Os01g65140	down	Fiber	nosig
LOC_Os03g43720	up	Large parenchyma	nosig		LOC_Os09g37910	down	Large parenchyma	nosig		LOC_Os01g65140	down	Xylem	nosig
LOC_Os03g43720	up	Procambium	nosig		LOC_Os12g07210	up	Phloem	down		LOC_Os03g03910	up	Epidermis	down
LOC_Os03g43720	up	Mesophyll	nosig		LOC_Os12g07210	up	Epidermis	down		LOC_Os03g03910	up	Xylem	down
LOC_Os07g13234	up	Xylem	nosig		LOC_Os12g07210	up	Procambium	down		LOC_Os03g03910	up	Fiber	down
LOC_Os07g13234	up	Phloem	nosig		LOC_Os12g07210	up	Fiber	down		LOC_Os10g28200	up	Mesophyll	nosig
LOC_Os07g13234	up	Epidermis	nosig		LOC_Os12g07210	up	Mestome sheath	down		LOC_Os10g28200	up	Mestome sheath	nosig
LOC_Os07g13234	up	Mesophyll	nosig		LOC_Os12g07210	up	Xylem	down		LOC_Os10g28200	up	Large parenchyma	nosig
LOC_Os07g13234	up	Procambium	nosig		LOC_Os12g07210	up	Guard cell	down		LOC_Os10g28200	up	Guard cell	nosig
LOC_Os07g13234	up	Fiber	nosig		LOC_Os12g07210	up	Mesophyll	down		LOC_Os10g28200	up	Fiber	nosig
LOC_Os07g13234	up	Mestome sheath	nosig		LOC_Os12g07210	up	Large parenchyma	down		LOC_Os10g28200	up	Procambium	nosig
LOC_Os07g13234	up	Guard cell	nosig		LOC_Os11g01530	up	Epidermis	nosig		LOC_Os10g28200	up	Xylem	nosig
LOC_Os02g33450	down	Mesophyll	nosig		LOC_Os11g01530	up	Guard cell	nosig		LOC_Os10g28200	up	Epidermis	nosig
LOC_Os02g33450	down	Fiber	nosig		LOC_Os11g01530	up	Phloem	nosig		LOC_Os10g28200	up	Phloem	nosig
LOC_Os02g33450	down	Xylem	nosig		LOC_Os11g01530	up	Xylem	nosig		LOC_Os02g03960	up	Epidermis	down
LOC_Os02g33450	down	Guard cell	nosig		LOC_Os11g01530	up	Large parenchyma	nosig		LOC_Os02g03960	up	Mesophyll	down
LOC_Os02g33450	down	Mestome sheath	nosig		LOC_Os11g01530	up	Procambium	nosig		LOC_Os02g03960	up	Procambium	down
LOC_Os02g33450	down	Epidermis	nosig		LOC_Os11g01530	up	Mestome sheath	nosig		LOC_Os02g03960	up	Mestome sheath	down
LOC_Os02g33450	down	Phloem	nosig		LOC_Os11g01530	up	Fiber	nosig		LOC_Os02g03960	up	Xylem	down
LOC_Os03g62610	up	Mestome sheath	down		LOC_Os11g01530	up	Mesophyll	nosig		LOC_Os02g03960	up	Guard cell	down
LOC_Os03g62610	up	Xylem	down		LOC_Os05g47560	up	Procambium	nosig		LOC_Os02g03960	up	Large parenchyma	down
LOC_Os03g62610	up	Fiber	down		LOC_Os05g47560	up	Phloem	nosig		LOC_Os02g03960	up	Fiber	down
LOC_Os03g62610	up	Epidermis	down		LOC_Os05g47560	up	Large parenchyma	nosig		LOC_Os02g03960	up	Phloem	down
LOC_Os03g62610	up	Phloem	down		LOC_Os05g47560	up	Mesophyll	nosig		LOC_Os06g13190	down	Xylem	nosig
LOC_Os03g62610	up	Procambium	down		LOC_Os05g47560	up	Guard cell	nosig		LOC_Os06g13190	down	Mestome sheath	nosig
LOC_Os03g62610	up	Mesophyll	down		LOC_Os05g47560	up	Epidermis	nosig		LOC_Os06g13190	down	Epidermis	nosig
LOC_Os03g62610	up	Guard cell	down		LOC_Os05g47560	up	Fiber	nosig		LOC_Os06g13190	down	Guard cell	nosig
LOC_Os05g50850	up	Fiber	down		LOC_Os05g47560	up	Mestome sheath	nosig		LOC_Os06g13190	down	Mesophyll	nosig
LOC_Os05g50850	up	Epidermis	down		LOC_Os05g47560	up	Xylem	nosig		LOC_Os06g13190	down	Large parenchyma	nosig
LOC_Os05g50850	up	Xylem	down		LOC_Os02g02400	up	Procambium	nosig		LOC_Os06g13190	down	Procambium	nosig
LOC_Os05g50850	up	Guard cell	down		LOC_Os02g02400	up	Mesophyll	nosig		LOC_Os06g13190	down	Phloem	nosig
LOC_Os05g50850	up	Mesophyll	down		LOC_Os02g02400	up	Epidermis	nosig		LOC_Os06g13190	down	Fiber	nosig
LOC_Os05g50850	up	Mestome sheath	down		LOC_Os02g02400	up	Large parenchyma	nosig		LOC_Os01g16620	down	Large parenchyma	nosig
LOC_Os05g50850	up	Phloem	down		LOC_Os02g02400	up	Guard cell	nosig		LOC_Os01g16620	down	Xylem	nosig
LOC_Os05g50850	up	Procambium	down		LOC_Os02g02400	up	Phloem	nosig		LOC_Os01g16620	down	Mesophyll	nosig
LOC_Os03g14040	down	Xylem	down		LOC_Os02g02400	up	Mestome sheath	nosig		LOC_Os01g16620	down	Procambium	nosig
LOC_Os03g14040	down	Procambium	down		LOC_Os02g02400	up	Fiber	nosig		LOC_Os01g16620	down	Fiber	nosig
LOC_Os03g14040	down	Epidermis	down		LOC_Os06g50870	up	Mesophyll	nosig		LOC_Os01g16620	down	Epidermis	nosig
LOC_Os03g14040	down	Phloem	down		LOC_Os06g50870	up	Large parenchyma	nosig		LOC_Os01g16620	down	Mestome sheath	nosig
LOC_Os03g14040	down	Mesophyll	down		LOC_Os06g50870	up	Procambium	nosig		LOC_Os01g16620	down	Phloem	nosig
LOC_Os03g14040	down	Fiber	down		LOC_Os06g50870	up	Fiber	nosig		LOC_Os01g16620	down	Guard cell	nosig
LOC_Os03g14040	down	Mestome sheath	down		LOC_Os06g50870	up	Xylem	nosig		LOC_Os01g04330	down	Large parenchyma	nosig
LOC_Os03g14040	down	Guard cell	down		LOC_Os06g50870	up	Epidermis	nosig		LOC_Os01g04330	down	Fiber	nosig
LOC_Os10g36550	up	Fiber	nosig		LOC_Os06g50870	up	Mestome sheath	nosig		LOC_Os01g04330	down	Procambium	nosig
LOC_Os10g36550	up	Mestome sheath	nosig		LOC_Os06g50870	up	Guard cell	nosig		LOC_Os01g04330	down	Phloem	nosig
LOC_Os10g36550	up	Epidermis	nosig		LOC_Os06g50870	up	Phloem	nosig		LOC_Os01g04330	down	Epidermis	nosig
LOC_Os10g36550	up	Xylem	nosig		LOC_Os04g39380	up	Epidermis	up		LOC_Os01g04330	down	Mesophyll	nosig
LOC_Os10g36550	up	Phloem	nosig		LOC_Os04g39380	up	Fiber	up		LOC_Os01g04330	down	Mestome sheath	nosig
LOC_Os10g36550	up	Procambium	nosig		LOC_Os08g38900	up	Large parenchyma	up		LOC_Os01g04330	down	Guard cell	nosig
LOC_Os10g36550	up	Mesophyll	nosig		LOC_Os08g38900	up	Guard cell	up		LOC_Os01g04330	down	Xylem	nosig
LOC_Os10g36550	up	Guard cell	nosig		LOC_Os08g38900	up	Mesophyll	up		LOC_Os04g38950	down	Xylem	nosig
LOC_Os06g45040	down	Fiber	down		LOC_Os08g38900	up	Phloem	up		LOC_Os04g38950	down	Guard cell	nosig
LOC_Os06g45040	down	Procambium	down		LOC_Os08g38900	up	Procambium	up		LOC_Os04g38950	down	Large parenchyma	nosig
LOC_Os06g45040	down	Xylem	down		LOC_Os08g38900	up	Xylem	up		LOC_Os04g38950	down	Phloem	nosig
LOC_Os06g45040	down	Mesophyll	down		LOC_Os08g38900	up	Fiber	up		LOC_Os04g38950	down	Mestome sheath	nosig
LOC_Os06g45040	down	Epidermis	down		LOC_Os08g38900	up	Epidermis	up		LOC_Os04g38950	down	Epidermis	nosig
LOC_Os06g45040	down	Large parenchyma	down		LOC_Os08g38900	up	Mestome sheath	up		LOC_Os04g38950	down	Fiber	nosig
LOC_Os06g45040	down	Mestome sheath	down		LOC_Os03g49720	up	Phloem	nosig		LOC_Os04g38950	down	Procambium	nosig
LOC_Os06g45040	down	Phloem	down		LOC_Os03g49720	up	Mestome sheath	nosig		LOC_Os04g38950	down	Mesophyll	nosig
LOC_Os06g45040	down	Guard cell	down		LOC_Os03g49720	up	Epidermis	nosig		LOC_Os11g10990	up	Fiber	nosig
LOC_Os12g16280	up	Mestome sheath	nosig		LOC_Os03g49720	up	Procambium	nosig		LOC_Os11g10990	up	Mestome sheath	nosig
LOC_Os12g16280	up	Phloem	nosig		LOC_Os03g49720	up	Large parenchyma	nosig		LOC_Os11g10990	up	Xylem	nosig
LOC_Os12g16280	up	Fiber	nosig		LOC_Os03g49720	up	Guard cell	nosig		LOC_Os11g10990	up	Epidermis	nosig
LOC_Os12g16280	up	Epidermis	nosig		LOC_Os03g49720	up	Xylem	nosig		LOC_Os11g10990	up	Procambium	nosig
LOC_Os12g16280	up	Mesophyll	nosig		LOC_Os03g49720	up	Mesophyll	nosig		LOC_Os11g10990	up	Phloem	nosig
LOC_Os12g16280	up	Procambium	nosig		LOC_Os03g49720	up	Fiber	nosig		LOC_Os11g10990	up	Mesophyll	nosig
LOC_Os12g16280	up	Xylem	nosig		LOC_Os04g54430	down	Phloem	nosig		LOC_Os11g10990	up	Guard cell	nosig
LOC_Os09g07660	down	Procambium	nosig		LOC_Os04g54430	down	Epidermis	nosig		LOC_Os11g10990	up	Large parenchyma	nosig
LOC_Os09g07660	down	Guard cell	nosig		LOC_Os04g54430	down	Procambium	nosig		LOC_Os10g40934	up	Xylem	up
LOC_Os09g07660	down	Xylem	nosig		LOC_Os04g54430	down	Mesophyll	nosig		LOC_Os10g40934	up	Phloem	up
LOC_Os09g07660	down	Mestome sheath	nosig		LOC_Os04g54430	down	Fiber	nosig		LOC_Os10g40934	up	Procambium	up
LOC_Os09g07660	down	Mesophyll	nosig		LOC_Os04g54430	down	Mestome sheath	nosig		LOC_Os10g40934	up	Epidermis	up
LOC_Os09g07660	down	Fiber	nosig		LOC_Os04g54430	down	Xylem	nosig		LOC_Os10g40934	up	Mesophyll	up
LOC_Os09g07660	down	Phloem	nosig		LOC_Os04g54430	down	Guard cell	nosig		LOC_Os10g40934	up	Fiber	up
LOC_Os09g07660	down	Epidermis	nosig		LOC_Os04g54430	down	Large parenchyma	nosig		LOC_Os10g40934	up	Large parenchyma	up
LOC_Os02g07260	down	Guard cell	nosig		LOC_Os08g36860	down	Epidermis	nosig		LOC_Os10g40934	up	Mestome sheath	up
LOC_Os02g07260	down	Procambium	nosig		LOC_Os09g18360	up	Fiber	up		LOC_Os10g40934	up	Guard cell	up
LOC_Os02g07260	down	Xylem	nosig		LOC_Os09g18360	up	Epidermis	up		LOC_Os02g39710	up	Phloem	nosig
LOC_Os02g07260	down	Mestome sheath	nosig		LOC_Os08g37444	up	Epidermis	nosig		LOC_Os02g39710	up	Procambium	nosig
LOC_Os02g07260	down	Mesophyll	nosig		LOC_Os08g37444	up	Procambium	nosig		LOC_Os02g39710	up	Fiber	nosig
LOC_Os02g07260	down	Epidermis	nosig		LOC_Os08g37444	up	Xylem	nosig		LOC_Os02g39710	up	Epidermis	nosig
LOC_Os02g07260	down	Phloem	nosig		LOC_Os08g37444	up	Fiber	nosig		LOC_Os02g39710	up	Guard cell	nosig
LOC_Os06g04020	down	Mestome sheath	nosig		LOC_Os08g37444	up	Large parenchyma	nosig		LOC_Os02g39710	up	Mestome sheath	nosig
LOC_Os06g04020	down	Epidermis	nosig		LOC_Os08g37444	up	Guard cell	nosig		LOC_Os02g39710	up	Mesophyll	nosig
LOC_Os06g04020	down	Xylem	nosig		LOC_Os08g37444	up	Mestome sheath	nosig		LOC_Os02g39710	up	Large parenchyma	nosig
LOC_Os06g04020	down	Mesophyll	nosig		LOC_Os08g37444	up	Mesophyll	nosig		LOC_Os02g39710	up	Xylem	nosig
LOC_Os06g04020	down	Phloem	nosig		LOC_Os08g37444	up	Phloem	nosig		LOC_Os05g35470	down	Epidermis	nosig
LOC_Os04g46390	up	Phloem	nosig		LOC_Os07g48630	up	Epidermis	nosig		LOC_Os05g35470	down	Procambium	nosig
LOC_Os04g46390	up	Mesophyll	nosig		LOC_Os07g48630	up	Large parenchyma	nosig		LOC_Os05g35470	down	Guard cell	nosig
LOC_Os04g46390	up	Procambium	nosig		LOC_Os07g48630	up	Fiber	nosig		LOC_Os05g35470	down	Mesophyll	nosig
LOC_Os04g46390	up	Epidermis	nosig		LOC_Os07g48630	up	Xylem	nosig		LOC_Os05g35470	down	Large parenchyma	nosig
LOC_Os03g18130	up	Phloem	up		LOC_Os07g48630	up	Phloem	nosig		LOC_Os05g35470	down	Phloem	nosig
LOC_Os03g18130	up	Guard cell	up		LOC_Os07g48630	up	Mesophyll	nosig		LOC_Os05g35470	down	Xylem	nosig
LOC_Os03g18130	up	Mesophyll	up		LOC_Os07g48630	up	Guard cell	nosig		LOC_Os05g35470	down	Fiber	nosig
LOC_Os03g18130	up	Epidermis	up		LOC_Os07g48630	up	Mestome sheath	nosig		LOC_Os05g35470	down	Mestome sheath	nosig
LOC_Os03g18130	up	Xylem	up		LOC_Os07g48630	up	Procambium	nosig		LOC_Os01g70790	down	Phloem	nosig
LOC_Os03g18130	up	Mestome sheath	up		LOC_Os10g25060	down	Mestome sheath	nosig		LOC_Os01g70790	down	Procambium	nosig
LOC_Os03g18130	up	Fiber	up		LOC_Os10g25060	down	Epidermis	nosig		LOC_Os01g70790	down	Mestome sheath	nosig
LOC_Os03g18130	up	Procambium	up		LOC_Os10g25060	down	Mesophyll	nosig		LOC_Os01g70790	down	Mesophyll	nosig
LOC_Os04g52670	up	Epidermis	nosig		LOC_Os10g25060	down	Xylem	nosig		LOC_Os01g70790	down	Fiber	nosig
LOC_Os04g52640	up	Procambium	nosig		LOC_Os10g25060	down	Guard cell	nosig		LOC_Os01g70790	down	Xylem	nosig
LOC_Os04g52640	up	Epidermis	nosig		LOC_Os10g25060	down	Procambium	nosig		LOC_Os01g70790	down	Epidermis	nosig
LOC_Os04g52640	up	Fiber	nosig		LOC_Os10g25060	down	Fiber	nosig		LOC_Os01g70790	down	Guard cell	nosig
LOC_Os12g12580	down	Mestome sheath	down		LOC_Os10g25060	down	Large parenchyma	nosig		LOC_Os01g70790	down	Large parenchyma	nosig
LOC_Os12g12580	down	Epidermis	down		LOC_Os10g25060	down	Phloem	nosig		LOC_Os04g31120	up	Mestome sheath	nosig
LOC_Os12g12580	down	Fiber	down		LOC_Os10g10130	up	Fiber	nosig		LOC_Os04g31120	up	Epidermis	nosig
LOC_Os12g12580	down	Large parenchyma	down		LOC_Os10g10130	up	Procambium	nosig		LOC_Os04g31120	up	Phloem	nosig
LOC_Os12g12580	down	Procambium	down		LOC_Os10g10130	up	Mesophyll	nosig		LOC_Os04g31120	up	Procambium	nosig
LOC_Os12g12580	down	Phloem	down		LOC_Os10g10130	up	Mestome sheath	nosig		LOC_Os04g31120	up	Fiber	nosig
LOC_Os12g12580	down	Guard cell	down		LOC_Os10g10130	up	Epidermis	nosig		LOC_Os04g31120	up	Guard cell	nosig
LOC_Os12g12580	down	Xylem	down		LOC_Os10g10130	up	Phloem	nosig		LOC_Os04g31120	up	Xylem	nosig
LOC_Os12g12580	down	Mesophyll	down		LOC_Os10g10130	up	Guard cell	nosig		LOC_Os04g31120	up	Large parenchyma	nosig
LOC_Os06g49040	down	Epidermis	down		LOC_Os10g10130	up	Large parenchyma	nosig		LOC_Os04g31120	up	Mesophyll	nosig
LOC_Os06g49040	down	Mestome sheath	down		LOC_Os10g10130	up	Xylem	nosig		LOC_Os02g53350	down	Mesophyll	nosig
LOC_Os06g49040	down	Phloem	down		LOC_Os10g25230	up	Guard cell	nosig		LOC_Os02g53350	down	Epidermis	nosig
LOC_Os06g49040	down	Procambium	down		LOC_Os10g25230	up	Mestome sheath	nosig		LOC_Os02g53350	down	Large parenchyma	nosig
LOC_Os06g49040	down	Large parenchyma	down		LOC_Os10g25230	up	Phloem	nosig		LOC_Os02g53350	down	Phloem	nosig
LOC_Os06g49040	down	Mesophyll	down		LOC_Os10g25230	up	Fiber	nosig		LOC_Os02g53350	down	Fiber	nosig
LOC_Os06g49040	down	Fiber	down		LOC_Os10g25230	up	Procambium	nosig		LOC_Os02g53350	down	Mestome sheath	nosig
LOC_Os06g49040	down	Guard cell	down		LOC_Os10g25230	up	Mesophyll	nosig		LOC_Os02g53350	down	Procambium	nosig
LOC_Os06g49040	down	Xylem	down		LOC_Os10g25230	up	Xylem	nosig		LOC_Os02g53350	down	Xylem	nosig
LOC_Os01g70310	down	Epidermis	nosig		LOC_Os10g25230	up	Epidermis	nosig		LOC_Os02g53350	down	Guard cell	nosig
LOC_Os02g13130	up	Fiber	nosig		LOC_Os03g55540	up	Procambium	nosig		LOC_Os02g47600	down	Epidermis	nosig
LOC_Os02g13130	up	Xylem	nosig		LOC_Os03g55540	up	Fiber	nosig		LOC_Os02g47600	down	Phloem	nosig
LOC_Os02g13130	up	Epidermis	nosig		LOC_Os03g55540	up	Guard cell	nosig		LOC_Os02g47600	down	Large parenchyma	nosig
LOC_Os02g13130	up	Mestome sheath	nosig		LOC_Os03g55540	up	Large parenchyma	nosig		LOC_Os02g47600	down	Mesophyll	nosig
LOC_Os02g13130	up	Phloem	nosig		LOC_Os03g55540	up	Epidermis	nosig		LOC_Os02g47600	down	Fiber	nosig
LOC_Os02g13130	up	Procambium	nosig		LOC_Os03g55540	up	Phloem	nosig		LOC_Os02g47600	down	Guard cell	nosig
LOC_Os02g13130	up	Mesophyll	nosig		LOC_Os03g55540	up	Xylem	nosig		LOC_Os02g47600	down	Procambium	nosig
LOC_Os07g32570	down	Xylem	nosig		LOC_Os02g51790	down	Epidermis	nosig		LOC_Os02g47600	down	Xylem	nosig
LOC_Os07g32570	down	Guard cell	nosig		LOC_Os02g51790	down	Mestome sheath	nosig		LOC_Os02g47600	down	Mestome sheath	nosig
LOC_Os07g32570	down	Fiber	nosig		LOC_Os02g51790	down	Guard cell	nosig		LOC_Os09g36220	down	Mesophyll	nosig
LOC_Os07g32570	down	Phloem	nosig		LOC_Os02g51790	down	Phloem	nosig		LOC_Os09g36220	down	Guard cell	nosig
LOC_Os07g32570	down	Epidermis	nosig		LOC_Os02g51790	down	Mesophyll	nosig		LOC_Os09g36220	down	Phloem	nosig
LOC_Os07g32570	down	Large parenchyma	nosig		LOC_Os02g51790	down	Procambium	nosig		LOC_Os09g36220	down	Xylem	nosig
LOC_Os07g32570	down	Procambium	nosig		LOC_Os02g51790	down	Large parenchyma	nosig		LOC_Os09g36220	down	Epidermis	nosig
LOC_Os07g32570	down	Mestome sheath	nosig		LOC_Os02g51790	down	Fiber	nosig		LOC_Os09g36220	down	Large parenchyma	nosig
LOC_Os07g32570	down	Mesophyll	nosig		LOC_Os02g51790	down	Xylem	nosig		LOC_Os09g36220	down	Mestome sheath	nosig
LOC_Os05g22730	down	Mesophyll	down		LOC_Os03g61220	down	Mesophyll	down		LOC_Os09g36220	down	Procambium	nosig
LOC_Os05g22730	down	Procambium	down		LOC_Os03g61220	down	Epidermis	down		LOC_Os09g36220	down	Fiber	nosig
LOC_Os05g22730	down	Xylem	down		LOC_Os03g61220	down	Fiber	down		LOC_Os01g28450	up	Mesophyll	up
LOC_Os05g22730	down	Fiber	down		LOC_Os03g61220	down	Large parenchyma	down		LOC_Os01g28450	up	Guard cell	up
LOC_Os05g22730	down	Mestome sheath	down		LOC_Os03g61220	down	Guard cell	down		LOC_Os01g28450	up	Procambium	up
LOC_Os05g22730	down	Guard cell	down		LOC_Os03g61220	down	Xylem	down		LOC_Os01g28450	up	Fiber	up
LOC_Os05g22730	down	Epidermis	down		LOC_Os03g61220	down	Procambium	down		LOC_Os01g28450	up	Phloem	up
LOC_Os05g22730	down	Phloem	down		LOC_Os03g61220	down	Phloem	down		LOC_Os01g28450	up	Large parenchyma	up
LOC_Os03g51930	down	Guard cell	down		LOC_Os03g61220	down	Mestome sheath	down		LOC_Os01g28450	up	Epidermis	up
LOC_Os03g51930	down	Mestome sheath	down		LOC_Os04g25440	up	Mestome sheath	down		LOC_Os01g28450	up	Mestome sheath	up
LOC_Os03g51930	down	Fiber	down		LOC_Os04g25440	up	Phloem	down		LOC_Os01g28450	up	Xylem	up
LOC_Os03g51930	down	Phloem	down		LOC_Os04g25440	up	Mesophyll	down		LOC_Os07g38170	down	Mesophyll	nosig
LOC_Os03g51930	down	Procambium	down		LOC_Os04g25440	up	Procambium	down		LOC_Os07g38170	down	Guard cell	nosig
LOC_Os03g51930	down	Xylem	down		LOC_Os04g25440	up	Large parenchyma	down		LOC_Os07g38170	down	Fiber	nosig
LOC_Os03g51930	down	Large parenchyma	down		LOC_Os04g25440	up	Fiber	down		LOC_Os07g38170	down	Procambium	nosig
LOC_Os03g51930	down	Epidermis	down		LOC_Os04g25440	up	Xylem	down		LOC_Os07g38170	down	Mestome sheath	nosig
LOC_Os03g51930	down	Mesophyll	down		LOC_Os04g25440	up	Guard cell	down		LOC_Os07g38170	down	Large parenchyma	nosig
LOC_Os04g53310	down	Fiber	nosig		LOC_Os04g25440	up	Epidermis	down		LOC_Os07g38170	down	Epidermis	nosig
LOC_Os04g53310	down	Mestome sheath	nosig		LOC_Os09g36220	down	Guard cell	nosig		LOC_Os07g38170	down	Xylem	nosig
LOC_Os04g53310	down	Epidermis	nosig		LOC_Os09g36220	down	Fiber	nosig		LOC_Os07g38170	down	Phloem	nosig
LOC_Os04g53310	down	Xylem	nosig		LOC_Os09g36220	down	Mestome sheath	nosig		LOC_Os09g12290	up	Mesophyll	nosig
LOC_Os04g53310	down	Guard cell	nosig		LOC_Os09g36220	down	Large parenchyma	nosig		LOC_Os09g12290	up	Fiber	nosig
LOC_Os04g53310	down	Phloem	nosig		LOC_Os09g36220	down	Epidermis	nosig		LOC_Os09g12290	up	Mestome sheath	nosig
LOC_Os04g53310	down	Mesophyll	nosig		LOC_Os09g36220	down	Xylem	nosig		LOC_Os09g12290	up	Large parenchyma	nosig
LOC_Os04g53310	down	Procambium	nosig		LOC_Os09g36220	down	Procambium	nosig		LOC_Os09g12290	up	Phloem	nosig
LOC_Os03g12990	down	Epidermis	nosig		LOC_Os09g36220	down	Phloem	nosig		LOC_Os09g12290	up	Xylem	nosig
LOC_Os05g44100	up	Guard cell	nosig		LOC_Os09g36220	down	Mesophyll	nosig		LOC_Os09g12290	up	Epidermis	nosig
LOC_Os05g44100	up	Xylem	nosig		LOC_Os03g26820	down	Mesophyll	nosig		LOC_Os09g12290	up	Procambium	nosig
LOC_Os05g44100	up	Epidermis	nosig		LOC_Os03g26820	down	Xylem	nosig		LOC_Os09g12290	up	Guard cell	nosig
LOC_Os05g44100	up	Phloem	nosig		LOC_Os03g26820	down	Mestome sheath	nosig		LOC_Os03g53300	up	Fiber	nosig
LOC_Os05g44100	up	Fiber	nosig		LOC_Os03g26820	down	Fiber	nosig		LOC_Os03g53300	up	Mestome sheath	nosig
LOC_Os05g44100	up	Mesophyll	nosig		LOC_Os03g26820	down	Epidermis	nosig		LOC_Os03g53300	up	Guard cell	nosig
LOC_Os05g44100	up	Mestome sheath	nosig		LOC_Os03g26820	down	Procambium	nosig		LOC_Os03g53300	up	Large parenchyma	nosig
LOC_Os05g44100	up	Procambium	nosig		LOC_Os03g26820	down	Large parenchyma	nosig		LOC_Os03g53300	up	Mesophyll	nosig
LOC_Os02g52290	down	Guard cell	nosig		LOC_Os03g26820	down	Phloem	nosig		LOC_Os03g53300	up	Procambium	nosig
LOC_Os02g52290	down	Procambium	nosig		LOC_Os03g22050	down	Mestome sheath	nosig		LOC_Os03g53300	up	Xylem	nosig
LOC_Os02g52290	down	Xylem	nosig		LOC_Os03g22050	down	Xylem	nosig		LOC_Os03g53300	up	Epidermis	nosig
LOC_Os02g52290	down	Epidermis	nosig		LOC_Os03g22050	down	Large parenchyma	nosig		LOC_Os03g53300	up	Phloem	nosig
LOC_Os02g52290	down	Mesophyll	nosig		LOC_Os03g22050	down	Procambium	nosig		LOC_Os01g46169	up	Epidermis	nosig
LOC_Os02g52290	down	Mestome sheath	nosig		LOC_Os03g22050	down	Fiber	nosig		LOC_Os01g46169	up	Large parenchyma	nosig
LOC_Os02g52290	down	Fiber	nosig		LOC_Os03g22050	down	Guard cell	nosig		LOC_Os01g46169	up	Mesophyll	nosig
LOC_Os04g59540	down	Epidermis	down		LOC_Os03g22050	down	Epidermis	nosig		LOC_Os01g46169	up	Phloem	nosig
LOC_Os08g06480	down	Procambium	nosig		LOC_Os03g22050	down	Phloem	nosig		LOC_Os01g46169	up	Fiber	nosig
LOC_Os08g06480	down	Guard cell	nosig		LOC_Os03g22050	down	Mesophyll	nosig		LOC_Os01g46169	up	Xylem	nosig
LOC_Os08g06480	down	Fiber	nosig		LOC_Os01g17214	down	Mestome sheath	down		LOC_Os01g46169	up	Mestome sheath	nosig
LOC_Os08g06480	down	Mesophyll	nosig		LOC_Os01g17214	down	Xylem	down		LOC_Os01g46169	up	Procambium	nosig
LOC_Os08g06480	down	Xylem	nosig		LOC_Os01g17214	down	Procambium	down		LOC_Os04g55180	up	Xylem	nosig
LOC_Os08g06480	down	Epidermis	nosig		LOC_Os01g17214	down	Phloem	down		LOC_Os04g55180	up	Mestome sheath	nosig
LOC_Os08g06480	down	Phloem	nosig		LOC_Os01g17214	down	Mesophyll	down		LOC_Os04g55180	up	Large parenchyma	nosig
LOC_Os02g01590	down	Fiber	down		LOC_Os01g17214	down	Fiber	down		LOC_Os04g55180	up	Phloem	nosig
LOC_Os02g01590	down	Epidermis	down		LOC_Os01g17214	down	Large parenchyma	down		LOC_Os04g55180	up	Guard cell	nosig
LOC_Os07g07310	down	Fiber	nosig		LOC_Os01g17214	down	Guard cell	down		LOC_Os04g55180	up	Fiber	nosig
LOC_Os07g07310	down	Epidermis	nosig		LOC_Os01g17214	down	Epidermis	down		LOC_Os04g55180	up	Procambium	nosig
LOC_Os07g07310	down	Xylem	nosig		LOC_Os12g01530	up	Fiber	nosig		LOC_Os04g55180	up	Epidermis	nosig
LOC_Os07g07310	down	Mesophyll	nosig		LOC_Os12g01530	up	Procambium	nosig		LOC_Os04g55180	up	Mesophyll	nosig
LOC_Os07g07310	down	Procambium	nosig		LOC_Os12g01530	up	Mesophyll	nosig		LOC_Os10g37180	down	Mesophyll	down
LOC_Os07g07310	down	Phloem	nosig		LOC_Os12g01530	up	Phloem	nosig		LOC_Os10g37180	down	Guard cell	down
LOC_Os07g07310	down	Guard cell	nosig		LOC_Os12g01530	up	Large parenchyma	nosig		LOC_Os10g37180	down	Large parenchyma	down
LOC_Os07g07310	down	Mestome sheath	nosig		LOC_Os12g01530	up	Xylem	nosig		LOC_Os10g37180	down	Xylem	down
LOC_Os01g27880	down	Procambium	down		LOC_Os12g01530	up	Guard cell	nosig		LOC_Os10g37180	down	Mestome sheath	down
LOC_Os01g27880	down	Mesophyll	down		LOC_Os12g01530	up	Mestome sheath	nosig		LOC_Os10g37180	down	Procambium	down
LOC_Os01g27880	down	Guard cell	down		LOC_Os12g01530	up	Epidermis	nosig		LOC_Os10g37180	down	Fiber	down
LOC_Os01g27880	down	Xylem	down		LOC_Os02g08140	down	Epidermis	nosig		LOC_Os10g37180	down	Epidermis	down
LOC_Os01g27880	down	Epidermis	down		LOC_Os01g51920	up	Fiber	nosig		LOC_Os10g37180	down	Phloem	down
LOC_Os01g27880	down	Fiber	down		LOC_Os01g51920	up	Guard cell	nosig		LOC_Os01g63990	up	Fiber	nosig
LOC_Os01g27880	down	Mestome sheath	down		LOC_Os01g51920	up	Procambium	nosig		LOC_Os01g63990	up	Epidermis	nosig
LOC_Os01g27880	down	Phloem	down		LOC_Os01g51920	up	Phloem	nosig		LOC_Os01g63990	up	Xylem	nosig
LOC_Os04g57220	up	Procambium	nosig		LOC_Os01g51920	up	Mestome sheath	nosig		LOC_Os01g63990	up	Mesophyll	nosig
LOC_Os04g57220	up	Guard cell	nosig		LOC_Os01g51920	up	Epidermis	nosig		LOC_Os01g63990	up	Mestome sheath	nosig
LOC_Os04g57220	up	Fiber	nosig		LOC_Os01g51920	up	Mesophyll	nosig		LOC_Os01g63990	up	Large parenchyma	nosig
LOC_Os04g57220	up	Mestome sheath	nosig		LOC_Os01g51920	up	Xylem	nosig		LOC_Os01g63990	up	Phloem	nosig
LOC_Os04g57220	up	Epidermis	nosig		LOC_Os06g10160	up	Fiber	nosig		LOC_Os01g63990	up	Guard cell	nosig
LOC_Os04g57220	up	Mesophyll	nosig		LOC_Os06g10160	up	Procambium	nosig		LOC_Os01g63990	up	Procambium	nosig
LOC_Os01g71190	down	Guard cell	down		LOC_Os06g10160	up	Phloem	nosig		LOC_Os08g27840	up	Phloem	nosig
LOC_Os01g71190	down	Fiber	down		LOC_Os06g10160	up	Guard cell	nosig		LOC_Os08g27840	up	Guard cell	nosig
LOC_Os01g71190	down	Mesophyll	down		LOC_Os06g10160	up	Epidermis	nosig		LOC_Os08g27840	up	Large parenchyma	nosig
LOC_Os01g71190	down	Phloem	down		LOC_Os06g10160	up	Large parenchyma	nosig		LOC_Os08g27840	up	Epidermis	nosig
LOC_Os01g71190	down	Xylem	down		LOC_Os06g10160	up	Mestome sheath	nosig		LOC_Os08g27840	up	Fiber	nosig
LOC_Os01g71190	down	Procambium	down		LOC_Os06g10160	up	Mesophyll	nosig		LOC_Os08g27840	up	Mesophyll	nosig
LOC_Os01g71190	down	Large parenchyma	down		LOC_Os06g10160	up	Xylem	nosig		LOC_Os08g27840	up	Mestome sheath	nosig
LOC_Os01g71190	down	Epidermis	down		LOC_Os01g03340	up	Procambium	up		LOC_Os08g27840	up	Xylem	nosig
LOC_Os01g71190	down	Mestome sheath	down		LOC_Os01g03340	up	Xylem	up		LOC_Os08g27840	up	Procambium	nosig
LOC_Os07g35810	up	Epidermis	up		LOC_Os01g03340	up	Mestome sheath	up		LOC_Os04g33060	up	Mestome sheath	nosig
LOC_Os03g64020	down	Mestome sheath	nosig		LOC_Os01g03340	up	Phloem	up		LOC_Os04g33060	up	Fiber	nosig
LOC_Os03g64020	down	Guard cell	nosig		LOC_Os01g03340	up	Guard cell	up		LOC_Os04g33060	up	Mesophyll	nosig
LOC_Os03g64020	down	Phloem	nosig		LOC_Os01g03340	up	Epidermis	up		LOC_Os04g33060	up	Guard cell	nosig
LOC_Os03g64020	down	Mesophyll	nosig		LOC_Os01g03340	up	Large parenchyma	up		LOC_Os04g33060	up	Xylem	nosig
LOC_Os03g64020	down	Fiber	nosig		LOC_Os01g03340	up	Mesophyll	up		LOC_Os04g33060	up	Procambium	nosig
LOC_Os03g64020	down	Xylem	nosig		LOC_Os01g03340	up	Fiber	up		LOC_Os04g33060	up	Large parenchyma	nosig
LOC_Os03g64020	down	Epidermis	nosig		LOC_Os04g37710	up	Mesophyll	nosig		LOC_Os04g33060	up	Epidermis	nosig
LOC_Os03g64020	down	Large parenchyma	nosig		LOC_Os04g37710	up	Mestome sheath	nosig		LOC_Os04g33060	up	Phloem	nosig
LOC_Os03g64020	down	Procambium	nosig		LOC_Os04g37710	up	Procambium	nosig		LOC_Os11g13850	up	Xylem	nosig
LOC_Os02g44500	down	Fiber	nosig		LOC_Os04g37710	up	Phloem	nosig		LOC_Os11g13850	up	Guard cell	nosig
LOC_Os02g44500	down	Epidermis	nosig		LOC_Os04g37710	up	Guard cell	nosig		LOC_Os11g13850	up	Phloem	nosig
LOC_Os02g44500	down	Mestome sheath	nosig		LOC_Os04g37710	up	Epidermis	nosig		LOC_Os11g13850	up	Large parenchyma	nosig
LOC_Os02g44500	down	Procambium	nosig		LOC_Os04g37710	up	Xylem	nosig		LOC_Os11g13850	up	Procambium	nosig
LOC_Os02g44500	down	Mesophyll	nosig		LOC_Os03g17174	down	Guard cell	nosig		LOC_Os11g13850	up	Mesophyll	nosig
LOC_Os02g44500	down	Guard cell	nosig		LOC_Os03g17174	down	Fiber	nosig		LOC_Os11g13850	up	Fiber	nosig
LOC_Os02g44500	down	Large parenchyma	nosig		LOC_Os03g17174	down	Mesophyll	nosig		LOC_Os11g13850	up	Mestome sheath	nosig
LOC_Os02g44500	down	Xylem	nosig		LOC_Os03g17174	down	Phloem	nosig		LOC_Os11g13850	up	Epidermis	nosig
LOC_Os02g44500	down	Phloem	nosig		LOC_Os03g17174	down	Epidermis	nosig		LOC_Os04g23550	down	Large parenchyma	nosig
LOC_Os04g56230	down	Xylem	down		LOC_Os03g17174	down	Mestome sheath	nosig		LOC_Os04g23550	down	Mesophyll	nosig
LOC_Os04g56230	down	Mesophyll	down		LOC_Os03g17174	down	Large parenchyma	nosig		LOC_Os04g23550	down	Fiber	nosig
LOC_Os04g56230	down	Epidermis	down		LOC_Os03g17174	down	Procambium	nosig		LOC_Os04g23550	down	Guard cell	nosig
LOC_Os04g56230	down	Mestome sheath	down		LOC_Os03g17174	down	Xylem	nosig		LOC_Os04g23550	down	Mestome sheath	nosig
LOC_Os04g56230	down	Fiber	down		LOC_Os02g52210	up	Epidermis	nosig		LOC_Os04g23550	down	Phloem	nosig
LOC_Os04g56230	down	Phloem	down		LOC_Os01g16620	down	Epidermis	nosig		LOC_Os04g23550	down	Xylem	nosig
LOC_Os04g56230	down	Guard cell	down		LOC_Os01g16620	down	Mestome sheath	nosig		LOC_Os04g23550	down	Epidermis	nosig
LOC_Os04g56230	down	Procambium	down		LOC_Os01g16620	down	Mesophyll	nosig		LOC_Os07g08160	up	Mesophyll	nosig
LOC_Os04g57310	down	Procambium	down		LOC_Os01g16620	down	Large parenchyma	nosig		LOC_Os07g08160	up	Guard cell	nosig
LOC_Os04g57310	down	Phloem	down		LOC_Os01g16620	down	Fiber	nosig		LOC_Os07g08160	up	Procambium	nosig
LOC_Os04g57310	down	Mesophyll	down		LOC_Os01g16620	down	Guard cell	nosig		LOC_Os07g08160	up	Large parenchyma	nosig
LOC_Os04g57310	down	Epidermis	down		LOC_Os01g16620	down	Procambium	nosig		LOC_Os07g08160	up	Mestome sheath	nosig
LOC_Os04g57310	down	Xylem	down		LOC_Os01g16620	down	Xylem	nosig		LOC_Os07g08160	up	Epidermis	nosig
LOC_Os04g57310	down	Mestome sheath	down		LOC_Os01g16620	down	Phloem	nosig		LOC_Os07g08160	up	Phloem	nosig
LOC_Os04g57310	down	Guard cell	down		LOC_Os08g39840	up	Epidermis	up		LOC_Os07g08160	up	Fiber	nosig
LOC_Os04g57310	down	Large parenchyma	down		LOC_Os08g39840	up	Phloem	up		LOC_Os07g08160	up	Xylem	nosig
[truncated: 7,701 more rows]

## Sheet: Supplementary Table 2b
Supplementary Table 2b Mean expression levels of PRRs genes discovered in this study. Mean expression levels of PRRs genes were detected in each annotated cell type from rice cells. The cells were divided into nine different cell types for each sample during infected at 0, 12, 24, and 48 hpi.
ID	gene name	Mesophyll Mock 0 hpi	Mesophyll Mock 12 hpi	Mesophyll Mock 24 hpi	Mesophyll Mock 48 hpi	Mesophyll M.o 12 hpi	Mesophyll M.o 24 hpi	Mesophyll M.o 48 hpi	Xylem Mock 0 hpi	Xylem Mock 12 hpi	Xylem Mock 24 hpi	Xylem Mock 48 hpi	Xylem M.o 12 hpi	Xylem M.o 24 hpi	Xylem M.o 48 hpi	Fiber Mock 0 hpi	Fiber Mock 12 hpi	Fiber Mock 24 hpi	Fiber Mock 48hpi	Fiber M.o 12 hpi	Fiber M.o 24 hpi	Fiber M.o 48 hpi	Procambium Mock 0 hpi	Procambium Mock 12 hpi	Procambium Mock 24 hpi	Procambium Mock 48 hpi	Procambium M.o 12 hpi	Procambium M.o 24 hpi	Procambium M.o 48 hpi	Mestome sheath Mock 0 hpi	Mestome sheath Mock 12 hpi	Mestome sheath Mock 24 hpi	Mestome sheath Mock 48 hpi	Mestome sheath M.o 12 hpi	Mestome sheath M.o 24 hpi	Mestome sheath M.o 48 hpi	Epidermis Mock 0 hpi	Epidermis Mock 12 hpi	Epidermis Mock 24hpi	Epidermis Mock 48 hpi	Epidermis M.o 12 hpi	Epidermis M.o 24 hpi	Epidermis M.o 48 hpi	Guard cell Mock 0 hpi	Guard cell Mock 12 hpi	Guard cell Mock 24 hpi	Guard cell Mock 48 hpi	Guard cell M.o 12 hpi	Guard cell M.o 24 hpi
LOC_Os01g53920	OsASLRK	2.75996	5.88823	3.23296	3.01116	3.05143	28.38	3.71819	8.68364	17.3157	11.5106	17.7644	5.68056	124.92	9.89469	6.78453	6.50702	3.51034	8.89395	3.32733	47.8327	6.00697	17.4018	18.4825	6.14432	13.4219	5.12161	123.845	31.6811	50.1779	76.061	38.8306	10.5494	44.2275	164.255	55.7283	3.22751	2.60039	2.43043	4.36108	1.71103	22.6572	5.38221	2.03864	8.82906	2.22997	3.52834	4.21108	30.4285
LOC_Os02g05960	OsLRK3	4.3096	1.64651	1.95385	3.9761	0.659559	8.91425	2.01935	12.3188	3.69786	7.30202	22.2307	0.876505	41.8647	4.7965	12.8404	0.446935	9.95376	13.8751	3.25817	13.7442	3.30218	4.47539	1.97065	4.81679	6.05487	0.728013	16.0827	3.88655	16.5974	4.79914	3.05653	8.15245	2.93765	21.9976	5.129	3.4051	1.08304	1.02327	5.90301	1.52875	9.86315	1.63147	3.49376	2.76754	3.41559	2.56581	0	10.5923
LOC_Os02g13965	LOC_Os02g13965	0.39555	0.562567	0.134974	0.0546301	0.360935	0.123729	0.0266528	0.481838	0	0	0	0.388925	0	0	0.878316	0	0	0.448469	0	0	0	0.66762	0.260427	0	0	0	0	0	0.342999	0	0	0.155143	0.998617	0	0	0.319417	0.402029	0	0.203023	0.288403	0	0	0.891083	1.13107	0	0	0.0835621	0
LOC_Os02g19550	LOC_Os02g19550	2.21884	0.540501	3.46548	3.30822	1.31494	0.632876	0.494953	3.59113	0.313929	2.56858	3.6382	1.616	0.272794	0.959544	1.98377	0.501694	3.07243	5.12268	3.33009	1.90306	0.723143	1.14732	0	4.51818	1.42057	2.40387	1.85132	2.37615	2.05685	0	1.50356	3.31759	0	0.962673	0.229043	1.59569	0.382766	1.82084	5.39424	0.98526	0	0	0.326415	0.605648	3.45135	2.89567	1.39541	0
LOC_Os02g45750	OsRLCK83	4.90066	0.593316	4.2909	9.18739	1.07487	30.2672	4.64088	9.62256	2.24545	5.32145	20.4566	3.66465	134.164	24.5471	39.1987	17.6906	10.569	53.3647	10.3233	116.939	60.4519	16.8741	1.23689	9.2768	10.3147	17.3119	86.2608	40.2906	30.269	4.1087	19.9925	13.3361	10.5243	105.925	24.4495	17.4103	6.27932	6.71609	43.6083	10.0979	75.133	26.099	7.41144	0.0985534	5.20827	9.05368	0	35.6791
LOC_Os02g48200	LOC_Os02g48200	0.178625	0.035221	0.0924083	0.0899226	0.228646	1.74612	0.249737	0.355127	0	0	0.544089	0	16.4037	4.14412	1.24713	0.0753315	4.88564	2.49841	0.303126	47.013	6.43454	0.719604	0	1.94719	2.68682	0	5.77663	1.00743	0	0	0	0.0736287	0	2.84612	1.96955	0.249263	0.160037	1.04063	0.590174	0	13.2723	0.946354	1.21029	0.904973	0.668909	0	0.551479	1.17091
LOC_Os02g48210	LOC_Os02g48210	2.62074	0.284645	1.97855	3.28117	0.623377	3.0404	0.166978	6.60969	0.620221	3.60884	9.33043	0.460185	16.8375	1.82875	8.03771	0.909809	14.167	12.269	4.30817	36.2465	2.83921	6.73326	0.448135	2.81766	6.85301	1.83636	10.8124	9.42844	4.11655	5.847	12.8773	3.69454	6.87509	5.65319	1.42076	6.66681	0	7.4092	7.17529	3.34749	5.03017	1.09102	3.82363	2.06405	3.56337	4.03317	0.820914	4.29605
LOC_Os02g52850	OsSDRLK-59	0.0630186	0	0	0	0	0	0	0	0	0	0	0	0.321275	0	0	0	0	0	0	0	0	0.600683	0	0	0	0	0.0957841	0	0	0	0	0	0	0	0	0.081762	0	0	0	0	0	0	0	0	0	0	0	0
LOC_Os03g56250	LOC_Os03g56250	15.1854	2.32914	5.26338	68.8342	5.22075	73.2691	14.9492	48.5111	13.5945	36.1182	260.45	15.637	368.07	57.8516	36.2214	19.0818	17.0881	116.361	24.8323	116.239	27.705	50.9375	9.1879	10.6448	112.869	43.5547	215.361	67.7911	158.121	22.214	58.8494	158.59	59.6175	288.997	105.178	40.3701	13.5664	20.4788	93.4258	14.4124	95.6412	25.5751	22.6822	7.21044	7.5264	79.1803	2.42155	91.5115
LOC_Os04g03210	LOC_Os04g03210	0.561125	0.270473	0	0.0684479	0.49128	0	0.169398	0.661368	0	0	0	0.742003	0	0.122848	0.167752	0.151059	0	0	0.726206	0	0.168588	0	0	0	0	1.1087	0	6.45051	0	0	0	0	1.91144	0	0.486115	0.329571	0	0	0	0.783807	0	0.124821	0.577578	0	0	0	0	0
LOC_Os04g22120	LOC_Os04g22120	0.527585	0.542959	0.507205	0.797705	1.20264	0.395185	3.26145	0.485475	0.90482	1.89186	0.441997	0.418607	2.28311	10.7543	4.26287	4.1055	6.95029	9.63323	6.12405	8.57568	26.4995	0.711627	0.318187	2.71356	0.795936	8.44922	4.38411	47.9873	0.325925	0	0	0.161349	10.7611	1.41299	8.08846	2.66045	2.27616	5.48335	2.22897	5.31028	0	8.07742	0.272834	0	0	0	2.8309	1.37776
LOC_Os04g38480	OsSERK1	60.2751	23.9144	46.6104	72.0059	52.2721	182.124	78.295	100.6	65.7159	69.3527	108.874	136.054	423.74	153.548	90.7714	56.7298	65.8957	106.508	114.032	204.482	128.358	131.17	76.9705	91.5315	125.799	160.193	399.91	240.856	140.727	123.227	92.3457	94.3377	138.361	416.251	195.728	82.6385	43.1079	63.7459	102.036	72.445	162.103	108.104	57.1181	25.7518	47.6614	80.4159	67.2031	178.381
LOC_Os04g41030	OsSLA1	33.5608	8.44581	29.9959	33.5932	15.8347	86.7362	47.2768	66.1744	31.3514	39.7195	53.593	44.2783	190.116	126.361	61.9319	39.7087	54.3099	46.425	57.0271	128.174	85.6605	66.645	26.472	60.8697	52.6961	89.7797	201.285	158.579	72.6981	79.8991	60.6079	45.7175	77.1379	195.452	144.929	61.7175	34.6366	46.906	55.4612	43.6024	116.261	71.4944	50.5799	13.9686	31.9086	33.4144	19.629	101.842
LOC_Os05g34270	LOC_Os05g34270	39.4155	8.02072	24.8691	78.9588	18.0012	96.1556	22.2392	66.0238	14.6385	45.4106	163.472	35.9087	275.503	51.9216	122.416	65.5017	50.1311	161.706	69.7439	185.388	77.6026	77.7937	37.2194	27.7342	105.245	90.7243	167.505	85.8732	147.166	132.556	38.2923	133.848	77.3228	217.025	80.9159	90.9995	36.4374	37.8437	129.279	44.3777	126.663	46.3909	47.0395	18.6402	33.0341	84.3714	26.32	89.2561
LOC_Os05g39410	LOC_Os05g39410	10.9288	11.0647	5.05213	17.8603	34.8248	50.8553	27.5388	14.8154	18.4601	7.03776	41.2351	52.7254	94.7438	44.3878	43.9482	18.1231	6.51367	41.8809	43.5844	56.015	36.9144	15.4358	22.2779	14.2336	26.618	34.0015	74.7208	32.9628	57.749	19.1728	0.582392	31.6407	59.215	117.206	47.1729	29.0654	18.3956	17.3082	34.4724	44.6098	55.7385	34.2737	28.9332	23.1734	5.45162	27.2357	28.4722	36.0662
LOC_Os05g40270	LOC_Os05g40270	345.955	28.6584	268.85	252.278	45.9643	102.635	62.9338	652.621	43.7352	761.031	954.647	55.9408	398.466	290.374	4148.92	217.545	2274.32	3090.79	195.268	2593.22	1421.74	539.437	33.4209	355.688	512.767	65.0622	149.195	143.431	1322.88	59.8449	333.92	271.121	95.7728	139.022	83.9998	758.152	93.6094	447.738	628.354	116.976	742.737	373.608	280.082	34.1736	298.88	296.192	44.0298	122.854
LOC_Os05g40770	OsRPK1	8.63752	0.634214	9.85453	21.6089	15.6846	42.3991	10.1637	20.1843	1.98113	19.3618	207.668	18.049	241.74	25.5003	11.0851	1.2763	12.5375	39.5818	10.2387	60.4379	22.3019	11.2302	1.89695	9.17516	54.612	15.0753	75.3278	26.698	21.4457	4.29488	36.9291	53.5026	25.1948	116.624	25.2403	6.06238	2.0884	9.6477	24.6617	8.72828	44.859	14.1612	8.55743	3.35159	10.7965	26.7339	17.6974	44.896
LOC_Os06g06940	OsSDRLK-66	0.36775	0.190072	0.245288	0.211622	0.206361	0.100438	0.0438272	0.431566	0	0.523233	0	0	0	0.169498	0.256836	0	0	0	0	0	0.326974	1.11008	1.95506	0	0	0	0	0.137795	0.87422	0	0	0	0	0	0	0.636096	0.499179	0	0.529321	0.494997	0	0	0.987464	0	0	0	0	0
LOC_Os06g22290	LOC_Os06g22290	0	0.0703076	0	0	0.0611022	0	0.19601	0	0.180628	0	0	0.16314	0	0.869425	0.174975	0	0	0	0	0	0.148197	0	0	0	0	0.328325	0	4.15933	0	0	0	0	0	0	0.125139	0	0	0	0	0.365296	0	0.174913	0	0	0	0	0.792172	0
LOC_Os06g36270	LOC_Os06g36270	16.9255	3.00545	7.23795	26.232	9.33477	67.1756	49.0096	44.5445	14.1642	23.5866	96.7048	25.2883	250.353	89.2304	40.4996	19.2688	10.229	102.193	16.8375	107.536	59.8422	43.3339	13.9149	15.0772	47.3012	71.4226	128.875	128.935	67.1785	32.5282	25.659	57.7147	71.1376	165.688	164.783	40.6644	15.2665	22.672	79.4768	21.0671	93.9557	56.9825	32.2426	11.0623	11.4186	50.2693	22.051	91.3218
LOC_Os06g38730	LOC_Os06g38730	0.997069	0.394986	0.664894	0.862547	0.724401	0.345618	0.538546	1.10444	0.16975	1.37099	0.385794	0.0738324	0.244988	0.501441	0.805522	0.80685	0.450374	0.709348	0.834531	0.729366	0	0.588682	0	1.25497	2.49667	0.60647	2.69163	0.173283	1.23359	0	0	0.498492	0	0.53813	0.791758	1.22101	0.7434	0.601704	0.500217	1.29306	1.42529	0	0.567041	0.285819	1.52945	0.933374	0.23839	1.74845
LOC_Os07g03790	LOC_Os07g03790	0.36692	0.155157	0	0	0.367054	0.0195028	0.0610366	0.497928	0	0	0	0.590403	0	0.489674	0.444029	1.41276	0	0	0.680267	0	1.69887	0	0.158658	0	0	0.267691	0.831009	3.07243	0	0	0	0	2.05343	0.433997	0.786269	0.178495	0	0	0	0.795884	0	0.382441	0.25433	0	0	0	0.120886	0
LOC_Os07g03900	LOC_Os07g03900	0.265545	0.155967	0	0	0.048554	0	0.118739	0.146421	0.0356862	0	0	0.149242	0	0	0.225867	0	0	0.128806	0.698809	0	0.457007	0.587551	0	0	0	0.0900392	0	4.14426	0	0	0	0.386898	2.44388	0	0	0	0.430393	0	0	0	0	0.264782	0.302455	0	0	0	0.190875	0
LOC_Os07g03970	LOC_Os07g03970	0.28259	0.269755	0	0	0.259622	0.206652	0.233618	0.555807	0.260569	0	0	0.241136	0.734921	1.75803	0.124868	0.526105	0	0	0.236299	0	0.275379	0.725096	0	0	0	2.26486	1.16025	5.15057	0	0	0	0	3.45347	0.8492	0.966471	0.188367	0	0	0	0	0.30839	0	0.643931	0.163133	0	0	0	0
LOC_Os07g40630	OsBIN1	1.0481	1.36926	1.43386	3.50468	0.951396	21.1741	3.57457	1.97237	1.04714	3.65144	16.6379	1.60973	77.6915	11.4378	2.63942	1.95681	1.57582	8.49066	3.03902	50.2039	8.34619	5.90197	0.455454	0	3.86436	1.70662	49.523	18.8511	7.36305	14.2636	11.1472	10.3836	13.8984	85.4064	20.526	0.598685	1.3284	0	3.11481	0.460097	12.3493	4.69951	4.34579	1.78474	2.06285	8.6116	2.42271	27.5513
LOC_Os08g02440	LOC_Os08g02440	0.370429	0.178377	0	0.0779148	0.176817	0	0	0.105632	0.202356	0	0	0.0928195	0.42815	0	0.194054	0	0	0	0.51302	0	0	0.441952	0	0	0	0	0	0	0.203517	0	0	0	0	0	0	0.705039	0	0	0.526735	0.420113	0	0	0	0	0	0	0	0
LOC_Os08g10300	OsMRLK45	3.40569	1.02533	3.72052	2.82525	1.05749	2.83323	1.04776	10.1483	0.692579	8.55809	5.68649	1.19406	5.07444	2.16449	33.3883	7.10508	53.2451	62.49	9.60136	117.658	56.7074	6.54009	0.45405	8.38072	5.95273	6.50942	6.9996	2.98338	9.86651	0	1.50356	2.34838	0	2.63255	0.863255	29.2532	2.5685	19.1545	12.5217	14.0372	43.1741	22.6306	4.34573	0.427778	2.26729	3.60324	2.24393	5.36315
LOC_Os08g25380	OsBRL3	1.83178	0.606134	0.7655	1.31325	1.26629	0.536284	0.459763	2.75857	2.63983	0.874464	2.05035	1.0129	2.46616	2.6897	4.42708	4.83268	0	1.35554	2.60236	0.66556	2.66068	2.38479	3.15446	0	6.65267	0.533954	0.580759	2.55385	1.81744	5.11185	0	1.54312	0.848824	1.10723	0.134346	6.55082	3.09474	3.32644	3.74273	1.78878	0.355559	2.44304	1.93225	1.08212	1.45213	0.703316	2.46014	5.47834
LOC_Os08g40270	LOC_Os08g40270	0.0449718	0.0850407	0.0440236	0.0878258	0.318924	0	0.0478403	0.0269118	0	0.688664	0	0.234587	0	0	0	0	0	0	0	1.08106	0	0	0	0	0	0	0	0.908457	0	0	0	0	0.930969	0.735398	1.18985	0	0	0	0	0	0	0	0	0	0	0	0.707456	0
LOC_Os09g17630	OsMRLK50	9.90953	1.8995	6.27468	8.95716	3.94508	19.8643	17.2127	21.4073	7.60662	8.93043	18.558	9.66482	130.76	30.5236	24.4562	57.2428	17.6589	19.1897	43.0988	97.613	74.2216	30.4496	6.30453	5.65858	18.4997	12.1024	101.096	36.1834	51.8868	20.056	30.8898	15.0032	15.503	124.175	53.5209	19.1949	13.8485	17.6527	13.3355	19.1321	33.3869	26.3124	9.1988	0.403901	6.46337	7.6529	4.59178	20.0018
LOC_Os09g28180	OsSDRLK-65	0.715585	0.337374	0.312148	0.986255	1.21496	1.597	2.24722	5.97751	7.52052	3.41984	7.58728	22.8067	12.9535	24.065	5.99086	4.33474	3.30949	3.53812	3.86945	4.31485	7.32536	2.41358	2.58095	0	3.13864	5.33372	3.50958	8.60908	4.65462	0	2.60547	0.864733	0	1.14304	2.4799	0.986458	0.193768	3.62629	1.33191	3.52372	1.88374	4.2341	2.23439	1.3815	1.00287	1.64341	2.31421	2.7785
LOC_Os10g20160	OsSDRLK-45	0.526912	0.362376	0	0.0939287	0.447825	0.261766	0.138881	0.531455	0.73711	0	0.433482	0.822323	1.68607	0.0849822	1.07427	0.162435	0	0	0.120689	1.33431	0.413803	1.10533	2.69078	0	0	0.905181	4.79032	1.35935	0.262449	0	0	0.14304	0.192307	0.370862	0.304583	0.103492	0.271841	0	0	0.174326	0	0.096793	0	0	0	0	0	0
LOC_Os11g07170	LOC_Os11g07170	0.688761	0.423717	0	0.0839999	0.280106	0.0837763	0.0564587	0	0.763752	0	0.152494	0.187996	0	0	2.45268	3.31959	2.76399	1.10524	1.39074	13.0144	1.02715	0.49288	0	0	0	0	0	0	0	3.41455	0	0.381926	0	0.546117	0	1.09226	2.85426	0	0.731235	0.397415	2.10322	1.47932	0	0	0	0	0.204987	0
LOC_Os11g07180	LOC_Os11g07180	0.832134	0.899268	0	0.0521945	0.608388	0.0496978	0.0219973	0.682346	1.23087	0	0	0.738011	0.62928	0.42327	0.877893	0.176706	0	0	2.20284	0	0	1.07616	0.073529	0	0	1.07973	0.462069	0	0.263057	0	0	0.0333238	0.204734	0	0.444913	1.3215	1.17331	0	0	0.270647	0	0	1.60016	0.34557	0	0	0	1.40077
LOC_Os11g36160	LOC_Os11g36160	11.9346	0.822092	12.4586	21.8783	55.3737	37.7013	22.0871	43.423	7.17827	59.7081	57.0033	57.755	137.491	46.3917	11.6412	1.23559	9.4164	21.646	32.9612	29.8823	18.7627	20.0527	1.68626	37.1514	30.177	29.4271	49.8215	22.8255	24.4225	2.8529	18.6616	30.7857	48.3725	103.044	37.1715	26.5429	8.57122	44.2308	28.227	42.8637	28.25	31.4085	13.9482	1.89495	17.23	27.0813	33.6369	75.9096
LOC_Os11g36190	LOC_Os11g36190	2.78269	0.54529	0.986236	5.84608	1.5385	22.9618	5.18232	24.7969	3.44904	23.1393	33.5183	8.69975	131.467	42.704	6.58655	2.48535	3.2175	3.88973	1.94956	16.8979	5.71152	7.78215	0.677747	12.0922	9.83478	1.76865	35.1827	5.87218	7.92573	1.12973	2.60547	13.7216	5.64595	85.4427	23.966	9.26217	2.51463	8.58836	5.70475	2.68998	24.5244	4.97586	3.28697	0.339131	0.207965	6.76737	1.89283	20.0841
LOC_Os11g40890	LOC_Os11g40890	0.483887	0.343687	0.123655	0.153026	0.608154	0.869026	0.0604527	0.78761	0	0	0.181208	0.979248	0.470711	0.084475	5.00953	4.76092	1.16809	0.758025	14.1854	89.8443	2.93776	0.741442	0.31253	0	0	0.127858	1.35175	0.770951	0.843141	0	0	0	2.0521	0.22921	0.567237	6.25221	0.447126	0	3.28434	3.94461	4.36567	0.388	0.514532	1.06364	0	0	0	2.54032
LOC_Os12g34320	OsSDRLK-10	2.17262	0.843035	0.805571	1.7136	1.66425	0.887696	1.69085	8.14613	4.72483	3.86981	3.83043	2.03223	5.69164	13.6559	12.3073	6.04657	0.643194	3.67594	10.6302	25.9187	13.1352	3.81933	2.23889	0	2.41929	9.49164	2.94696	12.2382	5.04261	0	0	1.56845	1.27599	1.96522	8.99109	7.46248	2.58895	2.95652	1.47669	6.73865	7.42756	2.60088	3.43261	2.35443	0.887095	1.69591	3.47332	3.53934
[truncated: 15 more columns]

## Sheet: Supplementary Table 2c
Supplementary Table 2c The dataset for PRRs fold changes were listed. Known PRR genes were expressed across different cell populations in the integrated snRNA-seq data at 12, 24, and 48 hpi.
ID	gene name	avg_log2FC	pct.1	pct.2	p adjust	cell type	inoculation	type
LOC_Os05g15720	OsMRLK21	0.496365	0.01	0.008	1	Mesophyll	12 hpi	PRR
LOC_Os05g15720	OsMRLK21	-0.428823	0.01	0.013	1	Fiber	12 hpi	PRR
LOC_Os05g15720	OsMRLK21	0.117659	0.008	0.006	1	Fiber	24 hpi	PRR
LOC_Os05g15720	OsMRLK21	-2.81691	0	0.009	1	Large parenchyma	48 hpi	PRR
LOC_Os05g15720	OsMRLK21	-1.82779	0.003	0.013	2.01385e-22	Mesophyll	48 hpi	PRR
LOC_Os05g15720	OsMRLK21	-2.33374	0.002	0.013	0.495508	Procambium	48 hpi	PRR
LOC_Os05g15720	OsMRLK21	-1.5231	0.006	0.015	1	Xylem	48 hpi	PRR
LOC_Os05g15720	OsMRLK21	-0.145717	0.009	0.013	1	Xylem	12 hpi	PRR
LOC_Os05g15720	OsMRLK21	-0.647001	0.009	0.011	1	Phloem	24 hpi	PRR
LOC_Os05g15720	OsMRLK21	-0.935236	0.005	0.007	1	Phloem	12 hpi	PRR
LOC_Os05g15720	OsMRLK21	0.504875	0.013	0.006	1	Procambium	12 hpi	PRR
LOC_Os05g15720	OsMRLK21	-1.53389	0.004	0.011	1	Fiber	48 hpi	PRR
LOC_Os05g15720	OsMRLK21	-2.56907	0.001	0.013	1	Mestome sheath	48 hpi	PRR
LOC_Os05g15720	OsMRLK21	-0.162618	0.011	0.016	1	Xylem	24 hpi	PRR
LOC_Os05g15720	OsMRLK21	0.0821809	0.006	0.009	1	Large parenchyma	24 hpi	PRR
LOC_Os05g15720	OsMRLK21	-0.43259	0.009	0.012	1	Guard cell	24 hpi	PRR
LOC_Os05g15720	OsMRLK21	3.32713	0.019	0	1	Mestome sheath	12 hpi	PRR
LOC_Os05g15720	OsMRLK21	-1.99533	0.002	0.013	1	Phloem	48 hpi	PRR
LOC_Os05g15720	OsMRLK21	-4.59714	0	0.014	1	Large parenchyma	12 hpi	PRR
LOC_Os05g15720	OsMRLK21	0.438601	0.009	0.006	1	Epidermis	48 hpi	PRR
LOC_Os05g15720	OsMRLK21	-0.797673	0.007	0.021	1	Guard cell	48 hpi	PRR
LOC_Os05g15720	OsMRLK21	0.162007	0.011	0.01	1	Mestome sheath	24 hpi	PRR
LOC_Os05g15720	OsMRLK21	-0.739497	0.007	0.011	1	Mesophyll	24 hpi	PRR
LOC_Os05g15720	OsMRLK21	1.35583	0.01	0.006	1	Guard cell	12 hpi	PRR
LOC_Os05g15720	OsMRLK21	-0.329186	0.007	0.013	1	Epidermis	12 hpi	PRR
LOC_Os05g15720	OsMRLK21	1.09878	0.012	0.005	1	Epidermis	24 hpi	PRR
LOC_Os05g15720	OsMRLK21	0.836633	0.008	0.003	1	Procambium	24 hpi	PRR
LOC_Os03g27990	LOC_Os03g27990	0.942268	0.013	0.005	1	Phloem	24 hpi	PRR
LOC_Os03g27990	LOC_Os03g27990	0.123046	0.046	0.039	1	Fiber	24 hpi	PRR
LOC_Os03g27990	LOC_Os03g27990	1.2803	0.004	0	1	Mestome sheath	24 hpi	PRR
LOC_Os03g27990	LOC_Os03g27990	-3.65404	0	0.027	1	Large parenchyma	24 hpi	PRR
LOC_Os03g27990	LOC_Os03g27990	-0.263508	0.005	0.004	1	Mesophyll	24 hpi	PRR
LOC_Os03g27990	LOC_Os03g27990	1.19938	0.018	0.008	1	Epidermis	24 hpi	PRR
LOC_Os03g27990	LOC_Os03g27990	-0.899434	0.02	0.029	1	Xylem	48 hpi	PRR
LOC_Os03g27990	LOC_Os03g27990	3.04693	0.009	0	1	Guard cell	24 hpi	PRR
LOC_Os03g27990	LOC_Os03g27990	-1.60693	0.005	0.017	4.5791e-22	Mesophyll	48 hpi	PRR
LOC_Os03g27990	LOC_Os03g27990	-1.61607	0.007	0.018	1	Procambium	12 hpi	PRR
LOC_Os03g27990	LOC_Os03g27990	0	0	0	1	Guard cell	12 hpi	PRR
LOC_Os03g27990	LOC_Os03g27990	1.61659	0.027	0.007	1	Xylem	24 hpi	PRR
LOC_Os03g27990	LOC_Os03g27990	-0.629614	0.042	0.085	0.355727	Fiber	12 hpi	PRR
LOC_Os03g27990	LOC_Os03g27990	-0.561069	0.014	0.021	1	Epidermis	48 hpi	PRR
LOC_Os03g27990	LOC_Os03g27990	-0.700823	0.004	0.009	1	Phloem	48 hpi	PRR
LOC_Os03g27990	LOC_Os03g27990	-3.72907	0	0.028	1	Mestome sheath	12 hpi	PRR
LOC_Os03g27990	LOC_Os03g27990	-0.0458738	0.004	0.014	1	Large parenchyma	48 hpi	PRR
LOC_Os03g27990	LOC_Os03g27990	-2.06657	0.005	0.02	1	Mestome sheath	48 hpi	PRR
LOC_Os03g27990	LOC_Os03g27990	-0.0398481	0.065	0.05	1	Fiber	48 hpi	PRR
LOC_Os03g27990	LOC_Os03g27990	0.402466	0.028	0.016	1	Procambium	48 hpi	PRR
LOC_Os03g27990	LOC_Os03g27990	-0.262353	0.008	0.017	1	Xylem	12 hpi	PRR
LOC_Os03g27990	LOC_Os03g27990	-0.451011	0.007	0.014	1	Procambium	24 hpi	PRR
LOC_Os03g27990	LOC_Os03g27990	-1.11776	0.005	0.013	1	Phloem	12 hpi	PRR
LOC_Os03g27990	LOC_Os03g27990	0.040191	0.015	0.01	1	Epidermis	12 hpi	PRR
LOC_Os03g27990	LOC_Os03g27990	-3.43496	0	0.014	1	Large parenchyma	12 hpi	PRR
LOC_Os03g27990	LOC_Os03g27990	-1.89681	0.007	0.021	1	Guard cell	48 hpi	PRR
LOC_Os03g27990	LOC_Os03g27990	0.160333	0.006	0.007	1	Mesophyll	12 hpi	PRR
LOC_Os07g41140	LOC_Os07g41140	-0.431317	0.016	0.019	1	Epidermis	24 hpi	PRR
LOC_Os07g41140	LOC_Os07g41140	0.571132	0.026	0.027	1	Epidermis	12 hpi	PRR
LOC_Os07g41140	LOC_Os07g41140	-1.2728	0.016	0.042	1	Mestome sheath	12 hpi	PRR
LOC_Os07g41140	LOC_Os07g41140	-1.50251	0.011	0.021	1	Guard cell	48 hpi	PRR
LOC_Os07g41140	LOC_Os07g41140	0.669447	0.029	0.032	1	Fiber	12 hpi	PRR
LOC_Os07g41140	LOC_Os07g41140	-1.3943	0.027	0.038	1	Large parenchyma	48 hpi	PRR
LOC_Os07g41140	LOC_Os07g41140	-0.209748	0.018	0.017	1	Procambium	24 hpi	PRR
LOC_Os07g41140	LOC_Os07g41140	-3.72378	0	0.018	1	Large parenchyma	24 hpi	PRR
LOC_Os07g41140	LOC_Os07g41140	0.512325	0.023	0.016	1	Xylem	24 hpi	PRR
LOC_Os07g41140	LOC_Os07g41140	-0.609672	0.021	0.027	1	Phloem	48 hpi	PRR
LOC_Os07g41140	LOC_Os07g41140	-0.203802	0.015	0.015	1	Mesophyll	24 hpi	PRR
LOC_Os07g41140	LOC_Os07g41140	-0.556691	0.018	0.021	1	Mestome sheath	48 hpi	PRR
LOC_Os07g41140	LOC_Os07g41140	0.0707721	0.033	0.032	1	Phloem	12 hpi	PRR
LOC_Os07g41140	LOC_Os07g41140	-1.19377	0.014	0.028	1	Procambium	48 hpi	PRR
LOC_Os07g41140	LOC_Os07g41140	1.89582	0.031	0.015	1	Procambium	12 hpi	PRR
LOC_Os07g41140	LOC_Os07g41140	1.6778	0.036	0.011	1	Guard cell	12 hpi	PRR
LOC_Os07g41140	LOC_Os07g41140	0.328927	0.019	0.019	1	Mesophyll	12 hpi	PRR
LOC_Os07g41140	LOC_Os07g41140	-0.597877	0.011	0.017	1	Fiber	24 hpi	PRR
LOC_Os07g41140	LOC_Os07g41140	-1.2275	0.013	0.025	1	Epidermis	48 hpi	PRR
LOC_Os07g41140	LOC_Os07g41140	0.337589	0.026	0.021	1	Phloem	24 hpi	PRR
LOC_Os07g41140	LOC_Os07g41140	2.88638	0.022	0	1	Large parenchyma	12 hpi	PRR
LOC_Os07g41140	LOC_Os07g41140	0.786052	0.03	0.026	1	Xylem	12 hpi	PRR
LOC_Os07g41140	LOC_Os07g41140	-1.03323	0.015	0.025	2.16683e-06	Mesophyll	48 hpi	PRR
LOC_Os07g41140	LOC_Os07g41140	0.0935473	0.024	0.021	1	Xylem	48 hpi	PRR
LOC_Os07g41140	LOC_Os07g41140	-0.604917	0.019	0.024	1	Fiber	48 hpi	PRR
LOC_Os07g41140	LOC_Os07g41140	-1.29179	0.011	0.036	1	Mestome sheath	24 hpi	PRR
LOC_Os07g41140	LOC_Os07g41140	-1.72195	0.017	0.019	1	Guard cell	24 hpi	PRR
LOC_Os05g24010	OsSTLK	-1.06673	0.024	0.043	4.23643e-12	Mesophyll	24 hpi	PRR
LOC_Os05g24010	OsSTLK	-1.09149	0.089	0.146	1.91947e-05	Fiber	48 hpi	PRR
LOC_Os05g24010	OsSTLK	0.056539	0.035	0.037	1	Phloem	24 hpi	PRR
LOC_Os05g24010	OsSTLK	0.979886	0.036	0.031	1	Phloem	12 hpi	PRR
LOC_Os05g24010	OsSTLK	-0.896007	0.079	0.121	0.0138302	Xylem	48 hpi	PRR
LOC_Os05g24010	OsSTLK	-0.0213538	0.098	0.074	1	Mestome sheath	48 hpi	PRR
LOC_Os05g24010	OsSTLK	0.727718	0.077	0.04	1	Xylem	24 hpi	PRR
LOC_Os05g24010	OsSTLK	-0.28211	0.042	0.074	1	Epidermis	12 hpi	PRR
LOC_Os05g24010	OsSTLK	1.1367	0.102	0.091	1	Mestome sheath	12 hpi	PRR
LOC_Os05g24010	OsSTLK	0.184395	0.027	0.025	1	Mesophyll	12 hpi	PRR
LOC_Os05g24010	OsSTLK	-1.21718	0.041	0.068	1	Mestome sheath	24 hpi	PRR
LOC_Os05g24010	OsSTLK	-1.02438	0.056	0.093	1	Phloem	48 hpi	PRR
LOC_Os05g24010	OsSTLK	-0.759698	0.052	0.025	1	Guard cell	24 hpi	PRR
LOC_Os05g24010	OsSTLK	-1.07031	0.039	0.066	2.74324e-25	Mesophyll	48 hpi	PRR
LOC_Os05g24010	OsSTLK	0.274978	0.082	0.056	1	Epidermis	24 hpi	PRR
LOC_Os05g24010	OsSTLK	-0.393602	0.044	0.047	1	Large parenchyma	48 hpi	PRR
LOC_Os05g24010	OsSTLK	0.298024	0.062	0.054	1	Large parenchyma	24 hpi	PRR
LOC_Os05g24010	OsSTLK	0.342533	0.088	0.068	1	Fiber	24 hpi	PRR
LOC_Os05g24010	OsSTLK	-1.14938	0.056	0.082	1	Guard cell	48 hpi	PRR
LOC_Os05g24010	OsSTLK	0.322769	0.062	0.053	1	Xylem	12 hpi	PRR
LOC_Os05g24010	OsSTLK	1.14937	0.043	0.028	1	Procambium	12 hpi	PRR
LOC_Os05g24010	OsSTLK	-0.565312	0.09	0.099	1	Procambium	48 hpi	PRR
LOC_Os05g24010	OsSTLK	-2.13889	0.034	0.085	1	Large parenchyma	12 hpi	PRR
LOC_Os05g24010	OsSTLK	1.38398	0.026	0.022	1	Guard cell	12 hpi	PRR
LOC_Os05g24010	OsSTLK	0.235811	0.042	0.042	1	Fiber	12 hpi	PRR
LOC_Os05g24010	OsSTLK	-0.929821	0.069	0.105	1	Epidermis	48 hpi	PRR
LOC_Os05g24010	OsSTLK	-0.151087	0.045	0.051	1	Procambium	24 hpi	PRR
LOC_Os01g66610	OsSDRLK-18	0.138351	0.006	0.011	1	Xylem	12 hpi	PRR
LOC_Os01g66610	OsSDRLK-18	-1.17838	0.005	0.013	1	Mestome sheath	48 hpi	PRR
LOC_Os01g66610	OsSDRLK-18	-1.13871	0.004	0.009	1	Phloem	48 hpi	PRR
LOC_Os01g66610	OsSDRLK-18	-0.998216	0.055	0.096	1	Fiber	24 hpi	PRR
LOC_Os01g66610	OsSDRLK-18	-0.654716	0.009	0.016	1	Mestome sheath	24 hpi	PRR
LOC_Os01g66610	OsSDRLK-18	-0.443245	0.058	0.064	1	Fiber	48 hpi	PRR
LOC_Os01g66610	OsSDRLK-18	1.83725	0.005	0	1	Guard cell	12 hpi	PRR
LOC_Os01g66610	OsSDRLK-18	0.0452964	0.064	0.082	1	Fiber	12 hpi	PRR
LOC_Os01g66610	OsSDRLK-18	1.05166	0.064	0.036	1	Epidermis	24 hpi	PRR
LOC_Os01g66610	OsSDRLK-18	0.247193	0.003	0	1	Mestome sheath	12 hpi	PRR
LOC_Os01g66610	OsSDRLK-18	0.748626	0.08	0.072	1	Epidermis	12 hpi	PRR
LOC_Os01g66610	OsSDRLK-18	-1.92911	0.006	0.013	1	Phloem	12 hpi	PRR
LOC_Os01g66610	OsSDRLK-18	0.447018	0.031	0.028	1	Large parenchyma	48 hpi	PRR
LOC_Os01g66610	OsSDRLK-18	1.61425	0.149	0.051	5.45307e-16	Epidermis	48 hpi	PRR
LOC_Os01g66610	OsSDRLK-18	-1.75016	0.01	0.038	0.0529171	Xylem	24 hpi	PRR
LOC_Os01g66610	OsSDRLK-18	0.359479	0.011	0.01	1	Guard cell	48 hpi	PRR
LOC_Os01g66610	OsSDRLK-18	0.468083	0.007	0.005	1	Mesophyll	12 hpi	PRR
LOC_Os01g66610	OsSDRLK-18	0.435337	0.006	0.007	1	Procambium	24 hpi	PRR
LOC_Os01g66610	OsSDRLK-18	-1.87574	0.011	0.033	1	Phloem	24 hpi	PRR
LOC_Os01g66610	OsSDRLK-18	1.06567	0.011	0.014	1	Large parenchyma	12 hpi	PRR
LOC_Os01g66610	OsSDRLK-18	-1.08586	0.011	0.022	1	Procambium	48 hpi	PRR
LOC_Os01g66610	OsSDRLK-18	-1.10337	0.009	0.016	4.15622e-05	Mesophyll	48 hpi	PRR
LOC_Os01g66610	OsSDRLK-18	-1.64559	0.007	0.019	1	Xylem	48 hpi	PRR
LOC_Os01g66610	OsSDRLK-18	1.60576	0.017	0.012	1	Guard cell	24 hpi	PRR
LOC_Os01g66610	OsSDRLK-18	-0.848143	0.007	0.009	1	Procambium	12 hpi	PRR
LOC_Os01g66610	OsSDRLK-18	-1.52368	0.007	0.015	1.95933e-06	Mesophyll	24 hpi	PRR
LOC_Os01g66610	OsSDRLK-18	0.387904	0.037	0.027	1	Large parenchyma	24 hpi	PRR
LOC_Os01g68870	OsMSP1	-0.169378	0.009	0.01	1	Fiber	48 hpi	PRR
LOC_Os01g68870	OsMSP1	0.399322	0.024	0.028	1	Fiber	12 hpi	PRR
LOC_Os01g68870	OsMSP1	-0.648021	0.011	0.014	1	Phloem	48 hpi	PRR
LOC_Os01g68870	OsMSP1	-0.983726	0.008	0.013	1	Xylem	48 hpi	PRR
LOC_Os01g68870	OsMSP1	-1.78296	0.011	0.024	1	Procambium	48 hpi	PRR
LOC_Os01g68870	OsMSP1	-1.1301	0.008	0.014	1	Xylem	24 hpi	PRR
LOC_Os01g68870	OsMSP1	0.942226	0.015	0.005	1	Guard cell	48 hpi	PRR
LOC_Os01g68870	OsMSP1	0.11838	0.008	0.007	1	Procambium	24 hpi	PRR
LOC_Os01g68870	OsMSP1	0.232265	0.031	0.046	1	Procambium	12 hpi	PRR
LOC_Os01g68870	OsMSP1	-0.693053	0.014	0.018	1	Mesophyll	48 hpi	PRR
LOC_Os01g68870	OsMSP1	-1.52335	0.011	0.028	1	Large parenchyma	12 hpi	PRR
LOC_Os01g68870	OsMSP1	-4.178	0	0.025	1	Guard cell	24 hpi	PRR
LOC_Os01g68870	OsMSP1	-0.532759	0.011	0.025	1	Phloem	24 hpi	PRR
LOC_Os01g68870	OsMSP1	-0.731028	0.013	0.014	1	Large parenchyma	48 hpi	PRR
LOC_Os01g68870	OsMSP1	-1.21423	0.005	0.015	1	Fiber	24 hpi	PRR
LOC_Os01g68870	OsMSP1	-1.81382	0.035	0.084	1	Mestome sheath	12 hpi	PRR
LOC_Os01g68870	OsMSP1	0.549179	0.006	0	1	Large parenchyma	24 hpi	PRR
LOC_Os01g68870	OsMSP1	-1.28441	0.009	0.026	1	Mestome sheath	24 hpi	PRR
LOC_Os01g68870	OsMSP1	-0.256528	0.034	0.044	1	Mesophyll	12 hpi	PRR
LOC_Os01g68870	OsMSP1	-1.48357	0.005	0.015	4.07345e-08	Mesophyll	24 hpi	PRR
LOC_Os01g68870	OsMSP1	-0.705347	0.026	0.039	1	Guard cell	12 hpi	PRR
LOC_Os01g68870	OsMSP1	-0.300834	0.036	0.043	1	Phloem	12 hpi	PRR
LOC_Os01g68870	OsMSP1	-2.93184	0	0.012	1	Epidermis	24 hpi	PRR
LOC_Os01g68870	OsMSP1	-0.834952	0.015	0.029	1	Xylem	12 hpi	PRR
LOC_Os01g68870	OsMSP1	-0.546957	0.005	0.006	1	Epidermis	48 hpi	PRR
LOC_Os01g68870	OsMSP1	-0.165331	0.016	0.017	1	Mestome sheath	48 hpi	PRR
LOC_Os01g68870	OsMSP1	0.148493	0.026	0.035	1	Epidermis	12 hpi	PRR
LOC_Os06g10660	Os-LYP6	0.0784116	0.003	0.014	1	Mestome sheath	12 hpi	PRR
LOC_Os06g10660	Os-LYP6	0.238486	0.022	0.01	1	Guard cell	48 hpi	PRR
LOC_Os06g10660	Os-LYP6	1.06204	0.02	0.011	1	Epidermis	12 hpi	PRR
LOC_Os06g10660	Os-LYP6	-0.0589974	0.019	0.017	1	Xylem	48 hpi	PRR
LOC_Os06g10660	Os-LYP6	-0.168648	0.021	0.023	1	Epidermis	48 hpi	PRR
LOC_Os06g10660	Os-LYP6	-4.73094	0	0.054	1	Large parenchyma	24 hpi	PRR
LOC_Os06g10660	Os-LYP6	0.546191	0.013	0.008	1	Fiber	12 hpi	PRR
LOC_Os06g10660	Os-LYP6	-1.66127	0.007	0.022	1	Xylem	24 hpi	PRR
LOC_Os06g10660	Os-LYP6	0.421629	0.025	0.028	1	Procambium	12 hpi	PRR
LOC_Os06g10660	Os-LYP6	0.0641896	0.02	0.018	1	Phloem	48 hpi	PRR
LOC_Os06g10660	Os-LYP6	0.145539	0.012	0.012	1	Mestome sheath	48 hpi	PRR
LOC_Os06g10660	Os-LYP6	-0.948319	0.014	0.02	1	Procambium	24 hpi	PRR
LOC_Os06g10660	Os-LYP6	0.114681	0.01	0.005	1	Mestome sheath	24 hpi	PRR
LOC_Os06g10660	Os-LYP6	1.63024	0.031	0.014	1	Large parenchyma	48 hpi	PRR
LOC_Os06g10660	Os-LYP6	-1.02892	0.011	0.03	1	Xylem	12 hpi	PRR
LOC_Os06g10660	Os-LYP6	-1.78599	0.004	0.015	1	Fiber	24 hpi	PRR
LOC_Os06g10660	Os-LYP6	-0.0604982	0.004	0.009	1	Phloem	24 hpi	PRR
LOC_Os06g10660	Os-LYP6	0.23751	0.017	0.015	1	Mesophyll	12 hpi	PRR
LOC_Os06g10660	Os-LYP6	-1.30771	0.011	0.02	1	Phloem	12 hpi	PRR
LOC_Os06g10660	Os-LYP6	-1.44605	0.017	0.031	1	Guard cell	24 hpi	PRR
LOC_Os06g10660	Os-LYP6	-0.838407	0.013	0.017	1	Fiber	48 hpi	PRR
LOC_Os06g10660	Os-LYP6	3.06229	0.022	0	1	Large parenchyma	12 hpi	PRR
LOC_Os06g10660	Os-LYP6	-1.59868	0.006	0.016	1	Epidermis	24 hpi	PRR
LOC_Os06g10660	Os-LYP6	0.34996	0.014	0.009	1	Procambium	48 hpi	PRR
LOC_Os06g10660	Os-LYP6	-1.13217	0.009	0.017	0.000392442	Mesophyll	24 hpi	PRR
LOC_Os06g10660	Os-LYP6	-0.521614	0.013	0.014	1	Mesophyll	48 hpi	PRR
LOC_Os06g10660	Os-LYP6	1.7911	0.016	0.006	1	Guard cell	12 hpi	PRR
LOC_Os02g42370	LOC_Os02g42370	0.102706	0.014	0.012	1	Epidermis	48 hpi	PRR
LOC_Os02g42370	LOC_Os02g42370	-1.48216	0.005	0.017	1	Guard cell	12 hpi	PRR
LOC_Os02g42370	LOC_Os02g42370	0.0423297	0.004	0.005	1	Guard cell	48 hpi	PRR
LOC_Os02g42370	LOC_Os02g42370	-1.09488	0.005	0.013	0.000144979	Mesophyll	24 hpi	PRR
LOC_Os02g42370	LOC_Os02g42370	-1.02353	0.01	0.014	1	Mestome sheath	12 hpi	PRR
LOC_Os02g42370	LOC_Os02g42370	-1.5219	0.007	0.024	1	Procambium	24 hpi	PRR
LOC_Os02g42370	LOC_Os02g42370	-1.05896	0.006	0.02	1	Fiber	12 hpi	PRR
LOC_Os02g42370	LOC_Os02g42370	-1.76638	0.004	0.01	1	Procambium	48 hpi	PRR
LOC_Os02g42370	LOC_Os02g42370	-2.93852	0.011	0.028	1	Large parenchyma	12 hpi	PRR
LOC_Os02g42370	LOC_Os02g42370	-1.58916	0.004	0.021	1	Procambium	12 hpi	PRR
LOC_Os02g42370	LOC_Os02g42370	-1.18389	0.006	0.018	2.67878e-14	Mesophyll	12 hpi	PRR
LOC_Os02g42370	LOC_Os02g42370	-1.38473	0.01	0.022	1	Epidermis	24 hpi	PRR
LOC_Os02g42370	LOC_Os02g42370	-0.786521	0.012	0.023	1	Xylem	24 hpi	PRR
LOC_Os02g42370	LOC_Os02g42370	0.96167	0.028	0.017	1	Phloem	48 hpi	PRR
LOC_Os02g42370	LOC_Os02g42370	-1.22074	0.018	0.053	1	Epidermis	12 hpi	PRR
LOC_Os02g42370	LOC_Os02g42370	-0.484078	0.006	0.016	1	Mestome sheath	24 hpi	PRR
LOC_Os02g42370	LOC_Os02g42370	-0.669584	0.005	0.009	1	Fiber	48 hpi	PRR
LOC_Os02g42370	LOC_Os02g42370	-0.706439	0.006	0.008	1	Mesophyll	48 hpi	PRR
LOC_Os02g42370	LOC_Os02g42370	-1.3092	0.009	0.019	1	Guard cell	24 hpi	PRR
LOC_Os02g42370	LOC_Os02g42370	0.216455	0.008	0.006	1	Xylem	48 hpi	PRR
LOC_Os02g42370	LOC_Os02g42370	0.360868	0.041	0.045	1	Phloem	12 hpi	PRR
LOC_Os02g42370	LOC_Os02g42370	-0.94465	0.007	0.037	0.00215335	Xylem	12 hpi	PRR
LOC_Os02g42370	LOC_Os02g42370	0.184396	0.004	0	1	Large parenchyma	48 hpi	PRR
LOC_Os02g42370	LOC_Os02g42370	-0.538425	0.008	0.008	1	Mestome sheath	48 hpi	PRR
LOC_Os02g42370	LOC_Os02g42370	-1.47625	0.003	0.008	1	Fiber	24 hpi	PRR
LOC_Os02g42370	LOC_Os02g42370	0.379352	0.031	0.022	1	Phloem	24 hpi	PRR
LOC_Os02g42370	LOC_Os02g42370	0	0	0	1	Large parenchyma	24 hpi	PRR
LOC_Os03g52794	OsWD40-88	0.393037	0.053	0.051	1	Fiber	12 hpi	PRR
LOC_Os03g52794	OsWD40-88	-0.684749	0.055	0.077	1	Phloem	48 hpi	PRR
LOC_Os03g52794	OsWD40-88	-0.437942	0.044	0.049	1	Phloem	24 hpi	PRR
LOC_Os03g52794	OsWD40-88	-1.31905	0.032	0.076	0.250101	Fiber	24 hpi	PRR
LOC_Os03g52794	OsWD40-88	-0.481637	0.051	0.056	1	Mestome sheath	48 hpi	PRR
LOC_Os03g52794	OsWD40-88	-0.883774	0.053	0.075	1	Fiber	48 hpi	PRR
LOC_Os03g52794	OsWD40-88	-1.21299	0.042	0.084	1	Procambium	24 hpi	PRR
LOC_Os03g52794	OsWD40-88	-0.761752	0.053	0.064	1	Procambium	48 hpi	PRR
LOC_Os03g52794	OsWD40-88	-0.124036	0.062	0.066	1	Large parenchyma	48 hpi	PRR
LOC_Os03g52794	OsWD40-88	-0.332178	0.065	0.061	1	Epidermis	48 hpi	PRR
LOC_Os03g52794	OsWD40-88	-1.54001	0.043	0.068	1	Guard cell	24 hpi	PRR
LOC_Os03g52794	OsWD40-88	0.0351534	0.047	0.063	1	Xylem	12 hpi	PRR
LOC_Os03g52794	OsWD40-88	0.315213	0.101	0.07	1	Large parenchyma	12 hpi	PRR
LOC_Os03g52794	OsWD40-88	1.16261	0.06	0.035	1	Mestome sheath	12 hpi	PRR
LOC_Os03g52794	OsWD40-88	-0.373583	0.076	0.071	1	Xylem	48 hpi	PRR
LOC_Os03g52794	OsWD40-88	-0.432071	0.06	0.064	1	Mesophyll	48 hpi	PRR
LOC_Os03g52794	OsWD40-88	-0.899526	0.056	0.062	1	Guard cell	48 hpi	PRR
LOC_Os03g52794	OsWD40-88	-1.33028	0.039	0.079	8.17474e-36	Mesophyll	24 hpi	PRR
LOC_Os03g52794	OsWD40-88	1.04664	0.047	0.033	1	Guard cell	12 hpi	PRR
LOC_Os03g52794	OsWD40-88	0.605086	0.056	0.042	0.0176196	Mesophyll	12 hpi	PRR
LOC_Os03g52794	OsWD40-88	-0.846702	0.043	0.071	1	Large parenchyma	24 hpi	PRR
LOC_Os03g52794	OsWD40-88	-1.58282	0.034	0.09	2.41748e-05	Xylem	24 hpi	PRR
LOC_Os03g52794	OsWD40-88	-1.08333	0.036	0.066	1	Epidermis	24 hpi	PRR
LOC_Os03g52794	OsWD40-88	0.282964	0.078	0.064	1	Procambium	12 hpi	PRR
LOC_Os03g52794	OsWD40-88	0.605844	0.063	0.061	1	Epidermis	12 hpi	PRR
LOC_Os03g52794	OsWD40-88	-1.07468	0.047	0.089	1	Mestome sheath	24 hpi	PRR
LOC_Os03g52794	OsWD40-88	0.510149	0.063	0.049	1	Phloem	12 hpi	PRR
LOC_Os12g01200	OsMRLK66	-0.249157	0.087	0.157	0.767926	Epidermis	12 hpi	PRR
LOC_Os12g01200	OsMRLK66	0.443084	0.067	0.07	1	Large parenchyma	12 hpi	PRR
LOC_Os12g01200	OsMRLK66	-0.618765	0.065	0.092	1	Phloem	48 hpi	PRR
LOC_Os12g01200	OsMRLK66	-1.4019	0.031	0.083	0.000213378	Xylem	24 hpi	PRR
LOC_Os12g01200	OsMRLK66	0.219365	0.06	0.084	1	Mestome sheath	12 hpi	PRR
LOC_Os12g01200	OsMRLK66	0.0952652	0.077	0.101	1	Fiber	12 hpi	PRR
LOC_Os12g01200	OsMRLK66	-1.20023	0.035	0.068	1	Mestome sheath	24 hpi	PRR
LOC_Os12g01200	OsMRLK66	-1.05641	0.037	0.072	1	Phloem	24 hpi	PRR
LOC_Os12g01200	OsMRLK66	-0.378947	0.097	0.088	1	Mestome sheath	48 hpi	PRR
LOC_Os12g01200	OsMRLK66	-1.93875	0.027	0.078	0.36	Procambium	24 hpi	PRR
LOC_Os12g01200	OsMRLK66	-0.246908	0.078	0.074	1	Epidermis	48 hpi	PRR
LOC_Os12g01200	OsMRLK66	0.313327	0.043	0.054	1	Large parenchyma	24 hpi	PRR
LOC_Os12g01200	OsMRLK66	-0.196246	0.096	0.086	1	Xylem	48 hpi	PRR
LOC_Os12g01200	OsMRLK66	-0.717524	0.07	0.084	1	Procambium	48 hpi	PRR
LOC_Os12g01200	OsMRLK66	-1.39545	0.032	0.071	1	Fiber	24 hpi	PRR
LOC_Os12g01200	OsMRLK66	-0.456571	0.089	0.072	1	Guard cell	48 hpi	PRR
LOC_Os12g01200	OsMRLK66	-0.302653	0.075	0.112	3.39791e-17	Mesophyll	12 hpi	PRR
LOC_Os12g01200	OsMRLK66	-1.36042	0.038	0.078	5.91949e-37	Mesophyll	24 hpi	PRR
LOC_Os12g01200	OsMRLK66	-0.572729	0.073	0.144	1	Guard cell	12 hpi	PRR
LOC_Os12g01200	OsMRLK66	0.511779	0.076	0.104	1	Procambium	12 hpi	PRR
LOC_Os12g01200	OsMRLK66	-1.30996	0.037	0.078	1	Epidermis	24 hpi	PRR
LOC_Os12g01200	OsMRLK66	-0.345362	0.08	0.077	1	Fiber	48 hpi	PRR
LOC_Os12g01200	OsMRLK66	-0.41295	0.086	0.088	1	Mesophyll	48 hpi	PRR
LOC_Os12g01200	OsMRLK66	-1.83208	0.052	0.062	1	Guard cell	24 hpi	PRR
LOC_Os12g01200	OsMRLK66	-0.418873	0.075	0.115	1	Phloem	12 hpi	PRR
LOC_Os12g01200	OsMRLK66	-0.342436	0.114	0.153	1	Xylem	12 hpi	PRR
LOC_Os12g01200	OsMRLK66	-0.0389314	0.071	0.07	1	Large parenchyma	48 hpi	PRR
LOC_Os01g12390	OsSRLK	-0.259264	0.013	0.017	1	Epidermis	24 hpi	PRR
LOC_Os01g12390	OsSRLK	-2.09058	0.019	0.063	1	Mestome sheath	12 hpi	PRR
LOC_Os01g12390	OsSRLK	0.624577	0.032	0.019	1	Xylem	48 hpi	PRR
LOC_Os01g12390	OsSRLK	-0.452584	0.018	0.022	1	Phloem	24 hpi	PRR
LOC_Os01g12390	OsSRLK	-2.46722	0.009	0.014	1	Large parenchyma	48 hpi	PRR
LOC_Os01g12390	OsSRLK	-0.0626705	0.022	0.016	1	Phloem	48 hpi	PRR
LOC_Os01g12390	OsSRLK	-3.73345	0	0.014	1	Large parenchyma	12 hpi	PRR
LOC_Os01g12390	OsSRLK	-1.56713	0.019	0.037	1	Procambium	24 hpi	PRR
LOC_Os01g12390	OsSRLK	0.724762	0.026	0.01	1	Epidermis	48 hpi	PRR
LOC_Os01g12390	OsSRLK	-1.18743	0.012	0.034	2.2857e-25	Mesophyll	12 hpi	PRR
LOC_Os01g12390	OsSRLK	-1.4079	0.015	0.054	0.00108389	Fiber	12 hpi	PRR
LOC_Os01g12390	OsSRLK	0.319949	0.027	0.017	1	Fiber	48 hpi	PRR
LOC_Os01g12390	OsSRLK	-0.132516	0.019	0.036	1	Epidermis	12 hpi	PRR
LOC_Os01g12390	OsSRLK	-0.251266	0.023	0.022	1	Mesophyll	24 hpi	PRR
LOC_Os01g12390	OsSRLK	-0.422884	0.017	0.018	1	Fiber	24 hpi	PRR
LOC_Os01g12390	OsSRLK	1.20361	0.043	0.019	1	Guard cell	24 hpi	PRR
LOC_Os01g12390	OsSRLK	-0.000447414	0.022	0.016	1	Mestome sheath	48 hpi	PRR
LOC_Os01g12390	OsSRLK	-1.64629	0.019	0.021	1	Guard cell	48 hpi	PRR
LOC_Os01g12390	OsSRLK	-0.595965	0.016	0.039	1	Guard cell	12 hpi	PRR
LOC_Os01g12390	OsSRLK	-0.718008	0.014	0.02	1	Xylem	24 hpi	PRR
LOC_Os01g12390	OsSRLK	0.185796	0.032	0.019	4.91641e-07	Mesophyll	48 hpi	PRR
LOC_Os01g12390	OsSRLK	-1.03716	0.018	0.018	1	Procambium	48 hpi	PRR
LOC_Os01g12390	OsSRLK	0.596148	0.037	0.018	1	Large parenchyma	24 hpi	PRR
LOC_Os01g12390	OsSRLK	0.956549	0.022	0.01	1	Mestome sheath	24 hpi	PRR
LOC_Os01g12390	OsSRLK	-0.429097	0.014	0.027	1	Xylem	12 hpi	PRR
LOC_Os01g12390	OsSRLK	-2.34255	0.011	0.052	1	Procambium	12 hpi	PRR
LOC_Os01g12390	OsSRLK	0.291426	0.012	0.018	1	Phloem	12 hpi	PRR
LOC_Os04g34250	OsSDRLK-51	-1.22665	0.002	0.007	1	Xylem	24 hpi	PRR
LOC_Os04g34250	OsSDRLK-51	-0.90189	0.001	0.003	1	Mesophyll	24 hpi	PRR
LOC_Os04g34250	OsSDRLK-51	0.189849	0.013	0.012	1	Phloem	48 hpi	PRR
LOC_Os04g34250	OsSDRLK-51	-0.687732	0.006	0.014	1	Mestome sheath	12 hpi	PRR
LOC_Os04g34250	OsSDRLK-51	-1.1287	0.001	0.003	1	Fiber	24 hpi	PRR
LOC_Os04g34250	OsSDRLK-51	-1.36552	0.002	0.009	1	Phloem	24 hpi	PRR
LOC_Os04g34250	OsSDRLK-51	2.27111	0.011	0	1	Large parenchyma	12 hpi	PRR
LOC_Os04g34250	OsSDRLK-51	-1.6071	0.02	0.038	1	Phloem	12 hpi	PRR
LOC_Os04g34250	OsSDRLK-51	-1.26864	0.003	0.019	1	Epidermis	12 hpi	PRR
LOC_Os04g34250	OsSDRLK-51	1.52063	0.01	0.006	1	Guard cell	12 hpi	PRR
LOC_Os04g34250	OsSDRLK-51	-2.26059	0.014	0.083	2.0102e-13	Xylem	12 hpi	PRR
LOC_Os04g34250	OsSDRLK-51	-1.4218	0.001	0.007	1	Epidermis	24 hpi	PRR
LOC_Os04g34250	OsSDRLK-51	-2.01595	0	0.008	1	Fiber	48 hpi	PRR
LOC_Os04g34250	OsSDRLK-51	-1.98359	0.003	0.01	1	Xylem	48 hpi	PRR
LOC_Os04g34250	OsSDRLK-51	0	0	0	1	Large parenchyma	24 hpi	PRR
LOC_Os04g34250	OsSDRLK-51	-0.771418	0.002	0.003	1	Procambium	48 hpi	PRR
LOC_Os04g34250	OsSDRLK-51	-0.936825	0.002	0.005	0.00172852	Mesophyll	48 hpi	PRR
LOC_Os04g34250	OsSDRLK-51	-0.367977	0.004	0.005	1	Large parenchyma	48 hpi	PRR
LOC_Os04g34250	OsSDRLK-51	-1.38349	0.004	0.016	4.2506e-15	Mesophyll	12 hpi	PRR
LOC_Os04g34250	OsSDRLK-51	-0.888265	0.002	0.004	1	Mestome sheath	48 hpi	PRR
LOC_Os04g34250	OsSDRLK-51	-0.465167	0.002	0.003	1	Procambium	24 hpi	PRR
LOC_Os04g34250	OsSDRLK-51	0.744842	0.009	0.006	1	Guard cell	24 hpi	PRR
LOC_Os04g34250	OsSDRLK-51	0.423833	0.006	0.01	1	Fiber	12 hpi	PRR
LOC_Os04g34250	OsSDRLK-51	-1.54973	0.006	0.021	1	Procambium	12 hpi	PRR
LOC_Os04g34250	OsSDRLK-51	-0.937001	0.002	0.005	1	Epidermis	48 hpi	PRR
LOC_Os04g34250	OsSDRLK-51	1.14851	0.004	0	1	Guard cell	48 hpi	PRR
LOC_Os04g34250	OsSDRLK-51	-1.35412	0.001	0.005	1	Mestome sheath	24 hpi	PRR
LOC_Os02g05920	OsLRK7	0	0	0	1	Large parenchyma	48 hpi	PRR
LOC_Os02g05920	OsLRK7	-3.03446	0.002	0.042	3.56338e-09	Xylem	12 hpi	PRR
LOC_Os02g05920	OsLRK7	-2.58491	0.001	0.01	1	Mestome sheath	24 hpi	PRR
LOC_Os02g05920	OsLRK7	-0.0408508	0.006	0.009	1	Phloem	12 hpi	PRR
LOC_Os02g05920	OsLRK7	-1.66786	0.004	0.023	1.90496e-30	Mesophyll	12 hpi	PRR
LOC_Os02g05920	OsLRK7	0	0	0	1	Large parenchyma	24 hpi	PRR
LOC_Os02g05920	OsLRK7	-0.0553508	0.032	0.047	1	Epidermis	12 hpi	PRR
LOC_Os02g05920	OsLRK7	-1.70374	0.001	0.004	1	Xylem	48 hpi	PRR
LOC_Os02g05920	OsLRK7	-0.739083	0.009	0.041	0.0112138	Fiber	12 hpi	PRR
LOC_Os02g05920	OsLRK7	0.887796	0.009	0	1	Guard cell	24 hpi	PRR
LOC_Os02g05920	OsLRK7	-2.04672	0.001	0.007	1	Mestome sheath	48 hpi	PRR
LOC_Os02g05920	OsLRK7	-1.11999	0.004	0.021	1	Procambium	12 hpi	PRR
LOC_Os02g05920	OsLRK7	-1.47972	0.002	0.006	0.00157608	Mesophyll	24 hpi	PRR
LOC_Os02g05920	OsLRK7	0.136999	0.006	0.006	1	Epidermis	24 hpi	PRR
LOC_Os02g05920	OsLRK7	-1.31181	0	0.004	1.0527e-11	Mesophyll	48 hpi	PRR
LOC_Os02g05920	OsLRK7	-2.0142	0	0.005	1	Phloem	48 hpi	PRR
LOC_Os02g05920	OsLRK7	1.75065	0.022	0	1	Large parenchyma	12 hpi	PRR
LOC_Os02g05920	OsLRK7	-0.425485	0.004	0.007	1	Phloem	24 hpi	PRR
LOC_Os02g05920	OsLRK7	-1.13557	0	0.005	1	Guard cell	48 hpi	PRR
LOC_Os02g05920	OsLRK7	-0.821893	0.003	0.005	1	Xylem	24 hpi	PRR
LOC_Os02g05920	OsLRK7	-0.741913	0.001	0.003	1	Epidermis	48 hpi	PRR
LOC_Os02g05920	OsLRK7	-0.907379	0.002	0.01	1	Procambium	24 hpi	PRR
LOC_Os02g05920	OsLRK7	-2.57855	0	0.022	1	Guard cell	12 hpi	PRR
LOC_Os02g05920	OsLRK7	-1.30396	0.003	0.008	1	Fiber	24 hpi	PRR
LOC_Os02g05920	OsLRK7	-0.642598	0	0.002	1	Fiber	48 hpi	PRR
LOC_Os02g05920	OsLRK7	-1.80997	0	0.003	1	Procambium	48 hpi	PRR
LOC_Os02g05920	OsLRK7	-3.98223	0	0.049	1	Mestome sheath	12 hpi	PRR
LOC_Os08g07760	OsSERK1	-0.191099	0.036	0.04	1	Fiber	24 hpi	PRR
LOC_Os08g07760	OsSERK1	0.764522	0.047	0.023	5.02222e-23	Mesophyll	24 hpi	PRR
LOC_Os08g07760	OsSERK1	0.835991	0.052	0.031	1	Guard cell	48 hpi	PRR
LOC_Os08g07760	OsSERK1	1.9648	0.079	0.021	1	Mestome sheath	24 hpi	PRR
LOC_Os08g07760	OsSERK1	0.237565	0.056	0.037	1	Fiber	48 hpi	PRR
LOC_Os08g07760	OsSERK1	1.25875	0.101	0.056	1	Large parenchyma	12 hpi	PRR
LOC_Os08g07760	OsSERK1	0.0125732	0.071	0.047	1	Large parenchyma	48 hpi	PRR
LOC_Os08g07760	OsSERK1	0.0691466	0.046	0.037	1	Epidermis	24 hpi	PRR
LOC_Os08g07760	OsSERK1	-0.312785	0.034	0.057	1	Fiber	12 hpi	PRR
LOC_Os08g07760	OsSERK1	-0.457456	0.066	0.081	1	Phloem	24 hpi	PRR
LOC_Os08g07760	OsSERK1	-0.480886	0.052	0.088	1	Epidermis	12 hpi	PRR
LOC_Os08g07760	OsSERK1	0.361937	0.104	0.06	1	Procambium	48 hpi	PRR
LOC_Os08g07760	OsSERK1	1.29473	0.097	0.035	2.30416e-14	Mestome sheath	48 hpi	PRR
LOC_Os08g07760	OsSERK1	0.594354	0.074	0.036	0.123547	Epidermis	48 hpi	PRR
LOC_Os08g07760	OsSERK1	-0.444968	0.074	0.117	1	Procambium	12 hpi	PRR
LOC_Os08g07760	OsSERK1	0.467457	0.094	0.076	1	Phloem	12 hpi	PRR
LOC_Os08g07760	OsSERK1	-0.55067	0.098	0.103	1	Phloem	48 hpi	PRR
LOC_Os08g07760	OsSERK1	0.649588	0.076	0.038	2.00382e-41	Mesophyll	48 hpi	PRR
LOC_Os08g07760	OsSERK1	0.292757	0.064	0.067	1	Mesophyll	12 hpi	PRR
LOC_Os08g07760	OsSERK1	0.22353	0.073	0.088	1	Guard cell	12 hpi	PRR
LOC_Os08g07760	OsSERK1	0.0807871	0.078	0.052	1	Xylem	48 hpi	PRR
LOC_Os08g07760	OsSERK1	0.124368	0.043	0.019	1	Guard cell	24 hpi	PRR
LOC_Os08g07760	OsSERK1	-0.212594	0.079	0.119	1	Mestome sheath	12 hpi	PRR
LOC_Os08g07760	OsSERK1	1.1888	0.079	0.034	1	Procambium	24 hpi	PRR
LOC_Os08g07760	OsSERK1	0.287333	0.047	0.042	1	Xylem	24 hpi	PRR
LOC_Os08g07760	OsSERK1	-0.586493	0.057	0.104	0.48632	Xylem	12 hpi	PRR
LOC_Os08g07760	OsSERK1	-0.375324	0.068	0.036	1	Large parenchyma	24 hpi	PRR
LOC_Os03g54900	LOC_Os03g54900	0.26967	0.077	0.052	1	Fiber	24 hpi	PRR
LOC_Os03g54900	LOC_Os03g54900	0.197288	0.119	0.126	1	Procambium	12 hpi	PRR
LOC_Os03g54900	LOC_Os03g54900	0.524961	0.086	0.076	1	Xylem	12 hpi	PRR
LOC_Os03g54900	LOC_Os03g54900	0.174661	0.112	0.099	1	Large parenchyma	12 hpi	PRR
LOC_Os03g54900	LOC_Os03g54900	0.176711	0.075	0.067	1	Phloem	12 hpi	PRR
LOC_Os03g54900	LOC_Os03g54900	-0.148999	0.073	0.094	1	Guard cell	12 hpi	PRR
LOC_Os03g54900	LOC_Os03g54900	0.77528	0.091	0.057	1	Mestome sheath	24 hpi	PRR
LOC_Os03g54900	LOC_Os03g54900	-0.101934	0.108	0.133	1	Mestome sheath	12 hpi	PRR
LOC_Os03g54900	LOC_Os03g54900	1.07983	0.061	0.031	1	Guard cell	24 hpi	PRR
LOC_Os03g54900	LOC_Os03g54900	-1.01903	0.074	0.098	1	Large parenchyma	24 hpi	PRR
LOC_Os03g54900	LOC_Os03g54900	0.0765633	0.066	0.049	0.00189675	Mesophyll	24 hpi	PRR
LOC_Os03g54900	LOC_Os03g54900	0.448349	0.093	0.084	1	Mesophyll	12 hpi	PRR
LOC_Os03g54900	LOC_Os03g54900	0.418307	0.104	0.06	0.00629251	Xylem	48 hpi	PRR
LOC_Os03g54900	LOC_Os03g54900	0.38887	0.114	0.072	0.461643	Fiber	48 hpi	PRR
LOC_Os03g54900	LOC_Os03g54900	0.125844	0.065	0.051	1	Xylem	24 hpi	PRR
LOC_Os03g54900	LOC_Os03g54900	-0.149255	0.075	0.063	1	Epidermis	24 hpi	PRR
LOC_Os03g54900	LOC_Os03g54900	-0.0768785	0.064	0.049	1	Phloem	24 hpi	PRR
LOC_Os03g54900	LOC_Os03g54900	0.304392	0.098	0.06	4.37359e-29	Mesophyll	48 hpi	PRR
LOC_Os03g54900	LOC_Os03g54900	0.582477	0.124	0.066	0.82573	Procambium	48 hpi	PRR
LOC_Os03g54900	LOC_Os03g54900	0.118427	0.109	0.066	1	Epidermis	48 hpi	PRR
LOC_Os03g54900	LOC_Os03g54900	1.03109	0.095	0.037	1	Procambium	24 hpi	PRR
LOC_Os03g54900	LOC_Os03g54900	0.298698	0.133	0.103	1	Large parenchyma	48 hpi	PRR
LOC_Os03g54900	LOC_Os03g54900	0.29045	0.107	0.121	1	Epidermis	12 hpi	PRR
LOC_Os03g54900	LOC_Os03g54900	-0.00750928	0.1	0.077	1	Guard cell	48 hpi	PRR
LOC_Os03g54900	LOC_Os03g54900	1.11968	0.146	0.055	9.39134e-22	Mestome sheath	48 hpi	PRR
LOC_Os03g54900	LOC_Os03g54900	0.513608	0.126	0.119	1	Fiber	12 hpi	PRR
LOC_Os03g54900	LOC_Os03g54900	0.489315	0.081	0.045	1	Phloem	48 hpi	PRR
LOC_Os04g01310	OsSDRLK-21	-0.618205	0.009	0.01	1	Fiber	48 hpi	PRR
LOC_Os04g01310	OsSDRLK-21	0.0459274	0.009	0.008	1	Xylem	24 hpi	PRR
LOC_Os04g01310	OsSDRLK-21	2.41595	0.018	0.002	1	Epidermis	24 hpi	PRR
LOC_Os04g01310	OsSDRLK-21	1.803	0.031	0.009	1	Large parenchyma	48 hpi	PRR
LOC_Os04g01310	OsSDRLK-21	4.97164	0.056	0	1	Large parenchyma	12 hpi	PRR
LOC_Os04g01310	OsSDRLK-21	0.908466	0.005	0.002	1	Epidermis	12 hpi	PRR
LOC_Os04g01310	OsSDRLK-21	-0.279061	0.011	0.012	1	Phloem	48 hpi	PRR
LOC_Os04g01310	OsSDRLK-21	0.48849	0.029	0.018	1	Xylem	48 hpi	PRR
LOC_Os04g01310	OsSDRLK-21	-0.281912	0.005	0.007	1	Fiber	24 hpi	PRR
LOC_Os04g01310	OsSDRLK-21	0.264861	0.02	0.012	1	Procambium	48 hpi	PRR
LOC_Os04g01310	OsSDRLK-21	-0.3567	0.011	0.01	1	Procambium	24 hpi	PRR
LOC_Os04g01310	OsSDRLK-21	0.975668	0.011	0.007	1	Xylem	12 hpi	PRR
LOC_Os04g01310	OsSDRLK-21	3.13654	0.031	0.004	1	Phloem	24 hpi	PRR
LOC_Os04g01310	OsSDRLK-21	-1.90797	0	0.006	1	Guard cell	12 hpi	PRR
LOC_Os04g01310	OsSDRLK-21	1.37881	0.007	0.002	0.00100358	Mesophyll	12 hpi	PRR
LOC_Os04g01310	OsSDRLK-21	1.34839	0.017	0	1	Guard cell	24 hpi	PRR
LOC_Os04g01310	OsSDRLK-21	1.82181	0.026	0.006	8.6102e-05	Mestome sheath	48 hpi	PRR
LOC_Os04g01310	OsSDRLK-21	1.4817	0.02	0.009	1	Procambium	12 hpi	PRR
LOC_Os04g01310	OsSDRLK-21	1.42775	0.006	0	1	Large parenchyma	24 hpi	PRR
LOC_Os04g01310	OsSDRLK-21	-1.25777	0.002	0.009	1	Phloem	12 hpi	PRR
LOC_Os04g01310	OsSDRLK-21	0.490112	0.012	0.006	0.000166477	Mesophyll	48 hpi	PRR
LOC_Os04g01310	OsSDRLK-21	0.305874	0.006	0.004	1	Mesophyll	24 hpi	PRR
LOC_Os04g01310	OsSDRLK-21	0.185757	0.016	0.021	1	Mestome sheath	12 hpi	PRR
LOC_Os04g01310	OsSDRLK-21	1.04159	0.007	0	1	Guard cell	48 hpi	PRR
LOC_Os04g01310	OsSDRLK-21	0.0300415	0.013	0.014	1	Epidermis	48 hpi	PRR
LOC_Os04g01310	OsSDRLK-21	2.01582	0.006	0	1	Fiber	12 hpi	PRR
LOC_Os04g01310	OsSDRLK-21	1.31089	0.011	0.005	1	Mestome sheath	24 hpi	PRR
LOC_Os02g19530	LOC_Os02g19530	0	0	0	1	Guard cell	24 hpi	PRR
LOC_Os02g19530	LOC_Os02g19530	0.684404	0.006	0.006	1	Procambium	12 hpi	PRR
LOC_Os02g19530	LOC_Os02g19530	1.58678	0.005	0	1	Procambium	48 hpi	PRR
LOC_Os02g19530	LOC_Os02g19530	-0.419495	0.02	0.032	1	Fiber	12 hpi	PRR
LOC_Os02g19530	LOC_Os02g19530	-0.574569	0	0.001	1	Phloem	24 hpi	PRR
LOC_Os02g19530	LOC_Os02g19530	0.478395	0.009	0.004	1	Fiber	48 hpi	PRR
LOC_Os02g19530	LOC_Os02g19530	0.771686	0.004	0	1	Large parenchyma	48 hpi	PRR
LOC_Os02g19530	LOC_Os02g19530	0.0137977	0.002	0.001	1	Epidermis	48 hpi	PRR
LOC_Os02g19530	LOC_Os02g19530	0.485295	0.002	0	1	Mesophyll	48 hpi	PRR
LOC_Os02g19530	LOC_Os02g19530	1.6053	0.009	0.002	1	Epidermis	24 hpi	PRR
LOC_Os02g19530	LOC_Os02g19530	0.573047	0.001	0	1	Mestome sheath	24 hpi	PRR
LOC_Os02g19530	LOC_Os02g19530	0.429159	0.001	0.001	1	Xylem	24 hpi	PRR
LOC_Os02g19530	LOC_Os02g19530	1.96537	0.01	0.001	0.00152454	Mestome sheath	48 hpi	PRR
LOC_Os02g19530	LOC_Os02g19530	0.922085	0.006	0.007	1	Mestome sheath	12 hpi	PRR
LOC_Os02g19530	LOC_Os02g19530	0.0149552	0	0	1	Mesophyll	24 hpi	PRR
LOC_Os02g19530	LOC_Os02g19530	0	0	0	1	Guard cell	48 hpi	PRR
LOC_Os02g19530	LOC_Os02g19530	-0.210937	0	0.006	1	Guard cell	12 hpi	PRR
LOC_Os02g19530	LOC_Os02g19530	-0.765567	0.002	0.005	1	Mesophyll	12 hpi	PRR
LOC_Os02g19530	LOC_Os02g19530	0	0	0	1	Large parenchyma	24 hpi	PRR
LOC_Os02g19530	LOC_Os02g19530	1.42655	0.007	0.002	1	Fiber	24 hpi	PRR
LOC_Os02g19530	LOC_Os02g19530	-1.17902	0.01	0.033	1	Epidermis	12 hpi	PRR
LOC_Os02g19530	LOC_Os02g19530	0.397853	0.001	0	1	Xylem	48 hpi	PRR
LOC_Os02g19530	LOC_Os02g19530	-1.36288	0.002	0.005	1	Phloem	12 hpi	PRR
LOC_Os02g19530	LOC_Os02g19530	0.132261	0.002	0.004	1	Xylem	12 hpi	PRR
LOC_Os02g19530	LOC_Os02g19530	1.25087	0.002	0	1	Procambium	24 hpi	PRR
LOC_Os02g19530	LOC_Os02g19530	0	0	0	1	Large parenchyma	12 hpi	PRR
LOC_Os02g19530	LOC_Os02g19530	0.751781	0.002	0	1	Phloem	48 hpi	PRR
LOC_Os04g01320	OsSDRLK-22	1.62049	0.01	0.001	2.84498e-18	Mesophyll	48 hpi	PRR
LOC_Os04g01320	OsSDRLK-22	2.51389	0.014	0.003	1	Procambium	24 hpi	PRR
LOC_Os04g01320	OsSDRLK-22	2.4806	0.007	0	1	Epidermis	24 hpi	PRR
LOC_Os04g01320	OsSDRLK-22	2.59967	0.01	0	1	Phloem	48 hpi	PRR
LOC_Os04g01320	OsSDRLK-22	1.49997	0.013	0.003	1	Procambium	12 hpi	PRR
LOC_Os04g01320	OsSDRLK-22	1.62314	0.018	0.004	1	Procambium	48 hpi	PRR
LOC_Os04g01320	OsSDRLK-22	1.61383	0.004	0	1	Mestome sheath	24 hpi	PRR
LOC_Os04g01320	OsSDRLK-22	0.757636	0.002	0.001	1	Xylem	12 hpi	PRR
LOC_Os04g01320	OsSDRLK-22	0.66094	0.006	0.009	1	Large parenchyma	24 hpi	PRR
LOC_Os04g01320	OsSDRLK-22	1.37578	0.01	0	1	Guard cell	12 hpi	PRR
LOC_Os04g01320	OsSDRLK-22	0.659072	0.008	0.004	1	Phloem	12 hpi	PRR
LOC_Os04g01320	OsSDRLK-22	2.41252	0.011	0.001	1	Fiber	24 hpi	PRR
LOC_Os04g01320	OsSDRLK-22	0.417501	0.003	0.003	1	Epidermis	12 hpi	PRR
LOC_Os04g01320	OsSDRLK-22	1.7486	0.009	0.001	1	Epidermis	48 hpi	PRR
LOC_Os04g01320	OsSDRLK-22	1.41401	0.007	0.001	1	Phloem	24 hpi	PRR
LOC_Os04g01320	OsSDRLK-22	2.67332	0.013	0	1	Large parenchyma	48 hpi	PRR
LOC_Os04g01320	OsSDRLK-22	0	0	0	1	Guard cell	24 hpi	PRR
LOC_Os04g01320	OsSDRLK-22	1.97813	0.019	0.002	5.60843e-07	Mestome sheath	48 hpi	PRR
LOC_Os04g01320	OsSDRLK-22	1.52939	0.007	0.001	1.76929e-11	Mesophyll	24 hpi	PRR
LOC_Os04g01320	OsSDRLK-22	0.827274	0.01	0	1	Mestome sheath	12 hpi	PRR
LOC_Os04g01320	OsSDRLK-22	-0.41831	0.001	0.005	1	Fiber	12 hpi	PRR
LOC_Os04g01320	OsSDRLK-22	0.92895	0.012	0.002	1	Xylem	48 hpi	PRR
LOC_Os04g01320	OsSDRLK-22	1.03767	0.007	0	1	Guard cell	48 hpi	PRR
LOC_Os04g01320	OsSDRLK-22	1.59357	0.009	0.001	1	Fiber	48 hpi	PRR
LOC_Os04g01320	OsSDRLK-22	2.58893	0.007	0	1	Xylem	24 hpi	PRR
LOC_Os04g01320	OsSDRLK-22	0	0	0	1	Large parenchyma	12 hpi	PRR
LOC_Os04g01320	OsSDRLK-22	0.555705	0.004	0.002	1	Mesophyll	12 hpi	PRR
LOC_Os07g38810	SIT3	2.2169	0.041	0.008	0.0109163	Xylem	24 hpi	PRR
LOC_Os07g38810	SIT3	1.7642	0.009	0.001	1	Epidermis	24 hpi	PRR
LOC_Os07g38810	SIT3	0.736287	0.005	0.001	0.0774843	Mesophyll	24 hpi	PRR
LOC_Os07g38810	SIT3	0.797143	0.006	0.002	1	Phloem	48 hpi	PRR
LOC_Os07g38810	SIT3	2.46675	0.025	0.006	1	Procambium	12 hpi	PRR
LOC_Os07g38810	SIT3	4.33018	0.035	0	1	Procambium	24 hpi	PRR
LOC_Os07g38810	SIT3	0.876292	0.004	0.001	1	Phloem	24 hpi	PRR
LOC_Os07g38810	SIT3	-4.41874	0	0.019	1	Large parenchyma	48 hpi	PRR
LOC_Os07g38810	SIT3	1.83409	0.01	0.002	1	Epidermis	12 hpi	PRR
LOC_Os07g38810	SIT3	0.0656332	0.011	0.008	1	Xylem	12 hpi	PRR
LOC_Os07g38810	SIT3	2.62585	0.012	0	1	Mestome sheath	24 hpi	PRR
LOC_Os07g38810	SIT3	2.41908	0.018	0.002	2.35709e-05	Mestome sheath	48 hpi	PRR
LOC_Os07g38810	SIT3	0.489355	0.012	0.008	1	Epidermis	48 hpi	PRR
LOC_Os07g38810	SIT3	-1.13712	0.004	0.01	1	Guard cell	48 hpi	PRR
LOC_Os07g38810	SIT3	-2.7624	0	0.006	1	Guard cell	24 hpi	PRR
LOC_Os07g38810	SIT3	2.26189	0.019	0.007	1	Mestome sheath	12 hpi	PRR
LOC_Os07g38810	SIT3	0.353746	0.005	0.003	1	Mesophyll	48 hpi	PRR
LOC_Os07g38810	SIT3	-2.07525	0	0.014	1	Large parenchyma	12 hpi	PRR
LOC_Os07g38810	SIT3	1.00295	0.019	0.006	1	Fiber	48 hpi	PRR
LOC_Os07g38810	SIT3	0.525356	0.031	0.022	1	Fiber	12 hpi	PRR
LOC_Os07g38810	SIT3	0.891659	0.057	0.027	0.049729	Xylem	48 hpi	PRR
LOC_Os07g38810	SIT3	3.09994	0.025	0	1	Large parenchyma	24 hpi	PRR
LOC_Os07g38810	SIT3	-0.457474	0.005	0.006	1	Guard cell	12 hpi	PRR
LOC_Os07g38810	SIT3	0.848048	0.003	0.001	1	Mesophyll	12 hpi	PRR
LOC_Os07g38810	SIT3	0.80565	0.005	0.004	1	Phloem	12 hpi	PRR
LOC_Os07g38810	SIT3	-0.640442	0.008	0.013	1	Fiber	24 hpi	PRR
LOC_Os07g38810	SIT3	2.31631	0.054	0.012	0.0981772	Procambium	48 hpi	PRR
LOC_Os08g24310	LOC_Os08g24310	2.10478	0.009	0	1	Guard cell	24 hpi	PRR
LOC_Os08g24310	LOC_Os08g24310	0.570983	0.002	0	0.0552386	Mesophyll	24 hpi	PRR
LOC_Os08g24310	LOC_Os08g24310	1.10719	0.001	0	1	Epidermis	24 hpi	PRR
LOC_Os08g24310	LOC_Os08g24310	3.23991	0.013	0	1	Phloem	24 hpi	PRR
LOC_Os08g24310	LOC_Os08g24310	-0.295657	0.002	0.003	1	Epidermis	12 hpi	PRR
LOC_Os08g24310	LOC_Os08g24310	1.43918	0.009	0.002	1	Phloem	48 hpi	PRR
LOC_Os08g24310	LOC_Os08g24310	0	0	0	1	Guard cell	48 hpi	PRR
LOC_Os08g24310	LOC_Os08g24310	1.10462	0.008	0.003	1	Procambium	12 hpi	PRR
LOC_Os08g24310	LOC_Os08g24310	-1.05387	0	0.005	1	Phloem	12 hpi	PRR
LOC_Os08g24310	LOC_Os08g24310	3.13915	0.037	0.003	0.145357	Procambium	48 hpi	PRR
LOC_Os08g24310	LOC_Os08g24310	2.79853	0.009	0	1	Xylem	24 hpi	PRR
LOC_Os08g24310	LOC_Os08g24310	0.343627	0.002	0.001	1	Mesophyll	48 hpi	PRR
LOC_Os08g24310	LOC_Os08g24310	0.0732564	0.009	0.004	1	Fiber	48 hpi	PRR
LOC_Os08g24310	LOC_Os08g24310	1.89506	0.006	0	1	Mestome sheath	24 hpi	PRR
LOC_Os08g24310	LOC_Os08g24310	2.38329	0.026	0.003	1	Procambium	24 hpi	PRR
LOC_Os08g24310	LOC_Os08g24310	1.0955	0.005	0.001	1	Epidermis	48 hpi	PRR
LOC_Os08g24310	LOC_Os08g24310	0.579618	0.009	0.004	1	Fiber	12 hpi	PRR
LOC_Os08g24310	LOC_Os08g24310	0	0	0	1	Guard cell	12 hpi	PRR
LOC_Os08g24310	LOC_Os08g24310	0.997098	0.003	0.002	1	Xylem	12 hpi	PRR
LOC_Os08g24310	LOC_Os08g24310	3.74031	0.018	0	1	Fiber	24 hpi	PRR
LOC_Os08g24310	LOC_Os08g24310	1.94147	0.006	0	1	Mestome sheath	12 hpi	PRR
LOC_Os08g24310	LOC_Os08g24310	2.65684	0.012	0	3.14563e-06	Mestome sheath	48 hpi	PRR
LOC_Os08g24310	LOC_Os08g24310	0	0	0	1	Large parenchyma	48 hpi	PRR
LOC_Os08g24310	LOC_Os08g24310	-1.62732	0	0.014	1	Large parenchyma	12 hpi	PRR
LOC_Os08g24310	LOC_Os08g24310	0.950749	0.006	0	1	Large parenchyma	24 hpi	PRR
LOC_Os08g24310	LOC_Os08g24310	1.75078	0.008	0.001	1	Xylem	48 hpi	PRR
LOC_Os08g24310	LOC_Os08g24310	-0.107122	0.004	0.003	1	Mesophyll	12 hpi	PRR
LOC_Os01g47840	OsSDRLK-2	1.05633	0.003	0	1	Fiber	12 hpi	PRR
LOC_Os01g47840	OsSDRLK-2	3.00733	0.019	0.001	8.88199e-11	Mestome sheath	48 hpi	PRR
LOC_Os01g47840	OsSDRLK-2	1.481	0.005	0.001	1	Fiber	48 hpi	PRR
LOC_Os01g47840	OsSDRLK-2	0.952509	0.002	0	1	Phloem	24 hpi	PRR
LOC_Os01g47840	OsSDRLK-2	2.3084	0.017	0.003	1	Procambium	24 hpi	PRR
LOC_Os01g47840	OsSDRLK-2	0	0	0	1	Large parenchyma	48 hpi	PRR
LOC_Os01g47840	OsSDRLK-2	-1.33969	0	0.005	1	Mestome sheath	24 hpi	PRR
LOC_Os01g47840	OsSDRLK-2	1.47446	0.005	0	1	Guard cell	12 hpi	PRR
LOC_Os01g47840	OsSDRLK-2	1.53274	0.006	0.001	1	Xylem	24 hpi	PRR
LOC_Os01g47840	OsSDRLK-2	-0.948561	0	0.001	1	Fiber	24 hpi	PRR
LOC_Os01g47840	OsSDRLK-2	-2.391	0	0.005	1	Guard cell	48 hpi	PRR
LOC_Os01g47840	OsSDRLK-2	0.316369	0.002	0.001	1	Mesophyll	48 hpi	PRR
LOC_Os01g47840	OsSDRLK-2	0.389865	0.003	0.001	1	Epidermis	12 hpi	PRR
LOC_Os01g47840	OsSDRLK-2	1.63658	0.009	0.001	1	Epidermis	48 hpi	PRR
LOC_Os01g47840	OsSDRLK-2	1.00977	0.003	0	1	Epidermis	24 hpi	PRR
LOC_Os01g47840	OsSDRLK-2	0.290745	0.002	0.001	1	Xylem	12 hpi	PRR
LOC_Os01g47840	OsSDRLK-2	0.841601	0.003	0	1	Procambium	12 hpi	PRR
LOC_Os01g47840	OsSDRLK-2	0	0	0	1	Guard cell	24 hpi	PRR
LOC_Os01g47840	OsSDRLK-2	0	0	0	1	Large parenchyma	12 hpi	PRR
LOC_Os01g47840	OsSDRLK-2	1.98623	0.006	0	1	Large parenchyma	24 hpi	PRR
LOC_Os01g47840	OsSDRLK-2	0.00930478	0.001	0.001	1	Mesophyll	12 hpi	PRR
LOC_Os01g47840	OsSDRLK-2	1.22604	0.004	0.001	1	Phloem	48 hpi	PRR
LOC_Os01g47840	OsSDRLK-2	0.192424	0.002	0	1	Phloem	12 hpi	PRR
LOC_Os01g47840	OsSDRLK-2	2.14519	0.013	0.001	0.5563	Xylem	48 hpi	PRR
LOC_Os01g47840	OsSDRLK-2	3.49172	0.02	0	1	Procambium	48 hpi	PRR
LOC_Os01g47840	OsSDRLK-2	2.01401	0.006	0	1	Mestome sheath	12 hpi	PRR
LOC_Os01g47840	OsSDRLK-2	-0.0676043	0.001	0.001	1	Mesophyll	24 hpi	PRR
LOC_Os06g38670	LOC_Os06g38670	0.427136	0.002	0.001	1	Epidermis	12 hpi	PRR
LOC_Os06g38670	LOC_Os06g38670	0.888123	0.003	0	0.00413745	Mesophyll	24 hpi	PRR
LOC_Os06g38670	LOC_Os06g38670	-1.39783	0	0.006	1	Guard cell	12 hpi	PRR
LOC_Os06g38670	LOC_Os06g38670	1.24955	0.001	0	1	Epidermis	24 hpi	PRR
LOC_Os06g38670	LOC_Os06g38670	1.93394	0.009	0.001	1	Phloem	24 hpi	PRR
LOC_Os06g38670	LOC_Os06g38670	2.13639	0.011	0	1	Large parenchyma	12 hpi	PRR
LOC_Os06g38670	LOC_Os06g38670	0.567003	0.004	0.003	1	Mesophyll	12 hpi	PRR
LOC_Os06g38670	LOC_Os06g38670	1.88817	0.005	0	1	Epidermis	48 hpi	PRR
LOC_Os06g38670	LOC_Os06g38670	1.61923	0.006	0	1	Mestome sheath	24 hpi	PRR
LOC_Os06g38670	LOC_Os06g38670	-0.603608	0	0.006	1	Guard cell	24 hpi	PRR
LOC_Os06g38670	LOC_Os06g38670	0.541474	0.003	0.002	1	Fiber	12 hpi	PRR
LOC_Os06g38670	LOC_Os06g38670	1.02004	0.005	0	1	Phloem	12 hpi	PRR
LOC_Os06g38670	LOC_Os06g38670	0.468208	0.006	0.002	1	Phloem	48 hpi	PRR
LOC_Os06g38670	LOC_Os06g38670	1.45554	0.007	0.001	1	Fiber	48 hpi	PRR
LOC_Os06g38670	LOC_Os06g38670	0.742085	0.009	0.003	1	Xylem	24 hpi	PRR
LOC_Os06g38670	LOC_Os06g38670	1.36195	0.003	0	1	Fiber	24 hpi	PRR
LOC_Os06g38670	LOC_Os06g38670	3.13803	0.035	0.003	1	Procambium	24 hpi	PRR
LOC_Os06g38670	LOC_Os06g38670	2.85223	0.019	0.001	6.37887e-10	Mestome sheath	48 hpi	PRR
LOC_Os06g38670	LOC_Os06g38670	0.830213	0.003	0.002	1	Xylem	12 hpi	PRR
LOC_Os06g38670	LOC_Os06g38670	0.833767	0.004	0.001	0.00693363	Mesophyll	48 hpi	PRR
LOC_Os06g38670	LOC_Os06g38670	1.81597	0.004	0	1	Large parenchyma	48 hpi	PRR
LOC_Os06g38670	LOC_Os06g38670	1.26642	0.024	0.009	1	Xylem	48 hpi	PRR
LOC_Os06g38670	LOC_Os06g38670	2.19942	0.007	0	1	Guard cell	48 hpi	PRR
LOC_Os06g38670	LOC_Os06g38670	0.576397	0.003	0	1	Mestome sheath	12 hpi	PRR
LOC_Os06g38670	LOC_Os06g38670	2.79293	0.015	0	1	Procambium	12 hpi	PRR
LOC_Os06g38670	LOC_Os06g38670	0	0	0	1	Large parenchyma	24 hpi	PRR
LOC_Os06g38670	LOC_Os06g38670	2.06159	0.036	0.006	1	Procambium	48 hpi	PRR
LOC_Os08g03020	RLK	0	0	0	1	Guard cell	12 hpi	PRR
LOC_Os08g03020	RLK	0.522255	0.012	0.006	1	Epidermis	48 hpi	PRR
LOC_Os08g03020	RLK	2.06221	0.012	0.001	2.53822e-26	Mesophyll	12 hpi	PRR
LOC_Os08g03020	RLK	1.86298	0.004	0	1	Fiber	12 hpi	PRR
LOC_Os08g03020	RLK	2.72357	0.007	0	1	Xylem	24 hpi	PRR
LOC_Os08g03020	RLK	2.65286	0.013	0	0.0719513	Xylem	48 hpi	PRR
LOC_Os08g03020	RLK	1.8642	0.009	0	1	Guard cell	24 hpi	PRR
LOC_Os08g03020	RLK	1.35284	0.005	0	1	Phloem	12 hpi	PRR
LOC_Os08g03020	RLK	1.54223	0.007	0.001	1	Xylem	12 hpi	PRR
LOC_Os08g03020	RLK	1.75734	0.027	0.004	1	Epidermis	12 hpi	PRR
LOC_Os08g03020	RLK	0.201198	0.002	0	1	Phloem	24 hpi	PRR
LOC_Os08g03020	RLK	0	0	0	1	Large parenchyma	24 hpi	PRR
LOC_Os08g03020	RLK	1.49491	0.012	0.004	1	Procambium	48 hpi	PRR
LOC_Os08g03020	RLK	1.50413	0.011	0	1	Large parenchyma	12 hpi	PRR
LOC_Os08g03020	RLK	1.50575	0.008	0.001	1	Fiber	48 hpi	PRR
LOC_Os08g03020	RLK	1.16766	0.008	0.001	1.74614e-13	Mesophyll	48 hpi	PRR
LOC_Os08g03020	RLK	2.0122	0.007	0	1	Guard cell	48 hpi	PRR
LOC_Os08g03020	RLK	1.83213	0.006	0	1	Mestome sheath	24 hpi	PRR
LOC_Os08g03020	RLK	0.977622	0.007	0.001	1	Fiber	24 hpi	PRR
LOC_Os08g03020	RLK	1.96979	0.028	0.006	1	Procambium	12 hpi	PRR
LOC_Os08g03020	RLK	2.26666	0.006	0	1	Procambium	24 hpi	PRR
LOC_Os08g03020	RLK	3.54177	0.029	0.001	4.12576e-18	Mestome sheath	48 hpi	PRR
LOC_Os08g03020	RLK	1.89009	0.022	0.007	1	Mestome sheath	12 hpi	PRR
LOC_Os08g03020	RLK	1.27702	0.012	0.005	1	Epidermis	24 hpi	PRR
LOC_Os08g03020	RLK	-0.392108	0.004	0.002	1	Phloem	48 hpi	PRR
LOC_Os08g03020	RLK	1.09342	0.004	0	2.95646e-06	Mesophyll	24 hpi	PRR
LOC_Os08g03020	RLK	1.43136	0.004	0	1	Large parenchyma	48 hpi	PRR
LOC_Os06g35200	LOC_Os06g35200	3.52358	0.022	0	1	Mestome sheath	24 hpi	PRR
LOC_Os06g35200	LOC_Os06g35200	1.58435	0.013	0.002	4.27928e-18	Mesophyll	24 hpi	PRR
LOC_Os06g35200	LOC_Os06g35200	1.2128	0.005	0.001	1	Fiber	48 hpi	PRR
LOC_Os06g35200	LOC_Os06g35200	0.656302	0.026	0.013	1	Xylem	48 hpi	PRR
LOC_Os06g35200	LOC_Os06g35200	2.48922	0.021	0.002	2.11715e-09	Mestome sheath	48 hpi	PRR
LOC_Os06g35200	LOC_Os06g35200	0.435632	0.013	0.005	1	Large parenchyma	48 hpi	PRR
LOC_Os06g35200	LOC_Os06g35200	0.804758	0.006	0.001	1	Epidermis	48 hpi	PRR
LOC_Os06g35200	LOC_Os06g35200	-1.00465	0.004	0.004	1	Phloem	48 hpi	PRR
LOC_Os06g35200	LOC_Os06g35200	0.372792	0.006	0.004	1	Fiber	12 hpi	PRR
LOC_Os06g35200	LOC_Os06g35200	0.311276	0.015	0.005	1	Guard cell	48 hpi	PRR
LOC_Os06g35200	LOC_Os06g35200	-2.68756	0	0.014	1	Large parenchyma	12 hpi	PRR
LOC_Os06g35200	LOC_Os06g35200	2.59611	0.016	0.001	1	Epidermis	24 hpi	PRR
LOC_Os06g35200	LOC_Os06g35200	1.30791	0.011	0.003	1	Fiber	24 hpi	PRR
LOC_Os06g35200	LOC_Os06g35200	3.84552	0.025	0	1	Procambium	24 hpi	PRR
LOC_Os06g35200	LOC_Os06g35200	3.63602	0.02	0	1	Phloem	24 hpi	PRR
LOC_Os06g35200	LOC_Os06g35200	1.15917	0.015	0.006	1	Procambium	12 hpi	PRR
LOC_Os06g35200	LOC_Os06g35200	3.05652	0.022	0.001	1	Procambium	48 hpi	PRR
LOC_Os06g35200	LOC_Os06g35200	0.440261	0.006	0.009	1	Large parenchyma	24 hpi	PRR
LOC_Os06g35200	LOC_Os06g35200	0.495018	0.073	0.057	1	Xylem	12 hpi	PRR
LOC_Os06g35200	LOC_Os06g35200	4.82067	0.041	0	1	Mestome sheath	12 hpi	PRR
LOC_Os06g35200	LOC_Os06g35200	0.326446	0.015	0.011	1	Phloem	12 hpi	PRR
LOC_Os06g35200	LOC_Os06g35200	1.07686	0.006	0.001	2.66363e-05	Mesophyll	48 hpi	PRR
LOC_Os06g35200	LOC_Os06g35200	1.08492	0.031	0.006	1	Guard cell	12 hpi	PRR
LOC_Os06g35200	LOC_Os06g35200	-0.229963	0.021	0.025	1	Xylem	24 hpi	PRR
LOC_Os06g35200	LOC_Os06g35200	0.0959079	0.017	0.006	1	Guard cell	24 hpi	PRR
LOC_Os06g35200	LOC_Os06g35200	-0.139568	0.001	0.003	1	Epidermis	12 hpi	PRR
LOC_Os06g35200	LOC_Os06g35200	1.13141	0.015	0.007	1.9179e-06	Mesophyll	12 hpi	PRR
LOC_Os04g58700	LOC_Os04g58700	0.576729	0.015	0.013	1	Fiber	12 hpi	PRR
LOC_Os04g58700	LOC_Os04g58700	-0.601741	0.014	0.031	1	Epidermis	12 hpi	PRR
LOC_Os04g58700	LOC_Os04g58700	1.12807	0.022	0.005	1	Guard cell	48 hpi	PRR
LOC_Os04g58700	LOC_Os04g58700	-1.37238	0	0.006	1	Guard cell	12 hpi	PRR
LOC_Os04g58700	LOC_Os04g58700	2.70871	0.022	0.001	5.84365e-05	Xylem	48 hpi	PRR
LOC_Os04g58700	LOC_Os04g58700	0.794569	0.002	0	1	Phloem	24 hpi	PRR
LOC_Os04g58700	LOC_Os04g58700	2.53643	0.012	0	1.23843e-32	Mesophyll	24 hpi	PRR
LOC_Os04g58700	LOC_Os04g58700	2.50786	0.013	0	1	Large parenchyma	48 hpi	PRR
LOC_Os04g58700	LOC_Os04g58700	-0.249274	0.007	0.006	1	Epidermis	24 hpi	PRR
LOC_Os04g58700	LOC_Os04g58700	-1.59847	0.019	0.056	1	Mestome sheath	12 hpi	PRR
LOC_Os04g58700	LOC_Os04g58700	3.1985	0.016	0	1	Mestome sheath	24 hpi	PRR
LOC_Os04g58700	LOC_Os04g58700	2.6937	0.025	0.001	7.75146e-63	Mesophyll	48 hpi	PRR
LOC_Os04g58700	LOC_Os04g58700	2.30199	0.008	0.001	1	Xylem	24 hpi	PRR
LOC_Os04g58700	LOC_Os04g58700	-2.5695	0	0.042	1	Large parenchyma	12 hpi	PRR
LOC_Os04g58700	LOC_Os04g58700	-0.167695	0.015	0.02	1	Mesophyll	12 hpi	PRR
LOC_Os04g58700	LOC_Os04g58700	0.199093	0.014	0.016	1	Xylem	12 hpi	PRR
LOC_Os04g58700	LOC_Os04g58700	2.09895	0.007	0	1	Fiber	24 hpi	PRR
LOC_Os04g58700	LOC_Os04g58700	-0.0582804	0.018	0.021	1	Procambium	12 hpi	PRR
LOC_Os04g58700	LOC_Os04g58700	2.16449	0.016	0.001	0.0172546	Fiber	48 hpi	PRR
LOC_Os04g58700	LOC_Os04g58700	1.26238	0.013	0.003	1	Procambium	24 hpi	PRR
LOC_Os04g58700	LOC_Os04g58700	2.5085	0.026	0	1	Guard cell	24 hpi	PRR
LOC_Os04g58700	LOC_Os04g58700	2.21681	0.011	0.002	1	Phloem	48 hpi	PRR
LOC_Os04g58700	LOC_Os04g58700	0	0	0	1	Large parenchyma	24 hpi	PRR
LOC_Os04g58700	LOC_Os04g58700	-0.228655	0.012	0.016	1	Phloem	12 hpi	PRR
LOC_Os04g58700	LOC_Os04g58700	2.95412	0.026	0.001	6.04467e-16	Mestome sheath	48 hpi	PRR
LOC_Os04g58700	LOC_Os04g58700	1.18229	0.027	0.005	0.0152975	Epidermis	48 hpi	PRR
LOC_Os04g58700	LOC_Os04g58700	2.96055	0.018	0	1	Procambium	48 hpi	PRR
LOC_Os01g53920	OsASLRK	3.33129	0.159	0.02	7.0026e-26	Xylem	24 hpi	PRR
LOC_Os01g53920	OsASLRK	4.12719	0.184	0.014	5.5832e-09	Procambium	24 hpi	PRR
LOC_Os01g53920	OsASLRK	0.251531	0.011	0.008	1	Epidermis	48 hpi	PRR
LOC_Os01g53920	OsASLRK	1.34519	0.037	0.015	1	Guard cell	48 hpi	PRR
LOC_Os01g53920	OsASLRK	-0.91547	0.014	0.023	1	Phloem	12 hpi	PRR
LOC_Os01g53920	OsASLRK	-1.45504	0.01	0.042	0.00256031	Xylem	12 hpi	PRR
LOC_Os01g53920	OsASLRK	0.234214	0.01	0.007	1	Mesophyll	48 hpi	PRR
LOC_Os01g53920	OsASLRK	3.28248	0.066	0.005	4.34715e-06	Phloem	24 hpi	PRR
LOC_Os01g53920	OsASLRK	2.29625	0.096	0.017	8.30594e-36	Mestome sheath	48 hpi	PRR
LOC_Os01g53920	OsASLRK	1.18019	0.062	0.025	1	Procambium	48 hpi	PRR
LOC_Os01g53920	OsASLRK	2.01767	0.061	0.006	1	Guard cell	24 hpi	PRR
LOC_Os01g53920	OsASLRK	4.92574	0.062	0	1	Large parenchyma	24 hpi	PRR
LOC_Os01g53920	OsASLRK	-0.768802	0.063	0.112	1	Mestome sheath	12 hpi	PRR
LOC_Os01g53920	OsASLRK	-0.608454	0.006	0.009	1	Phloem	48 hpi	PRR
LOC_Os01g53920	OsASLRK	3.2247	0.022	0	1	Large parenchyma	12 hpi	PRR
LOC_Os01g53920	OsASLRK	0	0	0	1	Large parenchyma	48 hpi	PRR
LOC_Os01g53920	OsASLRK	-0.409316	0.006	0.013	1	Epidermis	12 hpi	PRR
LOC_Os01g53920	OsASLRK	2.78582	0.048	0.003	0.000406608	Epidermis	24 hpi	PRR
LOC_Os01g53920	OsASLRK	-1.6702	0.021	0.046	1	Procambium	12 hpi	PRR
LOC_Os01g53920	OsASLRK	-0.794765	0.008	0.015	1	Fiber	12 hpi	PRR
LOC_Os01g53920	OsASLRK	2.79509	0.063	0.007	5.1896e-139	Mesophyll	24 hpi	PRR
LOC_Os01g53920	OsASLRK	-0.765703	0.011	0.023	7.66315e-09	Mesophyll	12 hpi	PRR
LOC_Os01g53920	OsASLRK	-0.497756	0.012	0.014	1	Fiber	48 hpi	PRR
LOC_Os01g53920	OsASLRK	-0.793332	0.016	0.033	1	Guard cell	12 hpi	PRR
LOC_Os01g53920	OsASLRK	-0.784376	0.022	0.028	1	Xylem	48 hpi	PRR
LOC_Os01g53920	OsASLRK	2.05275	0.209	0.057	0.0248202	Mestome sheath	24 hpi	PRR
LOC_Os01g53920	OsASLRK	3.43654	0.077	0.005	1.16256e-10	Fiber	24 hpi	PRR

## Sheet: Supplementary Table 2d
Supplementary Table 2d Mean expression levels of NLRs genes discovered in this study. Mean expression levels of NLRs genes were detected in each annotated cell type from rice cells. The cells were divided into nine different cell types for each sample during infected at 0, 12, 24, and 48 hpi.
ID	gene name	Mesophyll Mock 0 hpi	Mesophyll Mock 12 hpi	Mesophyll Mock 24 hpi	Mesophyll Mock 48 hpi	Mesophyll M.o 12 hpi	Mesophyll M.o 24 hpi	Mesophyll M.o 48 hpi	Xylem Mock 0 hpi	Xylem Mock 12 hpi	Xylem Mock 24 hpi	Xylem Mock 48 hpi	Xylem M.o 12 hpi	Xylem M.o 24 hpi	Xylem M.o 48 hpi	Fiber Mock 0 hpi	Fiber Mock 12 hpi	Fiber Mock 24 hpi	Fiber Mock 48hpi	Fiber M.o 12 hpi	Fiber M.o 24 hpi	Fiber M.o 48 hpi	Procambium Mock 0 hpi	Procambium Mock 12 hpi	Procambium Mock 24 hpi	Procambium Mock 48 hpi	Procambium M.o 12 hpi	Procambium M.o 24 hpi	Procambium M.o 48 hpi	Mestome sheath Mock 0 hpi	Mestome sheath Mock 12 hpi	Mestome sheath Mock 24 hpi	Mestome sheath Mock 48 hpi	Mestome sheath M.o 12 hpi	Mestome sheath M.o 24 hpi	Mestome sheath M.o 48 hpi	Epidermis Mock 0 hpi	Epidermis Mock 12 hpi	Epidermis Mock 24hpi	Epidermis Mock 48 hpi	Epidermis M.o 12 hpi	Epidermis M.o 24 hpi	Epidermis M.o 48 hpi	Guard cell Mock 0 hpi	Guard cell Mock 12 hpi	Guard cell Mock 24 hpi	Guard cell Mock 48 hpi	Guard cell M.o 12 hpi	Guard cell M.o 24 hpi
LOC_Os01g02280	LOC_Os01g02280	0.0681766	0	0	0	0.0264656	0	0.023768	0.143543	0	0	0	0.478356	0	0.0505467	0.66542	0	0	0	0	0	0	0	0	0	0	0	0	0	0	0	0	0	0	0	0	0.340579	0	0	0	0	0	0.119823	0	0	0	0	0	0
LOC_Os01g21240	LOC_Os01g21240	0.940792	0.414917	0.152503	0.462196	0.995952	0.491596	0.230213	1.78738	1.04324	0	0.414215	1.8708	1.3193	0.717621	2.03424	0.961862	0.682163	0.799552	3.38412	1.89418	0	0.869963	0.763189	0	0	0.664071	0.141596	0.314766	0.764037	0	0	1.04284	0	0	0.277256	1.21522	3.56393	0.837085	3.2766	0.456298	0	0.491167	2.16659	2.14504	0	0	0.836548	1.75543
LOC_Os01g25630	LOC_Os01g25630	0.626793	0.408905	0	0.0559098	0.327226	0.100629	0.0550915	0.506513	0.889171	0	0	0.237001	0	0.150232	1.01092	0	0	0	0.57895	0	0	0.67132	0.284474	0	0	0.127858	0	0.0627527	0	0	0	0	3.47523	0	0	0.5528	0.187769	0	0.140585	1.68436	0	0.370151	0.617507	0.285819	0	0	0.792172	0
LOC_Os01g57270	LOC_Os01g57270	1.61851	1.43577	0.551762	0.197459	1.9788	0.772371	1.45189	3.52423	2.20636	1.39331	0.671934	5.22721	2.64536	1.8577	3.38068	3.47842	0	1.24191	1.87606	2.47362	3.05067	4.10219	2.77045	0	0	3.91902	0.764989	1.46368	2.45134	0	0	0.249201	8.35664	1.78488	3.22717	1.07775	1.41093	0.902789	0.129289	1.65619	0.434021	2.91951	1.93627	1.88845	0	0.359492	1.80429	0
LOC_Os02g18070	LOC_Os02g18070	2.48245	9.44457	0.517805	3.61502	4.31215	4.88775	10.4192	5.52292	6.20531	0	4.74632	6.19676	7.22241	17.518	2.04031	2.83406	0	2.26138	2.94977	3.16126	8.51863	12.1473	6.9325	0	6.79047	16.1842	25.5769	26.3016	17.3904	11.5288	10.9236	4.82324	51.7531	11.8013	44.5588	1.60279	3.03547	0.386568	1.15823	5.61771	1.26906	5.74939	2.1858	4.94475	0	4.8028	4.99909	2.32754
LOC_Os02g25900	LOC_Os02g25900	2.41339	2.4589	1.60952	1.6986	6.20703	1.92581	1.75597	12.0502	12.2098	3.90061	5.55767	15.797	4.50946	6.04929	23.0911	24.8896	6.63561	11.4085	38.0006	9.02718	14.7102	1.44969	4.51985	4.24797	2.21874	6.52621	0.716308	1.44519	1.04537	1.49904	0	1.19473	1.19699	1.73668	1.4195	20.5755	21.8441	14.572	6.23905	28.6665	6.21123	15.3528	13.699	3.01074	2.55431	7.17705	11.5276	2.51182
LOC_Os02g30150	LOC_Os02g30150	1.7493	0.56486	0.825291	0.942629	0.502298	0.168541	0.122086	8.12737	0.381875	2.20754	2.13807	0.820251	0.906914	1.02498	2.31853	1.31004	0.914146	2.03214	0.790472	0	0	1.90117	0	0	0	0.277614	0	0.0255027	0.878658	0	1.49708	0.891244	0	0.454889	0	1.5694	0.147046	1.17543	1.97255	0	0.51455	0	2.00529	0	2.18292	0	0.159389	0
LOC_Os02g35210	LOC_Os02g35210	1.46348	0.619923	0.260888	0.218646	0.679002	0.260466	0.484932	1.63113	2.02607	0	0	1.1864	0	0.585568	1.32091	1.05705	0	0.642458	1.28537	0.754911	1.2607	1.91112	0.655866	1.59207	0.717948	1.17687	1.33074	0.642113	0.896796	1.31522	0	0.330801	2.01261	0	1.00268	0.886934	1.46684	0	0	0	0	1.08196	1.79601	0.339834	0	0	0.379064	0
LOC_Os03g20840	LOC_Os03g20840	2.4721	1.13054	1.2774	3.05208	2.33758	3.695	2.78329	3.09951	0.7051	3.76766	4.62213	2.99838	5.48229	7.33184	6.54494	3.42271	1.31479	4.07324	8.94904	4.47666	5.6523	5.74483	1.73424	0	1.38712	2.40346	3.7511	5.06149	11.7948	3.6544	3.8484	2.63153	81.8091	11.4352	19.0864	4.79793	0.532224	1.68712	5.51825	6.9035	5.66945	2.05809	3.53689	0.174374	1.12259	5.15296	3.32864	2.49958
LOC_Os06g03500	LOC_Os06g03500	0.626102	0.269961	0	0	0.321311	0	0.0374911	0.983445	0.408174	0	0	1.52152	0	0	0.739729	0.190187	0	0	0	0	0	0	0	0	0	0.521186	0	0	0.592934	0	0	0	0	0	0	0.456588	0.461337	0	0	0.856426	0	0	0.492521	0.0492767	0	0	0.0835621	0
LOC_Os06g06390	LOC_Os06g06390	1.24587	0.985664	0.88547	0.614486	0.69319	0.977701	0.6451	1.81546	1.13086	0.930521	0.809101	0.786358	0	0.856518	2.45622	0.47504	0.681719	1.26459	1.50858	1.1751	0.457799	3.25911	0	2.03394	1.16779	3.2605	1.38928	0.121609	0.850129	2.37605	0	1.22296	0.666234	1.08576	1.37771	4.43141	1.41614	0.661143	0.670921	2.53907	1.0032	0.558974	0.739476	0.263037	3.27972	2.02947	1.4474	0
LOC_Os06g17920	LOC_Os06g17920	1.90142	1.1514	0.87782	1.59788	2.00375	0.144965	0.221507	3.12442	1.51702	0.766479	2.64641	2.38823	0	0.877284	4.38274	2.65904	0	1.61274	1.55104	0	0.414327	3.32678	0	1.08074	1.07137	1.70759	0	0.448668	0.908666	1.18989	0	1.53343	0.0963139	1.46623	0.379443	2.91441	0.361627	2.72838	0.481721	4.45993	0	0.210238	1.09628	0	1.46531	3.46769	1.67444	0
LOC_Os06g41670	LOC_Os06g41670	0.926078	0.305774	0.173121	0.0737604	0.96467	0.0440465	0.06878	1.85353	0.260857	0	0	1.78628	0	0.209805	1.50692	2.49476	1.69601	0	2.0206	1.19284	1.53629	1.41907	0	0	0.695241	0.50132	0	0	0	0	0	0	0	0	0	2.59896	1.36023	0	0.151023	1.21134	0	1.3399	0.629576	1.57645	0	0.345572	1.52989	0
LOC_Os07g08890	LOC_Os07g08890	1.6528	0.72357	0.556433	0.906338	0.701902	0.417328	0.932789	2.43445	2.87614	3.08275	1.00457	1.49341	0.71194	2.50762	2.50498	3.2422	4.17515	1.246	1.31562	1.50248	0.942594	1.149	1.09218	2.53062	2.16642	4.08309	0.603542	1.60729	2.6056	0	0	0.597763	1.29576	0.593566	0.225596	2.03094	2.4356	1.80564	1.88078	0.935824	0	2.01524	1.80453	0.393492	0.826815	1.07748	1.15781	0
LOC_Os08g07330	LOC_Os08g07330	37.8877	16.6985	19.0524	30.274	42.3688	33.0944	19.5828	51.6401	23.4559	23.654	47.918	63.6658	53.4241	45.0756	23.115	17.6233	24.5327	23.872	44.734	37.0179	28.9762	43.7111	33.0446	25.1391	34.4237	51.0681	43.4643	29.5302	47.7192	18.134	30.6907	47.6287	81.0175	47.8988	51.5875	31.1401	24.1512	11.6164	24.4935	52.985	23.5691	23.4557	27.448	14.8319	14.9016	32.9839	35.2491	36.6731
LOC_Os08g07774	LOC_Os08g07774	120.888	70.4264	75.5499	109.517	237.137	161.58	108.896	160.036	123.306	112.429	144.028	335.12	243.349	154.43	60.5209	72.9645	68.5409	85.4765	275.011	132.046	120.556	146.291	97.7206	97.3478	137.257	285.993	181.99	129.299	156.703	164.531	93.0846	141.936	426.042	252.856	173.775	77.8776	63.4024	55.8199	83.6816	305.42	118.514	133.186	66.7948	53.9287	64.4355	89.072	217.396	107.022
LOC_Os08g07940	LOC_Os08g07940	1.13046	1.20349	0	0.0733364	1.34073	0.229254	0.092471	0.918854	0.606979	0	0	0.194828	0	0	1.62127	0.860151	0	0	2.71617	4.18351	0.82218	1.08457	0	0	0	1.94604	0	0.187562	0.893284	0	0	0	0.155116	0	0	3.19634	0.186397	0	0.626056	2.13242	0	1.15594	1.10668	0	0	0	1.74644	0
LOC_Os08g07950	LOC_Os08g07950	1.02602	1.26435	0.0385268	0.0576213	0.689478	0.0960815	0.110342	0.686992	0.930687	0	0.664569	0.932832	0	0	1.36897	2.55349	0	0.845028	0	0	3.40302	0.448402	1.67714	0	0	0.313256	0	0.191781	1.98396	4.75391	0	0	0	0	0	0.811657	0	0	0	0.705644	0	0	1.3226	1.34765	0	0	1.95705	0
LOC_Os08g09430	LOC_Os08g09430	0.324255	0.0732176	0	0.0356444	0.243576	0	0	0.616877	0	0	0	0.383625	0	0	0.538416	0	0	0	0.368517	0	0	0.129785	0	0	0	1.3769	0	0	0	0	0	0	0	0	0	0.452022	0.435075	0	0	0	0	0	0.10867	0.556799	0	0	0	0
LOC_Os08g14810	LOC_Os08g14810	0.681147	0.766732	0.421213	0.071938	0.785966	0.4235	0.377347	3.10044	1.90028	0.483779	0.130056	0.897498	0.408576	3.02863	6.29833	13.2234	9.93506	3.23109	13.9353	6.36731	16.9767	0.496889	0	0	0.86303	0.846724	0.157286	1.10519	1.43784	0	0	0.479777	0.300606	0	1.19158	11.4346	8.87608	1.54194	3.17962	10.8053	8.80487	6.97103	0.695301	0.253775	0	0.78192	1.39893	0
LOC_Os08g30634	LOC_Os08g30634	12.1654	15.64	7.43	9.67965	25.9357	7.90791	10.4338	16.6533	20.1691	6.52668	17.7805	30.2026	7.62075	13.7673	14.3634	18.4667	9.69769	17.0866	19.3591	9.63607	12.6391	8.41885	10.8238	2.72309	12.9507	18.713	7.87954	8.80075	11.9619	12.6507	9.32134	11.2597	20.6438	10.1227	12.0459	14.8851	10.7453	13.2777	14.4242	16.7622	5.75059	12.1629	9.17671	6.98082	3.4899	12.1544	16.0077	7.49741
LOC_Os08g32880	LOC_Os08g32880	0.478069	0.407973	0.321706	0.531167	0.767127	0.239464	0.249376	0.989796	0.670557	0.717814	0.607988	0.883252	0	0.0678398	1.90965	0.537716	0	0	0.878626	0	0.301827	0.200199	1.20196	1.24342	0	0.213793	0.440849	0	0	0	0	0.302686	4.12487	1.65311	0.32716	0.721765	0.103537	0	0.542253	0.243886	0	0	1.05255	0	0	0	1.89765	0
LOC_Os11g11810	Os11gRGA5	0.0236092	0.0869161	0	0	0.273039	0.260167	0.11509	0.11937	0	0	0	1.33663	0.681323	0.0490504	0	0	0	0.454509	0	0	0.223139	0	0	0	0	0	0	0.119976	0	0	0	0	0.704372	0.400405	0	0.12482	0	0	0	0	0	0.0970886	0	0	0.476502	0	0	0
LOC_Os11g13440	LOC_Os11g13440	0.262161	0.137164	0	0.121079	0.0476734	0	0	0.263891	0.454612	0	0.217403	0	0	0	0.737116	0.366046	0	0	0	0	0	0.535278	0	0	0	0.284262	0	0	0.288382	0	0	0	0	0	0	0.326956	0.304489	0	0.89937	0	0	0	0.311921	0.358425	0	0	0	0
LOC_Os11g17330	LOC_Os11g17330	0.80538	0.939123	0.240787	0.220161	0.7113	0.0705357	0.180553	1.14538	1.78846	0	1.06687	0.241688	0	0.390639	11.4904	35.1423	6.94966	3.89351	13.2897	4.37497	9.1814	0.688357	0.257253	2.3825	0	1.48049	0.457392	0.154048	1.36175	0	0	0.303349	0	0	0.638212	0.589804	0.952302	0.936898	0.249742	1.68036	0	0.51573	0.694403	1.36485	0	0.519439	1.115	0
LOC_Os11g43320	LOC_Os11g43320	0.708352	0.50252	0.0711837	0.220003	0.498553	0.124307	0.0963819	0.904777	0.0329905	0	0.320582	0.319846	0.599883	0	0.859411	1.01183	0	0	0	0	0	0.209115	2.11516	0	0.637428	0.34738	0	0	0.425356	0	0	0.027019	1.6828	0.546995	0	1.22442	0	0	0	0.192447	0	0	0.214269	0	0	0.18208	0.426193	0
LOC_Os11g43420	LOC_Os11g43420	0.363166	0.283132	0	0	0.2508	0.126195	0	0.282582	0	0	0	0	0	0	0.132906	0.37557	0	0	0	0.431876	0	0	0	0	0	3.72996	0	0	0.879077	0.864508	0	0	0.802478	0	0	0.658058	0	0	0	0	1.17606	0	0	0.102872	0	0	0	0
LOC_Os11g45050	LOC_Os11g45050	3.3318	1.44532	1.42183	2.22002	4.51279	1.29092	5.8555	17.9243	11.3332	10.8235	20.6872	70.2547	15.9175	38.1831	1.54472	0.908161	0	3.6782	1.93242	1.02759	3.63529	5.80301	1.65273	0	1.34042	12.3684	2.23709	10.6388	3.45339	7.61645	0	3.17476	12.1717	1.33755	6.74907	0.585791	1.01487	1.42526	2.2495	3.59325	1.14542	5.8476	14.4814	3.11052	4.71346	9.92114	18.0405	4.61021
LOC_Os11g45090	LOC_Os11g45090	0.315279	0.277433	0	0	0.362461	0	0.0636073	0.187667	1.09428	0	0	0.565513	0	0.413863	0.4184	0.429856	0	0	0.511512	0	0	0.397114	0	0	0	0.717249	0	0.204885	0.388089	0	0	0	2.65435	0	0	0.138129	0.105761	0	0	1.9104	0	0	0	0	0	0	0.392581	0
LOC_Os11g45330	LOC_Os11g45330	0.470963	0.305951	0	0.0229293	0.67809	0	0.0389921	0.571883	0.345298	0	0.102257	0.453551	0	0	0.790004	0	0	0	0	0	0.5452	0.618814	0	0	0	0.657849	0	0	0.435215	0	0	0	0	0	0	0.618574	0.143321	0	0	0	0	0.335077	0.215597	2.03889	0	0	0	0
[truncated: 15 more columns]

## Sheet: Supplementary Table 2e
Supplementary Table 2d The dataset for NLRs fold changes were listed. Known NLR genes were expressed across different cell populations in the integrated snRNA-seq data at 12, 24, and 48 hpi.
ID	gene name	avg_log2FC	pct.1	pct.2	p adjust	cell type	inoculation	type
LOC_Os06g41480	LOC_Os06g41480	2.45499	0.022	0.007	1	Mestome sheath	12 hpi	NLR
LOC_Os06g41480	LOC_Os06g41480	0.577389	0.023	0.022	1	Fiber	12 hpi	NLR
LOC_Os06g41480	LOC_Os06g41480	1.13048	0.004	0	1	Large parenchyma	48 hpi	NLR
LOC_Os06g41480	LOC_Os06g41480	1.62047	0.012	0.002	2.58781e-14	Mesophyll	12 hpi	NLR
LOC_Os06g41480	LOC_Os06g41480	-0.431368	0.002	0.003	1	Mesophyll	24 hpi	NLR
LOC_Os06g41480	LOC_Os06g41480	1.30352	0.017	0.006	1	Fiber	24 hpi	NLR
LOC_Os06g41480	LOC_Os06g41480	-3.05319	0	0.015	1	Guard cell	48 hpi	NLR
LOC_Os06g41480	LOC_Os06g41480	0.800902	0.024	0.01	1	Fiber	48 hpi	NLR
LOC_Os06g41480	LOC_Os06g41480	1.6594	0.027	0.011	1	Epidermis	12 hpi	NLR
LOC_Os06g41480	LOC_Os06g41480	2.56966	0.011	0	1	Large parenchyma	12 hpi	NLR
LOC_Os06g41480	LOC_Os06g41480	0	0	0	1	Guard cell	24 hpi	NLR
LOC_Os06g41480	LOC_Os06g41480	1.23036	0.012	0.004	1	Phloem	12 hpi	NLR
LOC_Os06g41480	LOC_Os06g41480	0.85671	0.001	0	1	Mestome sheath	24 hpi	NLR
LOC_Os06g41480	LOC_Os06g41480	2.7877	0.012	0	1	Large parenchyma	24 hpi	NLR
LOC_Os06g41480	LOC_Os06g41480	-1.66353	0	0.011	1	Guard cell	12 hpi	NLR
LOC_Os06g41480	LOC_Os06g41480	0.769965	0.017	0.008	1	Epidermis	48 hpi	NLR
LOC_Os06g41480	LOC_Os06g41480	0.480886	0.009	0.007	1	Epidermis	24 hpi	NLR
LOC_Os06g41480	LOC_Os06g41480	-0.470644	0.003	0.004	1	Mesophyll	48 hpi	NLR
LOC_Os06g41480	LOC_Os06g41480	0.741161	0.01	0.006	1	Xylem	12 hpi	NLR
LOC_Os06g41480	LOC_Os06g41480	0.587328	0.004	0.002	1	Phloem	48 hpi	NLR
LOC_Os06g41480	LOC_Os06g41480	-1.24998	0.007	0.012	1	Procambium	48 hpi	NLR
LOC_Os06g41480	LOC_Os06g41480	-0.479841	0.002	0.004	1	Phloem	24 hpi	NLR
LOC_Os06g41480	LOC_Os06g41480	-0.748166	0.003	0.005	1	Xylem	24 hpi	NLR
LOC_Os06g41480	LOC_Os06g41480	-1.29902	0.002	0.007	1	Procambium	24 hpi	NLR
LOC_Os06g41480	LOC_Os06g41480	-1.06068	0.003	0.005	1	Mestome sheath	48 hpi	NLR
LOC_Os06g41480	LOC_Os06g41480	1.1906	0.027	0.012	1	Procambium	12 hpi	NLR
LOC_Os06g41480	LOC_Os06g41480	-1.71973	0.003	0.009	1	Xylem	48 hpi	NLR
LOC_Os07g29810	LOC_Os07g29810	0.310889	0.008	0.006	1	Xylem	24 hpi	NLR
LOC_Os07g29810	LOC_Os07g29810	0.251936	0.008	0.005	1	Mesophyll	48 hpi	NLR
LOC_Os07g29810	LOC_Os07g29810	0.375966	0.009	0.005	1	Mestome sheath	48 hpi	NLR
LOC_Os07g29810	LOC_Os07g29810	-0.482008	0.008	0.003	1	Procambium	24 hpi	NLR
LOC_Os07g29810	LOC_Os07g29810	0.306245	0.011	0.009	1	Procambium	48 hpi	NLR
LOC_Os07g29810	LOC_Os07g29810	1.49481	0.016	0.003	1	Fiber	48 hpi	NLR
LOC_Os07g29810	LOC_Os07g29810	0.253966	0.022	0.014	1	Large parenchyma	12 hpi	NLR
LOC_Os07g29810	LOC_Os07g29810	0.00895519	0.006	0.005	1	Mesophyll	24 hpi	NLR
LOC_Os07g29810	LOC_Os07g29810	1.84153	0.031	0.016	1	Epidermis	12 hpi	NLR
LOC_Os07g29810	LOC_Os07g29810	0.801286	0.007	0.003	1	Fiber	24 hpi	NLR
LOC_Os07g29810	LOC_Os07g29810	1.5064	0.025	0.013	1	Fiber	12 hpi	NLR
LOC_Os07g29810	LOC_Os07g29810	0.0463277	0.009	0.006	1	Guard cell	24 hpi	NLR
LOC_Os07g29810	LOC_Os07g29810	-0.164609	0.006	0.005	1	Mestome sheath	24 hpi	NLR
LOC_Os07g29810	LOC_Os07g29810	1.33284	0.011	0.004	1	Phloem	24 hpi	NLR
LOC_Os07g29810	LOC_Os07g29810	-1.31295	0.004	0.019	1	Large parenchyma	48 hpi	NLR
LOC_Os07g29810	LOC_Os07g29810	-0.140716	0.006	0.006	1	Epidermis	24 hpi	NLR
LOC_Os07g29810	LOC_Os07g29810	0.729481	0.017	0.007	1	Epidermis	48 hpi	NLR
LOC_Os07g29810	LOC_Os07g29810	-0.45682	0.007	0.005	1	Guard cell	48 hpi	NLR
LOC_Os07g29810	LOC_Os07g29810	1.08265	0.011	0.004	1	Xylem	48 hpi	NLR
LOC_Os07g29810	LOC_Os07g29810	0.105389	0.012	0.012	1	Phloem	48 hpi	NLR
LOC_Os07g29810	LOC_Os07g29810	1.66826	0.022	0.006	1	Xylem	12 hpi	NLR
LOC_Os07g29810	LOC_Os07g29810	1.26912	0.035	0.006	1	Procambium	12 hpi	NLR
LOC_Os07g29810	LOC_Os07g29810	1.89104	0.017	0.003	2.64899e-22	Mesophyll	12 hpi	NLR
LOC_Os07g29810	LOC_Os07g29810	3.32575	0.031	0	1	Guard cell	12 hpi	NLR
LOC_Os07g29810	LOC_Os07g29810	3.12804	0.024	0	1	Phloem	12 hpi	NLR
LOC_Os07g29810	LOC_Os07g29810	2.64496	0.025	0.007	1	Mestome sheath	12 hpi	NLR
LOC_Os07g29810	LOC_Os07g29810	-3.16313	0	0.009	1	Large parenchyma	24 hpi	NLR
LOC_Os11g17014	LOC_Os11g17014	-0.333687	0.008	0.008	1	Mestome sheath	48 hpi	NLR
LOC_Os11g17014	LOC_Os11g17014	-1.86584	0.001	0.006	1	Xylem	24 hpi	NLR
LOC_Os11g17014	LOC_Os11g17014	-1.07959	0.006	0.016	1	Mestome sheath	24 hpi	NLR
LOC_Os11g17014	LOC_Os11g17014	0.804816	0.004	0.005	1	Large parenchyma	48 hpi	NLR
LOC_Os11g17014	LOC_Os11g17014	-0.804541	0.006	0.008	1	Phloem	48 hpi	NLR
LOC_Os11g17014	LOC_Os11g17014	-0.646643	0.006	0.008	1	Epidermis	48 hpi	NLR
LOC_Os11g17014	LOC_Os11g17014	0.369289	0.004	0.002	1	Fiber	24 hpi	NLR
LOC_Os11g17014	LOC_Os11g17014	1.47889	0.007	0	1	Guard cell	48 hpi	NLR
LOC_Os11g17014	LOC_Os11g17014	4.10077	0.042	0	1	Guard cell	12 hpi	NLR
LOC_Os11g17014	LOC_Os11g17014	1.85283	0.018	0.003	1	Epidermis	12 hpi	NLR
LOC_Os11g17014	LOC_Os11g17014	1.29285	0.016	0.007	1	Mestome sheath	12 hpi	NLR
LOC_Os11g17014	LOC_Os11g17014	-0.0226138	0.008	0.006	1	Fiber	48 hpi	NLR
LOC_Os11g17014	LOC_Os11g17014	-1.07003	0.003	0.007	1	Epidermis	24 hpi	NLR
LOC_Os11g17014	LOC_Os11g17014	-3.67781	0	0.028	1	Large parenchyma	12 hpi	NLR
LOC_Os11g17014	LOC_Os11g17014	-0.605673	0.005	0.009	1	Procambium	48 hpi	NLR
LOC_Os11g17014	LOC_Os11g17014	-0.830563	0.006	0.009	1	Mesophyll	24 hpi	NLR
LOC_Os11g17014	LOC_Os11g17014	1.54611	0.011	0.002	1	Phloem	24 hpi	NLR
LOC_Os11g17014	LOC_Os11g17014	-2.45471	0	0.012	1	Guard cell	24 hpi	NLR
LOC_Os11g17014	LOC_Os11g17014	0.467707	0.009	0.008	1	Fiber	12 hpi	NLR
LOC_Os11g17014	LOC_Os11g17014	-0.174301	0.008	0.008	1	Mesophyll	48 hpi	NLR
LOC_Os11g17014	LOC_Os11g17014	-0.532688	0.006	0.014	1	Procambium	24 hpi	NLR
LOC_Os11g17014	LOC_Os11g17014	1.01055	0.021	0.009	3.04047e-09	Mesophyll	12 hpi	NLR
LOC_Os11g17014	LOC_Os11g17014	1.73536	0.016	0.007	1	Xylem	12 hpi	NLR
LOC_Os11g17014	LOC_Os11g17014	-0.211004	0.008	0.005	1	Phloem	12 hpi	NLR
LOC_Os11g17014	LOC_Os11g17014	2.02924	0.022	0.003	1	Procambium	12 hpi	NLR
LOC_Os11g17014	LOC_Os11g17014	2.00448	0.012	0	1	Large parenchyma	24 hpi	NLR
LOC_Os11g17014	LOC_Os11g17014	-0.212138	0.006	0.007	1	Xylem	48 hpi	NLR
LOC_Os02g25900	LOC_Os02g25900	0.447293	0.024	0.006	1	Procambium	12 hpi	NLR
LOC_Os02g25900	LOC_Os02g25900	0.104295	0.015	0.01	1	Xylem	48 hpi	NLR
LOC_Os02g25900	LOC_Os02g25900	0.340374	0.032	0.015	1	Fiber	48 hpi	NLR
LOC_Os02g25900	LOC_Os02g25900	-1.61245	0.002	0.007	1	Procambium	24 hpi	NLR
LOC_Os02g25900	LOC_Os02g25900	1.55425	0.067	0.056	1	Large parenchyma	12 hpi	NLR
LOC_Os02g25900	LOC_Os02g25900	4.04448	0.019	0	1	Large parenchyma	24 hpi	NLR
LOC_Os02g25900	LOC_Os02g25900	1.64316	0.035	0.013	1	Phloem	12 hpi	NLR
LOC_Os02g25900	LOC_Os02g25900	0.393101	0.018	0.01	1	Fiber	24 hpi	NLR
LOC_Os02g25900	LOC_Os02g25900	-0.396548	0.003	0.004	1	Procambium	48 hpi	NLR
LOC_Os02g25900	LOC_Os02g25900	1.45243	0.004	0	1	Mestome sheath	24 hpi	NLR
LOC_Os02g25900	LOC_Os02g25900	-0.0173528	0.004	0.004	1	Phloem	24 hpi	NLR
LOC_Os02g25900	LOC_Os02g25900	0.346595	0.032	0.027	1	Xylem	12 hpi	NLR
LOC_Os02g25900	LOC_Os02g25900	0.751916	0.026	0.011	1	Guard cell	12 hpi	NLR
LOC_Os02g25900	LOC_Os02g25900	0.165049	0.005	0.003	1	Mesophyll	24 hpi	NLR
LOC_Os02g25900	LOC_Os02g25900	0.168949	0.008	0.004	1	Xylem	24 hpi	NLR
LOC_Os02g25900	LOC_Os02g25900	0.377015	0.061	0.054	1	Epidermis	12 hpi	NLR
LOC_Os02g25900	LOC_Os02g25900	-1.11063	0.012	0.02	1	Epidermis	24 hpi	NLR
LOC_Os02g25900	LOC_Os02g25900	1.17566	0.031	0.014	1	Epidermis	48 hpi	NLR
LOC_Os02g25900	LOC_Os02g25900	0.591124	0.056	0.044	1	Fiber	12 hpi	NLR
LOC_Os02g25900	LOC_Os02g25900	0.140665	0.003	0.002	1	Mestome sheath	48 hpi	NLR
LOC_Os02g25900	LOC_Os02g25900	0.77418	0.031	0.023	1	Large parenchyma	48 hpi	NLR
LOC_Os02g25900	LOC_Os02g25900	1.05909	0.018	0.009	1.01068e-05	Mesophyll	12 hpi	NLR
LOC_Os02g25900	LOC_Os02g25900	-2.10126	0.017	0.012	1	Guard cell	24 hpi	NLR
LOC_Os02g25900	LOC_Os02g25900	-0.185841	0.006	0.007	1	Mestome sheath	12 hpi	NLR
LOC_Os02g25900	LOC_Os02g25900	-0.192453	0.015	0.011	1	Phloem	48 hpi	NLR
LOC_Os02g25900	LOC_Os02g25900	1.895	0.007	0.01	1	Guard cell	48 hpi	NLR
LOC_Os02g25900	LOC_Os02g25900	0.0303501	0.005	0.004	1	Mesophyll	48 hpi	NLR
LOC_Os12g36720	OsGNP12	-0.331235	0.036	0.032	1	Fiber	48 hpi	NLR
LOC_Os12g36720	OsGNP12	-0.617807	0.024	0.027	1	Phloem	48 hpi	NLR
LOC_Os12g36720	OsGNP12	0.00591394	0.043	0.03	1	Epidermis	48 hpi	NLR
LOC_Os12g36720	OsGNP12	0.136403	0.041	0.041	1	Fiber	12 hpi	NLR
LOC_Os12g36720	OsGNP12	0.787768	0.036	0.017	1	Guard cell	12 hpi	NLR
LOC_Os12g36720	OsGNP12	-0.19408	0.031	0.018	1	Large parenchyma	24 hpi	NLR
LOC_Os12g36720	OsGNP12	0.288612	0.013	0.01	1	Mestome sheath	24 hpi	NLR
LOC_Os12g36720	OsGNP12	-0.296517	0.035	0.033	1	Xylem	48 hpi	NLR
LOC_Os12g36720	OsGNP12	0.174669	0.02	0.014	1	Mesophyll	24 hpi	NLR
LOC_Os12g36720	OsGNP12	-0.00423906	0.017	0.01	1	Procambium	24 hpi	NLR
LOC_Os12g36720	OsGNP12	0.564535	0.033	0.019	1	Mestome sheath	48 hpi	NLR
LOC_Os12g36720	OsGNP12	1.05936	0.046	0.018	1	Procambium	12 hpi	NLR
LOC_Os12g36720	OsGNP12	0.842103	0.016	0.014	1	Mestome sheath	12 hpi	NLR
LOC_Os12g36720	OsGNP12	0.231645	0.033	0.029	1	Epidermis	24 hpi	NLR
LOC_Os12g36720	OsGNP12	0.604824	0.032	0.018	1	Phloem	12 hpi	NLR
LOC_Os12g36720	OsGNP12	-0.174511	0.041	0.031	1	Guard cell	48 hpi	NLR
LOC_Os12g36720	OsGNP12	-0.157214	0.044	0.038	1	Large parenchyma	48 hpi	NLR
LOC_Os12g36720	OsGNP12	0.218144	0.023	0.023	1	Xylem	12 hpi	NLR
LOC_Os12g36720	OsGNP12	0.452939	0.02	0.015	1	Phloem	24 hpi	NLR
LOC_Os12g36720	OsGNP12	0.753835	0.04	0.035	1	Epidermis	12 hpi	NLR
LOC_Os12g36720	OsGNP12	4.92134	0.061	0	1	Guard cell	24 hpi	NLR
LOC_Os12g36720	OsGNP12	-0.0361419	0.028	0.02	0.394265	Mesophyll	48 hpi	NLR
LOC_Os12g36720	OsGNP12	0.721663	0.038	0.018	1	Procambium	48 hpi	NLR
LOC_Os12g36720	OsGNP12	4.19802	0.079	0	1	Large parenchyma	12 hpi	NLR
LOC_Os12g36720	OsGNP12	-0.0201361	0.027	0.022	1	Xylem	24 hpi	NLR
LOC_Os12g36720	OsGNP12	1.03837	0.021	0.011	3.88039e-05	Mesophyll	12 hpi	NLR
LOC_Os12g36720	OsGNP12	-0.532421	0.022	0.022	1	Fiber	24 hpi	NLR
LOC_Os08g07330	LOC_Os08g07330	-0.0599579	0.053	0.043	1	Epidermis	48 hpi	NLR
LOC_Os08g07330	LOC_Os08g07330	1.29303	0.103	0.052	3.58283e-46	Mesophyll	12 hpi	NLR
LOC_Os08g07330	LOC_Os08g07330	0.317088	0.044	0.038	1	Large parenchyma	48 hpi	NLR
LOC_Os08g07330	LOC_Os08g07330	-0.603522	0.049	0.057	1	Mesophyll	48 hpi	NLR
LOC_Os08g07330	LOC_Os08g07330	1.19511	0.095	0.056	1	Phloem	12 hpi	NLR
LOC_Os08g07330	LOC_Os08g07330	1.10193	0.092	0.063	1	Epidermis	12 hpi	NLR
LOC_Os08g07330	LOC_Os08g07330	-0.331522	0.056	0.062	1	Phloem	48 hpi	NLR
LOC_Os08g07330	LOC_Os08g07330	-0.0863623	0.091	0.072	1	Xylem	48 hpi	NLR
LOC_Os08g07330	LOC_Os08g07330	2.0998	0.152	0.049	1	Mestome sheath	12 hpi	NLR
LOC_Os08g07330	LOC_Os08g07330	0.112913	0.091	0.07	1	Mestome sheath	48 hpi	NLR
LOC_Os08g07330	LOC_Os08g07330	0.62574	0.081	0.042	1	Mestome sheath	24 hpi	NLR
LOC_Os08g07330	LOC_Os08g07330	0.574336	0.059	0.032	1	Fiber	24 hpi	NLR
LOC_Os08g07330	LOC_Os08g07330	-0.214479	0.066	0.052	1	Procambium	48 hpi	NLR
LOC_Os08g07330	LOC_Os08g07330	1.24437	0.057	0.027	1	Phloem	24 hpi	NLR
LOC_Os08g07330	LOC_Os08g07330	0.481361	0.07	0.031	1	Guard cell	24 hpi	NLR
LOC_Os08g07330	LOC_Os08g07330	0.765763	0.066	0.032	1.60843e-31	Mesophyll	24 hpi	NLR
LOC_Os08g07330	LOC_Os08g07330	1.14242	0.077	0.035	0.462761	Xylem	24 hpi	NLR
LOC_Os08g07330	LOC_Os08g07330	0.612972	0.118	0.092	1	Procambium	12 hpi	NLR
LOC_Os08g07330	LOC_Os08g07330	1.40282	0.126	0.075	0.415837	Xylem	12 hpi	NLR
LOC_Os08g07330	LOC_Os08g07330	1.29616	0.077	0.045	1	Fiber	12 hpi	NLR
LOC_Os08g07330	LOC_Os08g07330	-0.553912	0.041	0.046	1	Guard cell	48 hpi	NLR
LOC_Os08g07330	LOC_Os08g07330	3.14554	0.079	0.028	1	Large parenchyma	12 hpi	NLR
LOC_Os08g07330	LOC_Os08g07330	2.12478	0.073	0.022	1	Guard cell	12 hpi	NLR
LOC_Os08g07330	LOC_Os08g07330	0.269298	0.057	0.039	1	Fiber	48 hpi	NLR
LOC_Os08g07330	LOC_Os08g07330	0.961546	0.045	0.019	1	Epidermis	24 hpi	NLR
LOC_Os08g07330	LOC_Os08g07330	-0.016888	0.031	0.027	1	Large parenchyma	24 hpi	NLR
LOC_Os08g07330	LOC_Os08g07330	0.766436	0.08	0.047	1	Procambium	24 hpi	NLR
LOC_Os10g33440	LOC_Os10g33440	0	0	0	1	Guard cell	48 hpi	NLR
LOC_Os10g33440	LOC_Os10g33440	1.59583	0.022	0.009	1	Epidermis	12 hpi	NLR
LOC_Os10g33440	LOC_Os10g33440	1.22139	0.035	0.014	8.52458e-23	Mesophyll	12 hpi	NLR
LOC_Os10g33440	LOC_Os10g33440	2.55507	0.009	0	1	Guard cell	24 hpi	NLR
LOC_Os10g33440	LOC_Os10g33440	0.630394	0.003	0.001	1	Mesophyll	48 hpi	NLR
LOC_Os10g33440	LOC_Os10g33440	2.36444	0.009	0	1	Large parenchyma	48 hpi	NLR
LOC_Os10g33440	LOC_Os10g33440	1.35867	0.034	0.014	1	Large parenchyma	12 hpi	NLR
LOC_Os10g33440	LOC_Os10g33440	0	0	0	1	Large parenchyma	24 hpi	NLR
LOC_Os10g33440	LOC_Os10g33440	1.18287	0.028	0.015	1	Xylem	12 hpi	NLR
LOC_Os10g33440	LOC_Os10g33440	2.33521	0.041	0.021	1	Procambium	12 hpi	NLR
LOC_Os10g33440	LOC_Os10g33440	0.348323	0.029	0.028	1	Mestome sheath	12 hpi	NLR
LOC_Os10g33440	LOC_Os10g33440	1.15402	0.032	0.014	1	Phloem	12 hpi	NLR
LOC_Os10g33440	LOC_Os10g33440	0.36586	0.001	0	1	Phloem	48 hpi	NLR
LOC_Os10g33440	LOC_Os10g33440	0.76637	0.005	0.002	1	Epidermis	48 hpi	NLR
LOC_Os10g33440	LOC_Os10g33440	2.27682	0.028	0.009	1	Fiber	12 hpi	NLR
LOC_Os10g33440	LOC_Os10g33440	-0.221143	0.001	0.001	1	Mestome sheath	48 hpi	NLR
LOC_Os10g33440	LOC_Os10g33440	1.26323	0.042	0.017	1	Guard cell	12 hpi	NLR
LOC_Os10g33440	LOC_Os10g33440	0.821141	0.005	0.002	1	Fiber	48 hpi	NLR
LOC_Os10g33440	LOC_Os10g33440	-0.354176	0.003	0.002	1	Xylem	24 hpi	NLR
LOC_Os10g33440	LOC_Os10g33440	-0.404345	0.005	0.003	1	Procambium	48 hpi	NLR
LOC_Os10g33440	LOC_Os10g33440	1.23216	0.004	0	1	Phloem	24 hpi	NLR
LOC_Os10g33440	LOC_Os10g33440	1.09803	0.007	0.002	1	Xylem	48 hpi	NLR
LOC_Os10g33440	LOC_Os10g33440	0.274573	0.002	0.001	1	Mesophyll	24 hpi	NLR
LOC_Os10g33440	LOC_Os10g33440	0.340916	0.001	0.001	1	Epidermis	24 hpi	NLR
LOC_Os10g33440	LOC_Os10g33440	0.643009	0.001	0	1	Mestome sheath	24 hpi	NLR
LOC_Os10g33440	LOC_Os10g33440	1.24583	0.002	0	1	Fiber	24 hpi	NLR
LOC_Os10g33440	LOC_Os10g33440	0.343082	0.001	0	1	Procambium	24 hpi	NLR
LOC_Os05g34220	LOC_Os05g34220	0.0679219	0.024	0.025	1	Epidermis	12 hpi	NLR
LOC_Os05g34220	LOC_Os05g34220	0.0101039	0.026	0.031	1	Fiber	12 hpi	NLR
LOC_Os05g34220	LOC_Os05g34220	0.414561	0.036	0.021	1	Fiber	48 hpi	NLR
LOC_Os05g34220	LOC_Os05g34220	-0.309005	0.022	0.009	1	Large parenchyma	48 hpi	NLR
LOC_Os05g34220	LOC_Os05g34220	0.113677	0.024	0.016	1	Fiber	24 hpi	NLR
LOC_Os05g34220	LOC_Os05g34220	-0.0307903	0.041	0.036	1	Epidermis	48 hpi	NLR
LOC_Os05g34220	LOC_Os05g34220	2.70562	0.032	0.007	1	Mestome sheath	12 hpi	NLR
LOC_Os05g34220	LOC_Os05g34220	0.724543	0.034	0.016	1	Mestome sheath	24 hpi	NLR
LOC_Os05g34220	LOC_Os05g34220	0.507546	0.012	0.013	1	Xylem	12 hpi	NLR
LOC_Os05g34220	LOC_Os05g34220	0.446576	0.035	0.017	1	Procambium	24 hpi	NLR
LOC_Os05g34220	LOC_Os05g34220	1.20857	0.02	0.006	2.66779e-21	Mesophyll	24 hpi	NLR
LOC_Os05g34220	LOC_Os05g34220	0.883616	0.038	0.018	1	Mestome sheath	48 hpi	NLR
LOC_Os05g34220	LOC_Os05g34220	1.04915	0.025	0.01	1	Xylem	24 hpi	NLR
LOC_Os05g34220	LOC_Os05g34220	2.13641	0.042	0.018	1	Procambium	12 hpi	NLR
LOC_Os05g34220	LOC_Os05g34220	0	0	0	1	Guard cell	12 hpi	NLR
LOC_Os05g34220	LOC_Os05g34220	0.63292	0.011	0.006	0.0209395	Mesophyll	12 hpi	NLR
LOC_Os05g34220	LOC_Os05g34220	2.08524	0.019	0.005	1	Guard cell	48 hpi	NLR
LOC_Os05g34220	LOC_Os05g34220	3.55741	0.022	0	1	Large parenchyma	12 hpi	NLR
LOC_Os05g34220	LOC_Os05g34220	0.144224	0.019	0.015	1	Phloem	48 hpi	NLR
LOC_Os05g34220	LOC_Os05g34220	1.26946	0.02	0.01	1	Phloem	24 hpi	NLR
LOC_Os05g34220	LOC_Os05g34220	1.98573	0.036	0.012	1	Epidermis	24 hpi	NLR
LOC_Os05g34220	LOC_Os05g34220	3.55665	0.037	0	1	Large parenchyma	24 hpi	NLR
LOC_Os05g34220	LOC_Os05g34220	-0.0121581	0.02	0.015	1	Mesophyll	48 hpi	NLR
LOC_Os05g34220	LOC_Os05g34220	-0.464909	0.005	0.007	1	Phloem	12 hpi	NLR
LOC_Os05g34220	LOC_Os05g34220	4.12372	0.043	0	1	Guard cell	24 hpi	NLR
LOC_Os05g34220	LOC_Os05g34220	-0.238443	0.026	0.023	1	Xylem	48 hpi	NLR
LOC_Os05g34220	LOC_Os05g34220	0.370852	0.038	0.022	1	Procambium	48 hpi	NLR
LOC_Os05g34230	LOC_Os05g34230	0.572511	0.062	0.055	1	Guard cell	12 hpi	NLR
LOC_Os05g34230	LOC_Os05g34230	0.928174	0.065	0.055	1	Epidermis	12 hpi	NLR
LOC_Os05g34230	LOC_Os05g34230	-0.512033	0.048	0.091	1	Mestome sheath	12 hpi	NLR
LOC_Os05g34230	LOC_Os05g34230	0.970531	0.062	0.024	1	Fiber	24 hpi	NLR
LOC_Os05g34230	LOC_Os05g34230	1.09583	0.077	0.043	1.03801e-25	Mesophyll	12 hpi	NLR
LOC_Os05g34230	LOC_Os05g34230	1.46686	0.055	0.018	0.12502	Xylem	24 hpi	NLR
LOC_Os05g34230	LOC_Os05g34230	1.02702	0.098	0.061	1	Procambium	12 hpi	NLR
LOC_Os05g34230	LOC_Os05g34230	0.17079	0.045	0.036	1	Epidermis	48 hpi	NLR
LOC_Os05g34230	LOC_Os05g34230	-0.274462	0.044	0.043	1	Xylem	48 hpi	NLR
LOC_Os05g34230	LOC_Os05g34230	1.3425	0.062	0.018	1	Large parenchyma	24 hpi	NLR
LOC_Os05g34230	LOC_Os05g34230	1.67589	0.061	0.014	0.0266366	Epidermis	24 hpi	NLR
LOC_Os05g34230	LOC_Os05g34230	0.415816	0.045	0.031	1	Guard cell	48 hpi	NLR
LOC_Os05g34230	LOC_Os05g34230	0.555226	0.052	0.033	1	Procambium	48 hpi	NLR
LOC_Os05g34230	LOC_Os05g34230	0.904893	0.052	0.019	1	Guard cell	24 hpi	NLR
LOC_Os05g34230	LOC_Os05g34230	2.0697	0.059	0.01	1	Mestome sheath	24 hpi	NLR
LOC_Os05g34230	LOC_Os05g34230	0.459212	0.071	0.039	1	Xylem	12 hpi	NLR
LOC_Os05g34230	LOC_Os05g34230	-1.47701	0.04	0.08	1	Large parenchyma	48 hpi	NLR
LOC_Os05g34230	LOC_Os05g34230	1.5422	0.06	0.015	2.62605e-79	Mesophyll	24 hpi	NLR
LOC_Os05g34230	LOC_Os05g34230	-0.0635808	0.047	0.04	1	Mesophyll	48 hpi	NLR
LOC_Os05g34230	LOC_Os05g34230	0.531449	0.058	0.056	1	Fiber	12 hpi	NLR
LOC_Os05g34230	LOC_Os05g34230	-0.238685	0.047	0.044	1	Mestome sheath	48 hpi	NLR
LOC_Os05g34230	LOC_Os05g34230	-0.301305	0.067	0.085	1	Large parenchyma	12 hpi	NLR
LOC_Os05g34230	LOC_Os05g34230	0.514976	0.046	0.029	1	Fiber	48 hpi	NLR
LOC_Os05g34230	LOC_Os05g34230	-0.156221	0.043	0.042	1	Phloem	48 hpi	NLR
LOC_Os05g34230	LOC_Os05g34230	0.705895	0.066	0.043	1	Phloem	12 hpi	NLR
LOC_Os05g34230	LOC_Os05g34230	0.692677	0.048	0.016	1	Phloem	24 hpi	NLR
LOC_Os05g34230	LOC_Os05g34230	1.05034	0.051	0.02	1	Procambium	24 hpi	NLR
LOC_Os11g38520	LOC_Os11g38520	1.63924	0.005	0.001	1	Epidermis	48 hpi	NLR
LOC_Os11g38520	LOC_Os11g38520	0.68561	0.082	0.036	0.650172	Phloem	48 hpi	NLR
LOC_Os11g38520	LOC_Os11g38520	0	0	0	1	Large parenchyma	12 hpi	NLR
LOC_Os11g38520	LOC_Os11g38520	-0.0176951	0.001	0.003	1	Procambium	24 hpi	NLR
LOC_Os11g38520	LOC_Os11g38520	0	0	0	1	Large parenchyma	24 hpi	NLR
LOC_Os11g38520	LOC_Os11g38520	-0.0820958	0.002	0.004	1	Fiber	12 hpi	NLR
LOC_Os11g38520	LOC_Os11g38520	3.37286	0.019	0	1	Guard cell	48 hpi	NLR
LOC_Os11g38520	LOC_Os11g38520	1.2043	0.009	0.001	1	Procambium	48 hpi	NLR
LOC_Os11g38520	LOC_Os11g38520	1.22092	0.009	0.002	1	Mestome sheath	48 hpi	NLR
LOC_Os11g38520	LOC_Os11g38520	2.06766	0.01	0.001	1	Xylem	48 hpi	NLR
LOC_Os11g38520	LOC_Os11g38520	-0.370967	0.001	0.001	1	Mesophyll	24 hpi	NLR
LOC_Os11g38520	LOC_Os11g38520	-1.32581	0.001	0.003	1	Epidermis	24 hpi	NLR
LOC_Os11g38520	LOC_Os11g38520	1.81726	0.011	0.002	1.29136e-17	Mesophyll	48 hpi	NLR
LOC_Os11g38520	LOC_Os11g38520	1.12236	0.101	0.063	1	Phloem	12 hpi	NLR
LOC_Os11g38520	LOC_Os11g38520	0	0	0	1	Guard cell	24 hpi	NLR
LOC_Os11g38520	LOC_Os11g38520	1.22819	0.004	0	1	Large parenchyma	48 hpi	NLR
LOC_Os11g38520	LOC_Os11g38520	-0.352176	0.001	0.001	1	Xylem	24 hpi	NLR
LOC_Os11g38520	LOC_Os11g38520	0.346466	0.002	0.004	1	Xylem	12 hpi	NLR
LOC_Os11g38520	LOC_Os11g38520	0	0	0	1	Procambium	12 hpi	NLR
LOC_Os11g38520	LOC_Os11g38520	1.23354	0.004	0.001	1	Fiber	24 hpi	NLR
LOC_Os11g38520	LOC_Os11g38520	0.900881	0.004	0.002	1	Epidermis	12 hpi	NLR
LOC_Os11g38520	LOC_Os11g38520	-0.263667	0.029	0.034	1	Phloem	24 hpi	NLR
LOC_Os11g38520	LOC_Os11g38520	0	0	0	1	Mestome sheath	12 hpi	NLR
LOC_Os11g38520	LOC_Os11g38520	-0.00200797	0.002	0.003	1	Mesophyll	12 hpi	NLR
LOC_Os11g38520	LOC_Os11g38520	0.500335	0.005	0.003	1	Fiber	48 hpi	NLR
LOC_Os11g38520	LOC_Os11g38520	0.417624	0.001	0	1	Mestome sheath	24 hpi	NLR
LOC_Os11g38520	LOC_Os11g38520	0	0	0	1	Guard cell	12 hpi	NLR
LOC_Os02g18070	LOC_Os02g18070	1.13658	0.021	0.022	1	Guard cell	12 hpi	NLR
LOC_Os02g18070	LOC_Os02g18070	2.07401	0.095	0.028	1	Mestome sheath	12 hpi	NLR
LOC_Os02g18070	LOC_Os02g18070	0.0131261	0.017	0.018	1	Phloem	12 hpi	NLR
LOC_Os02g18070	LOC_Os02g18070	1.15177	0.024	0.009	1	Phloem	48 hpi	NLR
LOC_Os02g18070	LOC_Os02g18070	0.0428964	0.007	0.01	1	Fiber	12 hpi	NLR
LOC_Os02g18070	LOC_Os02g18070	1.30705	0.027	0.007	5.17631e-36	Mesophyll	48 hpi	NLR
LOC_Os02g18070	LOC_Os02g18070	0.710579	0.004	0.001	1	Epidermis	24 hpi	NLR
LOC_Os02g18070	LOC_Os02g18070	3.22944	0.031	0	1	Large parenchyma	48 hpi	NLR
LOC_Os02g18070	LOC_Os02g18070	3.03956	0.015	0	1	Xylem	24 hpi	NLR
LOC_Os02g18070	LOC_Os02g18070	1.73446	0.004	0	1	Phloem	24 hpi	NLR
LOC_Os02g18070	LOC_Os02g18070	2.05702	0.005	0	1	Fiber	24 hpi	NLR
LOC_Os02g18070	LOC_Os02g18070	1.95573	0.012	0.001	1.41235e-25	Mesophyll	24 hpi	NLR
LOC_Os02g18070	LOC_Os02g18070	1.64491	0.02	0.003	0.461386	Epidermis	48 hpi	NLR
LOC_Os02g18070	LOC_Os02g18070	2.96784	0.085	0.008	1.7387e-43	Mestome sheath	48 hpi	NLR
LOC_Os02g18070	LOC_Os02g18070	3.62871	0.035	0	1	Guard cell	24 hpi	NLR
LOC_Os02g18070	LOC_Os02g18070	1.68822	0.038	0.01	5.52509e-05	Xylem	48 hpi	NLR
LOC_Os02g18070	LOC_Os02g18070	1.11524	0.043	0.037	1	Procambium	12 hpi	NLR
LOC_Os02g18070	LOC_Os02g18070	-0.0017127	0.016	0.02	1	Xylem	12 hpi	NLR
LOC_Os02g18070	LOC_Os02g18070	-1.79441	0.006	0.009	1	Large parenchyma	24 hpi	NLR
LOC_Os02g18070	LOC_Os02g18070	0.713594	0.013	0.012	1	Epidermis	12 hpi	NLR
LOC_Os02g18070	LOC_Os02g18070	0.0149721	0.022	0.028	1	Large parenchyma	12 hpi	NLR
LOC_Os02g18070	LOC_Os02g18070	1.8092	0.056	0.013	0.102606	Procambium	48 hpi	NLR
LOC_Os02g18070	LOC_Os02g18070	-0.975387	0.014	0.033	2.12999e-18	Mesophyll	12 hpi	NLR
LOC_Os02g18070	LOC_Os02g18070	2.57951	0.022	0	1	Guard cell	48 hpi	NLR
LOC_Os02g18070	LOC_Os02g18070	1.54527	0.021	0.004	0.216593	Fiber	48 hpi	NLR
LOC_Os02g18070	LOC_Os02g18070	0.102467	0.019	0.01	1	Mestome sheath	24 hpi	NLR
LOC_Os02g18070	LOC_Os02g18070	4.7321	0.046	0	1	Procambium	24 hpi	NLR
LOC_Os11g45180	LOC_Os11g45180	2.58054	0.014	0	1	Procambium	12 hpi	NLR
LOC_Os11g45180	LOC_Os11g45180	0	0	0	1	Fiber	24 hpi	NLR
LOC_Os11g45180	LOC_Os11g45180	0.936856	0.002	0	1	Procambium	24 hpi	NLR
LOC_Os11g45180	LOC_Os11g45180	2.87649	0.009	0	1	Large parenchyma	48 hpi	NLR
LOC_Os11g45180	LOC_Os11g45180	3.09056	0.019	0	1	Mestome sheath	12 hpi	NLR
LOC_Os11g45180	LOC_Os11g45180	0.468561	0.003	0.001	1	Xylem	24 hpi	NLR
LOC_Os11g45180	LOC_Os11g45180	0	0	0	1	Large parenchyma	24 hpi	NLR
LOC_Os11g45180	LOC_Os11g45180	2.75935	0.011	0	1	Large parenchyma	12 hpi	NLR
LOC_Os11g45180	LOC_Os11g45180	0	0	0	1	Phloem	24 hpi	NLR
LOC_Os11g45180	LOC_Os11g45180	1.11684	0.006	0.001	1.78603e-09	Mesophyll	48 hpi	NLR
LOC_Os11g45180	LOC_Os11g45180	1.25222	0.005	0	1	Epidermis	12 hpi	NLR
LOC_Os11g45180	LOC_Os11g45180	0.948841	0.003	0	1	Epidermis	48 hpi	NLR
LOC_Os11g45180	LOC_Os11g45180	0	0	0	1	Guard cell	24 hpi	NLR
LOC_Os11g45180	LOC_Os11g45180	1.85017	0.011	0.001	0.000383958	Mestome sheath	48 hpi	NLR
LOC_Os11g45180	LOC_Os11g45180	1.87256	0.013	0.002	2.99234e-19	Mesophyll	12 hpi	NLR
LOC_Os11g45180	LOC_Os11g45180	0	0	0	1	Epidermis	24 hpi	NLR
LOC_Os11g45180	LOC_Os11g45180	0.842077	0.012	0.005	1	Phloem	12 hpi	NLR
LOC_Os11g45180	LOC_Os11g45180	1.20909	0.003	0	1	Fiber	12 hpi	NLR
LOC_Os11g45180	LOC_Os11g45180	0.400067	0.005	0	1	Guard cell	12 hpi	NLR
LOC_Os11g45180	LOC_Os11g45180	1.2201	0.005	0.001	1	Xylem	48 hpi	NLR
LOC_Os11g45180	LOC_Os11g45180	1.84727	0.007	0	1	Procambium	48 hpi	NLR
LOC_Os11g45180	LOC_Os11g45180	0.991285	0.003	0	1	Fiber	48 hpi	NLR
LOC_Os11g45180	LOC_Os11g45180	1.69845	0.005	0	1	Mestome sheath	24 hpi	NLR
LOC_Os11g45180	LOC_Os11g45180	0.348872	0.001	0	1	Mesophyll	24 hpi	NLR
LOC_Os11g45180	LOC_Os11g45180	1.89817	0.007	0	1	Guard cell	48 hpi	NLR
LOC_Os11g45180	LOC_Os11g45180	1.62656	0.006	0	1	Phloem	48 hpi	NLR
LOC_Os11g45180	LOC_Os11g45180	2.31896	0.012	0.001	1	Xylem	12 hpi	NLR
LOC_Os09g14490	LOC_Os09g14490	1.1333	0.054	0.028	1	Mestome sheath	12 hpi	NLR
LOC_Os09g14490	LOC_Os09g14490	1.17576	0.002	0.001	1	Phloem	24 hpi	NLR
LOC_Os09g14490	LOC_Os09g14490	0.307331	0.022	0.014	1	Large parenchyma	48 hpi	NLR
LOC_Os09g14490	LOC_Os09g14490	0.234213	0.002	0	1	Phloem	12 hpi	NLR
LOC_Os09g14490	LOC_Os09g14490	0.944036	0.01	0	1	Guard cell	12 hpi	NLR
LOC_Os09g14490	LOC_Os09g14490	1.80501	0.008	0.002	1	Phloem	48 hpi	NLR
LOC_Os09g14490	LOC_Os09g14490	1.39946	0.018	0.01	1	Epidermis	12 hpi	NLR
LOC_Os09g14490	LOC_Os09g14490	-0.141417	0.022	0.019	1	Fiber	48 hpi	NLR
LOC_Os09g14490	LOC_Os09g14490	0.447528	0.045	0.036	1	Fiber	12 hpi	NLR
LOC_Os09g14490	LOC_Os09g14490	1.60953	0.009	0.006	1	Guard cell	24 hpi	NLR
LOC_Os09g14490	LOC_Os09g14490	0.881313	0.025	0.01	1	Procambium	48 hpi	NLR
LOC_Os09g14490	LOC_Os09g14490	0.647421	0.028	0.011	1	Xylem	48 hpi	NLR
LOC_Os09g14490	LOC_Os09g14490	-0.890374	0.003	0.005	1	Mestome sheath	24 hpi	NLR
LOC_Os09g14490	LOC_Os09g14490	1.16322	0.004	0	1	Guard cell	48 hpi	NLR
LOC_Os09g14490	LOC_Os09g14490	0.704486	0.012	0.009	1	Xylem	12 hpi	NLR
LOC_Os09g14490	LOC_Os09g14490	2.01279	0.015	0.002	1	Epidermis	24 hpi	NLR
LOC_Os09g14490	LOC_Os09g14490	-0.323228	0.01	0.014	1	Procambium	24 hpi	NLR
LOC_Os09g14490	LOC_Os09g14490	2.29385	0.021	0.003	5.99215e-07	Mestome sheath	48 hpi	NLR
LOC_Os09g14490	LOC_Os09g14490	0.404411	0.002	0.001	1	Mesophyll	24 hpi	NLR
LOC_Os09g14490	LOC_Os09g14490	1.02388	0.01	0.005	0.00793525	Mesophyll	12 hpi	NLR
LOC_Os09g14490	LOC_Os09g14490	-1.29428	0.006	0.009	1	Large parenchyma	24 hpi	NLR
LOC_Os09g14490	LOC_Os09g14490	0.67804	0.027	0.014	1	Fiber	24 hpi	NLR
LOC_Os09g14490	LOC_Os09g14490	1.46346	0.022	0.028	1	Large parenchyma	12 hpi	NLR
LOC_Os09g14490	LOC_Os09g14490	1.83681	0.041	0.009	1	Procambium	12 hpi	NLR
LOC_Os09g14490	LOC_Os09g14490	1.1712	0.009	0.003	1	Xylem	24 hpi	NLR
LOC_Os09g14490	LOC_Os09g14490	0.669241	0.007	0.003	0.0644386	Mesophyll	48 hpi	NLR
LOC_Os09g14490	LOC_Os09g14490	0.572656	0.017	0.006	1	Epidermis	48 hpi	NLR
LOC_Os10g22510	LOC_Os10g22510	1.0204	0.011	0.005	0.00234544	Mesophyll	12 hpi	NLR
LOC_Os10g22510	LOC_Os10g22510	1.73648	0.031	0.007	1	Procambium	48 hpi	NLR
LOC_Os10g22510	LOC_Os10g22510	0.415398	0.008	0.005	1	Mesophyll	24 hpi	NLR
LOC_Os10g22510	LOC_Os10g22510	-0.115971	0.022	0.012	1	Procambium	12 hpi	NLR
LOC_Os10g22510	LOC_Os10g22510	-0.783415	0.009	0.01	1	Mestome sheath	24 hpi	NLR
LOC_Os10g22510	LOC_Os10g22510	-0.322729	0.006	0.009	1	Xylem	24 hpi	NLR
LOC_Os10g22510	LOC_Os10g22510	2.30199	0.015	0.003	1	Procambium	24 hpi	NLR
LOC_Os10g22510	LOC_Os10g22510	1.42833	0.031	0.014	1	Large parenchyma	48 hpi	NLR
LOC_Os10g22510	LOC_Os10g22510	0.0873946	0.025	0.018	1	Large parenchyma	24 hpi	NLR
LOC_Os10g22510	LOC_Os10g22510	0.718079	0.022	0.012	1	Fiber	48 hpi	NLR
LOC_Os10g22510	LOC_Os10g22510	1.58482	0.02	0.007	1	Phloem	12 hpi	NLR
LOC_Os10g22510	LOC_Os10g22510	0.827511	0.017	0.008	3.49641e-09	Mesophyll	48 hpi	NLR
LOC_Os10g22510	LOC_Os10g22510	1.12765	0.018	0.006	1	Phloem	24 hpi	NLR
LOC_Os10g22510	LOC_Os10g22510	0.565522	0.015	0.01	1	Guard cell	48 hpi	NLR
LOC_Os10g22510	LOC_Os10g22510	2.04572	0.021	0	1	Guard cell	12 hpi	NLR
LOC_Os10g22510	LOC_Os10g22510	-0.368454	0.009	0.017	1	Epidermis	24 hpi	NLR
LOC_Os10g22510	LOC_Os10g22510	-0.155591	0.017	0.026	1	Epidermis	12 hpi	NLR
LOC_Os10g22510	LOC_Os10g22510	-0.599668	0.012	0.01	1	Fiber	24 hpi	NLR
LOC_Os10g22510	LOC_Os10g22510	-1.18134	0.01	0.014	1	Mestome sheath	12 hpi	NLR
LOC_Os10g22510	LOC_Os10g22510	0.673548	0.017	0.009	1	Xylem	48 hpi	NLR
LOC_Os10g22510	LOC_Os10g22510	-3.10107	0.011	0.028	1	Large parenchyma	12 hpi	NLR
LOC_Os10g22510	LOC_Os10g22510	0.35172	0.03	0.016	1	Epidermis	48 hpi	NLR
LOC_Os10g22510	LOC_Os10g22510	2.17788	0.027	0.004	1.39457e-08	Mestome sheath	48 hpi	NLR
LOC_Os10g22510	LOC_Os10g22510	0.835398	0.02	0.018	1	Fiber	12 hpi	NLR
LOC_Os10g22510	LOC_Os10g22510	1.36502	0.017	0	1	Guard cell	24 hpi	NLR
LOC_Os10g22510	LOC_Os10g22510	-0.0465693	0.015	0.011	1	Phloem	48 hpi	NLR
LOC_Os10g22510	LOC_Os10g22510	-0.49657	0.007	0.015	1	Xylem	12 hpi	NLR
LOC_Os09g14410	LOC_Os09g14410	1.62117	0.045	0.014	1	Large parenchyma	12 hpi	NLR
LOC_Os09g14410	LOC_Os09g14410	0.80927	0.017	0.01	1	Mestome sheath	24 hpi	NLR
LOC_Os09g14410	LOC_Os09g14410	0.750237	0.03	0.01	1	Guard cell	48 hpi	NLR
LOC_Os09g14410	LOC_Os09g14410	1.60535	0.054	0.013	0.259484	Procambium	48 hpi	NLR
LOC_Os09g14410	LOC_Os09g14410	0.708134	0.032	0.013	1	Phloem	48 hpi	NLR
LOC_Os09g14410	LOC_Os09g14410	-0.379171	0.019	0.027	1	Large parenchyma	24 hpi	NLR
LOC_Os09g14410	LOC_Os09g14410	0.646468	0.056	0.038	1	Fiber	12 hpi	NLR
LOC_Os09g14410	LOC_Os09g14410	0.781417	0.016	0.006	4.93482e-10	Mesophyll	24 hpi	NLR
LOC_Os09g14410	LOC_Os09g14410	0.56646	0.036	0.018	1	Xylem	48 hpi	NLR
LOC_Os09g14410	LOC_Os09g14410	-0.125771	0.021	0.017	1	Fiber	24 hpi	NLR
LOC_Os09g14410	LOC_Os09g14410	0.557217	0.01	0.007	1	Epidermis	24 hpi	NLR
LOC_Os09g14410	LOC_Os09g14410	0.311718	0.028	0.031	1	Epidermis	12 hpi	NLR
LOC_Os09g14410	LOC_Os09g14410	0.47368	0.034	0.014	1	Epidermis	48 hpi	NLR
LOC_Os09g14410	LOC_Os09g14410	-0.168991	0.021	0.034	1	Xylem	12 hpi	NLR
LOC_Os09g14410	LOC_Os09g14410	0.129048	0.028	0.024	1	Mesophyll	12 hpi	NLR
LOC_Os09g14410	LOC_Os09g14410	1.63103	0.02	0.007	1	Procambium	24 hpi	NLR
LOC_Os09g14410	LOC_Os09g14410	0.612189	0.04	0.028	1	Large parenchyma	48 hpi	NLR
LOC_Os09g14410	LOC_Os09g14410	2.43918	0.036	0.011	1	Guard cell	12 hpi	NLR
LOC_Os09g14410	LOC_Os09g14410	0.646328	0.031	0.014	2.79579e-19	Mesophyll	48 hpi	NLR
LOC_Os09g14410	LOC_Os09g14410	1.09328	0.038	0.011	5.22797e-06	Mestome sheath	48 hpi	NLR
LOC_Os09g14410	LOC_Os09g14410	0.290013	0.035	0.024	1	Fiber	48 hpi	NLR
LOC_Os09g14410	LOC_Os09g14410	1.15211	0.052	0.028	1	Procambium	12 hpi	NLR
LOC_Os09g14410	LOC_Os09g14410	0.380716	0.038	0.035	1	Mestome sheath	12 hpi	NLR
LOC_Os09g14410	LOC_Os09g14410	0.780584	0.018	0.009	1	Xylem	24 hpi	NLR
LOC_Os09g14410	LOC_Os09g14410	1.90016	0.013	0.002	1	Phloem	24 hpi	NLR
LOC_Os09g14410	LOC_Os09g14410	1.14656	0.024	0.018	1	Phloem	12 hpi	NLR
LOC_Os09g14410	LOC_Os09g14410	0.0226423	0.035	0.012	1	Guard cell	24 hpi	NLR
LOC_Os01g57340	Pish	1.49776	0.013	0.002	1	Phloem	48 hpi	NLR
LOC_Os01g57340	Pish	0.601024	0.008	0.004	1	Mesophyll	12 hpi	NLR
LOC_Os01g57340	Pish	-0.301969	0.003	0.005	1	Fiber	12 hpi	NLR
LOC_Os01g57340	Pish	0.390727	0.007	0.004	1	Fiber	24 hpi	NLR
LOC_Os01g57340	Pish	0	0	0	1	Guard cell	24 hpi	NLR
LOC_Os01g57340	Pish	3.20653	0.015	0	1	Epidermis	24 hpi	NLR
LOC_Os01g57340	Pish	0.0980587	0.011	0.013	1	Xylem	12 hpi	NLR
LOC_Os01g57340	Pish	2.3455	0.009	0	1	Large parenchyma	48 hpi	NLR
LOC_Os01g57340	Pish	2.22733	0.012	0	1	Large parenchyma	24 hpi	NLR
LOC_Os01g57340	Pish	2.14905	0.011	0.002	1	Phloem	24 hpi	NLR
LOC_Os01g57340	Pish	1.24069	0.015	0.005	1	Guard cell	48 hpi	NLR
LOC_Os01g57340	Pish	0.916767	0.019	0.006	1	Fiber	48 hpi	NLR
LOC_Os01g57340	Pish	1.215	0.034	0.007	1	Procambium	48 hpi	NLR
LOC_Os01g57340	Pish	1.20421	0.018	0.003	1	Procambium	12 hpi	NLR
LOC_Os01g57340	Pish	1.25184	0.009	0.002	1	Phloem	12 hpi	NLR
LOC_Os01g57340	Pish	2.5223	0.022	0	1	Large parenchyma	12 hpi	NLR
LOC_Os01g57340	Pish	2.15804	0.024	0.003	1.71178e-07	Mestome sheath	48 hpi	NLR
LOC_Os01g57340	Pish	1.93153	0.019	0.003	1	Procambium	24 hpi	NLR
LOC_Os01g57340	Pish	0.642536	0.018	0.009	1	Xylem	48 hpi	NLR
LOC_Os01g57340	Pish	3.42383	0.006	0	1	Mestome sheath	12 hpi	NLR
LOC_Os01g57340	Pish	2.30712	0.005	0.006	1	Guard cell	12 hpi	NLR
LOC_Os01g57340	Pish	0.751622	0.008	0.003	3.02323e-05	Mesophyll	24 hpi	NLR
LOC_Os01g57340	Pish	1.01167	0.014	0.005	6.21321e-13	Mesophyll	48 hpi	NLR
LOC_Os01g57340	Pish	2.33256	0.008	0	1	Mestome sheath	24 hpi	NLR
LOC_Os01g57340	Pish	0.747992	0.014	0.006	1	Epidermis	48 hpi	NLR
LOC_Os01g57340	Pish	1.66014	0.011	0.003	1	Xylem	24 hpi	NLR
LOC_Os01g57340	Pish	0.394607	0.008	0.008	1	Epidermis	12 hpi	NLR
LOC_Os08g07340	LOC_Os08g07340	0.377483	0.001	0	1	Procambium	12 hpi	NLR
LOC_Os08g07340	LOC_Os08g07340	-1.76476	0	0.014	1	Large parenchyma	12 hpi	NLR
LOC_Os08g07340	LOC_Os08g07340	1.64979	0.006	0	1	Phloem	48 hpi	NLR
LOC_Os08g07340	LOC_Os08g07340	0	0	0	1	Guard cell	12 hpi	NLR
LOC_Os08g07340	LOC_Os08g07340	0.746171	0.007	0.002	1	Fiber	48 hpi	NLR
LOC_Os08g07340	LOC_Os08g07340	0.115782	0.002	0	1	Phloem	12 hpi	NLR
LOC_Os08g07340	LOC_Os08g07340	0.712383	0.004	0.002	1	Mesophyll	12 hpi	NLR
LOC_Os08g07340	LOC_Os08g07340	1.81619	0.003	0	1	Epidermis	24 hpi	NLR
LOC_Os08g07340	LOC_Os08g07340	3.28754	0.01	0	1	Mestome sheath	24 hpi	NLR
LOC_Os08g07340	LOC_Os08g07340	0.967906	0.004	0	1	Large parenchyma	48 hpi	NLR
LOC_Os08g07340	LOC_Os08g07340	1.66684	0.012	0.003	1	Xylem	12 hpi	NLR
LOC_Os08g07340	LOC_Os08g07340	2.46959	0.006	0	1	Large parenchyma	24 hpi	NLR
LOC_Os08g07340	LOC_Os08g07340	1.23321	0.003	0	1	Mestome sheath	12 hpi	NLR
LOC_Os08g07340	LOC_Os08g07340	2.05309	0.016	0.002	2.10006e-05	Mestome sheath	48 hpi	NLR
LOC_Os08g07340	LOC_Os08g07340	0	0	0	1	Guard cell	24 hpi	NLR
LOC_Os08g07340	LOC_Os08g07340	1.02012	0.005	0.001	3.86963e-06	Mesophyll	48 hpi	NLR
LOC_Os08g07340	LOC_Os08g07340	0.510376	0.003	0.001	1	Epidermis	48 hpi	NLR
LOC_Os08g07340	LOC_Os08g07340	1.49185	0.004	0	9.19647e-10	Mesophyll	24 hpi	NLR
LOC_Os08g07340	LOC_Os08g07340	0.662142	0.005	0.004	1	Fiber	12 hpi	NLR
LOC_Os08g07340	LOC_Os08g07340	1.09739	0.006	0.001	1	Epidermis	12 hpi	NLR
LOC_Os08g07340	LOC_Os08g07340	2.14753	0.007	0	1	Guard cell	48 hpi	NLR
LOC_Os08g07340	LOC_Os08g07340	2.09947	0.007	0	1	Phloem	24 hpi	NLR
LOC_Os08g07340	LOC_Os08g07340	2.1689	0.007	0	1	Fiber	24 hpi	NLR
LOC_Os08g07340	LOC_Os08g07340	1.99848	0.013	0.001	0.392659	Xylem	48 hpi	NLR
LOC_Os08g07340	LOC_Os08g07340	2.25565	0.009	0	1	Procambium	48 hpi	NLR
LOC_Os08g07340	LOC_Os08g07340	1.58222	0.006	0	1	Procambium	24 hpi	NLR
LOC_Os08g07340	LOC_Os08g07340	3.56744	0.014	0	1	Xylem	24 hpi	NLR
LOC_Os08g29809	LOC_Os08g29809	0	0	0	1	Large parenchyma	24 hpi	NLR
LOC_Os08g29809	LOC_Os08g29809	2.36667	0.013	0	7.81035e-07	Mestome sheath	48 hpi	NLR
LOC_Os08g29809	LOC_Os08g29809	1.02391	0.007	0	1	Guard cell	48 hpi	NLR
LOC_Os08g29809	LOC_Os08g29809	0.749865	0.012	0.008	1	Mesophyll	12 hpi	NLR
LOC_Os08g29809	LOC_Os08g29809	1.00862	0.009	0.004	1	Epidermis	12 hpi	NLR
LOC_Os08g29809	LOC_Os08g29809	1.25436	0.007	0.001	1.07503e-11	Mesophyll	48 hpi	NLR
LOC_Os08g29809	LOC_Os08g29809	2.41937	0.006	0	1	Epidermis	24 hpi	NLR
LOC_Os08g29809	LOC_Os08g29809	0.16743	0.006	0.006	1	Procambium	12 hpi	NLR
LOC_Os08g29809	LOC_Os08g29809	0.779899	0.016	0.006	1	Fiber	48 hpi	NLR
LOC_Os08g29809	LOC_Os08g29809	-0.631831	0.007	0.008	1	Fiber	24 hpi	NLR
LOC_Os08g29809	LOC_Os08g29809	-0.820885	0.008	0.013	1	Phloem	12 hpi	NLR
LOC_Os08g29809	LOC_Os08g29809	1.59861	0.01	0.001	1	Phloem	48 hpi	NLR
LOC_Os08g29809	LOC_Os08g29809	1.68949	0.004	0	1	Mestome sheath	24 hpi	NLR
LOC_Os08g29809	LOC_Os08g29809	1.97274	0.008	0.001	1	Xylem	24 hpi	NLR
LOC_Os08g29809	LOC_Os08g29809	1.22443	0.015	0.005	1	Xylem	48 hpi	NLR
LOC_Os08g29809	LOC_Os08g29809	1.89872	0.022	0	1	Large parenchyma	12 hpi	NLR
LOC_Os08g29809	LOC_Os08g29809	-0.754315	0	0.006	1	Guard cell	12 hpi	NLR
LOC_Os08g29809	LOC_Os08g29809	0	0	0	1	Guard cell	24 hpi	NLR
LOC_Os08g29809	LOC_Os08g29809	0.745056	0.002	0	1	Phloem	24 hpi	NLR
LOC_Os08g29809	LOC_Os08g29809	1.22122	0.027	0.005	1	Large parenchyma	48 hpi	NLR
LOC_Os08g29809	LOC_Os08g29809	1.88083	0.017	0.003	1	Epidermis	48 hpi	NLR
LOC_Os08g29809	LOC_Os08g29809	1.69882	0.004	0	1	Procambium	24 hpi	NLR
LOC_Os08g29809	LOC_Os08g29809	0.792835	0.015	0.011	1	Fiber	12 hpi	NLR
LOC_Os08g29809	LOC_Os08g29809	0.357499	0.002	0.001	1	Mesophyll	24 hpi	NLR
LOC_Os08g29809	LOC_Os08g29809	0.341106	0.016	0.007	1	Mestome sheath	12 hpi	NLR
LOC_Os08g29809	LOC_Os08g29809	0.318037	0.011	0.007	1	Xylem	12 hpi	NLR
LOC_Os08g29809	LOC_Os08g29809	1.93593	0.012	0.001	1	Procambium	48 hpi	NLR
LOC_Os03g20840	LOC_Os03g20840	1.35884	0.017	0.01	1	Mestome sheath	24 hpi	NLR
LOC_Os03g20840	LOC_Os03g20840	1.31151	0.007	0.003	1	Epidermis	24 hpi	NLR
LOC_Os03g20840	LOC_Os03g20840	0.567519	0.013	0.01	1	Xylem	48 hpi	NLR
LOC_Os03g20840	LOC_Os03g20840	1.88202	0.006	0.002	1	Phloem	12 hpi	NLR
LOC_Os03g20840	LOC_Os03g20840	1.3444	0.013	0.006	1	Procambium	48 hpi	NLR
LOC_Os03g20840	LOC_Os03g20840	0.647581	0.008	0.004	0.327332	Mesophyll	12 hpi	NLR
LOC_Os03g20840	LOC_Os03g20840	0.635336	0.013	0.009	1	Large parenchyma	48 hpi	NLR
LOC_Os03g20840	LOC_Os03g20840	1.24753	0.01	0	1	Guard cell	12 hpi	NLR
LOC_Os03g20840	LOC_Os03g20840	0.721355	0.007	0.001	1	Phloem	24 hpi	NLR
LOC_Os03g20840	LOC_Os03g20840	2.72633	0.026	0	1	Guard cell	24 hpi	NLR
LOC_Os03g20840	LOC_Os03g20840	0.315864	0.008	0.006	1	Procambium	12 hpi	NLR
LOC_Os03g20840	LOC_Os03g20840	2.46757	0.034	0.005	2.56437e-11	Mestome sheath	48 hpi	NLR
LOC_Os03g20840	LOC_Os03g20840	2.36686	0.018	0.003	1	Epidermis	12 hpi	NLR
LOC_Os03g20840	LOC_Os03g20840	1.16963	0.016	0.008	1	Fiber	12 hpi	NLR
LOC_Os03g20840	LOC_Os03g20840	-0.565027	0.007	0.01	1	Phloem	48 hpi	NLR
LOC_Os03g20840	LOC_Os03g20840	4.15312	0.098	0.021	1	Mestome sheath	12 hpi	NLR
LOC_Os03g20840	LOC_Os03g20840	1.22956	0.008	0.003	1	Xylem	12 hpi	NLR
LOC_Os03g20840	LOC_Os03g20840	0	0	0	1	Large parenchyma	24 hpi	NLR
LOC_Os03g20840	LOC_Os03g20840	0.44322	0.01	0.006	1	Xylem	24 hpi	NLR
LOC_Os03g20840	LOC_Os03g20840	0.390945	0.01	0.008	1	Fiber	48 hpi	NLR
LOC_Os03g20840	LOC_Os03g20840	-1.04494	0	0.005	1	Guard cell	48 hpi	NLR
LOC_Os03g20840	LOC_Os03g20840	-0.0990201	0.008	0.006	1	Mesophyll	48 hpi	NLR
LOC_Os03g20840	LOC_Os03g20840	2.24826	0.009	0	1	Procambium	24 hpi	NLR
LOC_Os03g20840	LOC_Os03g20840	0	0	0	1	Large parenchyma	12 hpi	NLR
LOC_Os03g20840	LOC_Os03g20840	-1.09186	0.007	0.011	1	Epidermis	48 hpi	NLR
LOC_Os03g20840	LOC_Os03g20840	1.04374	0.009	0.003	5.54478e-08	Mesophyll	24 hpi	NLR
LOC_Os03g20840	LOC_Os03g20840	1.24242	0.01	0.002	1	Fiber	24 hpi	NLR
LOC_Os12g10180	LOC_Os12g10180	0.226759	0.023	0.024	1	Epidermis	12 hpi	NLR
LOC_Os12g10180	LOC_Os12g10180	0.0293926	0.004	0.003	1	Mesophyll	24 hpi	NLR
LOC_Os12g10180	LOC_Os12g10180	0.70384	0.006	0.002	1	Phloem	12 hpi	NLR
LOC_Os12g10180	LOC_Os12g10180	1.39338	0.024	0.003	1	Procambium	24 hpi	NLR
LOC_Os12g10180	LOC_Os12g10180	2.98529	0.01	0	1	Mestome sheath	24 hpi	NLR
LOC_Os12g10180	LOC_Os12g10180	0.925883	0.025	0.014	1	Mestome sheath	12 hpi	NLR
LOC_Os12g10180	LOC_Os12g10180	-0.881054	0.019	0.021	1	Fiber	24 hpi	NLR
LOC_Os12g10180	LOC_Os12g10180	0.208624	0.03	0.023	1	Fiber	48 hpi	NLR
LOC_Os12g10180	LOC_Os12g10180	-0.0103842	0.007	0.005	1	Mesophyll	48 hpi	NLR
LOC_Os12g10180	LOC_Os12g10180	0.645667	0.017	0.008	1	Epidermis	48 hpi	NLR
LOC_Os12g10180	LOC_Os12g10180	0.604245	0.009	0.005	1	Phloem	48 hpi	NLR
LOC_Os12g10180	LOC_Os12g10180	0.0251777	0.015	0.014	1	Xylem	48 hpi	NLR
LOC_Os12g10180	LOC_Os12g10180	-1.39206	0.015	0.015	1	Guard cell	48 hpi	NLR
LOC_Os12g10180	LOC_Os12g10180	2.94113	0.011	0	1	Large parenchyma	12 hpi	NLR
LOC_Os12g10180	LOC_Os12g10180	0.554321	0.007	0.005	1	Mesophyll	12 hpi	NLR
LOC_Os12g10180	LOC_Os12g10180	-0.603608	0	0.006	1	Guard cell	24 hpi	NLR
LOC_Os12g10180	LOC_Os12g10180	1.35168	0.01	0.004	1	Xylem	12 hpi	NLR
LOC_Os12g10180	LOC_Os12g10180	0.860533	0.012	0.012	1	Epidermis	24 hpi	NLR
LOC_Os12g10180	LOC_Os12g10180	-0.0111737	0.004	0.002	1	Phloem	24 hpi	NLR
LOC_Os12g10180	LOC_Os12g10180	0.660095	0.005	0	1	Guard cell	12 hpi	NLR
LOC_Os12g10180	LOC_Os12g10180	1.61643	0.037	0.012	1	Procambium	48 hpi	NLR
LOC_Os12g10180	LOC_Os12g10180	-1.0231	0.013	0.014	1	Large parenchyma	48 hpi	NLR
LOC_Os12g10180	LOC_Os12g10180	-1.77332	0.012	0.027	1	Large parenchyma	24 hpi	NLR
LOC_Os12g10180	LOC_Os12g10180	2.91004	0.027	0.009	1	Procambium	12 hpi	NLR
LOC_Os12g10180	LOC_Os12g10180	2.55035	0.032	0.003	1.3921e-14	Mestome sheath	48 hpi	NLR
LOC_Os12g10180	LOC_Os12g10180	0.0736493	0.035	0.046	1	Fiber	12 hpi	NLR
LOC_Os12g10180	LOC_Os12g10180	1.2077	0.01	0.005	1	Xylem	24 hpi	NLR
LOC_Os01g57280	LOC_Os01g57280	-0.459885	0.034	0.034	1	Xylem	48 hpi	NLR
LOC_Os01g57280	LOC_Os01g57280	1.1335	0.024	0.022	1	Phloem	12 hpi	NLR
LOC_Os01g57280	LOC_Os01g57280	-0.836151	0.024	0.032	1	Epidermis	48 hpi	NLR
LOC_Os01g57280	LOC_Os01g57280	-0.63447	0.011	0.021	1	Phloem	24 hpi	NLR
LOC_Os01g57280	LOC_Os01g57280	-1.34772	0.012	0.036	1	Large parenchyma	24 hpi	NLR
LOC_Os01g57280	LOC_Os01g57280	-1.39002	0.016	0.035	9.53336e-18	Mesophyll	24 hpi	NLR
LOC_Os01g57280	LOC_Os01g57280	-0.0362445	0.034	0.028	1	Mestome sheath	48 hpi	NLR
LOC_Os01g57280	LOC_Os01g57280	-2.01074	0.015	0.052	1	Mestome sheath	24 hpi	NLR
LOC_Os01g57280	LOC_Os01g57280	-0.0483276	0.045	0.063	1	Xylem	12 hpi	NLR
LOC_Os01g57280	LOC_Os01g57280	-0.134231	0.018	0.017	1	Epidermis	24 hpi	NLR
LOC_Os01g57280	LOC_Os01g57280	-0.133477	0.032	0.027	1	Fiber	48 hpi	NLR
LOC_Os01g57280	LOC_Os01g57280	-1.65304	0.017	0.047	0.220917	Xylem	24 hpi	NLR
LOC_Os01g57280	LOC_Os01g57280	0.670542	0.017	0.012	1	Guard cell	24 hpi	NLR
LOC_Os01g57280	LOC_Os01g57280	-0.394033	0.033	0.033	1	Procambium	48 hpi	NLR
LOC_Os01g57280	LOC_Os01g57280	-0.977672	0.016	0.027	1	Phloem	48 hpi	NLR
LOC_Os01g57280	LOC_Os01g57280	-2.74617	0.011	0.042	1	Large parenchyma	12 hpi	NLR
LOC_Os01g57280	LOC_Os01g57280	0.154557	0.027	0.034	1	Fiber	12 hpi	NLR
LOC_Os01g57280	LOC_Os01g57280	0.601103	0.039	0.031	1	Procambium	12 hpi	NLR
LOC_Os01g57280	LOC_Os01g57280	0.231535	0.018	0.014	1	Large parenchyma	48 hpi	NLR
LOC_Os01g57280	LOC_Os01g57280	-0.192852	0.031	0.017	1	Guard cell	12 hpi	NLR
LOC_Os01g57280	LOC_Os01g57280	0.11277	0.044	0.056	1	Mestome sheath	12 hpi	NLR
LOC_Os01g57280	LOC_Os01g57280	0.671185	0.029	0.017	1	Procambium	24 hpi	NLR
LOC_Os01g57280	LOC_Os01g57280	0.110789	0.041	0.048	1	Epidermis	12 hpi	NLR
LOC_Os01g57280	LOC_Os01g57280	0.262409	0.045	0.045	1	Mesophyll	12 hpi	NLR
LOC_Os01g57280	LOC_Os01g57280	-1.9845	0.011	0.026	1	Guard cell	48 hpi	NLR
LOC_Os01g57280	LOC_Os01g57280	-1.99341	0.008	0.032	1	Fiber	24 hpi	NLR
LOC_Os01g57280	LOC_Os01g57280	-0.353664	0.028	0.027	1	Mesophyll	48 hpi	NLR
LOC_Os03g46550	LOC_Os03g46550	0.589431	0.08	0.061	1	Large parenchyma	48 hpi	NLR
LOC_Os03g46550	LOC_Os03g46550	-1.05154	0.043	0.07	6.72704e-16	Mesophyll	24 hpi	NLR
LOC_Os03g46550	LOC_Os03g46550	0.405513	0.047	0.042	1	Fiber	12 hpi	NLR
LOC_Os03g46550	LOC_Os03g46550	0.865616	0.136	0.079	1	Phloem	12 hpi	NLR
LOC_Os03g46550	LOC_Os03g46550	0.229722	0.082	0.055	1	Xylem	48 hpi	NLR
LOC_Os03g46550	LOC_Os03g46550	-0.531164	0.064	0.064	1	Procambium	48 hpi	NLR
LOC_Os03g46550	LOC_Os03g46550	0.0449959	0.092	0.113	1	Procambium	12 hpi	NLR
LOC_Os03g46550	LOC_Os03g46550	-0.301939	0.067	0.062	1	Mestome sheath	48 hpi	NLR
LOC_Os03g46550	LOC_Os03g46550	0.540476	0.073	0.064	1	Epidermis	12 hpi	NLR
LOC_Os03g46550	LOC_Os03g46550	-1.32164	0.034	0.076	0.0399426	Xylem	24 hpi	NLR
LOC_Os03g46550	LOC_Os03g46550	-0.231437	0.095	0.112	1	Mestome sheath	12 hpi	NLR
LOC_Os03g46550	LOC_Os03g46550	-1.46811	0.037	0.067	1	Phloem	24 hpi	NLR
LOC_Os03g46550	LOC_Os03g46550	0.662421	0.123	0.103	1	Xylem	12 hpi	NLR
LOC_Os03g46550	LOC_Os03g46550	-2.47321	0.052	0.093	1	Guard cell	24 hpi	NLR
LOC_Os03g46550	LOC_Os03g46550	-0.941681	0.037	0.061	1	Procambium	24 hpi	NLR
LOC_Os03g46550	LOC_Os03g46550	0.606035	0.104	0.084	0.00113613	Mesophyll	12 hpi	NLR
LOC_Os03g46550	LOC_Os03g46550	-0.37381	0.047	0.051	1	Fiber	48 hpi	NLR
LOC_Os03g46550	LOC_Os03g46550	-0.287083	0.084	0.082	1	Mesophyll	48 hpi	NLR
LOC_Os03g46550	LOC_Os03g46550	-1.53229	0.025	0.052	1	Epidermis	24 hpi	NLR
LOC_Os03g46550	LOC_Os03g46550	-1.43794	0.029	0.073	1	Mestome sheath	24 hpi	NLR
LOC_Os03g46550	LOC_Os03g46550	-0.534793	0.047	0.059	1	Epidermis	48 hpi	NLR
LOC_Os03g46550	LOC_Os03g46550	-0.818712	0.078	0.097	1	Guard cell	48 hpi	NLR
LOC_Os03g46550	LOC_Os03g46550	-1.41264	0.037	0.045	1	Large parenchyma	24 hpi	NLR
LOC_Os03g46550	LOC_Os03g46550	-0.745331	0.036	0.046	1	Fiber	24 hpi	NLR
LOC_Os03g46550	LOC_Os03g46550	0.0329599	0.083	0.068	1	Phloem	48 hpi	NLR
LOC_Os03g46550	LOC_Os03g46550	-0.637306	0.083	0.083	1	Guard cell	12 hpi	NLR
LOC_Os03g46550	LOC_Os03g46550	0.83026	0.067	0.028	1	Large parenchyma	12 hpi	NLR
LOC_Os04g02860	LOC_Os04g02860	-0.990388	0.005	0.01	1	Phloem	48 hpi	NLR
LOC_Os04g02860	LOC_Os04g02860	-3.0225	0	0.009	1	Large parenchyma	24 hpi	NLR
LOC_Os04g02860	LOC_Os04g02860	-0.68716	0.011	0.015	1	Procambium	12 hpi	NLR
LOC_Os04g02860	LOC_Os04g02860	-0.252186	0.004	0.005	1	Fiber	12 hpi	NLR
LOC_Os04g02860	LOC_Os04g02860	-1.13822	0.008	0.016	0.00303545	Mesophyll	24 hpi	NLR
LOC_Os04g02860	LOC_Os04g02860	-1.33401	0.004	0.01	1	Procambium	24 hpi	NLR
LOC_Os04g02860	LOC_Os04g02860	-0.388708	0.004	0.005	1	Mestome sheath	24 hpi	NLR
LOC_Os04g02860	LOC_Os04g02860	0.18487	0.01	0.006	1	Guard cell	12 hpi	NLR
LOC_Os04g02860	LOC_Os04g02860	-1.44295	0.003	0.009	1	Fiber	48 hpi	NLR
LOC_Os04g02860	LOC_Os04g02860	-3.0932	0.002	0.021	1	Phloem	24 hpi	NLR
LOC_Os04g02860	LOC_Os04g02860	-0.742135	0.012	0.018	0.420048	Mesophyll	48 hpi	NLR
LOC_Os04g02860	LOC_Os04g02860	-0.213299	0.006	0.009	1	Epidermis	24 hpi	NLR
LOC_Os04g02860	LOC_Os04g02860	-0.105653	0.017	0.019	1	Guard cell	24 hpi	NLR
LOC_Os04g02860	LOC_Os04g02860	-0.818498	0.009	0.009	1	Large parenchyma	48 hpi	NLR
LOC_Os04g02860	LOC_Os04g02860	1.28272	0.011	0	1	Large parenchyma	12 hpi	NLR
LOC_Os04g02860	LOC_Os04g02860	-0.590849	0.008	0.011	1	Xylem	48 hpi	NLR
LOC_Os04g02860	LOC_Os04g02860	0.425381	0.004	0.004	1	Epidermis	12 hpi	NLR
LOC_Os04g02860	LOC_Os04g02860	2.5153	0.013	0	1	Mestome sheath	12 hpi	NLR
LOC_Os04g02860	LOC_Os04g02860	0.11343	0.01	0.01	1	Mesophyll	12 hpi	NLR
LOC_Os04g02860	LOC_Os04g02860	-0.82099	0.004	0.009	1	Xylem	24 hpi	NLR
LOC_Os04g02860	LOC_Os04g02860	-1.53373	0.006	0.01	1	Fiber	24 hpi	NLR
LOC_Os04g02860	LOC_Os04g02860	-0.86552	0.007	0.01	1	Mestome sheath	48 hpi	NLR
LOC_Os04g02860	LOC_Os04g02860	-3.7162	0	0.015	1	Guard cell	48 hpi	NLR
LOC_Os04g02860	LOC_Os04g02860	-1.47609	0.007	0.015	1	Procambium	48 hpi	NLR
LOC_Os04g02860	LOC_Os04g02860	0.0258186	0.009	0.014	1	Xylem	12 hpi	NLR
LOC_Os04g02860	LOC_Os04g02860	-0.819608	0.003	0.006	1	Epidermis	48 hpi	NLR
LOC_Os04g02860	LOC_Os04g02860	-0.699992	0.006	0.007	1	Phloem	12 hpi	NLR
LOC_Os01g25740	LOC_Os01g25740	-1.51108	0.016	0.045	0.374098	Xylem	24 hpi	NLR
LOC_Os01g25740	LOC_Os01g25740	-0.515276	0.01	0.017	1	Guard cell	12 hpi	NLR
LOC_Os01g25740	LOC_Os01g25740	0.149962	0.006	0.011	1	Phloem	12 hpi	NLR
LOC_Os01g25740	LOC_Os01g25740	-0.511325	0.015	0.017	1	Epidermis	48 hpi	NLR
LOC_Os01g25740	LOC_Os01g25740	-2.08946	0.002	0.013	1	Phloem	48 hpi	NLR
LOC_Os01g25740	LOC_Os01g25740	-0.663527	0.014	0.021	1	Mestome sheath	24 hpi	NLR
LOC_Os01g25740	LOC_Os01g25740	1.84822	0.01	0.007	1	Mestome sheath	12 hpi	NLR
LOC_Os01g25740	LOC_Os01g25740	0.327417	0.025	0.036	1	Large parenchyma	24 hpi	NLR
LOC_Os01g25740	LOC_Os01g25740	-0.216735	0.009	0.011	1	Mesophyll	12 hpi	NLR
LOC_Os01g25740	LOC_Os01g25740	-2.27818	0.01	0.031	0.0442661	Procambium	48 hpi	NLR
LOC_Os01g25740	LOC_Os01g25740	-1.53977	0.007	0.021	1.31674e-23	Mesophyll	48 hpi	NLR
LOC_Os01g25740	LOC_Os01g25740	-0.594796	0.015	0.031	1	Guard cell	48 hpi	NLR
LOC_Os01g25740	LOC_Os01g25740	0.0893476	0.015	0.024	1	Procambium	24 hpi	NLR
LOC_Os01g25740	LOC_Os01g25740	1.32485	0.013	0.015	1	Procambium	12 hpi	NLR
LOC_Os01g25740	LOC_Os01g25740	-0.489565	0.023	0.042	1	Fiber	12 hpi	NLR
LOC_Os01g25740	LOC_Os01g25740	-0.885846	0.01	0.017	1	Mestome sheath	48 hpi	NLR
LOC_Os01g25740	LOC_Os01g25740	0	0	0	1	Large parenchyma	12 hpi	NLR
LOC_Os01g25740	LOC_Os01g25740	-0.326355	0.016	0.019	1	Epidermis	24 hpi	NLR
LOC_Os01g25740	LOC_Os01g25740	-0.152503	0.026	0.026	1	Fiber	48 hpi	NLR
LOC_Os01g25740	LOC_Os01g25740	-0.0776808	0.013	0.014	1	Large parenchyma	48 hpi	NLR
LOC_Os01g25740	LOC_Os01g25740	-0.897195	0.017	0.028	1	Xylem	48 hpi	NLR
LOC_Os01g25740	LOC_Os01g25740	-0.098109	0.006	0.015	1	Epidermis	12 hpi	NLR
LOC_Os01g25740	LOC_Os01g25740	-1.67783	0.008	0.021	3.71314e-13	Mesophyll	24 hpi	NLR
LOC_Os01g25740	LOC_Os01g25740	-1.6453	0.007	0.027	1	Xylem	12 hpi	NLR
LOC_Os01g25740	LOC_Os01g25740	-0.155676	0.037	0.036	1	Fiber	24 hpi	NLR
LOC_Os01g25740	LOC_Os01g25740	0.310298	0.035	0.025	1	Guard cell	24 hpi	NLR
LOC_Os01g25740	LOC_Os01g25740	-1.66071	0.007	0.02	1	Phloem	24 hpi	NLR
LOC_Os12g28250	LOC_Os12g28250	-2.95941	0	0.012	1	Guard cell	24 hpi	NLR
LOC_Os12g28250	LOC_Os12g28250	-1.80564	0.004	0.015	1	Phloem	48 hpi	NLR
LOC_Os12g28250	LOC_Os12g28250	-2.10162	0.003	0.014	9.42523e-16	Mesophyll	24 hpi	NLR
LOC_Os12g28250	LOC_Os12g28250	0.857158	0.011	0.006	1	Xylem	12 hpi	NLR
LOC_Os12g28250	LOC_Os12g28250	-0.159156	0.007	0.009	1	Mestome sheath	48 hpi	NLR
LOC_Os12g28250	LOC_Os12g28250	0.548007	0.004	0.005	1	Guard cell	48 hpi	NLR
LOC_Os12g28250	LOC_Os12g28250	-1.42764	0.004	0.01	1	Procambium	48 hpi	NLR
LOC_Os12g28250	LOC_Os12g28250	0.172313	0.009	0.004	1	Epidermis	12 hpi	NLR
LOC_Os12g28250	LOC_Os12g28250	-1.98353	0	0.005	1	Large parenchyma	48 hpi	NLR
LOC_Os12g28250	LOC_Os12g28250	0.11382	0.003	0.002	1	Phloem	12 hpi	NLR
LOC_Os12g28250	LOC_Os12g28250	-2.39199	0.005	0.01	1	Mestome sheath	24 hpi	NLR
LOC_Os12g28250	LOC_Os12g28250	-1.50748	0.004	0.011	2.2922e-07	Mesophyll	48 hpi	NLR
LOC_Os12g28250	LOC_Os12g28250	0	0	0	1	Large parenchyma	24 hpi	NLR
LOC_Os12g28250	LOC_Os12g28250	1.86848	0.008	0	1	Procambium	12 hpi	NLR
LOC_Os12g28250	LOC_Os12g28250	2.04279	0.013	0.007	1	Mestome sheath	12 hpi	NLR
LOC_Os12g28250	LOC_Os12g28250	-1.1701	0.002	0.006	1	Epidermis	48 hpi	NLR
LOC_Os12g28250	LOC_Os12g28250	0.531366	0.009	0.005	1	Mesophyll	12 hpi	NLR
LOC_Os12g28250	LOC_Os12g28250	-1.73081	0.003	0.011	1	Xylem	24 hpi	NLR
LOC_Os12g28250	LOC_Os12g28250	-0.396012	0.003	0.005	1	Epidermis	24 hpi	NLR
LOC_Os12g28250	LOC_Os12g28250	-1.15842	0.002	0.009	1	Fiber	24 hpi	NLR
LOC_Os12g28250	LOC_Os12g28250	-0.775356	0.004	0.008	1	Fiber	48 hpi	NLR
LOC_Os12g28250	LOC_Os12g28250	1.23325	0.011	0	1	Large parenchyma	12 hpi	NLR
LOC_Os12g28250	LOC_Os12g28250	-1.74825	0.003	0.011	1	Xylem	48 hpi	NLR
LOC_Os12g28250	LOC_Os12g28250	0.118793	0.003	0.004	1	Fiber	12 hpi	NLR
LOC_Os12g28250	LOC_Os12g28250	-0.730751	0.002	0.007	1	Procambium	24 hpi	NLR
LOC_Os12g28250	LOC_Os12g28250	-1.50701	0.01	0.011	1	Guard cell	12 hpi	NLR
LOC_Os12g28250	LOC_Os12g28250	-2.88246	0	0.013	1	Phloem	24 hpi	NLR
LOC_Os08g12740	OsOSC12	-1.46805	0.004	0.011	4.76474e-11	Mesophyll	48 hpi	NLR
LOC_Os08g12740	OsOSC12	-0.816169	0.004	0.006	1	Epidermis	48 hpi	NLR
LOC_Os08g12740	OsOSC12	2.14665	0.012	0	1	Large parenchyma	24 hpi	NLR
LOC_Os08g12740	OsOSC12	0.882302	0.009	0.007	1	Phloem	12 hpi	NLR
LOC_Os08g12740	OsOSC12	-1.95565	0.003	0.013	1	Procambium	48 hpi	NLR
LOC_Os08g12740	OsOSC12	0.414195	0.014	0.013	1	Epidermis	12 hpi	NLR
LOC_Os08g12740	OsOSC12	-4.26086	0.009	0.037	1	Guard cell	24 hpi	NLR
LOC_Os08g12740	OsOSC12	-1.69996	0.005	0.006	1	Guard cell	12 hpi	NLR
LOC_Os08g12740	OsOSC12	-1.95026	0	0.005	1	Large parenchyma	48 hpi	NLR
LOC_Os08g12740	OsOSC12	-2.00461	0.004	0.017	1	Phloem	24 hpi	NLR
LOC_Os08g12740	OsOSC12	-1.05161	0.005	0.012	0.00164537	Mesophyll	24 hpi	NLR
LOC_Os08g12740	OsOSC12	-0.982491	0.007	0.01	1	Mestome sheath	48 hpi	NLR
LOC_Os08g12740	OsOSC12	-0.750914	0.003	0.005	1	Fiber	24 hpi	NLR
LOC_Os08g12740	OsOSC12	-1.37435	0.004	0.01	1	Fiber	48 hpi	NLR
LOC_Os08g12740	OsOSC12	-0.00145105	0.007	0.007	1	Procambium	24 hpi	NLR
LOC_Os08g12740	OsOSC12	-0.972318	0.006	0.008	1	Phloem	48 hpi	NLR
LOC_Os08g12740	OsOSC12	0.0405156	0.009	0.012	1	Fiber	12 hpi	NLR
LOC_Os08g12740	OsOSC12	-0.590487	0.01	0.018	1	Procambium	12 hpi	NLR
LOC_Os08g12740	OsOSC12	-1.98616	0.005	0.021	1	Mestome sheath	24 hpi	NLR
LOC_Os08g12740	OsOSC12	0.286429	0.012	0.012	1	Mesophyll	12 hpi	NLR
LOC_Os08g12740	OsOSC12	0.817671	0.014	0.011	1	Xylem	12 hpi	NLR
LOC_Os08g12740	OsOSC12	-0.589687	0.007	0.011	1	Xylem	48 hpi	NLR
LOC_Os08g12740	OsOSC12	-1.62368	0.007	0.015	1	Guard cell	48 hpi	NLR
LOC_Os08g12740	OsOSC12	-1.21075	0.004	0.008	1	Epidermis	24 hpi	NLR
LOC_Os08g12740	OsOSC12	0.738115	0.016	0.014	1	Mestome sheath	12 hpi	NLR
LOC_Os08g12740	OsOSC12	-2.06727	0.004	0.017	1	Xylem	24 hpi	NLR
LOC_Os08g12740	OsOSC12	0.498513	0.011	0.014	1	Large parenchyma	12 hpi	NLR
LOC_Os09g15850	LOC_Os09g15850	-1.56676	0.012	0.044	1	Epidermis	12 hpi	NLR
LOC_Os09g15850	LOC_Os09g15850	-0.374723	0.022	0.038	1	Xylem	12 hpi	NLR
LOC_Os09g15850	LOC_Os09g15850	-0.479859	0.019	0.029	0.00205594	Mesophyll	12 hpi	NLR
LOC_Os09g15850	LOC_Os09g15850	-0.873998	0.015	0.02	1	Epidermis	24 hpi	NLR
LOC_Os09g15850	LOC_Os09g15850	-0.938412	0.01	0.019	1	Phloem	48 hpi	NLR
LOC_Os09g15850	LOC_Os09g15850	-0.572547	0.017	0.024	1	Procambium	24 hpi	NLR
LOC_Os09g15850	LOC_Os09g15850	-1.16322	0.013	0.024	1.57008e-10	Mesophyll	48 hpi	NLR
LOC_Os09g15850	LOC_Os09g15850	-3.61236	0.009	0.037	1	Guard cell	24 hpi	NLR
LOC_Os09g15850	LOC_Os09g15850	-1.76098	0.012	0.035	1	Xylem	24 hpi	NLR
LOC_Os09g15850	LOC_Os09g15850	-0.4848	0.017	0.025	1	Epidermis	48 hpi	NLR
LOC_Os09g15850	LOC_Os09g15850	-2.84486	0.004	0.019	1	Large parenchyma	48 hpi	NLR
LOC_Os09g15850	LOC_Os09g15850	-0.725681	0.01	0.015	1	Fiber	24 hpi	NLR
LOC_Os09g15850	LOC_Os09g15850	-1.29687	0.012	0.024	8.93335e-07	Mesophyll	24 hpi	NLR
LOC_Os09g15850	LOC_Os09g15850	0.373491	0.019	0.018	1	Large parenchyma	24 hpi	NLR
LOC_Os09g15850	LOC_Os09g15850	-0.107131	0.011	0.016	1	Mestome sheath	24 hpi	NLR
LOC_Os09g15850	LOC_Os09g15850	2.59124	0.021	0.017	1	Guard cell	12 hpi	NLR
LOC_Os09g15850	LOC_Os09g15850	-0.98608	0.015	0.015	1	Guard cell	48 hpi	NLR
LOC_Os09g15850	LOC_Os09g15850	-0.269164	0.017	0.029	1	Phloem	12 hpi	NLR
LOC_Os09g15850	LOC_Os09g15850	-0.489746	0.025	0.04	1	Procambium	12 hpi	NLR
LOC_Os09g15850	LOC_Os09g15850	-0.4046	0.013	0.026	1	Phloem	24 hpi	NLR
LOC_Os09g15850	LOC_Os09g15850	-0.306321	0.017	0.017	1	Mestome sheath	48 hpi	NLR
LOC_Os09g15850	LOC_Os09g15850	-0.54331	0.022	0.038	1	Fiber	12 hpi	NLR
LOC_Os09g15850	LOC_Os09g15850	2.45481	0.025	0.007	1	Mestome sheath	12 hpi	NLR
LOC_Os09g15850	LOC_Os09g15850	-0.861033	0.015	0.023	1	Fiber	48 hpi	NLR
LOC_Os09g15850	LOC_Os09g15850	-0.469318	0.017	0.021	1	Procambium	48 hpi	NLR
LOC_Os09g15850	LOC_Os09g15850	3.04879	0.022	0	1	Large parenchyma	12 hpi	NLR
LOC_Os09g15850	LOC_Os09g15850	-0.474349	0.017	0.018	1	Xylem	48 hpi	NLR
LOC_Os12g17090	LOC_Os12g17090	-1.85803	0.009	0.024	1	Procambium	48 hpi	NLR
LOC_Os12g17090	LOC_Os12g17090	-1.21922	0.006	0.016	2.57873e-12	Mesophyll	48 hpi	NLR
LOC_Os12g17090	LOC_Os12g17090	-0.441183	0.026	0.033	1	Guard cell	12 hpi	NLR
LOC_Os12g17090	LOC_Os12g17090	-1.09998	0.018	0.038	0.390419	Xylem	48 hpi	NLR
LOC_Os12g17090	LOC_Os12g17090	-1.06919	0.01	0.024	1	Xylem	24 hpi	NLR
LOC_Os12g17090	LOC_Os12g17090	0	0	0	1	Large parenchyma	24 hpi	NLR
LOC_Os12g17090	LOC_Os12g17090	0.685384	0.055	0.039	1	Phloem	24 hpi	NLR
LOC_Os12g17090	LOC_Os12g17090	-1.43902	0.006	0.016	1	Fiber	24 hpi	NLR
LOC_Os12g17090	LOC_Os12g17090	-0.129381	0.045	0.036	1	Phloem	48 hpi	NLR
LOC_Os12g17090	LOC_Os12g17090	-1.32514	0.013	0.023	1	Large parenchyma	48 hpi	NLR
LOC_Os12g17090	LOC_Os12g17090	-3.88175	0	0.031	1	Guard cell	48 hpi	NLR
LOC_Os12g17090	LOC_Os12g17090	0.147637	0.019	0.019	1	Mesophyll	12 hpi	NLR
LOC_Os12g17090	LOC_Os12g17090	1.3299	0.025	0.007	1	Mestome sheath	12 hpi	NLR
LOC_Os12g17090	LOC_Os12g17090	-2.11428	0.007	0.021	1	Mestome sheath	24 hpi	NLR
LOC_Os12g17090	LOC_Os12g17090	-0.736129	0.024	0.043	1	Xylem	12 hpi	NLR
LOC_Os12g17090	LOC_Os12g17090	-0.654439	0.012	0.02	1	Fiber	12 hpi	NLR
LOC_Os12g17090	LOC_Os12g17090	-1.46204	0.005	0.014	3.67474e-08	Mesophyll	24 hpi	NLR
LOC_Os12g17090	LOC_Os12g17090	-0.608952	0.014	0.02	1	Epidermis	12 hpi	NLR
LOC_Os12g17090	LOC_Os12g17090	0.93851	0.017	0.019	1	Guard cell	24 hpi	NLR
LOC_Os12g17090	LOC_Os12g17090	-1.74245	0.011	0.028	1	Large parenchyma	12 hpi	NLR
LOC_Os12g17090	LOC_Os12g17090	-1.64897	0.008	0.026	0.612871	Epidermis	48 hpi	NLR
LOC_Os12g17090	LOC_Os12g17090	-0.241497	0.101	0.128	1	Phloem	12 hpi	NLR
LOC_Os12g17090	LOC_Os12g17090	-1.13481	0.022	0.025	1	Procambium	12 hpi	NLR
LOC_Os12g17090	LOC_Os12g17090	-0.33163	0.006	0.008	1	Epidermis	24 hpi	NLR
LOC_Os12g17090	LOC_Os12g17090	-0.751379	0.009	0.014	1	Mestome sheath	48 hpi	NLR
LOC_Os12g17090	LOC_Os12g17090	-1.58736	0.006	0.017	1	Procambium	24 hpi	NLR
LOC_Os12g17090	LOC_Os12g17090	-1.53702	0.005	0.013	1	Fiber	48 hpi	NLR
LOC_Os04g43440	LOC_Os04g43440	1.99952	0.005	0.001	1	Fiber	12 hpi	NLR
LOC_Os04g43440	LOC_Os04g43440	0.364966	0.049	0.028	1	Mestome sheath	48 hpi	NLR
LOC_Os04g43440	LOC_Os04g43440	1.88873	0.04	0.007	1	Procambium	24 hpi	NLR
LOC_Os04g43440	LOC_Os04g43440	1.42087	0.006	0.001	1	Xylem	12 hpi	NLR
LOC_Os04g43440	LOC_Os04g43440	-0.861536	0.008	0.014	1	Epidermis	48 hpi	NLR
LOC_Os04g43440	LOC_Os04g43440	1.34134	0.011	0.002	1.0866e-14	Mesophyll	24 hpi	NLR
LOC_Os04g43440	LOC_Os04g43440	-0.71603	0.019	0.021	1	Guard cell	48 hpi	NLR
LOC_Os04g43440	LOC_Os04g43440	3.21869	0.051	0.014	1	Mestome sheath	12 hpi	NLR
LOC_Os04g43440	LOC_Os04g43440	1.56754	0.017	0.006	1	Guard cell	24 hpi	NLR
LOC_Os04g43440	LOC_Os04g43440	-1.37691	0.012	0.009	1	Large parenchyma	24 hpi	NLR
LOC_Os04g43440	LOC_Os04g43440	2.02313	0.017	0.009	1	Procambium	12 hpi	NLR
LOC_Os04g43440	LOC_Os04g43440	-1.70118	0.005	0.013	1	Phloem	48 hpi	NLR
LOC_Os04g43440	LOC_Os04g43440	-1.25279	0.01	0.023	1	Xylem	48 hpi	NLR
LOC_Os04g43440	LOC_Os04g43440	2.43241	0.013	0.001	1	Phloem	24 hpi	NLR
LOC_Os04g43440	LOC_Os04g43440	-1.56255	0.01	0.017	1	Fiber	48 hpi	NLR
LOC_Os04g43440	LOC_Os04g43440	-1.47133	0.006	0.015	1.30336e-13	Mesophyll	48 hpi	NLR
LOC_Os04g43440	LOC_Os04g43440	0	0	0	1	Guard cell	12 hpi	NLR
LOC_Os04g43440	LOC_Os04g43440	1.64875	0.013	0.005	1	Epidermis	24 hpi	NLR
LOC_Os04g43440	LOC_Os04g43440	-0.355191	0.001	0.004	1	Epidermis	12 hpi	NLR
LOC_Os04g43440	LOC_Os04g43440	3.60027	0.018	0	0.391292	Xylem	24 hpi	NLR
LOC_Os04g43440	LOC_Os04g43440	-0.546359	0.003	0.004	1	Phloem	12 hpi	NLR
LOC_Os04g43440	LOC_Os04g43440	0.383355	0.032	0.022	1	Procambium	48 hpi	NLR
LOC_Os04g43440	LOC_Os04g43440	0	0	0	1	Large parenchyma	12 hpi	NLR
LOC_Os04g43440	LOC_Os04g43440	-1.83695	0.009	0.038	1	Large parenchyma	48 hpi	NLR
LOC_Os04g43440	LOC_Os04g43440	0.127266	0.032	0.016	1	Mestome sheath	24 hpi	NLR
LOC_Os04g43440	LOC_Os04g43440	0.715218	0.005	0.002	1	Mesophyll	12 hpi	NLR
LOC_Os04g43440	LOC_Os04g43440	1.64377	0.014	0.003	1	Fiber	24 hpi	NLR
LOC_Os11g41170	LOC_Os11g41170	-0.775229	0.03	0.042	1	Fiber	48 hpi	NLR
LOC_Os11g41170	LOC_Os11g41170	0.273532	0.023	0.014	1	Procambium	24 hpi	NLR
LOC_Os11g41170	LOC_Os11g41170	0.608418	0.014	0.012	1	Procambium	12 hpi	NLR
LOC_Os11g41170	LOC_Os11g41170	0.633841	0.035	0.006	1	Guard cell	24 hpi	NLR
LOC_Os11g41170	LOC_Os11g41170	0.906176	0.015	0.015	1	Guard cell	48 hpi	NLR
LOC_Os11g41170	LOC_Os11g41170	-0.96495	0.013	0.025	1	Fiber	12 hpi	NLR
LOC_Os11g41170	LOC_Os11g41170	-0.324855	0.008	0.011	1	Mesophyll	12 hpi	NLR
LOC_Os11g41170	LOC_Os11g41170	-0.434089	0.017	0.023	1	Phloem	48 hpi	NLR
LOC_Os11g41170	LOC_Os11g41170	-0.784247	0.022	0.033	1	Procambium	48 hpi	NLR
LOC_Os11g41170	LOC_Os11g41170	-0.42477	0.011	0.022	1	Epidermis	12 hpi	NLR
LOC_Os11g41170	LOC_Os11g41170	0.12283	0.018	0.013	1	Mesophyll	24 hpi	NLR
LOC_Os11g41170	LOC_Os11g41170	-0.0845689	0.029	0.024	1	Mestome sheath	48 hpi	NLR
LOC_Os11g41170	LOC_Os11g41170	-0.542599	0.006	0.009	1	Large parenchyma	24 hpi	NLR
LOC_Os11g41170	LOC_Os11g41170	0.0185816	0.016	0.014	1	Mestome sheath	12 hpi	NLR
LOC_Os11g41170	LOC_Os11g41170	0.279804	0.018	0.011	1	Phloem	12 hpi	NLR
LOC_Os11g41170	LOC_Os11g41170	0.380398	0.022	0.015	1	Epidermis	24 hpi	NLR
LOC_Os11g41170	LOC_Os11g41170	0.501918	0.036	0.023	1	Fiber	24 hpi	NLR
LOC_Os11g41170	LOC_Os11g41170	0.186179	0.017	0.025	1	Xylem	12 hpi	NLR
LOC_Os11g41170	LOC_Os11g41170	-1.08843	0.013	0.022	5.4581e-07	Mesophyll	48 hpi	NLR
LOC_Os11g41170	LOC_Os11g41170	0.013644	0.029	0.023	1	Phloem	24 hpi	NLR
LOC_Os11g41170	LOC_Os11g41170	-0.404885	0.027	0.042	1	Mestome sheath	24 hpi	NLR
LOC_Os11g41170	LOC_Os11g41170	-1.23334	0.005	0.006	1	Guard cell	12 hpi	NLR
LOC_Os11g41170	LOC_Os11g41170	-0.34046	0.04	0.042	1	Xylem	48 hpi	NLR
LOC_Os11g41170	LOC_Os11g41170	-0.677667	0.013	0.014	1	Large parenchyma	48 hpi	NLR
LOC_Os11g41170	LOC_Os11g41170	-0.87794	0.02	0.029	1	Epidermis	48 hpi	NLR
LOC_Os11g41170	LOC_Os11g41170	0.933208	0.033	0.014	1	Xylem	24 hpi	NLR
LOC_Os11g41170	LOC_Os11g41170	1.91806	0.011	0.014	1	Large parenchyma	12 hpi	NLR
LOC_Os06g48990	LOC_Os06g48990	0.569267	0.007	0.005	1	Epidermis	24 hpi	NLR
LOC_Os06g48990	LOC_Os06g48990	1.44114	0.008	0.004	1	Epidermis	12 hpi	NLR
LOC_Os06g48990	LOC_Os06g48990	0.885907	0.015	0.008	0.00207936	Mesophyll	12 hpi	NLR
LOC_Os06g48990	LOC_Os06g48990	3.22974	0.021	0.003	1	Procambium	12 hpi	NLR
LOC_Os06g48990	LOC_Os06g48990	1.20263	0.011	0.005	1	Phloem	24 hpi	NLR
LOC_Os06g48990	LOC_Os06g48990	-0.77223	0.009	0.012	1	Guard cell	24 hpi	NLR
LOC_Os06g48990	LOC_Os06g48990	0	0	0	1	Large parenchyma	24 hpi	NLR
LOC_Os06g48990	LOC_Os06g48990	-0.0151947	0.002	0.007	1	Procambium	24 hpi	NLR
LOC_Os06g48990	LOC_Os06g48990	-0.885593	0.005	0.011	1	Fiber	48 hpi	NLR
LOC_Os06g48990	LOC_Os06g48990	1.69275	0.01	0	1	Guard cell	12 hpi	NLR
LOC_Os06g48990	LOC_Os06g48990	-1.16862	0	0.014	1	Large parenchyma	12 hpi	NLR
LOC_Os06g48990	LOC_Os06g48990	-1.9007	0.001	0.009	1	Phloem	48 hpi	NLR
LOC_Os06g48990	LOC_Os06g48990	0.426362	0.009	0.009	1	Fiber	12 hpi	NLR
LOC_Os06g48990	LOC_Os06g48990	-1.3961	0.002	0.008	5.23894e-05	Mesophyll	24 hpi	NLR
LOC_Os06g48990	LOC_Os06g48990	0	0	0	1	Mestome sheath	24 hpi	NLR
LOC_Os06g48990	LOC_Os06g48990	-1.28542	0.004	0.012	1	Epidermis	48 hpi	NLR
LOC_Os06g48990	LOC_Os06g48990	0.174732	0.007	0.005	1	Guard cell	48 hpi	NLR
LOC_Os06g48990	LOC_Os06g48990	-1.25719	0.004	0.011	2.1385e-10	Mesophyll	48 hpi	NLR
LOC_Os06g48990	LOC_Os06g48990	-0.36217	0.005	0.008	1	Xylem	48 hpi	NLR
LOC_Os06g48990	LOC_Os06g48990	1.81597	0.004	0	1	Large parenchyma	48 hpi	NLR
LOC_Os06g48990	LOC_Os06g48990	2.79564	0.016	0	1	Mestome sheath	12 hpi	NLR
LOC_Os06g48990	LOC_Os06g48990	-1.82645	0.002	0.007	1	Fiber	24 hpi	NLR
LOC_Os06g48990	LOC_Os06g48990	1.3072	0.009	0.003	1	Xylem	12 hpi	NLR
LOC_Os06g48990	LOC_Os06g48990	-0.971046	0.004	0.012	1	Procambium	48 hpi	NLR
LOC_Os06g48990	LOC_Os06g48990	-1.35993	0.004	0.01	1	Mestome sheath	48 hpi	NLR
LOC_Os06g48990	LOC_Os06g48990	-1.38448	0.001	0.006	1	Xylem	24 hpi	NLR
LOC_Os06g48990	LOC_Os06g48990	0.328788	0.009	0.005	1	Phloem	12 hpi	NLR
LOC_Os11g29050	LOC_Os11g29050	-0.179485	0.003	0.004	1	Fiber	12 hpi	NLR
LOC_Os11g29050	LOC_Os11g29050	-1.03254	0.003	0.005	1	Epidermis	24 hpi	NLR
LOC_Os11g29050	LOC_Os11g29050	1.33442	0.002	0	1	Mestome sheath	24 hpi	NLR
LOC_Os11g29050	LOC_Os11g29050	-0.0965685	0.004	0.005	1	Fiber	24 hpi	NLR
LOC_Os11g29050	LOC_Os11g29050	-1.89944	0.002	0.008	1	Xylem	12 hpi	NLR
LOC_Os11g29050	LOC_Os11g29050	-1.27024	0.003	0.011	2.99985e-12	Mesophyll	48 hpi	NLR
LOC_Os11g29050	LOC_Os11g29050	-1.41127	0.005	0.012	1	Phloem	48 hpi	NLR
LOC_Os11g29050	LOC_Os11g29050	-2.72984	0	0.014	1	Large parenchyma	12 hpi	NLR
LOC_Os11g29050	LOC_Os11g29050	0.322379	0.01	0.008	1	Mesophyll	12 hpi	NLR
LOC_Os11g29050	LOC_Os11g29050	0.310617	0.007	0.015	1	Guard cell	48 hpi	NLR
LOC_Os11g29050	LOC_Os11g29050	0.230054	0.002	0.002	1	Fiber	48 hpi	NLR
LOC_Os11g29050	LOC_Os11g29050	-1.06995	0.003	0.008	1	Epidermis	12 hpi	NLR
LOC_Os11g29050	LOC_Os11g29050	-0.897401	0.005	0.008	1	Mestome sheath	48 hpi	NLR
LOC_Os11g29050	LOC_Os11g29050	-0.62133	0.003	0.004	1	Xylem	24 hpi	NLR
LOC_Os11g29050	LOC_Os11g29050	-1.4387	0.001	0.007	1	Epidermis	48 hpi	NLR
LOC_Os11g29050	LOC_Os11g29050	2.43962	0.006	0	1	Large parenchyma	24 hpi	NLR
LOC_Os11g29050	LOC_Os11g29050	-0.312603	0.002	0.006	1	Phloem	24 hpi	NLR
LOC_Os11g29050	LOC_Os11g29050	-1.01981	0.004	0.009	0.503927	Mesophyll	24 hpi	NLR
LOC_Os11g29050	LOC_Os11g29050	-0.669611	0.007	0.006	1	Procambium	12 hpi	NLR
LOC_Os11g29050	LOC_Os11g29050	-1.04701	0.001	0.005	1	Xylem	48 hpi	NLR
LOC_Os11g29050	LOC_Os11g29050	-3.53799	0	0.019	1	Guard cell	24 hpi	NLR
LOC_Os11g29050	LOC_Os11g29050	-0.0891561	0.01	0.011	1	Guard cell	12 hpi	NLR
LOC_Os11g29050	LOC_Os11g29050	2.25483	0.01	0	1	Mestome sheath	12 hpi	NLR
LOC_Os11g29050	LOC_Os11g29050	-0.80883	0.004	0.007	1	Procambium	24 hpi	NLR
LOC_Os11g29050	LOC_Os11g29050	-2.14548	0	0.005	1	Large parenchyma	48 hpi	NLR
LOC_Os11g29050	LOC_Os11g29050	-1.46685	0.002	0.004	1	Procambium	48 hpi	NLR
LOC_Os11g29050	LOC_Os11g29050	0.537469	0.014	0.009	1	Phloem	12 hpi	NLR
LOC_Os09g20020	OsVQ34	-0.86973	0.022	0.028	1	Large parenchyma	12 hpi	NLR
LOC_Os09g20020	OsVQ34	0.136604	0.008	0.009	1	Mesophyll	12 hpi	NLR
LOC_Os09g20020	OsVQ34	3.34586	0.019	0	1	Large parenchyma	24 hpi	NLR
LOC_Os09g20020	OsVQ34	-1.01153	0.012	0.023	1	Mestome sheath	48 hpi	NLR
LOC_Os09g20020	OsVQ34	-0.439241	0.011	0.016	1	Xylem	12 hpi	NLR
LOC_Os09g20020	OsVQ34	-0.895376	0.017	0.019	1	Guard cell	24 hpi	NLR
LOC_Os09g20020	OsVQ34	1.08288	0.012	0.004	1	Phloem	12 hpi	NLR
LOC_Os09g20020	OsVQ34	1.13701	0.018	0.008	1	Epidermis	24 hpi	NLR
LOC_Os09g20020	OsVQ34	-0.0654685	0.01	0.009	1	Procambium	12 hpi	NLR
LOC_Os09g20020	OsVQ34	1.23837	0.012	0.007	1	Fiber	12 hpi	NLR
LOC_Os09g20020	OsVQ34	-1.2791	0.021	0.042	1	Mestome sheath	24 hpi	NLR
LOC_Os09g20020	OsVQ34	-0.662054	0.014	0.016	1	Mesophyll	24 hpi	NLR
LOC_Os09g20020	OsVQ34	-1.0141	0.005	0.006	1	Guard cell	12 hpi	NLR
LOC_Os09g20020	OsVQ34	-0.587384	0.012	0.018	1	Fiber	48 hpi	NLR
LOC_Os09g20020	OsVQ34	-0.0435903	0.019	0.017	1	Procambium	24 hpi	NLR
LOC_Os09g20020	OsVQ34	-0.99442	0.012	0.018	1	Procambium	48 hpi	NLR
LOC_Os09g20020	OsVQ34	0.0189866	0.013	0.016	1	Epidermis	12 hpi	NLR
LOC_Os09g20020	OsVQ34	-0.239346	0.013	0.015	1	Epidermis	48 hpi	NLR
LOC_Os09g20020	OsVQ34	-1.45906	0.007	0.019	1.11361e-17	Mesophyll	48 hpi	NLR
LOC_Os09g20020	OsVQ34	0.39883	0.013	0.014	1	Large parenchyma	48 hpi	NLR
LOC_Os09g20020	OsVQ34	0.0111722	0.007	0.01	1	Guard cell	48 hpi	NLR
LOC_Os09g20020	OsVQ34	-0.805964	0.011	0.012	1	Phloem	24 hpi	NLR
LOC_Os09g20020	OsVQ34	-0.132587	0.011	0.011	1	Xylem	24 hpi	NLR
LOC_Os09g20020	OsVQ34	1.3122	0.015	0.005	1	Fiber	24 hpi	NLR
LOC_Os09g20020	OsVQ34	-0.151119	0.016	0.035	1	Mestome sheath	12 hpi	NLR
LOC_Os09g20020	OsVQ34	-1.73676	0.005	0.014	1	Phloem	48 hpi	NLR
LOC_Os09g20020	OsVQ34	-0.836594	0.01	0.018	1	Xylem	48 hpi	NLR
LOC_Os01g36640	OsRPM1	-0.645385	0.017	0.025	1	Phloem	48 hpi	NLR
LOC_Os01g36640	OsRPM1	0.466841	0.066	0.072	1	Fiber	12 hpi	NLR
LOC_Os01g36640	OsRPM1	-0.587703	0.01	0.011	1	Mesophyll	24 hpi	NLR
LOC_Os01g36640	OsRPM1	0.479418	0.067	0.085	1	Large parenchyma	12 hpi	NLR
LOC_Os01g36640	OsRPM1	-0.534606	0.014	0.024	1	Procambium	24 hpi	NLR
LOC_Os01g36640	OsRPM1	0.0485274	0.069	0.083	1	Epidermis	12 hpi	NLR
LOC_Os01g36640	OsRPM1	-0.787169	0.03	0.048	1	Fiber	24 hpi	NLR
LOC_Os01g36640	OsRPM1	-1.60642	0.005	0.014	3.13724e-15	Mesophyll	48 hpi	NLR
LOC_Os01g36640	OsRPM1	-2.38387	0.007	0.015	1	Guard cell	48 hpi	NLR
LOC_Os01g36640	OsRPM1	-0.672723	0.045	0.059	1	Fiber	48 hpi	NLR
LOC_Os01g36640	OsRPM1	-0.0503551	0.041	0.039	1	Epidermis	48 hpi	NLR
LOC_Os01g36640	OsRPM1	-1.73352	0.009	0.028	1	Large parenchyma	48 hpi	NLR
LOC_Os01g36640	OsRPM1	0.370555	0.013	0.01	1	Mesophyll	12 hpi	NLR
LOC_Os01g36640	OsRPM1	-4.1044	0.006	0.036	1	Large parenchyma	24 hpi	NLR
LOC_Os01g36640	OsRPM1	3.17022	0.013	0	1	Mestome sheath	24 hpi	NLR
LOC_Os01g36640	OsRPM1	-0.487859	0.024	0.041	1	Epidermis	24 hpi	NLR
LOC_Os01g36640	OsRPM1	-0.441984	0.019	0.037	1	Xylem	12 hpi	NLR
LOC_Os01g36640	OsRPM1	0.350127	0.038	0.029	1	Phloem	12 hpi	NLR
LOC_Os01g36640	OsRPM1	0.667648	0.015	0.015	1	Procambium	12 hpi	NLR
LOC_Os01g36640	OsRPM1	-1.18515	0.011	0.024	1	Procambium	48 hpi	NLR
LOC_Os01g36640	OsRPM1	-1.17627	0.017	0.031	1	Guard cell	24 hpi	NLR
LOC_Os01g36640	OsRPM1	-0.981703	0.025	0.04	1	Xylem	48 hpi	NLR
LOC_Os01g36640	OsRPM1	-1.08776	0.022	0.035	1	Xylem	24 hpi	NLR
LOC_Os01g36640	OsRPM1	-1.87054	0.005	0.017	1	Guard cell	12 hpi	NLR
LOC_Os01g36640	OsRPM1	-1.20368	0.015	0.031	1	Phloem	24 hpi	NLR
LOC_Os01g36640	OsRPM1	-1.20528	0.01	0.019	1	Mestome sheath	48 hpi	NLR
LOC_Os01g36640	OsRPM1	-1.85937	0.003	0.014	1	Mestome sheath	12 hpi	NLR
LOC_Os01g57870	LOC_Os01g57870	0.934619	0.027	0.026	1	Fiber	12 hpi	NLR
LOC_Os01g57870	LOC_Os01g57870	-1.01399	0.007	0.015	1	Phloem	24 hpi	NLR
LOC_Os01g57870	LOC_Os01g57870	-0.30154	0.014	0.017	1	Mestome sheath	48 hpi	NLR
LOC_Os01g57870	LOC_Os01g57870	-1.29962	0.006	0.012	0.380742	Mesophyll	24 hpi	NLR
LOC_Os01g57870	LOC_Os01g57870	2.52661	0.022	0.006	1	Procambium	12 hpi	NLR
LOC_Os01g57870	LOC_Os01g57870	0.14015	0.02	0.018	1	Procambium	48 hpi	NLR
LOC_Os01g57870	LOC_Os01g57870	-0.0738875	0.006	0.005	1	Mestome sheath	24 hpi	NLR
LOC_Os01g57870	LOC_Os01g57870	0.138836	0.007	0.007	1	Xylem	12 hpi	NLR
LOC_Os01g57870	LOC_Os01g57870	-0.181271	0.018	0.017	1	Xylem	48 hpi	NLR
LOC_Os01g57870	LOC_Os01g57870	0.0106775	0.025	0.021	1	Fiber	24 hpi	NLR
LOC_Os01g57870	LOC_Os01g57870	0.384964	0.005	0.004	1	Mesophyll	12 hpi	NLR
LOC_Os01g57870	LOC_Os01g57870	-1.59624	0.011	0.028	1	Large parenchyma	12 hpi	NLR
LOC_Os01g57870	LOC_Os01g57870	2.62884	0.006	0	1	Mestome sheath	12 hpi	NLR
LOC_Os01g57870	LOC_Os01g57870	-2.12065	0.004	0.021	1	Guard cell	48 hpi	NLR
LOC_Os01g57870	LOC_Os01g57870	-1.05644	0.013	0.014	1	Large parenchyma	48 hpi	NLR
LOC_Os01g57870	LOC_Os01g57870	-0.737788	0.003	0.009	1	Phloem	12 hpi	NLR
LOC_Os01g57870	LOC_Os01g57870	-0.0540882	0.012	0.014	1	Procambium	24 hpi	NLR
LOC_Os01g57870	LOC_Os01g57870	-0.192345	0.032	0.028	1	Fiber	48 hpi	NLR
LOC_Os01g57870	LOC_Os01g57870	1.15471	0.019	0.009	1	Large parenchyma	24 hpi	NLR
LOC_Os01g57870	LOC_Os01g57870	-0.0905281	0.03	0.028	1	Epidermis	48 hpi	NLR
LOC_Os01g57870	LOC_Os01g57870	0.81814	0.023	0.018	1	Epidermis	12 hpi	NLR
LOC_Os01g57870	LOC_Os01g57870	-1.74912	0.005	0.018	6.11899e-25	Mesophyll	48 hpi	NLR
LOC_Os01g57870	LOC_Os01g57870	-1.41311	0.009	0.019	1	Guard cell	24 hpi	NLR
LOC_Os01g57870	LOC_Os01g57870	-1.03178	0.007	0.019	1	Xylem	24 hpi	NLR
LOC_Os01g57870	LOC_Os01g57870	0.583891	0.024	0.016	1	Epidermis	24 hpi	NLR
LOC_Os01g57870	LOC_Os01g57870	1.27175	0.005	0	1	Guard cell	12 hpi	NLR
LOC_Os01g57870	LOC_Os01g57870	-0.331411	0.008	0.014	1	Phloem	48 hpi	NLR
