# Supplementary material for: Single‐Cell and Spatial Transcriptomics Reveals a Stereoscopic Response of Rice Leaf Cells to Magnaporthe oryzae Infection
Source: Adv Sci (Weinh). 2025 Mar 24;12(19):2416846. doi: 10.1002/advs.202416846 (PMC12097076; doi:10.1002/advs.202416846)
Supplement: Supplementary file 7 — Supplemental Table 3 [file ADVS-12-2416846-s015.xlsx]

## Sheet: Supplementary Table 3a
Supplementary Table 3a Mean expression levels of metabolic-related genes discovered in this study. Metabolic-related genes were detected in each annotated cell type from rice cells. The cells were divided into nine different cell types for each sample during infected at 0, 12, 24, and 48 hpi.
ID	gene name	Mesophyll Mock 0 hpi	Mesophyll Mock 12 hpi	Mesophyll Mock 24 hpi	Mesophyll Mock 48 hpi	Mesophyll M.o 12 hpi	Mesophyll M.o 24 hpi	Mesophyll M.o 48 hpi	Xylem Mock 0 hpi	Xylem Mock 12 hpi	Xylem Mock 24 hpi	Xylem Mock 48 hpi	Xylem M.o 12 hpi	Xylem M.o 24 hpi	Xylem M.o 48 hpi	Fiber Mock 0 hpi	Fiber Mock 12 hpi	Fiber Mock 24 hpi	Fiber Mock 48hpi	Fiber M.o 12 hpi	Fiber M.o 24 hpi	Fiber M.o 48 hpi	Procambium Mock 0 hpi	Procambium Mock 12 hpi	Procambium Mock 24 hpi	Procambium Mock 48 hpi	Procambium M.o 12 hpi	Procambium M.o 24 hpi	Procambium M.o 48 hpi	Mestome sheath Mock 0 hpi	Mestome sheath Mock 12 hpi	Mestome sheath Mock 24 hpi	Mestome sheath Mock 48 hpi	Mestome sheath M.o 12 hpi	Mestome sheath M.o 24 hpi	Mestome sheath M.o 48 hpi	Epidermis Mock 0 hpi	Epidermis Mock 12 hpi	Epidermis Mock 24hpi	Epidermis Mock 48 hpi	Epidermis M.o 12 hpi	Epidermis M.o 24 hpi	Epidermis M.o 48 hpi	Guard cell Mock 0 hpi	Guard cell Mock 12 hpi	Guard cell Mock 24 hpi	Guard cell Mock 48 hpi	Guard cell M.o 12 hpi	Guard cell M.o 24 hpi
LOC_Os01g09990	OsbHLH025	0.148264	0.089842	0	0.0587068	0.119613	0.0965962	1.67248	0.497294	0	0	0	0.338905	0	4.50457	0.247237	0	0	0	0.671195	0	0.694673	0	0.48931	0	0.801771	5.51635	9.04872	83.3788	0.314777	0	0	0	0	0	5.52973	0.0965226	0.954517	0	0	0	0	3.28962	0.816157	0	0	0	0	0
LOC_Os01g43540	OsSgt1	75.3946	153.41	92.1897	101.549	71.3524	205.606	236.807	93.6467	157.426	98.7654	103.894	71.6172	211.578	226.404	94.98	199.733	97.5511	104.342	121.538	270.309	268.266	94.4133	298.411	87.5322	145.741	183.419	372.765	390.931	80.8143	220.773	102.6	86.365	132.297	269.234	314.094	79.7884	202.585	98.8432	107.876	93.4587	287.947	291.276	69.6681	127.51	98.5759	96.3862	58.4445	148.976
LOC_Os02g08100	Os4CL3	5.36843	27.1484	4.97352	4.16935	20.0586	103.733	153.768	5.33466	18.4143	5.2846	5.41853	20.0099	97.3658	133.838	20.3947	42.6797	10.2893	16.9334	35.091	182.482	464.012	31.4942	92.4297	117.007	95.515	188.893	229.599	430.763	10.3622	38.4041	8.08416	3.71572	28.0572	117.804	189.493	8.63706	34.5638	9.87108	6.47691	19.6599	103.685	111.724	2.06831	25.6389	7.8026	5.8488	26.32	61.8141
LOC_Os02g16630	LOC_Os02g16630	12.9099	9.66033	12.1434	8.04739	11.2533	9.43222	15.8419	11.8655	8.65979	10.6587	6.03225	15.0927	7.20335	23.2627	15.9726	16.9292	12.7101	10.992	24.4369	10.2704	17.3048	9.65133	8.63943	12.875	14.7023	20.8904	20.8219	75.1784	9.46738	8.44448	17.3983	8.73209	14.7041	11.3862	23.1969	15.4354	8.82176	7.03068	9.1312	30.517	22.4515	35.307	6.49598	6.50657	12.5172	9.16896	9.91001	1.6391
LOC_Os02g26770	OsC4H	0	0	0	0	0.1036	0	0	0	0	0	0	0	0	0	0	0	0	0	0	0	0	0	0	0	0	0	0.45598	0.354416	0	0	0	0	0	0	0	0	0	0	0	0	0	0	0	0	0	0	0	0
LOC_Os02g36030	OsCYP76M5	0	0	0	0	0	0	0.306365	0	0	0	0	0	0	0.367889	0	0	0	0	0	0	0.276597	0	0	0	0	0	0	9.53749	0	0	0	0	0	0	0	0	0	0	0	0	0	0.217	0	0	0	0	0	0
LOC_Os02g36070	OsCYP76M8	0.293168	0.04064	0	0	0.329224	0.348857	2.52704	0.0865424	0.16975	0	0	0.149565	0	3.58054	0.205092	0	0	0	0	0	3.74289	0	1.78032	0	0	0	9.74337	113.862	0	0	0	0	0	0	5.32976	0.134629	0	0	0	0.869211	0.423687	4.00091	0	0	0	0	0	0
LOC_Os02g36110	OsCYP76M7	1.07487	0.141296	0.473162	2.06303	0.651782	2.56706	22.4574	9.258	0.180523	0	5.80868	5.2034	7.8395	73.2332	1.80325	0	0.901913	1.7742	2.59084	3.59069	27.2653	40.2785	36.392	27.5621	67.443	56.1158	118.1	555.012	2.7647	0	0	3.20261	0	6.07212	27.4057	0.935412	0	0	1.69836	1.43085	2.75867	30.7	0.545462	0.253775	0.900877	0.384174	1.46713	4.8955
LOC_Os02g36140	OsKS7	1.12539	1.04743	0.124773	0.0253276	1.43003	0.924843	8.86257	1.14998	1.13055	0.831583	0	1.42179	0.73622	18.2381	1.3223	0.37557	0	0	1.3886	2.87432	10.3081	2.71655	0	0	2.11307	5.99427	28.5138	274.526	2.62902	0	0	0.162811	0.0963139	1.59108	9.81728	2.2577	0.733073	0	0	1.57412	1.43217	10.4169	1.15797	2.09482	0	0	0.666346	0
LOC_Os02g36190	Oscyp71Z7	0.357577	0.226216	0.047194	0.200315	0.320175	1.01339	15.5971	0.0625806	2.00337	0	0.592464	0.969285	2.15771	35.8989	3.50268	0	0.618865	0.608725	1.69802	2.06254	22.0785	1.51126	0	2.677	0	9.05567	49.3305	552.113	1.54679	0	0	0	0	1.69598	19.8454	0.380717	0	0	0	0.250256	0.580493	22.2162	0	0.0492767	0.921859	0	0.773238	0.760485
LOC_Os02g36210	OsCPS2	0.909166	0.464341	0	0	1.10584	0.357417	7.05497	0.68162	0	0	0.233414	0.894169	0.468625	7.47228	1.14834	0.176781	0	0.716839	1.39196	0.445887	10.2574	1.73243	0.591831	0	0	0.784628	13.7404	259.55	0.294876	0	0	0.117628	3.9168	0.128298	9.09588	1.19708	0.350142	0	0	0.148082	0	12.2367	2.13699	0.0589981	0	0.575034	1.69785	0
LOC_Os02g36280	OsCYP76M6	0.165027	0.0713226	0	0	0.464272	0.570535	4.10114	0.164716	0.047098	0	0	1.56748	0.406314	17.0029	0.393304	0	0	0	0.144454	2.3354	7.04872	0	0	0	0	6.97632	15.9501	119.829	0	0	0	0	4.27187	1.38897	7.24737	0	0.191536	0	0	1.49152	1.13154	4.6735	0	0	0	0	0	0
LOC_Os02g41650	OsPAL	4.74343	31.1179	3.29284	9.4278	22.1464	31.5931	58.9695	6.17442	27.6823	13.0415	22.5264	32.7969	147.119	101.039	19.9512	92.0405	7.19951	61.3647	36.3732	104.088	230.771	26.8476	142.688	63.5073	77.9481	191.263	145.629	267.247	17.6802	40.8546	16.5732	7.43794	25.2412	52.4659	104.067	31.5566	82.2231	9.01298	30.6666	44.3786	67.2616	92.7426	4.99285	25.6897	2.06746	6.21093	27.2517	29.6198
LOC_Os02g41680	OsPAL1	0.0983891	0.392778	0	0.169713	0.366259	0.85251	1.8769	0.172523	0.461017	0	0	0.134637	1.64522	4.9582	0.523966	1.02846	0	0.529196	1.39611	8.86335	5.24076	1.33359	1.49816	0	1.78156	7.44742	8.08584	26.0251	0.588887	0	0	0.0654411	0	1.04248	1.51668	0.372824	0.648976	0	0	0	0	1.73834	0	0.0774136	0	0	0.446902	1.62199
LOC_Os03g14990	OsCS	29.0777	40.4054	28.4857	26.914	30.9766	44.6276	57.8678	30.1033	29.0431	24.2432	33.3136	33.6428	58.1766	73.1344	35.3254	109.577	38.2017	40.3037	40.1166	55.945	67.819	33.0926	35.263	47.109	33.8891	53.1961	143.033	157.743	38.4638	36.5415	15.2179	20.8294	35.3576	64.3397	65.1449	33.7156	54.2147	30.8068	38.6953	35.7413	42.7599	57.563	28.9877	40.1427	46.7746	31.4329	35.0622	39.7066
LOC_Os04g01470	OsCOMTL2	0.265341	0.0139049	0	0	0.262094	0.188017	1.59381	0.102825	0	0	0	0.213171	0	2.39681	0.454552	0	0	0	0	0.712332	1.36366	0.282641	0	0	0	0.158524	5.29442	47.8959	0.252086	0	0	0	0	0	0.899131	0.10874	0	0	0	0	0	2.88234	0.119527	0	0	0	0	0
LOC_Os04g09900	OsCPS4	1.14116	0.653638	0.268582	0.116663	1.81458	1.64814	27.8618	1.30456	0.704221	0	0	5.66939	1.23601	40.9968	1.08506	0.358983	0	0.425833	1.283	2.64106	30.3219	1.24768	3.92238	10.708	2.41179	51.868	29.2823	694.812	1.31062	0	0	0.444207	2.85621	0.932917	30.7937	1.2641	0.917813	0	0.68887	4.54803	1.88275	33.7593	1.42892	0	0.460238	0.230112	2.73255	0.747806
LOC_Os04g10000	OsSDR110C-MS2	0.040142	0.0452301	0	0	0.0877842	0.766474	4.01674	0	0.701793	0	0	0	0	7.4485	0	0	0	0	0.159338	1.06183	7.20117	0	0.361732	0	0	3.14415	19.5815	134.71	0.266906	0	0	0	0	0.482449	4.41688	0	0	0	0	0	0.663191	7.57711	0	0	0	0	0	2.12791
LOC_Os04g10010	OsMAS	0.044232	0	0	0	0.119197	1.05681	3.86969	0	0	0	0	0	0.978335	5.94917	0	0	0	0	0	0.299258	4.22916	0	0	0	0	5.1222	41.1463	121.914	0	0	0	0	0	0.708707	6.39874	0	0	0	0	0	1.10152	2.43699	0	0	0	0	0.684345	1.71035
LOC_Os04g10060	OsKS4	0.561867	0.302173	0	0	0.446351	0.30462	3.05699	0.380262	0.440006	0	0	0.0798934	1.18454	6.88201	1.45508	0.683316	0	0	0.553547	0.620983	4.92288	0.276206	0.766488	0	0	1.9549	5.99983	132.221	0.0798195	0	0	0	0	0	5.6562	1.43419	0.642817	0	0	0.476064	0	7.99345	0.176298	0.116278	0	0	1.25066	0
LOC_Os04g10160	OsCYP99A2	0.326843	0.106427	0.0554017	0.0120896	0.71636	1.49561	11.6178	0.321201	0.126597	0	0	3.18666	3.54778	18.8302	0.694576	0.922129	0	0.290299	0.293851	2.79686	12.846	2.11722	1.04955	0	3.87976	40.6396	63.348	429.32	0.583214	0	0	0	0.265191	2.1709	13.7452	0.122678	0.451095	0	0	0.877207	5.02363	18.8701	0.192981	0	0	0	0.867885	0
LOC_Os04g56910	OsAHT2	0.0419659	0	0	0	0.148445	0.791841	5.30163	0.174615	0	0	0.360191	0.464358	0.876718	8.68789	0.582986	0	0	0.243224	1.53585	3.53661	19.5202	1.68352	0	0	3.96339	2.77463	13.3151	150.034	0	0	0	0.185295	0	0.762484	7.54022	0	0	0	0	0	0	7.38159	0.226621	0	0	0	0	1.05208
LOC_Os05g35290	OsPAL04	0.176298	0.764913	0.0867398	1.62106	0.363469	14.4549	7.84435	0.549233	0.252755	0	1.40524	0.550102	53.9669	17.0097	5.90107	21.5825	0.989717	22.7699	1.39377	89.5505	74.9793	1.654	2.28489	0	7.99839	15.7743	118.691	113.303	1.17596	0.865043	3.97279	2.80034	0	29.0481	26.6713	1.11028	2.50494	0	2.58957	1.48819	22.784	9.98878	1.16144	1.31835	0	2.07724	0.906973	18.185
LOC_Os06g37224	OsKO5	1.25085	0.916941	0	0.158572	1.45698	0.875738	6.21057	0.97187	0.768129	0	0	2.04594	0	7.9638	0.805115	0.309524	0	0	1.81162	0.574048	9.88884	1.06783	3.34002	0	0	32.8028	9.99171	199.836	0.77665	0	0	0	3.25148	1.65963	7.40093	2.31925	1.52937	0	0	1.18287	1.14717	9.6861	1.61801	1.24632	0.264666	0	2.63208	0
LOC_Os06g37300	OsKO4	0.955958	0.623034	0.290521	0.326463	1.05586	1.20445	16.1878	0.654737	0.471983	0	0.112251	0.258582	1.42509	22.924	0.0351464	1.02307	0.797502	0	0.413127	0	22.1119	2.04018	0	0	1.50056	9.3418	26.5765	536.846	0.927526	0	0	0.0570354	0	0.854431	20.2908	1.7083	0.223518	0.669059	0.441824	1.40783	2.2341	24.9745	0.620073	0.436306	0	0	0.968719	2.68253
LOC_Os07g08430	OsTSA	44.7545	9.00913	57.6151	49.0122	23.6081	36.9707	34.7396	31.9565	7.03802	40.2731	46.2425	15.7015	41.4421	32.8042	37.0769	27.3462	51.428	35.7026	42.1361	42.5367	49.276	45.7433	21.5268	82.0379	37.8214	35.9486	132.516	268.765	32.1353	11.3448	51.2114	42.8898	31.2557	50.5625	41.5821	43.5928	33.093	49.3383	60.0003	41.0064	48.239	57.8543	32.6689	11.5683	41.4865	39.9995	23.6949	35.3373
LOC_Os07g09190	OsDXS	0.340853	0.0719091	0.0301133	0.0551869	0.341239	1.20242	10.0992	0.26788	0.0889919	0	0.342048	0.0959116	1.9813	10.8518	0	0	0	0.946381	0	1.52423	9.58528	0.787743	0	2.677	1.91881	8.34725	26.3352	326.841	0	0	0	0.0857397	0	0.613061	11.7089	0	0	0	0	0.659258	0	14.1545	0	0	0	0	0.512329	4.62831
LOC_Os07g11739	Oscyp71Z2	4.79186	1.01731	3.11819	5.72062	1.34796	5.57089	18.7141	5.14878	0.4853	2.78429	5.58267	0.426276	3.51819	26.5743	5.39517	1.20354	2.78766	7.08432	2.07184	6.01692	22.7175	15.6408	3.2225	14.3829	21.4537	16.171	36.359	544.414	2.91981	1.68303	7.66692	4.90758	1.15343	10.479	20.4044	302.011	30.4708	207.401	180.224	31.1029	103.754	107.61	4.44138	2.05433	7.10718	3.20382	1.48974	1.15173
LOC_Os07g11870	OsCYP71Z21	0.173194	0.139511	0	0.0481769	0.144845	0	0.226048	0.193623	0	0	0	0	0	0	0.156954	0	0	0	0	0	0.488584	1.36436	0	0	0.267257	0	1.97008	10.9873	0	0	0	0	0	0.61414	0.572217	0.0765621	0.947105	0	0	0	0	0.175577	0.542442	0	0	0	0	0
LOC_Os07g33440	OsCYP716A16	0.235011	0.257718	0.0146215	0.145827	0.233811	0.11073	0.352041	0.46269	0.0356862	0	0.277044	0.624798	0.426423	1.0919	0.488153	0.413624	0.920141	0	4.04379	1.33389	1.7446	0	0	0	0	0.335743	1.62271	16.7438	0.485019	0	0	0.239664	1.72674	0	2.0761	0.626635	4.61923	0.2625	0	3.43323	2.14856	1.54194	0.210648	1.76884	0	0	0.0742527	0
LOC_Os07g46846	OsSDR110C-MI3	0.05356	0	0	0	0.0836262	0.467016	9.65311	0.114874	0	0	0	0	0.347872	16.0203	0.174098	0	0	0	0	0.622638	10.196	0	0	0	1.06903	1.33581	16.1965	308.816	0	0	0	0.064247	0	0.366452	15.1245	0	0	0	0	0	1.42903	12.0693	0.0857554	0	0	0	0	1.55212
LOC_Os08g06100	OsCOMT	6.55436	38.0059	7.74039	5.3735	7.2971	22.529	46.3215	13.2189	103.038	19.7046	11.2913	10.9478	40.5758	103.228	4.95625	55.3664	16.5696	14.494	15.9616	55.2409	306.064	52.584	225.789	207.5	111.727	115.455	231.525	492.931	8.3154	38.1896	22.083	4.06521	11.7717	29.4684	70.356	7.91724	36.9688	14.3909	5.68007	7.26139	25.3242	49.3983	5.9788	48.6438	12.5394	8.05409	12.6817	19.9161
LOC_Os10g23820	Os-THT2	0	0	0	0.0710436	0.0530798	1.15143	1.69744	0	0	0	1.43199	0	4.48467	4.11965	0.329997	0	0	1.30208	0	11.7414	8.2633	0.29852	0	0	0	4.90483	29.7728	39.0179	0	0	0	0.369444	0	2.33121	4.97981	0	0	0	0	0	7.08274	2.4089	0	0	0	0	0	1.08694
LOC_Os11g28530	OsKS8	1.66484	1.22404	0.480831	0.461579	2.02977	3.14783	8.35595	3.31502	1.22519	1.60387	1.94993	4.45333	24.6555	40.3431	1.74672	0.85457	0.761542	0.909077	1.71739	26.5401	30.1963	13.1483	1.19616	1.21481	7.13609	26.0729	37.4227	201.592	3.21753	0	0	0.590159	0.959682	5.01858	15.1022	2.71573	1.60963	0	0.887965	5.10765	3.54476	11.0916	1.28838	3.13866	0	0	1.01019	3.62913
LOC_Os11g42370	Os-TBT2	0	0	0	0	0	0.183803	0.0070863	0	0	0	0	0	0	0	0	0	0	0	0	0	0	0	0	0	0	0	0	1.07579	0	0	0	0	0	0	0	0	0	0	0	0	0	0	0	0	0	0	0	0
LOC_Os12g16720	OsSL	0.181782	0.704956	0.102192	0.0957781	0.391271	0.56083	4.449	0.347967	0.27868	0	0	2.0809	2.62502	11.806	4.16763	28.9242	3.30053	3.97923	0.631971	3.93139	4.99526	1.60658	1.79445	28.3135	0	7.65783	23.2593	168.875	0.841392	0	0	0.251031	0	0.18437	5.6254	0.0849778	3.41051	0	1.37189	0	1.34478	4.57896	1.27665	4.34948	0	0	3.62789	0
LOC_Os12g30824	OsKSL10	2.32377	1.32671	0.218089	0.176354	3.13053	0.655676	7.82417	2.73093	0.184022	0	0.819072	2.36723	1.60965	13.053	3.1491	2.20836	0	0.192361	2.38077	2.7137	13.4957	3.63158	5.29851	0	0	2.23401	5.57571	221.388	3.66784	5.46756	0	0.114996	0	0.430831	11.4464	2.09224	1.45	0	1.19953	4.28664	3.9704	14.3753	2.42563	1.94913	0	0.674103	0.152936	2.80809
[truncated: 15 more columns]

## Sheet: Supplementary Table 3b
Supplementary Table 3b The dataset for matabolic-related genes fold changes were detected in different cell types. The statas of average log2FC was observed in different cell types at 12, 24, and 48 hpi during infection by M. oryzae. p adjust <0.01.
ID	gene name	avg_log2FC	pct.1	pct.2	p adjust	cell type	inoculation
LOC_Os04g10010	OsMAS	3.7771	0.033	0	1	Guard cell	48 hpi
LOC_Os04g10010	OsMAS	0	0	0	1	Large parenchyma	12 hpi
LOC_Os04g10010	OsMAS	2.61405	0.006	0	1	Procambium	12 hpi
LOC_Os04g10010	OsMAS	3.06517	0.026	0	1	Guard cell	24 hpi
LOC_Os04g10010	OsMAS	3.46414	0.022	0	1	Large parenchyma	48 hpi
LOC_Os04g10010	OsMAS	2.25906	0.012	0	1	Large parenchyma	24 hpi
LOC_Os04g10010	OsMAS	0.377688	0.002	0	1	Fiber	24 hpi
LOC_Os04g10010	OsMAS	0	0	0	1	Guard cell	12 hpi
LOC_Os04g10010	OsMAS	1.78115	0.008	0	1	Epidermis	48 hpi
LOC_Os04g10010	OsMAS	2.28383	0.011	0	1.18958e-30	Mesophyll	48 hpi
LOC_Os04g10010	OsMAS	2.88728	0.013	0	7.85433e-08	Mestome sheath	48 hpi
LOC_Os04g10010	OsMAS	1.04041	0.003	0	6.0407e-06	Mesophyll	24 hpi
LOC_Os04g10010	OsMAS	1.07144	0.001	0	1	Epidermis	24 hpi
LOC_Os04g10010	OsMAS	0	0	0	1	Xylem	12 hpi
LOC_Os04g10010	OsMAS	0.984286	0.002	0	1	Xylem	24 hpi
LOC_Os04g10010	OsMAS	2.2873	0.009	0	1	Phloem	48 hpi
LOC_Os04g10010	OsMAS	0.752187	0.002	0	1	Phloem	12 hpi
LOC_Os04g10010	OsMAS	0	0	0	1	Fiber	12 hpi
LOC_Os04g10010	OsMAS	0.772905	0.001	0	1	Mestome sheath	24 hpi
LOC_Os04g10010	OsMAS	1.43848	0.002	0	1	Phloem	24 hpi
LOC_Os04g10010	OsMAS	6.94151	0.132	0	8.20018e-19	Procambium	48 hpi
LOC_Os04g10010	OsMAS	5.39733	0.038	0	1	Procambium	24 hpi
LOC_Os04g10010	OsMAS	2.79684	0.013	0	0.00926827	Xylem	48 hpi
LOC_Os04g10010	OsMAS	0.162464	0.001	0	1	Mesophyll	12 hpi
LOC_Os04g10010	OsMAS	0	0	0	1	Epidermis	12 hpi
LOC_Os04g10010	OsMAS	2.38658	0.009	0	1	Fiber	48 hpi
LOC_Os04g10010	OsMAS	0	0	0	1	Mestome sheath	12 hpi
LOC_Os02g36280	OsCYP76M6	1.29396	0.002	0.001	1	Xylem	12 hpi
LOC_Os02g36280	OsCYP76M6	3.04393	0.02	0	6.18922e-14	Mestome sheath	48 hpi
LOC_Os02g36280	OsCYP76M6	2.39831	0.01	0	1	Mestome sheath	12 hpi
LOC_Os02g36280	OsCYP76M6	4.30375	0.04	0	1	Large parenchyma	48 hpi
LOC_Os02g36280	OsCYP76M6	4.08322	0.024	0	1	Procambium	24 hpi
LOC_Os02g36280	OsCYP76M6	2.99572	0.008	0	1	Procambium	12 hpi
LOC_Os02g36280	OsCYP76M6	0	0	0	1	Phloem	24 hpi
LOC_Os02g36280	OsCYP76M6	2.50424	0.013	0	0.350515	Epidermis	48 hpi
LOC_Os02g36280	OsCYP76M6	1.73786	0.002	0	1	Fiber	24 hpi
LOC_Os02g36280	OsCYP76M6	4.17016	0.022	0	5.99304e-07	Xylem	48 hpi
LOC_Os02g36280	OsCYP76M6	0.651256	0.002	0	0.0108747	Mesophyll	24 hpi
LOC_Os02g36280	OsCYP76M6	0	0	0	1	Phloem	12 hpi
LOC_Os02g36280	OsCYP76M6	2.77827	0.014	0	1	Phloem	48 hpi
LOC_Os02g36280	OsCYP76M6	-1.16146	0.01	0.011	1	Guard cell	12 hpi
LOC_Os02g36280	OsCYP76M6	0.45079	0.001	0	1	Mesophyll	12 hpi
LOC_Os02g36280	OsCYP76M6	0.491919	0.001	0	1	Xylem	24 hpi
LOC_Os02g36280	OsCYP76M6	1.0919	0.004	0	1	Epidermis	24 hpi
LOC_Os02g36280	OsCYP76M6	3.00876	0.014	0	0.0194309	Fiber	48 hpi
LOC_Os02g36280	OsCYP76M6	0.19466	0.001	0	1	Fiber	12 hpi
LOC_Os02g36280	OsCYP76M6	0	0	0	1	Large parenchyma	12 hpi
LOC_Os02g36280	OsCYP76M6	0	0	0	1	Guard cell	24 hpi
LOC_Os02g36280	OsCYP76M6	1.0642	0.003	0.001	1	Epidermis	12 hpi
LOC_Os02g36280	OsCYP76M6	1.25639	0.002	0	1	Mestome sheath	24 hpi
LOC_Os02g36280	OsCYP76M6	0	0	0	1	Large parenchyma	24 hpi
LOC_Os02g36280	OsCYP76M6	6.91682	0.161	0	2.32484e-24	Procambium	48 hpi
LOC_Os02g36280	OsCYP76M6	2.35082	0.012	0	8.11491e-33	Mesophyll	48 hpi
LOC_Os02g36280	OsCYP76M6	3.85624	0.026	0	1	Guard cell	48 hpi
LOC_Os07g09190	OsDXS	1.57594	0.004	0	1	Xylem	24 hpi
LOC_Os07g09190	OsDXS	2.4927	0.009	0	1	Phloem	24 hpi
LOC_Os07g09190	OsDXS	0.596772	0.002	0	1	Phloem	12 hpi
LOC_Os07g09190	OsDXS	0.689337	0.009	0	1	Guard cell	24 hpi
LOC_Os07g09190	OsDXS	2.44319	0.023	0.002	0.00010625	Fiber	48 hpi
LOC_Os07g09190	OsDXS	4.0747	0.031	0	0.00227469	Phloem	48 hpi
LOC_Os07g09190	OsDXS	0.00913812	0.001	0.001	1	Xylem	12 hpi
LOC_Os07g09190	OsDXS	0	0	0	1	Epidermis	24 hpi
LOC_Os07g09190	OsDXS	0	0	0	1	Mestome sheath	12 hpi
LOC_Os07g09190	OsDXS	3.1426	0.026	0.001	2.37919e-07	Xylem	48 hpi
LOC_Os07g09190	OsDXS	0.689801	0.001	0	1	Mestome sheath	24 hpi
LOC_Os07g09190	OsDXS	0	0	0	1	Fiber	12 hpi
LOC_Os07g09190	OsDXS	0	0	0	1	Guard cell	12 hpi
LOC_Os07g09190	OsDXS	0.323383	0.001	0	1	Mesophyll	12 hpi
LOC_Os07g09190	OsDXS	3.92168	0.031	0	1.15343e-07	Epidermis	48 hpi
LOC_Os07g09190	OsDXS	3.22454	0.008	0	1	Procambium	12 hpi
LOC_Os07g09190	OsDXS	0.730539	0.001	0	1	Epidermis	12 hpi
LOC_Os07g09190	OsDXS	2.89416	0.022	0.003	1	Procambium	24 hpi
LOC_Os07g09190	OsDXS	0	0	0	1	Large parenchyma	24 hpi
LOC_Os07g09190	OsDXS	2.09313	0.011	0	1	Large parenchyma	12 hpi
LOC_Os07g09190	OsDXS	1.33585	0.005	0	1	Fiber	24 hpi
LOC_Os07g09190	OsDXS	1.09629	0.003	0	1.05525e-06	Mesophyll	24 hpi
LOC_Os07g09190	OsDXS	6.81147	0.198	0.003	8.46201e-31	Procambium	48 hpi
LOC_Os07g09190	OsDXS	4.06594	0.03	0	1	Guard cell	48 hpi
LOC_Os07g09190	OsDXS	0.741725	0.053	0.014	1	Large parenchyma	48 hpi
LOC_Os07g09190	OsDXS	3.39489	0.028	0	1.48324e-80	Mesophyll	48 hpi
LOC_Os07g09190	OsDXS	3.54909	0.026	0	8.34434e-18	Mestome sheath	48 hpi
LOC_Os02g36140	OsKS7	6.46771	0.226	0.004	2.55635e-36	Procambium	48 hpi
LOC_Os02g36140	OsKS7	1.95394	0.006	0	1	Fiber	24 hpi
LOC_Os02g36140	OsKS7	3.38104	0.011	0	1	Large parenchyma	12 hpi
LOC_Os02g36140	OsKS7	1.37355	0.003	0	1	Mestome sheath	24 hpi
LOC_Os02g36140	OsKS7	4.2659	0.032	0	3.80205e-11	Xylem	48 hpi
LOC_Os02g36140	OsKS7	3.21765	0.025	0.001	3.07466e-16	Mestome sheath	48 hpi
LOC_Os02g36140	OsKS7	4.88332	0.031	0	1	Procambium	24 hpi
LOC_Os02g36140	OsKS7	0.571149	0.006	0	1	Large parenchyma	24 hpi
LOC_Os02g36140	OsKS7	0.570745	0.003	0.003	1	Epidermis	12 hpi
LOC_Os02g36140	OsKS7	0.132661	0.003	0	1	Mestome sheath	12 hpi
LOC_Os02g36140	OsKS7	3.26871	0.026	0	1	Guard cell	48 hpi
LOC_Os02g36140	OsKS7	3.7853	0.033	0	0.000915006	Phloem	48 hpi
LOC_Os02g36140	OsKS7	0.247158	0.004	0.004	1	Mesophyll	12 hpi
LOC_Os02g36140	OsKS7	3.5131	0.022	0	0.000132128	Epidermis	48 hpi
LOC_Os02g36140	OsKS7	-0.893168	0.005	0.007	1	Phloem	12 hpi
LOC_Os02g36140	OsKS7	0.18485	0.002	0.004	1	Xylem	12 hpi
LOC_Os02g36140	OsKS7	3.26588	0.026	0	1.54451e-74	Mesophyll	48 hpi
LOC_Os02g36140	OsKS7	-0.640082	0.005	0.006	1	Guard cell	12 hpi
LOC_Os02g36140	OsKS7	3.49928	0.025	0	3.95103e-07	Fiber	48 hpi
LOC_Os02g36140	OsKS7	0.796136	0.002	0.001	1	Fiber	12 hpi
LOC_Os02g36140	OsKS7	2.80617	0.018	0	1	Procambium	12 hpi
LOC_Os02g36140	OsKS7	1.28224	0.003	0	1	Epidermis	24 hpi
LOC_Os02g36140	OsKS7	3.08889	0.027	0.005	1	Large parenchyma	48 hpi
LOC_Os02g36140	OsKS7	0	0	0	1	Guard cell	24 hpi
LOC_Os02g36140	OsKS7	0.775107	0.002	0	0.00832337	Mesophyll	24 hpi
LOC_Os02g36140	OsKS7	0	0	0	1	Phloem	24 hpi
LOC_Os02g36140	OsKS7	-0.0771413	0.002	0.001	1	Xylem	24 hpi
LOC_Os04g10160	OsCYP99A2	2.18516	0.006	0	1	Xylem	24 hpi
LOC_Os04g10160	OsCYP99A2	1.89383	0.005	0.001	1	Xylem	12 hpi
LOC_Os04g10160	OsCYP99A2	4.34458	0.053	0.006	1	Procambium	12 hpi
LOC_Os04g10160	OsCYP99A2	4.01486	0.03	0	0.00358618	Phloem	48 hpi
LOC_Os04g10160	OsCYP99A2	0.633444	0.002	0	1	Mesophyll	12 hpi
LOC_Os04g10160	OsCYP99A2	1.2416	0.004	0	7.09749e-08	Mesophyll	24 hpi
LOC_Os04g10160	OsCYP99A2	6.46246	0.237	0.003	4.63699e-39	Procambium	48 hpi
LOC_Os04g10160	OsCYP99A2	3.88218	0.033	0	6.43835e-25	Mestome sheath	48 hpi
LOC_Os04g10160	OsCYP99A2	0	0	0	1	Phloem	24 hpi
LOC_Os04g10160	OsCYP99A2	-0.571033	0.001	0.002	1	Fiber	12 hpi
LOC_Os04g10160	OsCYP99A2	2.88439	0.01	0	1	Guard cell	12 hpi
LOC_Os04g10160	OsCYP99A2	1.9248	0.005	0	1	Fiber	24 hpi
LOC_Os04g10160	OsCYP99A2	3.52665	0.022	0	1	Guard cell	48 hpi
LOC_Os04g10160	OsCYP99A2	0.371446	0.001	0.002	1	Epidermis	12 hpi
LOC_Os04g10160	OsCYP99A2	0.339355	0.003	0	1	Mestome sheath	12 hpi
LOC_Os04g10160	OsCYP99A2	3.42369	0.028	0.001	6.55244e-08	Fiber	48 hpi
LOC_Os04g10160	OsCYP99A2	4.30963	0.032	0	1.85408e-11	Xylem	48 hpi
LOC_Os04g10160	OsCYP99A2	0.901406	0.003	0	1	Phloem	12 hpi
LOC_Os04g10160	OsCYP99A2	6.00782	0.056	0	1	Procambium	24 hpi
LOC_Os04g10160	OsCYP99A2	2.58591	0.012	0	1	Large parenchyma	24 hpi
LOC_Os04g10160	OsCYP99A2	2.59063	0.006	0	1	Epidermis	24 hpi
LOC_Os04g10160	OsCYP99A2	4.31253	0.032	0	5.02847e-08	Epidermis	48 hpi
LOC_Os04g10160	OsCYP99A2	0	0	0	1	Guard cell	24 hpi
LOC_Os04g10160	OsCYP99A2	4.55412	0.044	0	1	Large parenchyma	48 hpi
LOC_Os04g10160	OsCYP99A2	3.64005	0.032	0	6.98632e-92	Mesophyll	48 hpi
LOC_Os04g10160	OsCYP99A2	0	0	0	1	Large parenchyma	12 hpi
LOC_Os04g10160	OsCYP99A2	1.66489	0.003	0	1	Mestome sheath	24 hpi
LOC_Os04g10000	OsSDR110C-MS2	2.29447	0.015	0	1	Guard cell	48 hpi
LOC_Os04g10000	OsSDR110C-MS2	3.10258	0.006	0	1	Large parenchyma	24 hpi
LOC_Os04g10000	OsSDR110C-MS2	0	0	0	1	Large parenchyma	12 hpi
LOC_Os04g10000	OsSDR110C-MS2	3.10269	0.018	0	1	Large parenchyma	48 hpi
LOC_Os04g10000	OsSDR110C-MS2	0.733954	0.003	0	1	Epidermis	24 hpi
LOC_Os04g10000	OsSDR110C-MS2	0	0	0	1	Epidermis	12 hpi
LOC_Os04g10000	OsSDR110C-MS2	1.04393	0.002	0	1	Fiber	24 hpi
LOC_Os04g10000	OsSDR110C-MS2	0	0	0	1	Mestome sheath	12 hpi
LOC_Os04g10000	OsSDR110C-MS2	0.213301	0.001	0	1	Fiber	12 hpi
LOC_Os04g10000	OsSDR110C-MS2	-0.767055	0	0.002	1	Xylem	12 hpi
LOC_Os04g10000	OsSDR110C-MS2	0.567982	0.001	0	1	Mestome sheath	24 hpi
LOC_Os04g10000	OsSDR110C-MS2	0	0	0	1	Guard cell	24 hpi
LOC_Os04g10000	OsSDR110C-MS2	0	0	0	1	Guard cell	12 hpi
LOC_Os04g10000	OsSDR110C-MS2	1.6452	0.004	0	1	Phloem	24 hpi
LOC_Os04g10000	OsSDR110C-MS2	0.0575718	0	0	1	Mesophyll	12 hpi
LOC_Os04g10000	OsSDR110C-MS2	1.60564	0.006	0.003	1	Procambium	12 hpi
LOC_Os04g10000	OsSDR110C-MS2	3.0787	0.014	0	0.00316708	Xylem	48 hpi
LOC_Os04g10000	OsSDR110C-MS2	0	0	0	1	Phloem	12 hpi
LOC_Os04g10000	OsSDR110C-MS2	3.03583	0.012	0	0.0648385	Fiber	48 hpi
LOC_Os04g10000	OsSDR110C-MS2	2.61274	0.015	0	1	Phloem	48 hpi
LOC_Os04g10000	OsSDR110C-MS2	3.10049	0.013	0	0.350515	Epidermis	48 hpi
LOC_Os04g10000	OsSDR110C-MS2	7.08439	0.122	0	5.18092e-17	Procambium	48 hpi
LOC_Os04g10000	OsSDR110C-MS2	0.820872	0.002	0	0.000705501	Mesophyll	24 hpi
LOC_Os04g10000	OsSDR110C-MS2	2.43746	0.012	0	3.21237e-07	Mestome sheath	48 hpi
LOC_Os04g10000	OsSDR110C-MS2	0	0	0	1	Xylem	24 hpi
LOC_Os04g10000	OsSDR110C-MS2	2.32675	0.011	0	4.49622e-30	Mesophyll	48 hpi
LOC_Os04g10000	OsSDR110C-MS2	4.36327	0.025	0	1	Procambium	24 hpi
LOC_Os04g10060	OsKS4	0.742225	0.006	0.003	1	Procambium	12 hpi
LOC_Os04g10060	OsKS4	1.71214	0.004	0	1	Guard cell	48 hpi
LOC_Os04g10060	OsKS4	7.05767	0.103	0	1.5647e-13	Procambium	48 hpi
LOC_Os04g10060	OsKS4	2.02041	0.009	0	1.94633e-23	Mesophyll	48 hpi
LOC_Os04g10060	OsKS4	-0.11574	0.002	0.002	1	Fiber	12 hpi
LOC_Os04g10060	OsKS4	2.97856	0.013	0	0.0189762	Xylem	48 hpi
LOC_Os04g10060	OsKS4	0.383629	0.001	0	1	Mesophyll	24 hpi
LOC_Os04g10060	OsKS4	0	0	0	1	Mestome sheath	12 hpi
LOC_Os04g10060	OsKS4	1.01165	0.002	0.004	1	Phloem	12 hpi
LOC_Os04g10060	OsKS4	3.16887	0.015	0	0.0437344	Epidermis	48 hpi
LOC_Os04g10060	OsKS4	2.84755	0.018	0	1	Large parenchyma	48 hpi
LOC_Os04g10060	OsKS4	1.12733	0.002	0	1	Xylem	24 hpi
LOC_Os04g10060	OsKS4	2.80732	0.007	0	1	Procambium	24 hpi
LOC_Os04g10060	OsKS4	2.5663	0.012	0	0.144998	Fiber	48 hpi
LOC_Os04g10060	OsKS4	1.81961	0.006	0	1	Large parenchyma	24 hpi
LOC_Os04g10060	OsKS4	0.696869	0.001	0	1	Fiber	24 hpi
LOC_Os04g10060	OsKS4	0	0	0	1	Epidermis	24 hpi
LOC_Os04g10060	OsKS4	-0.154417	0.001	0.002	1	Epidermis	12 hpi
LOC_Os04g10060	OsKS4	-0.415186	0.001	0.002	1	Xylem	12 hpi
LOC_Os04g10060	OsKS4	0	0	0	1	Phloem	24 hpi
LOC_Os04g10060	OsKS4	0	0	0	1	Mestome sheath	24 hpi
LOC_Os04g10060	OsKS4	0	0	0	1	Guard cell	12 hpi
LOC_Os04g10060	OsKS4	2.88223	0.013	0	1	Phloem	48 hpi
LOC_Os04g10060	OsKS4	0.151496	0.002	0.001	1	Mesophyll	12 hpi
LOC_Os04g10060	OsKS4	0	0	0	1	Large parenchyma	12 hpi
LOC_Os04g10060	OsKS4	2.7347	0.011	0	5.3919e-06	Mestome sheath	48 hpi
LOC_Os04g10060	OsKS4	0	0	0	1	Guard cell	24 hpi
LOC_Os07g46846	OsSDR110C-MI3	7.22631	0.213	0.001	2.32682e-34	Procambium	48 hpi
LOC_Os07g46846	OsSDR110C-MI3	0.698341	0.001	0	1	Fiber	24 hpi
LOC_Os07g46846	OsSDR110C-MI3	4.08918	0.028	0	2.80732e-09	Xylem	48 hpi
LOC_Os07g46846	OsSDR110C-MI3	1.3517	0.002	0	1	Phloem	24 hpi
LOC_Os07g46846	OsSDR110C-MI3	0	0	0	1	Large parenchyma	12 hpi
LOC_Os07g46846	OsSDR110C-MI3	1.28038	0.001	0	1	Epidermis	24 hpi
LOC_Os07g46846	OsSDR110C-MI3	0.849685	0.009	0	1	Guard cell	24 hpi
LOC_Os07g46846	OsSDR110C-MI3	3.92135	0.033	0	6.61751e-24	Mestome sheath	48 hpi
LOC_Os07g46846	OsSDR110C-MI3	3.48491	0.024	0	8.7939e-07	Fiber	48 hpi
LOC_Os07g46846	OsSDR110C-MI3	3.4132	0.028	0	2.12432e-80	Mesophyll	48 hpi
LOC_Os07g46846	OsSDR110C-MI3	3.70811	0.025	0	1.66723e-05	Epidermis	48 hpi
LOC_Os07g46846	OsSDR110C-MI3	1.22392	0.003	0	1	Procambium	12 hpi
LOC_Os07g46846	OsSDR110C-MI3	0	0	0	1	Mestome sheath	12 hpi
LOC_Os07g46846	OsSDR110C-MI3	0.115867	0	0	1	Mesophyll	12 hpi
LOC_Os07g46846	OsSDR110C-MI3	0	0	0	1	Fiber	12 hpi
LOC_Os07g46846	OsSDR110C-MI3	0.430683	0.001	0	1	Xylem	24 hpi
LOC_Os07g46846	OsSDR110C-MI3	0.552884	0.001	0	0.681404	Mesophyll	24 hpi
LOC_Os07g46846	OsSDR110C-MI3	0	0	0	1	Epidermis	12 hpi
LOC_Os07g46846	OsSDR110C-MI3	3.56768	0.031	0	1	Large parenchyma	48 hpi
LOC_Os07g46846	OsSDR110C-MI3	3.06298	0.015	0	1	Guard cell	48 hpi
LOC_Os07g46846	OsSDR110C-MI3	0	0	0	1	Guard cell	12 hpi
LOC_Os07g46846	OsSDR110C-MI3	4.10404	0.015	0	1	Procambium	24 hpi
LOC_Os07g46846	OsSDR110C-MI3	3.57439	0.027	0	0.0221537	Phloem	48 hpi
LOC_Os07g46846	OsSDR110C-MI3	0	0	0	1	Large parenchyma	24 hpi
LOC_Os07g46846	OsSDR110C-MI3	0	0	0	1	Xylem	12 hpi
LOC_Os07g46846	OsSDR110C-MI3	0.450434	0.001	0	1	Mestome sheath	24 hpi
LOC_Os07g46846	OsSDR110C-MI3	0	0	0	1	Phloem	12 hpi
LOC_Os12g16720	OsSL	1.23396	0.012	0.001	1	Epidermis	48 hpi
LOC_Os12g16720	OsSL	0	0	0	1	Mestome sheath	12 hpi
LOC_Os12g16720	OsSL	0.501939	0.001	0	1	Mesophyll	24 hpi
LOC_Os12g16720	OsSL	2.31403	0.011	0	3.30705e-29	Mesophyll	48 hpi
LOC_Os12g16720	OsSL	7.40833	0.129	0	2.79573e-18	Procambium	48 hpi
LOC_Os12g16720	OsSL	0.24412	0.001	0	1	Mestome sheath	24 hpi
LOC_Os12g16720	OsSL	-0.209043	0.002	0.007	1	Phloem	12 hpi
LOC_Os12g16720	OsSL	-4.19662	0.001	0.047	7.26825e-11	Fiber	12 hpi
LOC_Os12g16720	OsSL	4.40294	0.03	0	1	Guard cell	48 hpi
LOC_Os12g16720	OsSL	1.35843	0.005	0	1	Guard cell	12 hpi
LOC_Os12g16720	OsSL	3.67875	0.018	0	8.88612e-05	Xylem	48 hpi
LOC_Os12g16720	OsSL	0.2679	0.012	0.005	1	Fiber	48 hpi
LOC_Os12g16720	OsSL	0	0	0	1	Phloem	24 hpi
LOC_Os12g16720	OsSL	-2.14095	0	0.008	1	Epidermis	12 hpi
LOC_Os12g16720	OsSL	1.2687	0.004	0.001	1	Xylem	12 hpi
LOC_Os12g16720	OsSL	1.22808	0.009	0	1	Guard cell	24 hpi
LOC_Os12g16720	OsSL	2.40489	0.01	0.001	0.00151143	Mestome sheath	48 hpi
LOC_Os12g16720	OsSL	-0.27303	0.014	0.007	1	Procambium	24 hpi
LOC_Os12g16720	OsSL	2.88357	0.013	0	1	Large parenchyma	48 hpi
LOC_Os12g16720	OsSL	0.571149	0.006	0	1	Large parenchyma	24 hpi
LOC_Os12g16720	OsSL	2.27961	0.008	0	1	Phloem	48 hpi
LOC_Os12g16720	OsSL	1.63144	0.017	0.009	1	Procambium	12 hpi
LOC_Os12g16720	OsSL	0	0	0	1	Large parenchyma	12 hpi
LOC_Os12g16720	OsSL	0.197481	0.007	0.006	1	Fiber	24 hpi
LOC_Os12g16720	OsSL	1.85799	0.003	0	1	Xylem	24 hpi
LOC_Os12g16720	OsSL	-0.293332	0.001	0.003	1	Mesophyll	12 hpi
LOC_Os12g16720	OsSL	1.22945	0.003	0	1	Epidermis	24 hpi
LOC_Os12g30824	OsKSL10	2.80535	0.028	0.003	0.000522617	Epidermis	48 hpi
LOC_Os12g30824	OsKSL10	0.767758	0.009	0	1	Guard cell	24 hpi
LOC_Os12g30824	OsKSL10	0.758484	0.006	0	1	Large parenchyma	24 hpi
LOC_Os12g30824	OsKSL10	2.75784	0.015	0	1	Guard cell	48 hpi
LOC_Os12g30824	OsKSL10	2.90714	0.022	0.001	2.43987e-59	Mesophyll	48 hpi
LOC_Os12g30824	OsKSL10	1.10957	0.007	0.007	1	Epidermis	12 hpi
LOC_Os12g30824	OsKSL10	3.48061	0.024	0	1.39966e-16	Mestome sheath	48 hpi
LOC_Os12g30824	OsKSL10	2.31336	0.006	0	1	Epidermis	24 hpi
LOC_Os12g30824	OsKSL10	7.79694	0.172	0	1.78532e-26	Procambium	48 hpi
LOC_Os12g30824	OsKSL10	-2.81912	0	0.011	1	Guard cell	12 hpi
LOC_Os12g30824	OsKSL10	0.516853	0.001	0	1	Mestome sheath	24 hpi
LOC_Os12g30824	OsKSL10	3.60373	0.028	0.001	6.41353e-08	Fiber	48 hpi
LOC_Os12g30824	OsKSL10	0.4428	0.002	0	1	Mesophyll	24 hpi
LOC_Os12g30824	OsKSL10	2.91136	0.03	0.001	0.0153397	Phloem	48 hpi
LOC_Os12g30824	OsKSL10	1.50786	0.007	0.001	1	Xylem	12 hpi
LOC_Os12g30824	OsKSL10	1.92907	0.002	0	1	Phloem	24 hpi
LOC_Os12g30824	OsKSL10	0.075514	0.005	0.005	1	Fiber	12 hpi
LOC_Os12g30824	OsKSL10	-1.35498	0.003	0.005	1	Phloem	12 hpi
LOC_Os12g30824	OsKSL10	2.9496	0.024	0.001	2.08964e-06	Xylem	48 hpi
LOC_Os12g30824	OsKSL10	-0.961684	0.01	0.012	1	Procambium	12 hpi
LOC_Os12g30824	OsKSL10	-2.69322	0	0.007	1	Mestome sheath	12 hpi
LOC_Os12g30824	OsKSL10	1.38385	0.004	0	1	Xylem	24 hpi
LOC_Os12g30824	OsKSL10	1.89286	0.005	0	1	Fiber	24 hpi
LOC_Os12g30824	OsKSL10	3.46421	0.031	0	1	Large parenchyma	48 hpi
LOC_Os12g30824	OsKSL10	0	0	0	1	Large parenchyma	12 hpi
LOC_Os12g30824	OsKSL10	2.71715	0.009	0	1	Procambium	24 hpi
LOC_Os12g30824	OsKSL10	0.828038	0.009	0.006	1	Mesophyll	12 hpi
LOC_Os06g37300	OsKO4	-2.55269	0.017	0.012	1	Guard cell	24 hpi
LOC_Os06g37300	OsKO4	4.17113	0.038	0.001	1.42633e-09	Epidermis	48 hpi
LOC_Os06g37300	OsKO4	4.4269	0.049	0	1.41496e-18	Xylem	48 hpi
LOC_Os06g37300	OsKO4	-2.57009	0	0.014	1	Large parenchyma	12 hpi
LOC_Os06g37300	OsKO4	0.954331	0.003	0.001	1	Epidermis	24 hpi
LOC_Os06g37300	OsKO4	4.51366	0.041	0	1.50957e-05	Phloem	48 hpi
LOC_Os06g37300	OsKO4	1.27804	0.003	0	1	Xylem	24 hpi
LOC_Os06g37300	OsKO4	0.454894	0.002	0.004	1	Phloem	12 hpi
LOC_Os06g37300	OsKO4	0.890977	0.001	0	1	Mestome sheath	24 hpi
LOC_Os06g37300	OsKO4	3.69573	0.042	0.001	8.46302e-121	Mesophyll	48 hpi
LOC_Os06g37300	OsKO4	0.772465	0.003	0.001	0.00448722	Mesophyll	24 hpi
LOC_Os06g37300	OsKO4	-0.845994	0	0.001	1	Fiber	24 hpi
LOC_Os06g37300	OsKO4	7.74879	0.241	0.003	4.55383e-40	Procambium	48 hpi
LOC_Os06g37300	OsKO4	2.82769	0.086	0.005	1	Guard cell	48 hpi
LOC_Os06g37300	OsKO4	0.976696	0.002	0.001	1	Epidermis	12 hpi
LOC_Os06g37300	OsKO4	4.33214	0.035	0	3.97339e-25	Mestome sheath	48 hpi
LOC_Os06g37300	OsKO4	4.57099	0.006	0	1	Large parenchyma	24 hpi
LOC_Os06g37300	OsKO4	2.97862	0.071	0.005	1	Large parenchyma	48 hpi
LOC_Os06g37300	OsKO4	0	0	0	1	Mestome sheath	12 hpi
LOC_Os06g37300	OsKO4	3.37042	0.015	0	1	Procambium	12 hpi
LOC_Os06g37300	OsKO4	4.53057	0.044	0	3.6241e-15	Fiber	48 hpi
LOC_Os06g37300	OsKO4	-0.225962	0.001	0.003	1	Xylem	12 hpi
LOC_Os06g37300	OsKO4	-0.517652	0.001	0.003	1	Fiber	12 hpi
LOC_Os06g37300	OsKO4	4.78537	0.021	0	1	Procambium	24 hpi
LOC_Os06g37300	OsKO4	0.905775	0.026	0.017	1	Guard cell	12 hpi
LOC_Os06g37300	OsKO4	1.8807	0.004	0	1	Phloem	24 hpi
LOC_Os06g37300	OsKO4	0.341051	0.004	0.003	1	Mesophyll	12 hpi
LOC_Os06g37224	OsKO5	3.07055	0.017	0	6.93919e-11	Mestome sheath	48 hpi
LOC_Os06g37224	OsKO5	3.44832	0.022	0	1	Large parenchyma	12 hpi
LOC_Os06g37224	OsKO5	0	0	0	1	Xylem	24 hpi
LOC_Os06g37224	OsKO5	0.693234	0.009	0.005	1	Phloem	12 hpi
LOC_Os06g37224	OsKO5	2.63777	0.017	0	7.46036e-46	Mesophyll	48 hpi
LOC_Os06g37224	OsKO5	3.41766	0.021	0	0.00045749	Epidermis	48 hpi
LOC_Os06g37224	OsKO5	3.44478	0.019	0	7.15074e-05	Fiber	48 hpi
LOC_Os06g37224	OsKO5	0.654479	0.002	0	1	Fiber	24 hpi
LOC_Os06g37224	OsKO5	0.784662	0.004	0.004	1	Xylem	12 hpi
LOC_Os06g37224	OsKO5	7.64987	0.173	0	1.25651e-26	Procambium	48 hpi
LOC_Os06g37224	OsKO5	1.10236	0.003	0.002	1	Fiber	12 hpi
LOC_Os06g37224	OsKO5	3.06032	0.017	0	1	Guard cell	24 hpi
LOC_Os06g37224	OsKO5	1.91526	0.006	0	1	Large parenchyma	24 hpi
LOC_Os06g37224	OsKO5	3.16411	0.018	0	6.21776e-05	Xylem	48 hpi
LOC_Os06g37224	OsKO5	1.10244	0.001	0	1	Epidermis	24 hpi
LOC_Os06g37224	OsKO5	2.96137	0.036	0.009	1	Procambium	12 hpi
LOC_Os06g37224	OsKO5	3.84792	0.022	0	0.216245	Phloem	48 hpi
LOC_Os06g37224	OsKO5	3.56544	0.011	0	1	Guard cell	48 hpi
LOC_Os06g37224	OsKO5	4.0748	0.044	0	1	Large parenchyma	48 hpi
LOC_Os06g37224	OsKO5	-0.338757	0	0.001	1	Phloem	24 hpi
LOC_Os06g37224	OsKO5	3.45834	0.007	0	1	Procambium	24 hpi
LOC_Os06g37224	OsKO5	2.08797	0.006	0	1	Mestome sheath	12 hpi
LOC_Os06g37224	OsKO5	0.907458	0.002	0	0.0108747	Mesophyll	24 hpi
LOC_Os06g37224	OsKO5	0.358078	0.005	0.003	1	Mesophyll	12 hpi
LOC_Os06g37224	OsKO5	-0.212548	0.002	0.003	1	Epidermis	12 hpi
LOC_Os06g37224	OsKO5	0	0	0	1	Guard cell	12 hpi
LOC_Os06g37224	OsKO5	1.41122	0.002	0	1	Mestome sheath	24 hpi
LOC_Os04g09900	OsCPS4	1.16093	0.004	0	1	Xylem	24 hpi
LOC_Os04g09900	OsCPS4	-1.43192	0.011	0.014	1	Large parenchyma	12 hpi
LOC_Os04g09900	OsCPS4	4.45729	0.069	0.001	2.18918e-25	Fiber	48 hpi
LOC_Os04g09900	OsCPS4	4.69189	0.073	0	3.52997e-221	Mesophyll	48 hpi
LOC_Os04g09900	OsCPS4	4.97744	0.078	0	1	Guard cell	48 hpi
LOC_Os04g09900	OsCPS4	0	0	0	1	Large parenchyma	24 hpi
LOC_Os04g09900	OsCPS4	1.37098	0.02	0.003	1	Procambium	24 hpi
LOC_Os04g09900	OsCPS4	1.90016	0.011	0	1	Phloem	12 hpi
LOC_Os04g09900	OsCPS4	4.36327	0.061	0.001	5.30299e-17	Epidermis	48 hpi
LOC_Os04g09900	OsCPS4	1.76983	0.036	0.011	1	Guard cell	12 hpi
LOC_Os04g09900	OsCPS4	1.86436	0.004	0	1	Fiber	24 hpi
LOC_Os04g09900	OsCPS4	2.11624	0.026	0	1	Guard cell	24 hpi
LOC_Os04g09900	OsCPS4	1.94718	0.01	0	1	Mestome sheath	12 hpi
LOC_Os04g09900	OsCPS4	5.39221	0.071	0	9.9857e-30	Xylem	48 hpi
LOC_Os04g09900	OsCPS4	5.69412	0.08	0	1	Large parenchyma	48 hpi
LOC_Os04g09900	OsCPS4	0.767276	0.006	0.003	0.406383	Mesophyll	12 hpi
LOC_Os04g09900	OsCPS4	0.259342	0.002	0.001	1	Phloem	24 hpi
LOC_Os04g09900	OsCPS4	1.96844	0.011	0.003	1	Xylem	12 hpi
LOC_Os04g09900	OsCPS4	4.20726	0.047	0.001	3.9689e-06	Phloem	48 hpi
LOC_Os04g09900	OsCPS4	1.52744	0.003	0	1	Epidermis	24 hpi
LOC_Os04g09900	OsCPS4	7.67202	0.294	0.003	2.08336e-52	Procambium	48 hpi
LOC_Os04g09900	OsCPS4	4.46039	0.06	0.001	1.43879e-45	Mestome sheath	48 hpi
LOC_Os04g09900	OsCPS4	3.42497	0.038	0.006	1	Procambium	12 hpi
LOC_Os04g09900	OsCPS4	1.53251	0.012	0.002	1	Epidermis	12 hpi
LOC_Os04g09900	OsCPS4	1.06176	0.005	0.001	5.84116e-07	Mesophyll	24 hpi
LOC_Os04g09900	OsCPS4	0.748403	0.004	0.002	1	Fiber	12 hpi
LOC_Os04g09900	OsCPS4	0.95078	0.002	0	1	Mestome sheath	24 hpi
LOC_Os02g36210	OsCPS2	1.02335	0.002	0.001	1	Fiber	12 hpi
LOC_Os02g36210	OsCPS2	2.29772	0.006	0	1	Mestome sheath	12 hpi
LOC_Os02g36210	OsCPS2	0	0	0	1	Phloem	24 hpi
LOC_Os02g36210	OsCPS2	3.72647	0.021	0	0.000302396	Epidermis	48 hpi
LOC_Os02g36210	OsCPS2	2.32835	0.012	0	1	Large parenchyma	24 hpi
LOC_Os02g36210	OsCPS2	2.83276	0.02	0.001	1	Phloem	48 hpi
LOC_Os02g36210	OsCPS2	3.62922	0.026	0	1	Guard cell	48 hpi
LOC_Os02g36210	OsCPS2	0.164936	0.001	0.006	1	Procambium	12 hpi
LOC_Os02g36210	OsCPS2	0.174148	0.001	0	1	Mestome sheath	24 hpi
LOC_Os02g36210	OsCPS2	0	0	0	1	Epidermis	24 hpi
LOC_Os02g36210	OsCPS2	2.62164	0.009	0	1	Guard cell	24 hpi
LOC_Os02g36210	OsCPS2	3.17526	0.017	0	6.99292e-10	Mestome sheath	48 hpi
LOC_Os02g36210	OsCPS2	0.0930999	0.016	0.011	1	Guard cell	12 hpi
LOC_Os02g36210	OsCPS2	0.554466	0.001	0	1	Xylem	24 hpi
LOC_Os02g36210	OsCPS2	0	0	0	1	Large parenchyma	12 hpi
LOC_Os02g36210	OsCPS2	-0.233885	0.002	0.001	1	Epidermis	12 hpi
LOC_Os02g36210	OsCPS2	0.921565	0.001	0	1	Xylem	12 hpi
LOC_Os02g36210	OsCPS2	2.78009	0.013	0.001	0.172972	Xylem	48 hpi
LOC_Os02g36210	OsCPS2	3.00988	0.021	0	6.47914e-59	Mesophyll	48 hpi
LOC_Os02g36210	OsCPS2	0.936822	0.004	0	1	Large parenchyma	48 hpi
LOC_Os02g36210	OsCPS2	0.440864	0.001	0	0.681404	Mesophyll	24 hpi
LOC_Os02g36210	OsCPS2	2.71305	0.023	0.001	4.49506e-05	Fiber	48 hpi
LOC_Os02g36210	OsCPS2	1.34911	0.006	0.002	1	Phloem	12 hpi
LOC_Os02g36210	OsCPS2	0.531955	0.001	0	1	Fiber	24 hpi
LOC_Os02g36210	OsCPS2	3.8817	0.012	0	1	Procambium	24 hpi
LOC_Os02g36210	OsCPS2	0.524147	0.004	0.002	1	Mesophyll	12 hpi
LOC_Os02g36210	OsCPS2	8.02542	0.142	0	1.02511e-20	Procambium	48 hpi
LOC_Os02g36190	Oscyp71Z7	-0.126529	0.002	0.001	1	Phloem	24 hpi
LOC_Os02g36190	Oscyp71Z7	4.12613	0.036	0	1	Large parenchyma	48 hpi
LOC_Os02g36190	Oscyp71Z7	3.84256	0.048	0.001	6.84537e-16	Fiber	48 hpi
LOC_Os02g36190	Oscyp71Z7	1.4319	0.004	0	1	Fiber	12 hpi
LOC_Os02g36190	Oscyp71Z7	1.65888	0.004	0	1	Xylem	24 hpi
LOC_Os02g36190	Oscyp71Z7	0	0	0	1	Mestome sheath	12 hpi
LOC_Os02g36190	Oscyp71Z7	0.322224	0.001	0	1	Epidermis	12 hpi
LOC_Os02g36190	Oscyp71Z7	-0.608908	0.003	0.003	1	Xylem	12 hpi
LOC_Os02g36190	Oscyp71Z7	0	0	0	1	Guard cell	12 hpi
LOC_Os02g36190	Oscyp71Z7	4.53424	0.06	0.001	2.27992e-23	Xylem	48 hpi
LOC_Os02g36190	Oscyp71Z7	0.9431	0.003	0	5.38004e-07	Mesophyll	24 hpi
LOC_Os02g36190	Oscyp71Z7	0.106515	0.001	0.001	1	Mesophyll	12 hpi
LOC_Os02g36190	Oscyp71Z7	0	0	0	1	Large parenchyma	12 hpi
LOC_Os02g36190	Oscyp71Z7	1.43081	0.004	0	1	Mestome sheath	24 hpi
LOC_Os02g36190	Oscyp71Z7	0.919747	0.003	0.001	1	Fiber	24 hpi
LOC_Os02g36190	Oscyp71Z7	3.77483	0.035	0.003	1	Procambium	24 hpi
LOC_Os02g36190	Oscyp71Z7	3.32994	0.021	0	1	Procambium	12 hpi
LOC_Os02g36190	Oscyp71Z7	4.24662	0.047	0	9.69331e-07	Phloem	48 hpi
LOC_Os02g36190	Oscyp71Z7	4.53706	0.043	0	5.24626e-12	Epidermis	48 hpi
LOC_Os02g36190	Oscyp71Z7	9.11143	0.325	0	2.25223e-61	Procambium	48 hpi
LOC_Os02g36190	Oscyp71Z7	0	0	0	1	Guard cell	24 hpi
LOC_Os02g36190	Oscyp71Z7	3.83222	0.041	0	1	Guard cell	48 hpi
LOC_Os02g36190	Oscyp71Z7	3.78945	0.043	0	1.86964e-122	Mesophyll	48 hpi
LOC_Os02g36190	Oscyp71Z7	0.756991	0.005	0.002	1	Phloem	12 hpi
LOC_Os02g36190	Oscyp71Z7	2.09069	0.012	0	1	Large parenchyma	24 hpi
LOC_Os02g36190	Oscyp71Z7	4.38166	0.049	0	2.12852e-38	Mestome sheath	48 hpi
LOC_Os02g36190	Oscyp71Z7	0.660374	0.001	0	1	Epidermis	24 hpi
LOC_Os11g28530	OsKS8	2.58942	0.008	0	1	Mestome sheath	24 hpi
LOC_Os11g28530	OsKS8	0.551137	0.004	0.004	1	Fiber	12 hpi
LOC_Os11g28530	OsKS8	4.03043	0.051	0.002	5.26183e-16	Fiber	48 hpi
LOC_Os11g28530	OsKS8	2.21074	0.009	0	1	Phloem	24 hpi
LOC_Os11g28530	OsKS8	3.34002	0.029	0.001	1.80059e-17	Mestome sheath	48 hpi
LOC_Os11g28530	OsKS8	3.96662	0.031	0.001	0.00775915	Fiber	24 hpi
LOC_Os11g28530	OsKS8	4.6381	0.244	0.009	2.00163e-38	Procambium	48 hpi
LOC_Os11g28530	OsKS8	3.82693	0.032	0	0.00144274	Phloem	48 hpi
LOC_Os11g28530	OsKS8	3.30054	0.025	0.003	0.323075	Xylem	24 hpi
LOC_Os11g28530	OsKS8	1.22677	0.01	0.005	1	Epidermis	12 hpi
LOC_Os11g28530	OsKS8	3.8089	0.069	0.003	6.426e-25	Xylem	48 hpi
LOC_Os11g28530	OsKS8	1.48595	0.007	0.001	1.51006e-10	Mesophyll	24 hpi
LOC_Os11g28530	OsKS8	2.67836	0.022	0.001	3.09568e-56	Mesophyll	48 hpi
LOC_Os11g28530	OsKS8	1.51501	0.011	0	1	Guard cell	48 hpi
LOC_Os11g28530	OsKS8	4.11671	0.052	0.003	1	Procambium	24 hpi
LOC_Os11g28530	OsKS8	2.6791	0.021	0.002	0.0152079	Epidermis	48 hpi
LOC_Os11g28530	OsKS8	0.472886	0.016	0.006	1	Guard cell	12 hpi
LOC_Os11g28530	OsKS8	0.446025	0.007	0.005	1	Mesophyll	12 hpi
LOC_Os11g28530	OsKS8	0.970619	0.006	0	1	Mestome sheath	12 hpi
LOC_Os11g28530	OsKS8	2.1842	0.007	0	1	Epidermis	24 hpi
LOC_Os11g28530	OsKS8	3.68738	0.031	0	1	Large parenchyma	48 hpi
LOC_Os11g28530	OsKS8	0.788399	0.012	0.009	1	Large parenchyma	24 hpi
LOC_Os11g28530	OsKS8	3.30791	0.011	0	1	Large parenchyma	12 hpi
LOC_Os11g28530	OsKS8	0	0	0	1	Guard cell	24 hpi
LOC_Os11g28530	OsKS8	3.62379	0.056	0.006	1	Procambium	12 hpi
LOC_Os11g28530	OsKS8	1.29321	0.009	0.005	1	Xylem	12 hpi
LOC_Os11g28530	OsKS8	-1.04183	0.003	0.007	1	Phloem	12 hpi
LOC_Os07g11739	Oscyp71Z2	-0.294864	0.008	0.005	1	Phloem	12 hpi
LOC_Os07g11739	Oscyp71Z2	-0.0585013	0.002	0.003	1	Xylem	12 hpi
LOC_Os07g11739	Oscyp71Z2	0.479282	0.004	0.004	1	Fiber	12 hpi
LOC_Os07g11739	Oscyp71Z2	1.85727	0.046	0.008	3.16888e-15	Mestome sheath	48 hpi
LOC_Os07g11739	Oscyp71Z2	-0.317226	0.006	0.007	1	Mestome sheath	12 hpi
LOC_Os07g11739	Oscyp71Z2	2.02381	0.027	0.012	1	Procambium	12 hpi
LOC_Os07g11739	Oscyp71Z2	1.55256	0.05	0.01	1.92473e-80	Mesophyll	48 hpi
LOC_Os07g11739	Oscyp71Z2	-0.992353	0.124	0.234	0.00084069	Epidermis	24 hpi
LOC_Os07g11739	Oscyp71Z2	-1.47408	0.006	0.009	1	Large parenchyma	24 hpi
LOC_Os07g11739	Oscyp71Z2	0	0	0	1	Guard cell	24 hpi
LOC_Os07g11739	Oscyp71Z2	0.674078	0.014	0.006	5.08146e-06	Mesophyll	24 hpi
LOC_Os07g11739	Oscyp71Z2	0.0286907	0.05	0.072	1	Epidermis	12 hpi
LOC_Os07g11739	Oscyp71Z2	0.218976	0.005	0.004	1	Mesophyll	12 hpi
LOC_Os07g11739	Oscyp71Z2	-0.738623	0.171	0.215	1	Epidermis	48 hpi
LOC_Os07g11739	Oscyp71Z2	0.939806	0.011	0	1	Large parenchyma	12 hpi
LOC_Os07g11739	Oscyp71Z2	1.55275	0.047	0.015	0.00012004	Fiber	48 hpi
LOC_Os07g11739	Oscyp71Z2	4.60233	0.293	0.036	2.48827e-41	Procambium	48 hpi
LOC_Os07g11739	Oscyp71Z2	1.28013	0.042	0.017	1	Procambium	24 hpi
LOC_Os07g11739	Oscyp71Z2	0.405404	0.017	0.016	1	Mestome sheath	24 hpi
LOC_Os07g11739	Oscyp71Z2	0.88953	0.013	0.004	1	Fiber	24 hpi
LOC_Os07g11739	Oscyp71Z2	-1.9137	0.004	0.013	1	Phloem	24 hpi
LOC_Os07g11739	Oscyp71Z2	2.06658	0.053	0.013	5.96335e-09	Xylem	48 hpi
LOC_Os07g11739	Oscyp71Z2	2.14025	0.059	0.005	1	Guard cell	48 hpi
LOC_Os07g11739	Oscyp71Z2	0.255721	0.005	0.006	1	Xylem	24 hpi
LOC_Os07g11739	Oscyp71Z2	2.06282	0.053	0.014	1	Large parenchyma	48 hpi
LOC_Os07g11739	Oscyp71Z2	1.76842	0.005	0	1	Guard cell	12 hpi
LOC_Os07g11739	Oscyp71Z2	2.81037	0.058	0.006	1.01089e-05	Phloem	48 hpi
LOC_Os04g56910	OsAHT2	0.841442	0.002	0	0.000180535	Mesophyll	24 hpi
LOC_Os04g56910	OsAHT2	0	0	0	1	Epidermis	24 hpi
LOC_Os04g56910	OsAHT2	2.18161	0.007	0	1	Fiber	24 hpi
LOC_Os04g56910	OsAHT2	1.33184	0.011	0	1	Guard cell	48 hpi
LOC_Os04g56910	OsAHT2	0.550268	0.001	0	1	Xylem	12 hpi
LOC_Os04g56910	OsAHT2	2.84903	0.014	0	1.91372e-07	Mestome sheath	48 hpi
LOC_Os04g56910	OsAHT2	0.199681	0.001	0	1	Mesophyll	12 hpi
LOC_Os04g56910	OsAHT2	2.65572	0.014	0	1.30185e-39	Mesophyll	48 hpi
LOC_Os04g56910	OsAHT2	0	0	0	1	Guard cell	12 hpi
LOC_Os04g56910	OsAHT2	3.06722	0.015	0	0.0437344	Epidermis	48 hpi
LOC_Os04g56910	OsAHT2	0	0	0	1	Phloem	12 hpi
LOC_Os04g56910	OsAHT2	1.34247	0.001	0	1	Fiber	12 hpi
LOC_Os04g56910	OsAHT2	0.908212	0.002	0	1	Xylem	24 hpi
LOC_Os04g56910	OsAHT2	3.83947	0.018	0	1	Procambium	24 hpi
LOC_Os04g56910	OsAHT2	0	0	0	1	Guard cell	24 hpi
LOC_Os04g56910	OsAHT2	3.10407	0.022	0	1	Large parenchyma	48 hpi
LOC_Os04g56910	OsAHT2	1.91634	0.003	0	1	Procambium	12 hpi
LOC_Os04g56910	OsAHT2	4.04489	0.031	0.001	2.6121e-09	Fiber	48 hpi
LOC_Os04g56910	OsAHT2	0	0	0	1	Large parenchyma	24 hpi
LOC_Os04g56910	OsAHT2	0	0	0	1	Mestome sheath	12 hpi
LOC_Os04g56910	OsAHT2	2.83237	0.018	0	0.000242382	Xylem	48 hpi
LOC_Os04g56910	OsAHT2	0.81761	0.002	0	1	Mestome sheath	24 hpi
LOC_Os04g56910	OsAHT2	1.03709	0.002	0	1	Phloem	24 hpi
LOC_Os04g56910	OsAHT2	4.9274	0.179	0.004	3.64458e-26	Procambium	48 hpi
LOC_Os04g56910	OsAHT2	2.38059	0.012	0	1	Phloem	48 hpi
LOC_Os04g56910	OsAHT2	0	0	0	1	Epidermis	12 hpi
LOC_Os04g56910	OsAHT2	0	0	0	1	Large parenchyma	12 hpi
LOC_Os01g09990	OsbHLH025	0	0	0	1	Epidermis	24 hpi
LOC_Os01g09990	OsbHLH025	1.33588	0.005	0	1.31399e-09	Mesophyll	48 hpi
LOC_Os01g09990	OsbHLH025	0	0	0	1	Large parenchyma	24 hpi
LOC_Os01g09990	OsbHLH025	0.133032	0	0	1	Mesophyll	24 hpi
LOC_Os01g09990	OsbHLH025	-1.12911	0.004	0.005	1	Guard cell	48 hpi
LOC_Os01g09990	OsbHLH025	0	0	0	1	Phloem	24 hpi
LOC_Os01g09990	OsbHLH025	0.74088	0.001	0	1	Fiber	12 hpi
LOC_Os01g09990	OsbHLH025	2.24928	0.013	0	1	Large parenchyma	48 hpi
LOC_Os01g09990	OsbHLH025	2.10085	0.008	0	1	Epidermis	48 hpi
LOC_Os01g09990	OsbHLH025	0	0	0	1	Phloem	12 hpi
LOC_Os01g09990	OsbHLH025	0	0	0	1	Xylem	24 hpi
LOC_Os01g09990	OsbHLH025	-0.966812	0	0.001	1	Epidermis	12 hpi
LOC_Os01g09990	OsbHLH025	0	0	0	1	Mestome sheath	24 hpi
LOC_Os01g09990	OsbHLH025	0	0	0	1	Guard cell	12 hpi
LOC_Os01g09990	OsbHLH025	1.49123	0.006	0	1	Phloem	48 hpi
LOC_Os01g09990	OsbHLH025	0	0	0	1	Fiber	24 hpi
LOC_Os01g09990	OsbHLH025	0.761007	0.002	0	1	Fiber	48 hpi
LOC_Os01g09990	OsbHLH025	0.0388811	0.001	0	1	Mesophyll	12 hpi
LOC_Os01g09990	OsbHLH025	0.421054	0.001	0	1	Xylem	12 hpi
LOC_Os01g09990	OsbHLH025	5.54939	0.109	0.001	3.18949e-14	Procambium	48 hpi
LOC_Os01g09990	OsbHLH025	3.32894	0.015	0	1	Procambium	24 hpi
LOC_Os01g09990	OsbHLH025	0	0	0	1	Guard cell	24 hpi
LOC_Os01g09990	OsbHLH025	2.46063	0.009	0	0.994061	Xylem	48 hpi
LOC_Os01g09990	OsbHLH025	2.12942	0.013	0.003	1	Procambium	12 hpi
LOC_Os01g09990	OsbHLH025	0	0	0	1	Large parenchyma	12 hpi
LOC_Os01g09990	OsbHLH025	2.70702	0.009	0	0.000375337	Mestome sheath	48 hpi
LOC_Os01g09990	OsbHLH025	0	0	0	1	Mestome sheath	12 hpi
LOC_Os07g08430	OsTSA	0.974425	0.065	0.036	1	Phloem	12 hpi
LOC_Os07g08430	OsTSA	1.14518	0.062	0.017	1	Guard cell	12 hpi
LOC_Os07g08430	OsTSA	-0.162881	0.116	0.122	1	Large parenchyma	48 hpi
LOC_Os07g08430	OsTSA	-0.626384	0.086	0.096	1	Mesophyll	24 hpi
LOC_Os07g08430	OsTSA	2.79678	0.235	0.073	6.02424e-18	Procambium	48 hpi
LOC_Os07g08430	OsTSA	-0.0318523	0.082	0.083	1	Epidermis	24 hpi
LOC_Os07g08430	OsTSA	-0.258648	0.079	0.08	1	Phloem	48 hpi
LOC_Os07g08430	OsTSA	-0.468109	0.104	0.092	1	Guard cell	48 hpi
LOC_Os07g08430	OsTSA	-0.482884	0.076	0.073	1	Xylem	48 hpi
LOC_Os07g08430	OsTSA	-0.0516677	0.119	0.102	1	Epidermis	48 hpi
LOC_Os07g08430	OsTSA	0.301131	0.09	0.082	1	Epidermis	12 hpi
LOC_Os07g08430	OsTSA	1.38565	0.048	0.042	1	Mestome sheath	12 hpi
LOC_Os07g08430	OsTSA	-0.0436371	0.099	0.077	1	Mestome sheath	48 hpi
LOC_Os07g08430	OsTSA	1.05506	0.039	0.026	1	Xylem	12 hpi
LOC_Os07g08430	OsTSA	-0.0350682	0.079	0.056	1	Large parenchyma	12 hpi
LOC_Os07g08430	OsTSA	0.493908	0.123	0.116	1	Large parenchyma	24 hpi
LOC_Os07g08430	OsTSA	0.685176	0.156	0.118	1	Procambium	24 hpi
LOC_Os07g08430	OsTSA	-0.233276	0.183	0.105	1	Guard cell	24 hpi
LOC_Os07g08430	OsTSA	1.29782	0.07	0.033	1.12198e-35	Mesophyll	12 hpi
LOC_Os07g08430	OsTSA	-0.0180451	0.086	0.094	1	Mestome sheath	24 hpi
LOC_Os07g08430	OsTSA	0.453989	0.098	0.061	0.920884	Fiber	48 hpi
LOC_Os07g08430	OsTSA	-0.268106	0.068	0.08	1	Fiber	24 hpi
LOC_Os07g08430	OsTSA	0.713878	0.085	0.061	1	Procambium	12 hpi
LOC_Os07g08430	OsTSA	0.0402919	0.069	0.069	1	Xylem	24 hpi
LOC_Os07g08430	OsTSA	0.605741	0.066	0.058	1	Fiber	12 hpi
LOC_Os07g08430	OsTSA	-0.484759	0.09	0.101	1	Mesophyll	48 hpi
LOC_Os07g08430	OsTSA	-0.225554	0.064	0.063	1	Phloem	24 hpi
LOC_Os02g16630	LOC_Os02g16630	-0.570831	0.021	0.026	1	Mestome sheath	24 hpi
LOC_Os02g16630	LOC_Os02g16630	1.314	0.053	0.016	1.81382e-08	Mestome sheath	48 hpi
LOC_Os02g16630	LOC_Os02g16630	0.671078	0.021	0.033	1	Guard cell	12 hpi
LOC_Os02g16630	LOC_Os02g16630	1.84144	0.079	0.019	6.87619e-11	Epidermis	48 hpi
LOC_Os02g16630	LOC_Os02g16630	0.653287	0.037	0.024	1	Procambium	24 hpi
LOC_Os02g16630	LOC_Os02g16630	-2.35668	0.007	0.023	1	Phloem	24 hpi
LOC_Os02g16630	LOC_Os02g16630	-0.507123	0.015	0.018	1	Xylem	24 hpi
LOC_Os02g16630	LOC_Os02g16630	-0.641548	0.022	0.042	1	Large parenchyma	12 hpi
LOC_Os02g16630	LOC_Os02g16630	2.27841	0.123	0.019	6.82399e-11	Procambium	48 hpi
LOC_Os02g16630	LOC_Os02g16630	0.733595	0.038	0.035	1	Mestome sheath	12 hpi
LOC_Os02g16630	LOC_Os02g16630	-0.575474	0.049	0.027	1	Large parenchyma	24 hpi
LOC_Os02g16630	LOC_Os02g16630	1.42024	0.026	0.006	1	Guard cell	24 hpi
LOC_Os02g16630	LOC_Os02g16630	1.54608	0.036	0.016	1	Epidermis	24 hpi
LOC_Os02g16630	LOC_Os02g16630	0.504615	0.047	0.037	1	Fiber	12 hpi
LOC_Os02g16630	LOC_Os02g16630	0.736341	0.038	0.024	1	Xylem	12 hpi
LOC_Os02g16630	LOC_Os02g16630	1.78668	0.054	0.01	5.00282e-11	Xylem	48 hpi
LOC_Os02g16630	LOC_Os02g16630	0.843476	0.056	0.031	1	Guard cell	48 hpi
LOC_Os02g16630	LOC_Os02g16630	1.18328	0.048	0.021	1	Procambium	12 hpi
LOC_Os02g16630	LOC_Os02g16630	0.896478	0.042	0.018	4.2749e-29	Mesophyll	48 hpi
LOC_Os02g16630	LOC_Os02g16630	0.200916	0.032	0.032	1	Mesophyll	12 hpi
LOC_Os02g16630	LOC_Os02g16630	0.36609	0.029	0.016	1	Phloem	48 hpi
LOC_Os02g16630	LOC_Os02g16630	1.64755	0.053	0.014	1	Large parenchyma	48 hpi
LOC_Os02g16630	LOC_Os02g16630	0.610146	0.033	0.017	1	Fiber	48 hpi
LOC_Os02g16630	LOC_Os02g16630	-0.282703	0.019	0.023	1	Fiber	24 hpi
LOC_Os02g16630	LOC_Os02g16630	0.539428	0.027	0.027	1	Phloem	12 hpi
LOC_Os02g16630	LOC_Os02g16630	-0.333292	0.024	0.022	1	Mesophyll	24 hpi
LOC_Os02g16630	LOC_Os02g16630	1.68208	0.052	0.026	1	Epidermis	12 hpi
LOC_Os03g14990	OsCS	0.841599	0.133	0.063	0.0175374	Phloem	48 hpi
LOC_Os03g14990	OsCS	0.460271	0.085	0.055	1	Epidermis	24 hpi
LOC_Os03g14990	OsCS	-0.190151	0.086	0.144	1	Phloem	12 hpi
LOC_Os03g14990	OsCS	-1.11597	0.057	0.138	1	Guard cell	12 hpi
LOC_Os03g14990	OsCS	1.58202	0.209	0.061	0.000116285	Procambium	24 hpi
LOC_Os03g14990	OsCS	0.629891	0.103	0.052	1.00842e-45	Mesophyll	24 hpi
LOC_Os03g14990	OsCS	2.18584	0.276	0.061	6.69471e-28	Procambium	48 hpi
LOC_Os03g14990	OsCS	1.11136	0.149	0.058	1.12397e-17	Xylem	48 hpi
LOC_Os03g14990	OsCS	-0.0462323	0.092	0.084	1	Mestome sheath	12 hpi
LOC_Os03g14990	OsCS	2.01037	0.095	0.026	1	Mestome sheath	24 hpi
LOC_Os03g14990	OsCS	-0.372802	0.091	0.135	2.83361e-21	Mesophyll	12 hpi
LOC_Os03g14990	OsCS	1.07649	0.149	0.058	9.05432e-140	Mesophyll	48 hpi
LOC_Os03g14990	OsCS	0.579694	0.126	0.15	1	Procambium	12 hpi
LOC_Os03g14990	OsCS	0.205524	0.078	0.092	1	Xylem	12 hpi
LOC_Os03g14990	OsCS	1.22913	0.096	0.041	0.00483618	Xylem	24 hpi
LOC_Os03g14990	OsCS	-0.671831	0.101	0.225	1	Large parenchyma	12 hpi
LOC_Os03g14990	OsCS	1.59936	0.142	0.04	1.07214e-32	Mestome sheath	48 hpi
LOC_Os03g14990	OsCS	-0.587651	0.08	0.143	1	Epidermis	12 hpi
LOC_Os03g14990	OsCS	0.736536	0.141	0.066	1.3836e-09	Fiber	48 hpi
LOC_Os03g14990	OsCS	0.635743	0.123	0.077	1	Guard cell	48 hpi
LOC_Os03g14990	OsCS	0.236836	0.111	0.08	1	Large parenchyma	24 hpi
LOC_Os03g14990	OsCS	0.538655	0.097	0.061	1	Fiber	24 hpi
LOC_Os03g14990	OsCS	-1.42726	0.074	0.211	1.0067e-18	Fiber	12 hpi
LOC_Os03g14990	OsCS	0.561022	0.129	0.065	0.000100321	Epidermis	48 hpi
LOC_Os03g14990	OsCS	-0.230982	0.075	0.075	1	Phloem	24 hpi
LOC_Os03g14990	OsCS	1.94138	0.169	0.047	1	Large parenchyma	48 hpi
LOC_Os03g14990	OsCS	0.366368	0.148	0.068	1	Guard cell	24 hpi
LOC_Os02g36110	OsCYP76M7	0	0	0	1	Guard cell	12 hpi
LOC_Os02g36110	OsCYP76M7	1.84432	0.005	0	1	Fiber	12 hpi
LOC_Os02g36110	OsCYP76M7	3.34889	0.056	0.003	3.99852e-17	Fiber	48 hpi
LOC_Os02g36110	OsCYP76M7	0.611162	0.078	0.046	1	Procambium	12 hpi
LOC_Os02g36110	OsCYP76M7	2.82214	0.008	0	1	Mestome sheath	24 hpi
LOC_Os02g36110	OsCYP76M7	0	0	0	1	Large parenchyma	12 hpi
LOC_Os02g36110	OsCYP76M7	1.27582	0.007	0.001	2.6496e-12	Mesophyll	24 hpi
LOC_Os02g36110	OsCYP76M7	1.63295	0.007	0.001	1	Phloem	24 hpi
LOC_Os02g36110	OsCYP76M7	2.64054	0.006	0	1	Large parenchyma	24 hpi
LOC_Os02g36110	OsCYP76M7	0.976555	0.005	0.002	1	Phloem	12 hpi
LOC_Os02g36110	OsCYP76M7	0	0	0	1	Mestome sheath	12 hpi
LOC_Os02g36110	OsCYP76M7	3.44662	0.122	0.008	1.54223e-44	Xylem	48 hpi
LOC_Os02g36110	OsCYP76M7	3.14396	0.011	0	1	Xylem	24 hpi
LOC_Os02g36110	OsCYP76M7	1.28146	0.002	0	1	Epidermis	12 hpi
LOC_Os02g36110	OsCYP76M7	1.91022	0.004	0	1	Epidermis	24 hpi
LOC_Os02g36110	OsCYP76M7	0.533351	0.003	0.001	1	Mesophyll	12 hpi
LOC_Os02g36110	OsCYP76M7	2.93701	0.058	0.004	9.51172e-145	Mesophyll	48 hpi
LOC_Os02g36110	OsCYP76M7	2.06	0.107	0.03	1	Procambium	24 hpi
LOC_Os02g36110	OsCYP76M7	4.79875	0.071	0	1	Large parenchyma	48 hpi
LOC_Os02g36110	OsCYP76M7	1.51869	0.017	0	1	Guard cell	24 hpi
LOC_Os02g36110	OsCYP76M7	3.55433	0.056	0.005	8.59753e-13	Epidermis	48 hpi
LOC_Os02g36110	OsCYP76M7	2.75683	0.06	0.005	1.08996e-31	Mestome sheath	48 hpi
LOC_Os02g36110	OsCYP76M7	1.27126	0.007	0.001	1	Fiber	24 hpi
LOC_Os02g36110	OsCYP76M7	4.96699	0.076	0.001	1.4866e-12	Phloem	48 hpi
LOC_Os02g36110	OsCYP76M7	3.02214	0.387	0.088	6.40007e-47	Procambium	48 hpi
LOC_Os02g36110	OsCYP76M7	1.95113	0.078	0.01	1	Guard cell	48 hpi
LOC_Os02g36110	OsCYP76M7	2.39363	0.009	0.001	1	Xylem	12 hpi
LOC_Os01g43540	OsSgt1	-1.10788	0.181	0.418	1.33046e-22	Epidermis	12 hpi
LOC_Os01g43540	OsSgt1	1.14864	0.364	0.149	0	Mesophyll	24 hpi
LOC_Os01g43540	OsSgt1	-1.12543	0.144	0.351	1.06065e-29	Xylem	12 hpi
LOC_Os01g43540	OsSgt1	1.41733	0.554	0.215	9.79244e-48	Procambium	48 hpi
LOC_Os01g43540	OsSgt1	1.42465	0.452	0.175	5.5531e-60	Epidermis	48 hpi
LOC_Os01g43540	OsSgt1	1.11633	0.37	0.157	5.32614e-51	Xylem	48 hpi
LOC_Os01g43540	OsSgt1	1.38319	0.349	0.151	0.00149992	Mestome sheath	24 hpi
LOC_Os01g43540	OsSgt1	-0.712051	0.185	0.345	2.1668e-13	Fiber	12 hpi
LOC_Os01g43540	OsSgt1	1.35395	0.418	0.158	4.82929e-66	Fiber	48 hpi
LOC_Os01g43540	OsSgt1	-1.11227	0.148	0.299	3.59478e-06	Phloem	12 hpi
LOC_Os01g43540	OsSgt1	1.32039	0.426	0.13	0.0095245	Guard cell	24 hpi
LOC_Os01g43540	OsSgt1	2.07786	0.454	0.142	1.29428e-18	Procambium	24 hpi
LOC_Os01g43540	OsSgt1	0.590867	0.266	0.152	0.142194	Phloem	24 hpi
LOC_Os01g43540	OsSgt1	-0.428478	0.258	0.38	1	Large parenchyma	12 hpi
LOC_Os01g43540	OsSgt1	-1.09365	0.18	0.371	1.71785e-237	Mesophyll	12 hpi
LOC_Os01g43540	OsSgt1	-0.73444	0.216	0.441	0.249785	Mestome sheath	12 hpi
LOC_Os01g43540	OsSgt1	1.53307	0.377	0.145	1.1119e-20	Epidermis	24 hpi
LOC_Os01g43540	OsSgt1	1.21347	0.436	0.189	0	Mesophyll	48 hpi
LOC_Os01g43540	OsSgt1	1.09138	0.29	0.146	2.49302e-13	Xylem	24 hpi
LOC_Os01g43540	OsSgt1	1.2845	0.424	0.2	0.0102408	Guard cell	48 hpi
LOC_Os01g43540	OsSgt1	1.85066	0.486	0.149	6.12245e-135	Mestome sheath	48 hpi
LOC_Os01g43540	OsSgt1	1.46099	0.341	0.141	1.43443e-20	Fiber	24 hpi
LOC_Os01g43540	OsSgt1	-0.699143	0.315	0.439	1	Procambium	12 hpi
LOC_Os01g43540	OsSgt1	1.02599	0.383	0.161	1	Large parenchyma	24 hpi
LOC_Os01g43540	OsSgt1	1.18865	0.367	0.162	1.74992e-19	Phloem	48 hpi
LOC_Os01g43540	OsSgt1	0.743582	0.444	0.244	0.731124	Large parenchyma	48 hpi
LOC_Os01g43540	OsSgt1	-0.452637	0.198	0.298	1	Guard cell	12 hpi
LOC_Os05g35290	OsPAL04	0	0	0	1	Large parenchyma	12 hpi
LOC_Os05g35290	OsPAL04	1.61415	0.026	0.006	0.205072	Epidermis	48 hpi
LOC_Os05g35290	OsPAL04	1.75461	0.022	0.004	4.40361e-34	Mesophyll	48 hpi
LOC_Os05g35290	OsPAL04	3.66706	0.177	0.012	2.01759e-23	Procambium	48 hpi
LOC_Os05g35290	OsPAL04	2.59515	0.048	0.005	1	Mestome sheath	24 hpi
LOC_Os05g35290	OsPAL04	-3.23785	0.002	0.047	1.43995e-09	Fiber	12 hpi
LOC_Os05g35290	OsPAL04	0.30726	0.001	0.002	1	Xylem	12 hpi
LOC_Os05g35290	OsPAL04	3.82998	0.035	0	7.23686e-107	Mesophyll	24 hpi
LOC_Os05g35290	OsPAL04	2.86419	0.047	0.006	2.06595e-20	Mestome sheath	48 hpi
LOC_Os05g35290	OsPAL04	4.57192	0.042	0	6.04449e-05	Epidermis	24 hpi
LOC_Os05g35290	OsPAL04	4.26191	0.04	0	0.000442954	Phloem	24 hpi
LOC_Os05g35290	OsPAL04	-0.494294	0.003	0.005	1	Epidermis	12 hpi
LOC_Os05g35290	OsPAL04	1.67647	0.114	0.026	3.93856e-22	Fiber	48 hpi
LOC_Os05g35290	OsPAL04	5.50809	0.115	0.001	6.68031e-22	Fiber	24 hpi
LOC_Os05g35290	OsPAL04	2.62851	0.022	0.005	1	Guard cell	48 hpi
LOC_Os05g35290	OsPAL04	2.41264	0.029	0.008	1	Phloem	48 hpi
LOC_Os05g35290	OsPAL04	6.90318	0.165	0	2.45429e-09	Procambium	24 hpi
LOC_Os05g35290	OsPAL04	4.54958	0.031	0	1	Large parenchyma	24 hpi
LOC_Os05g35290	OsPAL04	5.78049	0.079	0	3.28164e-16	Xylem	24 hpi
LOC_Os05g35290	OsPAL04	0	0	0	1	Guard cell	12 hpi
LOC_Os05g35290	OsPAL04	-0.899209	0	0.007	1	Mestome sheath	12 hpi
LOC_Os05g35290	OsPAL04	2.90452	0.031	0.002	4.67215e-08	Xylem	48 hpi
LOC_Os05g35290	OsPAL04	3.83719	0.031	0	1	Large parenchyma	48 hpi
LOC_Os05g35290	OsPAL04	3.3993	0.043	0	1	Guard cell	24 hpi
LOC_Os05g35290	OsPAL04	-0.281817	0.002	0.005	1	Phloem	12 hpi
LOC_Os05g35290	OsPAL04	-0.372315	0.001	0.003	1	Mesophyll	12 hpi
LOC_Os05g35290	OsPAL04	2.35233	0.021	0.009	1	Procambium	12 hpi
LOC_Os02g41650	OsPAL	1.8939	0.296	0.079	6.66481e-62	Fiber	48 hpi
LOC_Os02g41650	OsPAL	2.52379	0.137	0.021	1.09381e-285	Mesophyll	48 hpi
LOC_Os02g41650	OsPAL	0.23673	0.062	0.071	1	Xylem	12 hpi
LOC_Os02g41650	OsPAL	2.36533	0.175	0.026	0.0299477	Guard cell	48 hpi
LOC_Os02g41650	OsPAL	2.92456	0.071	0.006	1.6925e-170	Mesophyll	24 hpi
LOC_Os02g41650	OsPAL	-3.98407	0.011	0.113	1	Large parenchyma	12 hpi
LOC_Os02g41650	OsPAL	1.76459	0.354	0.076	8.70817e-40	Procambium	48 hpi
LOC_Os02g41650	OsPAL	3.31935	0.059	0.005	6.73094e-05	Phloem	24 hpi
LOC_Os02g41650	OsPAL	0.420143	0.218	0.209	1	Procambium	12 hpi
LOC_Os02g41650	OsPAL	5.13016	0.111	0	1	Large parenchyma	24 hpi
LOC_Os02g41650	OsPAL	0.082053	0.075	0.086	1	Phloem	12 hpi
LOC_Os02g41650	OsPAL	3.02378	0.126	0.019	8.1949e-15	Phloem	48 hpi
LOC_Os02g41650	OsPAL	4.013	0.148	0.006	0.103421	Guard cell	24 hpi
LOC_Os02g41650	OsPAL	-1.31585	0.054	0.178	3.93471e-18	Fiber	12 hpi
LOC_Os02g41650	OsPAL	1.18464	0.203	0.068	0.00249265	Procambium	24 hpi
LOC_Os02g41650	OsPAL	2.11677	0.18	0.029	2.54674e-52	Xylem	48 hpi
LOC_Os02g41650	OsPAL	-0.472586	0.061	0.099	4.60275e-22	Mesophyll	12 hpi
LOC_Os02g41650	OsPAL	2.7692	0.1	0.014	2.01353e-09	Epidermis	24 hpi
LOC_Os02g41650	OsPAL	1.56574	0.171	0.044	4.03645e-26	Epidermis	48 hpi
LOC_Os02g41650	OsPAL	3.67991	0.141	0.009	3.42555e-23	Fiber	24 hpi
LOC_Os02g41650	OsPAL	1.60524	0.09	0.01	1	Mestome sheath	24 hpi
LOC_Os02g41650	OsPAL	-0.462637	0.172	0.227	1	Guard cell	12 hpi
LOC_Os02g41650	OsPAL	3.39899	0.184	0.015	3.65447e-35	Xylem	24 hpi
LOC_Os02g41650	OsPAL	3.63827	0.199	0.014	3.25812e-124	Mestome sheath	48 hpi
LOC_Os02g41650	OsPAL	-0.87497	0.075	0.139	0.467044	Epidermis	12 hpi
LOC_Os02g41650	OsPAL	3.17636	0.2	0.028	0.000666497	Large parenchyma	48 hpi
LOC_Os02g41650	OsPAL	-0.67355	0.079	0.098	1	Mestome sheath	12 hpi
LOC_Os08g06100	OsCOMT	2.12086	0.056	0.018	1	Large parenchyma	24 hpi
LOC_Os08g06100	OsCOMT	-3.12229	0.021	0.211	1.35016e-54	Xylem	12 hpi
LOC_Os08g06100	OsCOMT	4.30876	0.307	0.023	4.36652e-120	Fiber	48 hpi
LOC_Os08g06100	OsCOMT	2.80731	0.12	0.014	0.503289	Large parenchyma	48 hpi
LOC_Os08g06100	OsCOMT	-2.23301	0.022	0.115	5.70631e-172	Mesophyll	12 hpi
LOC_Os08g06100	OsCOMT	-1.85936	0.021	0.13	7.63184e-09	Phloem	12 hpi
LOC_Os08g06100	OsCOMT	-1.61752	0.025	0.091	1	Mestome sheath	12 hpi
LOC_Os08g06100	OsCOMT	0.157336	0.276	0.125	0.0285537	Procambium	24 hpi
LOC_Os08g06100	OsCOMT	-1.01868	0.022	0.127	1	Large parenchyma	12 hpi
LOC_Os08g06100	OsCOMT	2.13148	0.492	0.081	1.37495e-75	Procambium	48 hpi
LOC_Os08g06100	OsCOMT	0.774309	0.048	0.017	1	Epidermis	24 hpi
LOC_Os08g06100	OsCOMT	-3.19229	0.031	0.116	1	Guard cell	12 hpi
LOC_Os08g06100	OsCOMT	3.08403	0.169	0.017	1.62571e-59	Xylem	48 hpi
LOC_Os08g06100	OsCOMT	-1.73257	0.023	0.117	1.22798e-16	Fiber	12 hpi
LOC_Os08g06100	OsCOMT	0.627446	0.046	0.02	1	Phloem	24 hpi
LOC_Os08g06100	OsCOMT	-2.20036	0.018	0.094	1.39697e-08	Epidermis	12 hpi
LOC_Os08g06100	OsCOMT	1.00579	0.066	0.026	0.166052	Xylem	24 hpi
LOC_Os08g06100	OsCOMT	0.400484	0.054	0.042	1	Mestome sheath	24 hpi
LOC_Os08g06100	OsCOMT	2.89234	0.113	0.013	3.94392e-259	Mesophyll	48 hpi
LOC_Os08g06100	OsCOMT	1.42867	0.054	0.015	2.03548e-64	Mesophyll	24 hpi
LOC_Os08g06100	OsCOMT	3.81634	0.14	0.007	8.98543e-92	Mestome sheath	48 hpi
LOC_Os08g06100	OsCOMT	0.679009	0.07	0.019	1	Guard cell	24 hpi
LOC_Os08g06100	OsCOMT	1.67854	0.075	0.022	0.00228425	Fiber	24 hpi
LOC_Os08g06100	OsCOMT	2.26063	0.115	0.021	1	Guard cell	48 hpi
LOC_Os08g06100	OsCOMT	2.74263	0.118	0.016	3.98836e-14	Phloem	48 hpi
LOC_Os08g06100	OsCOMT	2.91544	0.11	0.01	1.78144e-27	Epidermis	48 hpi
LOC_Os08g06100	OsCOMT	-0.96157	0.174	0.264	1	Procambium	12 hpi
LOC_Os02g08100	Os4CL3	6.18832	0.293	0.009	7.86342e-12	Large parenchyma	48 hpi
LOC_Os02g08100	Os4CL3	5.33611	0.318	0.007	3.38343e-257	Mestome sheath	48 hpi
LOC_Os02g08100	Os4CL3	2.83509	0.125	0.012	3.08785e-13	Phloem	24 hpi
LOC_Os02g08100	Os4CL3	-0.692731	0.047	0.105	1	Guard cell	12 hpi
LOC_Os02g08100	Os4CL3	-0.275323	0.044	0.086	0.823919	Fiber	12 hpi
LOC_Os02g08100	Os4CL3	1.02323	0.246	0.147	1	Procambium	12 hpi
LOC_Os02g08100	Os4CL3	5.085	0.349	0.01	4.33887e-14	Guard cell	48 hpi
LOC_Os02g08100	Os4CL3	4.97741	0.173	0.009	0.561988	Large parenchyma	24 hpi
LOC_Os02g08100	Os4CL3	4.02261	0.218	0.014	1.19357e-39	Fiber	24 hpi
LOC_Os02g08100	Os4CL3	-0.439452	0.063	0.112	1	Mestome sheath	12 hpi
LOC_Os02g08100	Os4CL3	-0.418643	0.06	0.086	5.60457e-10	Mesophyll	12 hpi
LOC_Os02g08100	Os4CL3	1.33972	0.101	0.07	1	Large parenchyma	12 hpi
LOC_Os02g08100	Os4CL3	6.81996	0.278	0	4.81916e-08	Guard cell	24 hpi
LOC_Os02g08100	Os4CL3	4.11304	0.22	0.013	7.55832e-40	Phloem	48 hpi
LOC_Os02g08100	Os4CL3	0.0364234	0.065	0.077	1	Phloem	12 hpi
LOC_Os02g08100	Os4CL3	4.69655	0.42	0.024	1.30933e-185	Fiber	48 hpi
LOC_Os02g08100	Os4CL3	4.132	0.21	0.009	0	Mesophyll	24 hpi
LOC_Os02g08100	Os4CL3	0.966515	0.291	0.081	3.77053e-08	Procambium	24 hpi
LOC_Os02g08100	Os4CL3	2.16141	0.496	0.072	5.69483e-79	Procambium	48 hpi
LOC_Os02g08100	Os4CL3	3.26748	0.155	0.012	2.24448e-21	Epidermis	24 hpi
LOC_Os02g08100	Os4CL3	-0.783578	0.046	0.09	1	Epidermis	12 hpi
LOC_Os02g08100	Os4CL3	4.90398	0.315	0.009	0	Mesophyll	48 hpi
LOC_Os02g08100	Os4CL3	3.70908	0.186	0.016	0.000115982	Mestome sheath	24 hpi
LOC_Os02g08100	Os4CL3	3.96826	0.141	0.009	3.76897e-27	Xylem	24 hpi
LOC_Os02g08100	Os4CL3	4.39284	0.238	0.01	5.07106e-105	Xylem	48 hpi
LOC_Os02g08100	Os4CL3	0.11395	0.034	0.054	1	Xylem	12 hpi
LOC_Os02g08100	Os4CL3	3.91421	0.212	0.01	6.63567e-68	Epidermis	48 hpi

## Sheet: Supplementary Table 3c
Spuulementary Table 3c Genes specifically expressed in procambium cells were enriched based on published dataset. Those genes specifically expressed in procambium cells during M. oryzae infection at 48 hpi. The annotations were based on published datasets or experiements.
ID	gene name	putative funtion	pathway	doi
LOC_Os02g26770	OsC4H	cytochrome P450, putative, expressed	NA	NA
LOC_Os07g08430	OsTSA	indole-3-glycerol phosphate lyase, chloroplast precursor, putative, expressed	NA	NA
LOC_Os11g42370	Os−TBT2	transferase family protein, putative, expressed	Biosynthesis of phenolamides	10.1016/j.jgg.2022.02.008
LOC_Os07g11739	Oscyp71Z2	cytochrome P450, putative, expressed	Biosynthesis of diterpenoids casbene	10.1038/s41477-020-00816-7
LOC_Os02g16630	LOC_Os02g16630	tryptophan biosynthesis protein trpCF, putative, expressed	NA	NA
LOC_Os07g33440	OsCYP716A16	cytochrome P450, putative, expressed	Momilactone B increase	10.1186/s12864-022-08568-8
LOC_Os12g16720	OsSL	cytochrome P450 71A1, putative, expressed	Serotonin	10.1074/jbc.M109.091371
LOC_Os02g36280	OsCYP76M6	cytochrome P450, putative, expressed	NA	NA
LOC_Os04g10000	OsSDR110C−MS2	sex determination protein tasselseed-2, putative, expressed	Biosynthesis of oryzalexin	10.1111/tpj.13249
LOC_Os01g09990	OsbHLH025	helix-loop-helix DNA-binding domain containing protein, expressed	Diterpenoid phytoalexins	10.1111/tpj.13065
LOC_Os04g10160	OsCYP99A2	cytochrome P450, putative, expressed	Momilactone A biosynthesis	NA
LOC_Os04g56910	OsAHT2	transferase family protein, putative, expressed	Biosynthesis of phenolamides	10.1016/j.jgg.2022.02.008
LOC_Os02g36140	OsKS7	terpene synthase, putative, expressed	Diterpenoid phytoalexins	10.1046/j.1365-313x.2003.01926
LOC_Os04g01470	OsCOMTL2	O-methyltransferase, putative, expressed	NA	NA
LOC_Os07g09190	OsDXS	transketolase, putative, expressed	Diterpenoid phytoalexins	10.1371/journal.pone.0105823
LOC_Os02g36070	OsCYP76M8	cytochrome P450, putative, expressed	Momilactone A biosynthesis	NA
LOC_Os02g36190	Oscyp71Z7	cytochrome P450, putative, expressed	NA	NA
LOC_Os07g46846	OsSDR110C−MI3	sex determination protein tasselseed-2, putative, expressed	Biosynthesis of oryzalexin	10.1111/tpj.13249
LOC_Os04g09900	OsCPS4	ent-kaurene synthase, chloroplast precursor, putative, expressed	Momilactone A biosynthesis	NA
LOC_Os06g37300	OsCYP701A8	cytochrome P450, putative, expressed	Momilactone A biosynthesis	NA
LOC_Os06g37224	OsKO5	cytochrome P450, putative, expressed	Diterpenoid phytoalexin biosynthesis	10.1023/B:PLAN.0000038261.21060.47
LOC_Os02g36030	OsCYP76M5	cytochrome P450, putative, expressed	NA	NA
LOC_Os02g36210	OsCPS2	ent-kaurene synthase, chloroplast precursor, putative, expressed	Diterpenoid phytoalexins	10.1105/tpc.18.00205
LOC_Os04g10060	OsKS4	ent-kaurene synthase, chloroplast precursor, putative, expressed	Momilactone	10.1104/pp.104.045971
LOC_Os12g30824	OsKSL10	terpene synthase, putative, expressed	NA	NA
LOC_Os11g28530	OsKS8	terpene synthase, putative, expressed	Biterpenoid phytoalexins	10.1016/j.abb.2005.09.001
LOC_Os07g11870	OsCYP71Z21	cytochrome P450, putative, expressed	Biosynthesis of diterpenoids casbene	10.1038/s41477-020-00816-7
LOC_Os02g36110	OsCYP76M7	cytochrome P450, putative, expressed	Momilactone A biosynthesis	NA
LOC_Os04g10010	OsMAS	sex determination protein tasselseed-2, putative, expressed	Momilactone A biosynthesis	NA
LOC_Os01g43540	OsSgt1	suppressor of Gallele of SKP1, putative, expressed	NA	NA
LOC_Os03g14990	OsCS	chorismate synthase 2, chloroplast precursor, putative, expressed	NA	NA
LOC_Os05g35290	OsPAL04	phenylalanine ammonia-lyase, putative, expressed	NA	NA
LOC_Os10g23820	Os−THT2	transferase family protein, putative, expressed	NA	NA
LOC_Os02g41680	OsPAL1	phenylalanine ammonia-lyase, putative, expressed	Flavonoid biosynthesis	10.1111/ppl.12192
LOC_Os08g06100	OsCOMT	O-methyltransferase, putative, expressed	Melatonin biosynthesis.	10.1111/pbi.13794
LOC_Os02g08100	Os4CL3	AMP-binding domain containing protein, expressed	Ccumulation of lignin	10.1111/nph.16505

## Sheet: Supplementary Table 3d
SupplementaryTable 3d The DEGs and total gain value of key momilactone biosynthesis gene expression were calculated. The status of average log2FC and gain value in different cell types at 12, 24, and 48 hpi during infection by M. oryzae. The total gain was determined using the formula: Gain= average log2FC × pct.1
ID	gene name	avg_log2FC	pct.1	pct.2	p adjust	cell type	inoculation	gain
LOC_Os06g37300	OsKO4	0.976695720326018	0.002	0.001	1	Epidermis	12 hpi	0.00195339
LOC_Os06g37300	OsKO4	0.954330972206746	0.003	0.001	1	Epidermis	24 hpi	0.00286299
LOC_Os06g37300	OsKO4	4.17112724588541	0.038	0.001	0.00000000142633147567057	Epidermis	48 hpi	0.158503
LOC_Os06g37300	OsKO4	-0.517652	0.001	0.003	1	Fiber	12 hpi	-0.000517652
LOC_Os06g37300	OsKO4	-0.845994	0	0.001	1	Fiber	24 hpi	0
LOC_Os06g37300	OsKO4	4.53056641620593	0.044	0	3.62409645498019e-15	Fiber	48 hpi	0.199345
LOC_Os06g37300	OsKO4	0.905775373307142	0.026	0.017	1	Guard cell	12 hpi	0.0235502
LOC_Os06g37300	OsKO4	-2.55269	0.017	0.012	1	Guard cell	24 hpi	-0.0433958
LOC_Os06g37300	OsKO4	2.82769008434571	0.086	0.005	1	Guard cell	48 hpi	0.243181
LOC_Os06g37300	OsKO4	-2.57009	0	0.014	1	Large parenchyma	12 hpi	0
LOC_Os06g37300	OsKO4	4.57098929175938	0.006	0	1	Large parenchyma	24 hpi	0.0274259
LOC_Os06g37300	OsKO4	2.97862034070432	0.071	0.005	1	Large parenchyma	48 hpi	0.211482
LOC_Os06g37300	OsKO4	0.341051259804252	0.004	0.003	1	Mesophyll	12 hpi	0.00136421
LOC_Os06g37300	OsKO4	0.772464632064423	0.003	0.001	0.00448722193404565	Mesophyll	24 hpi	0.00231739
LOC_Os06g37300	OsKO4	3.69572771525445	0.042	0.001	8.46302016033535e-121	Mesophyll	48 hpi	0.155221
LOC_Os06g37300	OsKO4	0	0	0	1	Mestome sheath	12 hpi	0
LOC_Os06g37300	OsKO4	0.890976950984058	0.001	0	1	Mestome sheath	24 hpi	0.000890977
LOC_Os06g37300	OsKO4	4.33213533490173	0.035	0	3.97338771247915e-25	Mestome sheath	48 hpi	0.151625
LOC_Os06g37300	OsKO4	0.454894161834302	0.002	0.004	1	Phloem	12 hpi	0.000909788
LOC_Os06g37300	OsKO4	1.88069742533167	0.004	0	1	Phloem	24 hpi	0.00752279
LOC_Os06g37300	OsKO4	4.51366292367293	0.041	0	0.0000150957288958078	Phloem	48 hpi	0.18506
LOC_Os06g37300	OsKO4	3.37041573274602	0.015	0	1	Procambium	12 hpi	0.0505562
LOC_Os06g37300	OsKO4	4.78536777988844	0.021	0	1	Procambium	24 hpi	0.100493
LOC_Os06g37300	OsKO4	7.74879484169108	0.241	0.003	4.55383009770914e-40	Procambium	48 hpi	1.86746
LOC_Os06g37300	OsKO4	-0.225962	0.001	0.003	1	Xylem	12 hpi	-0.000225962
LOC_Os06g37300	OsKO4	1.27803613353275	0.003	0	1	Xylem	24 hpi	0.00383411
LOC_Os06g37300	OsKO4	4.42690303542466	0.049	0	1.41495725397157e-18	Xylem	48 hpi	0.216918
LOC_Os04g10160	OsCYP99A2	0.371445820213831	0.001	0.002	1	Epidermis	12 hpi	0.000371446
LOC_Os04g10160	OsCYP99A2	2.59063365278483	0.006	0	1	Epidermis	24 hpi	0.0155438
LOC_Os04g10160	OsCYP99A2	4.31252559468809	0.032	0	0.0000000502846884225566	Epidermis	48 hpi	0.138001
LOC_Os04g10160	OsCYP99A2	-0.571033	0.001	0.002	1	Fiber	12 hpi	-0.000571033
LOC_Os04g10160	OsCYP99A2	1.92480491880546	0.005	0	1	Fiber	24 hpi	0.00962402
LOC_Os04g10160	OsCYP99A2	3.42369487872591	0.028	0.001	0.0000000655244161558767	Fiber	48 hpi	0.0958635
LOC_Os04g10160	OsCYP99A2	2.88439046778714	0.01	0	1	Guard cell	12 hpi	0.0288439
LOC_Os04g10160	OsCYP99A2	0	0	0	1	Guard cell	24 hpi	0
LOC_Os04g10160	OsCYP99A2	3.52665032053534	0.022	0	1	Guard cell	48 hpi	0.0775863
LOC_Os04g10160	OsCYP99A2	0	0	0	1	Large parenchyma	12 hpi	0
LOC_Os04g10160	OsCYP99A2	2.58590865293721	0.012	0	1	Large parenchyma	24 hpi	0.0310309
LOC_Os04g10160	OsCYP99A2	4.55412034723559	0.044	0	1	Large parenchyma	48 hpi	0.200381
LOC_Os04g10160	OsCYP99A2	0.633443958790275	0.002	0	1	Mesophyll	12 hpi	0.00126689
LOC_Os04g10160	OsCYP99A2	1.2415988305587	0.004	0	0.0000000709748702140187	Mesophyll	24 hpi	0.0049664
LOC_Os04g10160	OsCYP99A2	3.64004743080577	0.032	0	6.98631971304746e-92	Mesophyll	48 hpi	0.116482
LOC_Os04g10160	OsCYP99A2	0.339355361549846	0.003	0	1	Mestome sheath	12 hpi	0.00101807
LOC_Os04g10160	OsCYP99A2	1.66489233646579	0.003	0	1	Mestome sheath	24 hpi	0.00499468
LOC_Os04g10160	OsCYP99A2	3.88217540205763	0.033	0	6.43835337061117e-25	Mestome sheath	48 hpi	0.128112
LOC_Os04g10160	OsCYP99A2	0.901405575598643	0.003	0	1	Phloem	12 hpi	0.00270422
LOC_Os04g10160	OsCYP99A2	0	0	0	1	Phloem	24 hpi	0
LOC_Os04g10160	OsCYP99A2	4.0148553479412	0.03	0	0.00358617620227053	Phloem	48 hpi	0.120446
LOC_Os04g10160	OsCYP99A2	4.34457869150305	0.053	0.006	1	Procambium	12 hpi	0.230263
LOC_Os04g10160	OsCYP99A2	6.00782246431378	0.056	0	1	Procambium	24 hpi	0.336438
LOC_Os04g10160	OsCYP99A2	6.46245538156934	0.237	0.003	4.63699156145186e-39	Procambium	48 hpi	1.5316
LOC_Os04g10160	OsCYP99A2	1.89382772879486	0.005	0.001	1	Xylem	12 hpi	0.00946914
LOC_Os04g10160	OsCYP99A2	2.18516398544025	0.006	0	1	Xylem	24 hpi	0.013111
LOC_Os04g10160	OsCYP99A2	4.3096254075574	0.032	0	0.0000000000185408123141448	Xylem	48 hpi	0.137908
LOC_Os04g10010	OsMAS	0	0	0	1	Epidermis	12 hpi	0
LOC_Os04g10010	OsMAS	1.07143605545828	0.001	0	1	Epidermis	24 hpi	0.00107144
LOC_Os04g10010	OsMAS	1.78114711696099	0.008	0	1	Epidermis	48 hpi	0.0142492
LOC_Os04g10010	OsMAS	0	0	0	1	Fiber	12 hpi	0
LOC_Os04g10010	OsMAS	0.377688422196394	0.002	0	1	Fiber	24 hpi	0.000755377
LOC_Os04g10010	OsMAS	2.38657822759927	0.009	0	1	Fiber	48 hpi	0.0214792
LOC_Os04g10010	OsMAS	0	0	0	1	Guard cell	12 hpi	0
LOC_Os04g10010	OsMAS	3.06516912071706	0.026	0	1	Guard cell	24 hpi	0.0796944
LOC_Os04g10010	OsMAS	3.7770973382295	0.033	0	1	Guard cell	48 hpi	0.124644
LOC_Os04g10010	OsMAS	0	0	0	1	Large parenchyma	12 hpi	0
LOC_Os04g10010	OsMAS	2.25905963527182	0.012	0	1	Large parenchyma	24 hpi	0.0271087
LOC_Os04g10010	OsMAS	3.46413996727838	0.022	0	1	Large parenchyma	48 hpi	0.0762111
LOC_Os04g10010	OsMAS	0.162464108704734	0.001	0	1	Mesophyll	12 hpi	0.000162464
LOC_Os04g10010	OsMAS	1.04040526320154	0.003	0	0.00000604069858997285	Mesophyll	24 hpi	0.00312122
LOC_Os04g10010	OsMAS	2.28382891854292	0.011	0	1.18957916926856e-30	Mesophyll	48 hpi	0.0251221
LOC_Os04g10010	OsMAS	0	0	0	1	Mestome sheath	12 hpi	0
LOC_Os04g10010	OsMAS	0.772904849571866	0.001	0	1	Mestome sheath	24 hpi	0.000772905
LOC_Os04g10010	OsMAS	2.88727866470693	0.013	0	0.000000078543301330631	Mestome sheath	48 hpi	0.0375346
LOC_Os04g10010	OsMAS	0.752187379093884	0.002	0	1	Phloem	12 hpi	0.00150437
LOC_Os04g10010	OsMAS	1.43848017943908	0.002	0	1	Phloem	24 hpi	0.00287696
LOC_Os04g10010	OsMAS	2.28729582195695	0.009	0	1	Phloem	48 hpi	0.0205857
LOC_Os04g10010	OsMAS	2.61405058912224	0.006	0	1	Procambium	12 hpi	0.0156843
LOC_Os04g10010	OsMAS	5.39733378403261	0.038	0	1	Procambium	24 hpi	0.205099
LOC_Os04g10010	OsMAS	6.94150604045096	0.132	0	8.20017909560996e-19	Procambium	48 hpi	0.916279
LOC_Os04g10010	OsMAS	0	0	0	1	Xylem	12 hpi	0
LOC_Os04g10010	OsMAS	0.98428644435407	0.002	0	1	Xylem	24 hpi	0.00196857
LOC_Os04g10010	OsMAS	2.79684163609521	0.013	0	0.00926827024312113	Xylem	48 hpi	0.0363589
LOC_Os04g09920	OsCYP99A3	0.572019279270197	0.001	0	1	Epidermis	12 hpi	0.000572019
LOC_Os04g09920	OsCYP99A3	0.89823024220163	0.001	0	1	Epidermis	24 hpi	0.00089823
LOC_Os04g09920	OsCYP99A3	2.40446821212392	0.009	0	1	Epidermis	48 hpi	0.0216402
LOC_Os04g09920	OsCYP99A3	0.43519323247508	0.001	0.001	1	Fiber	12 hpi	0.000435193
LOC_Os04g09920	OsCYP99A3	0	0	0	1	Fiber	24 hpi	0
LOC_Os04g09920	OsCYP99A3	1.72029127744336	0.006	0	1	Fiber	48 hpi	0.0103217
LOC_Os04g09920	OsCYP99A3	0	0	0	1	Guard cell	12 hpi	0
LOC_Os04g09920	OsCYP99A3	0.796531037831314	0.009	0	1	Guard cell	24 hpi	0.00716878
LOC_Os04g09920	OsCYP99A3	2.37696635466172	0.011	0	1	Guard cell	48 hpi	0.0261466
LOC_Os04g09920	OsCYP99A3	0	0	0	1	Large parenchyma	12 hpi	0
LOC_Os04g09920	OsCYP99A3	0	0	0	1	Large parenchyma	24 hpi	0
LOC_Os04g09920	OsCYP99A3	2.61823337568584	0.013	0	1	Large parenchyma	48 hpi	0.034037
LOC_Os04g09920	OsCYP99A3	0.100662356870854	0.001	0	1	Mesophyll	12 hpi	0.000100662
LOC_Os04g09920	OsCYP99A3	0.330909221856859	0.001	0	1	Mesophyll	24 hpi	0.000330909
LOC_Os04g09920	OsCYP99A3	1.8934857316309	0.007	0	1.55345700085281e-18	Mesophyll	48 hpi	0.0132544
LOC_Os04g09920	OsCYP99A3	0	0	0	1	Mestome sheath	12 hpi	0
LOC_Os04g09920	OsCYP99A3	0	0	0	1	Mestome sheath	24 hpi	0
LOC_Os04g09920	OsCYP99A3	1.22707175623078	0.004	0	1	Mestome sheath	48 hpi	0.00490829
LOC_Os04g09920	OsCYP99A3	0.124919766398736	0.002	0	1	Phloem	12 hpi	0.00024984
LOC_Os04g09920	OsCYP99A3	0	0	0	1	Phloem	24 hpi	0
LOC_Os04g09920	OsCYP99A3	1.97719542870814	0.007	0	1	Phloem	48 hpi	0.0138404
LOC_Os04g09920	OsCYP99A3	1.79427325982269	0.01	0.009	1	Procambium	12 hpi	0.0179427
LOC_Os04g09920	OsCYP99A3	2.11038474265696	0.003	0	1	Procambium	24 hpi	0.00633115
LOC_Os04g09920	OsCYP99A3	6.60985789086002	0.087	0	0.000000000101283675991595	Procambium	48 hpi	0.575058
LOC_Os04g09920	OsCYP99A3	-0.0198398	0.002	0.002	1	Xylem	12 hpi	-3.96796e-05
LOC_Os04g09920	OsCYP99A3	0	0	0	1	Xylem	24 hpi	0
LOC_Os04g09920	OsCYP99A3	2.62296558256869	0.011	0	0.114220178701104	Xylem	48 hpi	0.0288526
LOC_Os04g09900	OsCPS4	1.53251426288151	0.012	0.002	1	Epidermis	12 hpi	0.0183902
LOC_Os04g09900	OsCPS4	1.5274449757774	0.003	0	1	Epidermis	24 hpi	0.00458233
LOC_Os04g09900	OsCPS4	4.3632708971208	0.061	0.001	5.30298997241098e-17	Epidermis	48 hpi	0.26616
LOC_Os04g09900	OsCPS4	0.748403335287875	0.004	0.002	1	Fiber	12 hpi	0.00299361
LOC_Os04g09900	OsCPS4	1.86435725124757	0.004	0	1	Fiber	24 hpi	0.00745743
LOC_Os04g09900	OsCPS4	4.45729359787593	0.069	0.001	2.1891776814911e-25	Fiber	48 hpi	0.307553
LOC_Os04g09900	OsCPS4	1.76982880647447	0.036	0.011	1	Guard cell	12 hpi	0.0637138
LOC_Os04g09900	OsCPS4	2.11624239194288	0.026	0	1	Guard cell	24 hpi	0.0550223
LOC_Os04g09900	OsCPS4	4.97743516605585	0.078	0	1	Guard cell	48 hpi	0.38824
LOC_Os04g09900	OsCPS4	-1.43192	0.011	0.014	1	Large parenchyma	12 hpi	-0.0157511
LOC_Os04g09900	OsCPS4	0	0	0	1	Large parenchyma	24 hpi	0
LOC_Os04g09900	OsCPS4	5.69411992178671	0.08	0	1	Large parenchyma	48 hpi	0.45553
LOC_Os04g09900	OsCPS4	0.76727550150668	0.006	0.003	0.406382605837085	Mesophyll	12 hpi	0.00460365
LOC_Os04g09900	OsCPS4	1.06176161378518	0.005	0.001	0.000000584115842791784	Mesophyll	24 hpi	0.00530881
LOC_Os04g09900	OsCPS4	4.69189407863518	0.073	0	3.52997131691362e-221	Mesophyll	48 hpi	0.342508
LOC_Os04g09900	OsCPS4	1.94718413565662	0.01	0	1	Mestome sheath	12 hpi	0.0194718
LOC_Os04g09900	OsCPS4	0.950779861398782	0.002	0	1	Mestome sheath	24 hpi	0.00190156
LOC_Os04g09900	OsCPS4	4.46038974861797	0.06	0.001	1.43878674746248e-45	Mestome sheath	48 hpi	0.267623
LOC_Os04g09900	OsCPS4	1.9001606904708	0.011	0	1	Phloem	12 hpi	0.0209018
LOC_Os04g09900	OsCPS4	0.259341871371371	0.002	0.001	1	Phloem	24 hpi	0.000518684
LOC_Os04g09900	OsCPS4	4.20726292576434	0.047	0.001	0.00000396890417706482	Phloem	48 hpi	0.197741
LOC_Os04g09900	OsCPS4	3.42496687501059	0.038	0.006	1	Procambium	12 hpi	0.130149
LOC_Os04g09900	OsCPS4	1.37097934191231	0.02	0.003	1	Procambium	24 hpi	0.0274196
LOC_Os04g09900	OsCPS4	7.67202423422091	0.294	0.003	2.08336109623532e-52	Procambium	48 hpi	2.25558
LOC_Os04g09900	OsCPS4	1.96844194521594	0.011	0.003	1	Xylem	12 hpi	0.0216529
LOC_Os04g09900	OsCPS4	1.16092846752824	0.004	0	1	Xylem	24 hpi	0.00464371
LOC_Os04g09900	OsCPS4	5.39220674611833	0.071	0	9.98569534598986e-30	Xylem	48 hpi	0.382847
LOC_Os02g36110	OsCYP76M7	1.28146286871654	0.002	0	1	Epidermis	12 hpi	0.00256293
LOC_Os02g36110	OsCYP76M7	1.91022401007371	0.004	0	1	Epidermis	24 hpi	0.0076409
LOC_Os02g36110	OsCYP76M7	3.55433091388776	0.056	0.005	0.000000000000859753190325054	Epidermis	48 hpi	0.199043
LOC_Os02g36110	OsCYP76M7	1.84432157109769	0.005	0	1	Fiber	12 hpi	0.00922161
LOC_Os02g36110	OsCYP76M7	1.27126064790715	0.007	0.001	1	Fiber	24 hpi	0.00889882
LOC_Os02g36110	OsCYP76M7	3.34888842230968	0.056	0.003	3.99852268697221e-17	Fiber	48 hpi	0.187538
LOC_Os02g36110	OsCYP76M7	0	0	0	1	Guard cell	12 hpi	0
LOC_Os02g36110	OsCYP76M7	1.51869338020509	0.017	0	1	Guard cell	24 hpi	0.0258178
LOC_Os02g36110	OsCYP76M7	1.95112957536973	0.078	0.01	1	Guard cell	48 hpi	0.152188
LOC_Os02g36110	OsCYP76M7	0	0	0	1	Large parenchyma	12 hpi	0
LOC_Os02g36110	OsCYP76M7	2.64054155399808	0.006	0	1	Large parenchyma	24 hpi	0.0158432
LOC_Os02g36110	OsCYP76M7	4.79874798376372	0.071	0	1	Large parenchyma	48 hpi	0.340711
LOC_Os02g36110	OsCYP76M7	0.53335072224205	0.003	0.001	1	Mesophyll	12 hpi	0.00160005
LOC_Os02g36110	OsCYP76M7	1.27581960545611	0.007	0.001	0.0000000000026495960838122	Mesophyll	24 hpi	0.00893074
LOC_Os02g36110	OsCYP76M7	2.93701369149561	0.058	0.004	9.51171693272684e-145	Mesophyll	48 hpi	0.170347
LOC_Os02g36110	OsCYP76M7	0	0	0	1	Mestome sheath	12 hpi	0
LOC_Os02g36110	OsCYP76M7	2.8221421710596	0.008	0	1	Mestome sheath	24 hpi	0.0225771
LOC_Os02g36110	OsCYP76M7	2.75682671597813	0.06	0.005	1.0899637136055e-31	Mestome sheath	48 hpi	0.16541
LOC_Os02g36110	OsCYP76M7	0.97655474745293	0.005	0.002	1	Phloem	12 hpi	0.00488277
LOC_Os02g36110	OsCYP76M7	1.63294849014143	0.007	0.001	1	Phloem	24 hpi	0.0114306
LOC_Os02g36110	OsCYP76M7	4.96699	0.076	0.001	0.00000000000148659924696689	Phloem	48 hpi	0.377491
LOC_Os02g36110	OsCYP76M7	0.611161513857609	0.078	0.046	1	Procambium	12 hpi	0.0476706
LOC_Os02g36110	OsCYP76M7	2.05999527007653	0.107	0.03	1	Procambium	24 hpi	0.220419
LOC_Os02g36110	OsCYP76M7	3.02213971058841	0.387	0.088	6.40006820718592e-47	Procambium	48 hpi	1.16957
LOC_Os02g36110	OsCYP76M7	2.39363441529568	0.009	0.001	1	Xylem	12 hpi	0.0215427
LOC_Os02g36110	OsCYP76M7	3.1439644809863	0.011	0	1	Xylem	24 hpi	0.0345836
LOC_Os02g36110	OsCYP76M7	3.44661736374379	0.122	0.008	1.54222880198007e-44	Xylem	48 hpi	0.420487
LOC_Os02g36070	OsCYP76M8	0.90242980755209	0.001	0	1	Epidermis	12 hpi	0.00090243
LOC_Os02g36070	OsCYP76M8	0.509632167347894	0.001	0	1	Epidermis	24 hpi	0.000509632
LOC_Os02g36070	OsCYP76M8	2.32219046078389	0.009	0	1	Epidermis	48 hpi	0.0208997
LOC_Os02g36070	OsCYP76M8	0	0	0	1	Fiber	12 hpi	0
LOC_Os02g36070	OsCYP76M8	0	0	0	1	Fiber	24 hpi	0
LOC_Os02g36070	OsCYP76M8	2.24576632913877	0.007	0	1	Fiber	48 hpi	0.0157204
LOC_Os02g36070	OsCYP76M8	1.37367748341733	0.005	0	1	Guard cell	12 hpi	0.00686839
LOC_Os02g36070	OsCYP76M8	0	0	0	1	Guard cell	24 hpi	0
LOC_Os02g36070	OsCYP76M8	2.06122555952724	0.007	0	1	Guard cell	48 hpi	0.0144286
LOC_Os02g36070	OsCYP76M8	0	0	0	1	Large parenchyma	12 hpi	0
LOC_Os02g36070	OsCYP76M8	0	0	0	1	Large parenchyma	24 hpi	0
LOC_Os02g36070	OsCYP76M8	2.61340762256188	0.013	0	1	Large parenchyma	48 hpi	0.0339743
LOC_Os02g36070	OsCYP76M8	0.353112821026174	0.001	0	1	Mesophyll	12 hpi	0.000353113
LOC_Os02g36070	OsCYP76M8	0.431737280071773	0.001	0	1	Mesophyll	24 hpi	0.000431737
LOC_Os02g36070	OsCYP76M8	1.81845802425778	0.007	0	8.16938623719182e-18	Mesophyll	48 hpi	0.0127292
LOC_Os02g36070	OsCYP76M8	0	0	0	1	Mestome sheath	12 hpi	0
LOC_Os02g36070	OsCYP76M8	0	0	0	1	Mestome sheath	24 hpi	0
LOC_Os02g36070	OsCYP76M8	2.6621510512752	0.008	0	0.00155119083654749	Mestome sheath	48 hpi	0.0212972
LOC_Os02g36070	OsCYP76M8	0	0	0	1	Phloem	12 hpi	0
LOC_Os02g36070	OsCYP76M8	0	0	0	1	Phloem	24 hpi	0
LOC_Os02g36070	OsCYP76M8	2.01935225715945	0.008	0	1	Phloem	48 hpi	0.0161548
LOC_Os02g36070	OsCYP76M8	-1.47525	0	0.003	1	Procambium	12 hpi	0
LOC_Os02g36070	OsCYP76M8	3.42537448979309	0.006	0	1	Procambium	24 hpi	0.0205522
LOC_Os02g36070	OsCYP76M8	6.8437613278953	0.093	0	0.00000000000947587980222596	Procambium	48 hpi	0.63647
LOC_Os02g36070	OsCYP76M8	-0.025113	0.001	0.001	1	Xylem	12 hpi	-2.5113e-05
LOC_Os02g36070	OsCYP76M8	0	0	0	1	Xylem	24 hpi	0
LOC_Os02g36070	OsCYP76M8	2.19551861387146	0.008	0	1	Xylem	48 hpi	0.0175641
LOC_Os01g38110	OsCYP76M14	0	0	0	1	Epidermis	12 hpi	0
LOC_Os01g38110	OsCYP76M14	0	0	0	1	Epidermis	24 hpi	0
LOC_Os01g38110	OsCYP76M14	0.843210214108192	0.002	0	1	Epidermis	48 hpi	0.00168642
LOC_Os01g38110	OsCYP76M14	0	0	0	1	Fiber	12 hpi	0
LOC_Os01g38110	OsCYP76M14	0	0	0	1	Fiber	24 hpi	0
LOC_Os01g38110	OsCYP76M14	0.570462902319356	0.001	0	1	Fiber	48 hpi	0.000570463
LOC_Os01g38110	OsCYP76M14	0	0	0	1	Guard cell	12 hpi	0
LOC_Os01g38110	OsCYP76M14	0	0	0	1	Guard cell	24 hpi	0
LOC_Os01g38110	OsCYP76M14	0	0	0	1	Guard cell	48 hpi	0
LOC_Os01g38110	OsCYP76M14	2.09313447833174	0.011	0	1	Large parenchyma	12 hpi	0.0230245
LOC_Os01g38110	OsCYP76M14	0	0	0	1	Large parenchyma	24 hpi	0
LOC_Os01g38110	OsCYP76M14	0	0	0	1	Large parenchyma	48 hpi	0
LOC_Os01g38110	OsCYP76M14	0.033479058916025	0	0	1	Mesophyll	12 hpi	0
LOC_Os01g38110	OsCYP76M14	0.264000185225274	0	0	1	Mesophyll	24 hpi	0
LOC_Os01g38110	OsCYP76M14	0.589591510371124	0.001	0	1	Mesophyll	48 hpi	0.000589592
LOC_Os01g38110	OsCYP76M14	0	0	0	1	Mestome sheath	12 hpi	0
LOC_Os01g38110	OsCYP76M14	0	0	0	1	Mestome sheath	24 hpi	0
LOC_Os01g38110	OsCYP76M14	0.447151415270778	0.001	0	1	Mestome sheath	48 hpi	0.000447151
LOC_Os01g38110	OsCYP76M14	0	0	0	1	Phloem	12 hpi	0
LOC_Os01g38110	OsCYP76M14	0	0	0	1	Phloem	24 hpi	0
LOC_Os01g38110	OsCYP76M14	0	0	0	1	Phloem	48 hpi	0
LOC_Os01g38110	OsCYP76M14	0.6505777076763	0.001	0	1	Procambium	12 hpi	0.000650578
LOC_Os01g38110	OsCYP76M14	2.26671502254296	0.004	0	1	Procambium	24 hpi	0.00906686
LOC_Os01g38110	OsCYP76M14	3.73471010082051	0.009	0	1	Procambium	48 hpi	0.0336124
LOC_Os01g38110	OsCYP76M14	0	0	0	1	Xylem	12 hpi	0
LOC_Os01g38110	OsCYP76M14	0	0	0	1	Xylem	24 hpi	0
LOC_Os01g38110	OsCYP76M14	0.162177934240223	0	0	1	Xylem	48 hpi	0
