# Supplementary material for: Single‐Cell and Spatial Transcriptomics Reveals a Stereoscopic Response of Rice Leaf Cells to Magnaporthe oryzae Infection
Source: Adv Sci (Weinh). 2025 Mar 24;12(19):2416846. doi: 10.1002/advs.202416846 (PMC12097076; doi:10.1002/advs.202416846)
Supplement: Supplementary file 8 — Supplemental Table 4 [file ADVS-12-2416846-s004.xlsx]

## Sheet: Supplementary Table 4a
Supplementary Table 4a The dataset for salicylic acid-related genes fold changes were listed. Known salicylic acid-related genes were expressed across different cell populations in the integrated snRNA-seq data at 12, 24, and 48 hpi.
ID	gene name	average log2FC	pct.1	pct.2	p adjust	cell type	inoculation
LOC_Os03g17690	OsAPX1	5.42769	0.142	0.005	0.00327986	Mestome sheath	24 hpi
LOC_Os03g17690	OsAPX1	1.07705	0.341	0.171	1.50712e-24	Epidermis	48 hpi
LOC_Os03g17690	OsAPX1	6.83146	0.252	0	7.00602e-07	Guard cell	24 hpi
LOC_Os03g17690	OsAPX1	4.8251	0.235	0.01	1.79297e-36	Phloem	24 hpi
LOC_Os03g17690	OsAPX1	5.65138	0.186	0.002	0	Mesophyll	24 hpi
LOC_Os03g17690	OsAPX1	0.911095	0.029	0.007	1	Mestome sheath	12 hpi
LOC_Os03g17690	OsAPX1	0.26275	0.32	0.221	1	Guard cell	48 hpi
LOC_Os03g17690	OsAPX1	4.62871	0.164	0.004	5.87203e-32	Fiber	24 hpi
LOC_Os03g17690	OsAPX1	0.450559	0.343	0.206	4.13058e-06	Procambium	48 hpi
LOC_Os03g17690	OsAPX1	-0.3164	0.047	0.099	1	Guard cell	12 hpi
LOC_Os03g17690	OsAPX1	0.600859	0.254	0.152	4.98496e-10	Fiber	48 hpi
LOC_Os03g17690	OsAPX1	-0.295063	0.249	0.23	1	Xylem	48 hpi
LOC_Os03g17690	OsAPX1	0.938648	0.02	0.012	0.00265237	Mesophyll	12 hpi
LOC_Os03g17690	OsAPX1	0.848518	0.357	0.242	0.000274109	Phloem	48 hpi
LOC_Os03g17690	OsAPX1	-0.182302	0.03	0.04	1	Phloem	12 hpi
LOC_Os03g17690	OsAPX1	4.46439	0.241	0.009	0.00449879	Large parenchyma	24 hpi
LOC_Os03g17690	OsAPX1	-0.106033	0.009	0.013	1	Xylem	12 hpi
LOC_Os03g17690	OsAPX1	3.66044	0.161	0.008	1.85287e-24	Epidermis	24 hpi
LOC_Os03g17690	OsAPX1	5.25934	0.231	0.007	2.35945e-14	Procambium	24 hpi
LOC_Os03g17690	OsAPX1	-3.14106	0.011	0.099	1	Large parenchyma	12 hpi
LOC_Os03g17690	OsAPX1	0.440688	0.263	0.168	6.69517e-08	Mestome sheath	48 hpi
LOC_Os03g17690	OsAPX1	-0.496582	0.038	0.052	1	Procambium	12 hpi
LOC_Os03g17690	OsAPX1	0.269708	0.264	0.196	4.31006e-35	Mesophyll	48 hpi
LOC_Os03g17690	OsAPX1	0.0665182	0.075	0.105	1	Epidermis	12 hpi
LOC_Os03g17690	OsAPX1	0.491855	0.289	0.207	1	Large parenchyma	48 hpi
LOC_Os03g17690	OsAPX1	1.41733	0.04	0.022	1	Fiber	12 hpi
LOC_Os03g17690	OsAPX1	6.22387	0.168	0.001	3.74193e-39	Xylem	24 hpi
LOC_Os07g31884	LOC_Os07g31884	-0.0371561	0.471	0.535	9.40566e-05	Mesophyll	12 hpi
LOC_Os07g31884	LOC_Os07g31884	4.70558	0.362	0.013	0	Mesophyll	24 hpi
LOC_Os07g31884	LOC_Os07g31884	4.15825	0.734	0.06	4.76784e-189	Procambium	48 hpi
LOC_Os07g31884	LOC_Os07g31884	0.198058	0.658	0.696	1	Fiber	12 hpi
LOC_Os07g31884	LOC_Os07g31884	3.87703	0.487	0.036	1.14358e-104	Phloem	48 hpi
LOC_Os07g31884	LOC_Os07g31884	3.71924	0.242	0.015	1.6065e-38	Epidermis	24 hpi
LOC_Os07g31884	LOC_Os07g31884	8.15977	0.367	0	1.03579e-18	Mestome sheath	24 hpi
LOC_Os07g31884	LOC_Os07g31884	-0.00888044	0.394	0.4	1	Phloem	12 hpi
LOC_Os07g31884	LOC_Os07g31884	3.96996	0.489	0.028	3.15862e-22	Large parenchyma	48 hpi
LOC_Os07g31884	LOC_Os07g31884	0.40712	0.315	0.324	1	Large parenchyma	12 hpi
LOC_Os07g31884	LOC_Os07g31884	3.94667	0.417	0.006	1.22782e-13	Guard cell	24 hpi
LOC_Os07g31884	LOC_Os07g31884	3.31757	0.272	0.027	0.00650027	Large parenchyma	24 hpi
LOC_Os07g31884	LOC_Os07g31884	2.23134	0.528	0.1	4.13532e-141	Epidermis	48 hpi
LOC_Os07g31884	LOC_Os07g31884	0.777365	0.657	0.586	0.00415722	Procambium	12 hpi
LOC_Os07g31884	LOC_Os07g31884	0.163141	0.517	0.58	1	Mestome sheath	12 hpi
LOC_Os07g31884	LOC_Os07g31884	4.48734	0.562	0.033	0	Xylem	48 hpi
LOC_Os07g31884	LOC_Os07g31884	5.10008	0.67	0.024	0	Mestome sheath	48 hpi
LOC_Os07g31884	LOC_Os07g31884	3.41799	0.226	0.018	1.38285e-29	Phloem	24 hpi
LOC_Os07g31884	LOC_Os07g31884	0.0846328	0.35	0.414	1	Xylem	12 hpi
LOC_Os07g31884	LOC_Os07g31884	0.529295	0.411	0.42	1	Guard cell	12 hpi
LOC_Os07g31884	LOC_Os07g31884	0.164162	0.382	0.418	1	Epidermis	12 hpi
LOC_Os07g31884	LOC_Os07g31884	5.4974	0.432	0.014	3.70321e-36	Procambium	24 hpi
LOC_Os07g31884	LOC_Os07g31884	4.77876	0.65	0.03	0	Mesophyll	48 hpi
LOC_Os07g31884	LOC_Os07g31884	1.54623	0.421	0.138	1.50298e-36	Fiber	24 hpi
LOC_Os07g31884	LOC_Os07g31884	4.41794	0.312	0.015	1.12693e-73	Xylem	24 hpi
LOC_Os07g31884	LOC_Os07g31884	0.728421	0.668	0.347	1.18953e-62	Fiber	48 hpi
LOC_Os07g31884	LOC_Os07g31884	3.55158	0.602	0.056	3.25801e-26	Guard cell	48 hpi
Os02g57280	OsCBSX3	1.79275	0.529	0.207	1.53265e-30	Phloem	12 hpi
Os02g57280	OsCBSX3	3.55245	0.99	0.364	0	Mesophyll	24 hpi
Os02g57280	OsCBSX3	3.31593	0.956	0.292	0	Xylem	24 hpi
Os02g57280	OsCBSX3	3.99047	0.873	0.157	0	Epidermis	48 hpi
Os02g57280	OsCBSX3	1.88256	0.411	0.191	3.12825e-28	Epidermis	12 hpi
Os02g57280	OsCBSX3	4.0903	0.9	0.15	0	Fiber	48 hpi
Os02g57280	OsCBSX3	4.26856	0.956	0.174	0	Xylem	48 hpi
Os02g57280	OsCBSX3	4.41742	0.961	0.183	0	Mestome sheath	48 hpi
Os02g57280	OsCBSX3	3.38614	1	0.432	1.28998e-40	Guard cell	24 hpi
Os02g57280	OsCBSX3	3.96992	0.952	0.21	4.16127e-61	Guard cell	48 hpi
Os02g57280	OsCBSX3	1.39871	0.494	0.268	1	Large parenchyma	12 hpi
Os02g57280	OsCBSX3	3.26531	0.983	0.365	1.37849e-138	Procambium	24 hpi
Os02g57280	OsCBSX3	4.79838	0.956	0.192	1.06844e-64	Large parenchyma	48 hpi
Os02g57280	OsCBSX3	2.13761	0.626	0.249	0	Mesophyll	12 hpi
Os02g57280	OsCBSX3	3.05326	0.951	0.357	2.63496e-31	Large parenchyma	24 hpi
Os02g57280	OsCBSX3	3.40768	0.93	0.284	1.44326e-200	Epidermis	24 hpi
Os02g57280	OsCBSX3	1.00066	0.478	0.277	1.86661e-25	Xylem	12 hpi
Os02g57280	OsCBSX3	4.02357	0.969	0.232	0	Mesophyll	48 hpi
Os02g57280	OsCBSX3	3.47082	0.938	0.269	1.16579e-267	Fiber	24 hpi
Os02g57280	OsCBSX3	3.53139	0.972	0.328	1.01228e-92	Mestome sheath	24 hpi
Os02g57280	OsCBSX3	1.14258	0.603	0.413	0.0243239	Mestome sheath	12 hpi
Os02g57280	OsCBSX3	1.99997	0.557	0.238	4.60319e-08	Guard cell	12 hpi
Os02g57280	OsCBSX3	3.3974	0.945	0.298	2.56935e-162	Phloem	24 hpi
Os02g57280	OsCBSX3	1.94047	0.387	0.162	1.09318e-38	Fiber	12 hpi
Os02g57280	OsCBSX3	3.99382	0.922	0.177	9.03833e-265	Phloem	48 hpi
Os02g57280	OsCBSX3	1.5567	0.742	0.393	5.08986e-27	Procambium	12 hpi
Os02g57280	OsCBSX3	3.58243	0.967	0.311	0	Procambium	48 hpi
LOC_Os03g37640	OsPEZ2	2.98637	0.342	0.042	1.01299e-117	Fiber	48 hpi
LOC_Os03g37640	OsPEZ2	-0.744544	0.508	0.692	1.94152e-250	Mesophyll	12 hpi
LOC_Os03g37640	OsPEZ2	2.78125	0.387	0.058	0	Mesophyll	24 hpi
LOC_Os03g37640	OsPEZ2	-0.704539	0.475	0.697	1.47853e-24	Xylem	12 hpi
LOC_Os03g37640	OsPEZ2	2.63437	0.265	0.054	0.228983	Large parenchyma	24 hpi
LOC_Os03g37640	OsPEZ2	2.58048	0.362	0.054	1.08493e-19	Procambium	24 hpi
LOC_Os03g37640	OsPEZ2	1.01306	0.417	0.111	0.0022966	Guard cell	24 hpi
LOC_Os03g37640	OsPEZ2	1.95574	0.238	0.051	1.60851e-26	Fiber	24 hpi
LOC_Os03g37640	OsPEZ2	2.87795	0.32	0.047	1.47244e-08	Large parenchyma	48 hpi
LOC_Os03g37640	OsPEZ2	2.87366	0.323	0.042	7.06655e-89	Epidermis	48 hpi
LOC_Os03g37640	OsPEZ2	3.43317	0.55	0.057	0	Mestome sheath	48 hpi
LOC_Os03g37640	OsPEZ2	3.21264	0.457	0.056	1.03429e-15	Guard cell	48 hpi
LOC_Os03g37640	OsPEZ2	2.80116	0.224	0.029	1.88012e-27	Epidermis	24 hpi
LOC_Os03g37640	OsPEZ2	2.8855	0.371	0.056	4.82673e-59	Phloem	48 hpi
LOC_Os03g37640	OsPEZ2	-0.550992	0.398	0.53	0.0111223	Phloem	12 hpi
LOC_Os03g37640	OsPEZ2	-0.866807	0.416	0.617	1.0871e-07	Procambium	12 hpi
LOC_Os03g37640	OsPEZ2	2.91323	0.428	0.054	2.90943e-67	Procambium	48 hpi
LOC_Os03g37640	OsPEZ2	2.04874	0.287	0.075	1.40231e-35	Xylem	24 hpi
LOC_Os03g37640	OsPEZ2	-0.677958	0.393	0.563	1	Large parenchyma	12 hpi
LOC_Os03g37640	OsPEZ2	-0.747243	0.375	0.536	1	Guard cell	12 hpi
LOC_Os03g37640	OsPEZ2	-0.381655	0.323	0.471	0.00114061	Epidermis	12 hpi
LOC_Os03g37640	OsPEZ2	-0.558335	0.54	0.706	1	Mestome sheath	12 hpi
LOC_Os03g37640	OsPEZ2	2.72978	0.482	0.08	2.73271e-184	Xylem	48 hpi
LOC_Os03g37640	OsPEZ2	3.26226	0.496	0.058	0	Mesophyll	48 hpi
LOC_Os03g37640	OsPEZ2	3.46154	0.434	0.052	1.60522e-18	Mestome sheath	24 hpi
LOC_Os03g37640	OsPEZ2	-0.718845	0.28	0.454	3.58547e-14	Fiber	12 hpi
LOC_Os03g37640	OsPEZ2	2.69012	0.29	0.052	9.21445e-28	Phloem	24 hpi
LOC_Os04g42250	OsHCT1	0.924538	0.132	0.106	1	Fiber	12 hpi
LOC_Os04g42250	OsHCT1	2.8226	0.212	0.028	5.08192e-31	Fiber	24 hpi
LOC_Os04g42250	OsHCT1	-0.0849957	0.175	0.189	1	Mestome sheath	12 hpi
LOC_Os04g42250	OsHCT1	4.29622	0.507	0.037	8.43996e-230	Fiber	48 hpi
LOC_Os04g42250	OsHCT1	3.70065	0.296	0.012	3.59723e-07	Guard cell	24 hpi
LOC_Os04g42250	OsHCT1	3.99633	0.331	0.021	8.67825e-112	Epidermis	48 hpi
LOC_Os04g42250	OsHCT1	0.705694	0.193	0.146	9.4337e-22	Mesophyll	12 hpi
LOC_Os04g42250	OsHCT1	2.8078	0.212	0.042	0.000585559	Mestome sheath	24 hpi
LOC_Os04g42250	OsHCT1	2.59838	0.157	0.021	2.85668e-17	Epidermis	24 hpi
LOC_Os04g42250	OsHCT1	3.71202	0.328	0.03	5.19314e-60	Phloem	48 hpi
LOC_Os04g42250	OsHCT1	2.8061	0.185	0.025	1.0833e-18	Phloem	24 hpi
LOC_Os04g42250	OsHCT1	5.65564	0.457	0.015	4.53051e-21	Guard cell	48 hpi
LOC_Os04g42250	OsHCT1	3.06017	0.246	0.027	0	Mesophyll	24 hpi
LOC_Os04g42250	OsHCT1	3.7846	0.413	0.035	6.75742e-186	Xylem	48 hpi
LOC_Os04g42250	OsHCT1	1.71317	0.235	0.045	1	Large parenchyma	24 hpi
LOC_Os04g42250	OsHCT1	4.18661	0.429	0.023	0	Mestome sheath	48 hpi
LOC_Os04g42250	OsHCT1	1.94857	0.413	0.212	4.30342e-08	Procambium	12 hpi
LOC_Os04g42250	OsHCT1	0.586548	0.184	0.128	1	Phloem	12 hpi
LOC_Os04g42250	OsHCT1	4.04318	0.429	0.028	0	Mesophyll	48 hpi
LOC_Os04g42250	OsHCT1	2.21988	0.344	0.041	6.05252e-20	Procambium	24 hpi
LOC_Os04g42250	OsHCT1	3.52736	0.382	0.047	5.28774e-13	Large parenchyma	48 hpi
LOC_Os04g42250	OsHCT1	0.744676	0.124	0.101	1	Epidermis	12 hpi
LOC_Os04g42250	OsHCT1	1.15617	0.135	0.113	1	Large parenchyma	12 hpi
LOC_Os04g42250	OsHCT1	3.65321	0.198	0.018	1.20431e-37	Xylem	24 hpi
LOC_Os04g42250	OsHCT1	1.35352	0.177	0.105	1	Guard cell	12 hpi
LOC_Os04g42250	OsHCT1	4.13943	0.629	0.064	1.79662e-139	Procambium	48 hpi
LOC_Os04g42250	OsHCT1	-0.0243871	0.11	0.144	1	Xylem	12 hpi
LOC_Os01g71340	OsPR2	7.58642	0.617	0.009	1.30933e-18	Large parenchyma	24 hpi
LOC_Os01g71340	OsPR2	5.56239	0.154	0.001	0	Mesophyll	48 hpi
LOC_Os01g71340	OsPR2	5.37251	0.147	0.002	4.12977e-64	Xylem	48 hpi
LOC_Os01g71340	OsPR2	5.52501	0.155	0.001	0	Mesophyll	24 hpi
LOC_Os01g71340	OsPR2	1.49623	0.227	0.061	0.0531215	Large parenchyma	48 hpi
LOC_Os01g71340	OsPR2	6.55158	0.15	0	4.05515e-31	Fiber	24 hpi
LOC_Os01g71340	OsPR2	3.5184	0.111	0.012	0.00234186	Procambium	12 hpi
LOC_Os01g71340	OsPR2	6.78795	0.152	0.001	7.88991e-25	Phloem	24 hpi
LOC_Os01g71340	OsPR2	7.36085	0.268	0.002	1.15138e-229	Mestome sheath	48 hpi
LOC_Os01g71340	OsPR2	5.92175	0.152	0.002	2.06935e-62	Fiber	48 hpi
LOC_Os01g71340	OsPR2	1.74141	0.007	0.001	1	Xylem	12 hpi
LOC_Os01g71340	OsPR2	2.7759	0.016	0	1	Guard cell	12 hpi
LOC_Os01g71340	OsPR2	0.722875	0.006	0.001	1	Epidermis	12 hpi
LOC_Os01g71340	OsPR2	3.14706	0.011	0	1	Fiber	12 hpi
LOC_Os01g71340	OsPR2	3.70062	0.209	0.005	6.1152e-07	Mestome sheath	24 hpi
LOC_Os01g71340	OsPR2	5.65774	0.149	0.002	1.05539e-49	Epidermis	48 hpi
LOC_Os01g71340	OsPR2	6.24405	0.124	0	8.86824e-28	Xylem	24 hpi
LOC_Os01g71340	OsPR2	1.96097	0.008	0.002	1	Phloem	12 hpi
LOC_Os01g71340	OsPR2	6.96535	0.209	0	5.41946e-05	Guard cell	24 hpi
LOC_Os01g71340	OsPR2	4.20773	0.543	0.034	5.13519e-115	Procambium	48 hpi
LOC_Os01g71340	OsPR2	3.31866	0.079	0.028	1	Large parenchyma	12 hpi
LOC_Os01g71340	OsPR2	6.62376	0.136	0	3.66466e-24	Epidermis	24 hpi
LOC_Os01g71340	OsPR2	4.15456	0.67	0.047	8.20162e-67	Procambium	24 hpi
LOC_Os01g71340	OsPR2	1.50036	0.01	0.001	1.44365e-17	Mesophyll	12 hpi
LOC_Os01g71340	OsPR2	7.11451	0.216	0	2.06402e-07	Guard cell	48 hpi
LOC_Os01g71340	OsPR2	5.79061	0.176	0.002	5.83753e-35	Phloem	48 hpi
LOC_Os01g71340	OsPR2	2.22676	0.025	0.007	1	Mestome sheath	12 hpi
LOC_Os11g15040	OsBISAMT1	4.72644	0.616	0.075	3.95532e-137	Epidermis	12 hpi
LOC_Os11g15040	OsBISAMT1	3.81005	0.844	0.127	3.5849e-46	Large parenchyma	48 hpi
LOC_Os11g15040	OsBISAMT1	4.38211	0.734	0.118	3.67651e-223	Xylem	12 hpi
LOC_Os11g15040	OsBISAMT1	4.83922	0.734	0.065	4.41678e-234	Xylem	24 hpi
LOC_Os11g15040	OsBISAMT1	4.34453	0.71	0.069	7.25023e-175	Procambium	48 hpi
LOC_Os11g15040	OsBISAMT1	6.32066	0.919	0.054	0	Xylem	48 hpi
LOC_Os11g15040	OsBISAMT1	3.65467	0.704	0.104	8.24254e-44	Mestome sheath	24 hpi
LOC_Os11g15040	OsBISAMT1	3.38555	0.479	0.116	1.0817e-11	Guard cell	12 hpi
LOC_Os11g15040	OsBISAMT1	3.83148	0.607	0.065	0	Mesophyll	24 hpi
LOC_Os11g15040	OsBISAMT1	4.00839	0.488	0.045	3.37257e-75	Phloem	24 hpi
LOC_Os11g15040	OsBISAMT1	3.93127	0.82	0.211	1.45117e-12	Large parenchyma	12 hpi
LOC_Os11g15040	OsBISAMT1	4.6313	0.588	0.107	8.45433e-48	Procambium	12 hpi
LOC_Os11g15040	OsBISAMT1	4.64357	0.74	0.051	2.25575e-40	Guard cell	48 hpi
LOC_Os11g15040	OsBISAMT1	3.71909	0.546	0.061	2.57652e-44	Procambium	24 hpi
LOC_Os11g15040	OsBISAMT1	2.7007	0.722	0.134	1.30548e-15	Large parenchyma	24 hpi
LOC_Os11g15040	OsBISAMT1	3.75435	0.8	0.196	1.03263e-32	Mestome sheath	12 hpi
LOC_Os11g15040	OsBISAMT1	3.54082	0.48	0.064	1.23253e-74	Epidermis	24 hpi
LOC_Os11g15040	OsBISAMT1	5.51954	0.726	0.044	0	Epidermis	48 hpi
LOC_Os11g15040	OsBISAMT1	4.14969	0.669	0.116	0	Mesophyll	12 hpi
LOC_Os11g15040	OsBISAMT1	3.96771	0.591	0.043	3.80237e-19	Guard cell	24 hpi
LOC_Os11g15040	OsBISAMT1	4.19564	0.627	0.09	2.80672e-82	Phloem	12 hpi
LOC_Os11g15040	OsBISAMT1	5.0589	0.948	0.106	0	Fiber	48 hpi
LOC_Os11g15040	OsBISAMT1	5.86862	0.89	0.045	0	Mestome sheath	48 hpi
LOC_Os11g15040	OsBISAMT1	4.89273	0.845	0.108	0	Fiber	12 hpi
LOC_Os11g15040	OsBISAMT1	4.82603	0.735	0.058	3.93822e-194	Phloem	48 hpi
LOC_Os11g15040	OsBISAMT1	5.0201	0.783	0.049	0	Mesophyll	48 hpi
LOC_Os11g15040	OsBISAMT1	3.96631	0.758	0.097	4.74027e-188	Fiber	24 hpi
LOC_Os08g42700	Pib-H8	4.02866	0.106	0.005	0.290817	Mestome sheath	24 hpi
LOC_Os08g42700	Pib-H8	4.94697	0.104	0	1	Guard cell	24 hpi
LOC_Os08g42700	Pib-H8	5.8878	0.311	0.005	2.23243e-13	Large parenchyma	48 hpi
LOC_Os08g42700	Pib-H8	2.31371	0.052	0.008	3.82925e-05	Xylem	24 hpi
LOC_Os08g42700	Pib-H8	3.18646	0.142	0.019	6.59915e-18	Epidermis	12 hpi
LOC_Os08g42700	Pib-H8	6.04617	0.303	0.004	6.07839e-67	Phloem	48 hpi
LOC_Os08g42700	Pib-H8	5.28318	0.341	0.007	3.35915e-62	Procambium	48 hpi
LOC_Os08g42700	Pib-H8	2.39573	0.114	0.022	7.24629e-14	Xylem	12 hpi
LOC_Os08g42700	Pib-H8	5.19944	0.281	0.007	2.04672e-101	Epidermis	48 hpi
LOC_Os08g42700	Pib-H8	5.60859	0.229	0.006	1.42556e-06	Guard cell	12 hpi
LOC_Os08g42700	Pib-H8	3.53784	0.084	0.005	2.56169e-09	Phloem	24 hpi
LOC_Os08g42700	Pib-H8	3.32326	0.101	0.016	3.66114e-15	Fiber	12 hpi
LOC_Os08g42700	Pib-H8	4.40852	0.06	0.002	3.70104e-07	Epidermis	24 hpi
LOC_Os08g42700	Pib-H8	3.80433	0.108	0.005	3.5155e-303	Mesophyll	24 hpi
LOC_Os08g42700	Pib-H8	1.93562	0.072	0.01	1	Procambium	24 hpi
LOC_Os08g42700	Pib-H8	6.01926	0.437	0.006	0	Mesophyll	48 hpi
LOC_Os08g42700	Pib-H8	3.74531	0.253	0.028	0	Mesophyll	12 hpi
LOC_Os08g42700	Pib-H8	1.94888	0.157	0.014	1	Large parenchyma	12 hpi
LOC_Os08g42700	Pib-H8	2.18373	0.048	0.007	0.00245153	Fiber	24 hpi
LOC_Os08g42700	Pib-H8	5.48553	0.45	0.01	8.70188e-21	Guard cell	48 hpi
LOC_Os08g42700	Pib-H8	2.72497	0.222	0.056	0.312331	Mestome sheath	12 hpi
LOC_Os08g42700	Pib-H8	6.66694	0.458	0.005	0	Mestome sheath	48 hpi
LOC_Os08g42700	Pib-H8	6.08495	0.295	0.003	3.2205e-147	Xylem	48 hpi
LOC_Os08g42700	Pib-H8	3.44083	0.21	0.025	1.567e-17	Phloem	12 hpi
LOC_Os08g42700	Pib-H8	5.35108	0.28	0.006	8.35933e-123	Fiber	48 hpi
LOC_Os08g42700	Pib-H8	3.1654	0.144	0.028	0.000546181	Procambium	12 hpi
LOC_Os08g42700	Pib-H8	3.00197	0.086	0.009	1	Large parenchyma	24 hpi
LOC_Os01g28450	OsPR1b	8.50556	0.387	0	3.98359e-19	Large parenchyma	48 hpi
LOC_Os01g28450	OsPR1b	7.95167	0.409	0	2.5156e-19	Guard cell	48 hpi
LOC_Os01g28450	OsPR1b	8.83421	0.735	0.012	4.87703e-211	Procambium	48 hpi
LOC_Os01g28450	OsPR1b	8.34233	0.196	0.003	1.49852e-12	Procambium	12 hpi
LOC_Os01g28450	OsPR1b	3.2828	0.016	0	1	Fiber	24 hpi
LOC_Os01g28450	OsPR1b	3.23665	0.033	0.001	0.0187696	Epidermis	24 hpi
LOC_Os01g28450	OsPR1b	4.31677	0.016	0	1	Mestome sheath	12 hpi
LOC_Os01g28450	OsPR1b	8.02269	0.358	0	0	Mestome sheath	48 hpi
LOC_Os01g28450	OsPR1b	1.8816	0.022	0	1	Large parenchyma	12 hpi
LOC_Os01g28450	OsPR1b	3.1881	0.024	0	1.42293e-68	Mesophyll	24 hpi
LOC_Os01g28450	OsPR1b	7.88475	0.335	0.001	8.30257e-78	Phloem	48 hpi
LOC_Os01g28450	OsPR1b	4.01618	0.018	0	0.391292	Xylem	24 hpi
LOC_Os01g28450	OsPR1b	3.31578	0.018	0	1	Phloem	24 hpi
LOC_Os01g28450	OsPR1b	5.33551	0.087	0	1	Guard cell	24 hpi
LOC_Os01g28450	OsPR1b	3.45523	0.018	0	0.104013	Fiber	12 hpi
LOC_Os01g28450	OsPR1b	2.03643	0.013	0	3.31841e-28	Mesophyll	12 hpi
LOC_Os01g28450	OsPR1b	3.81618	0.014	0	1	Phloem	12 hpi
LOC_Os01g28450	OsPR1b	3.02379	0.011	0	1	Epidermis	12 hpi
LOC_Os01g28450	OsPR1b	2.72635	0.147	0.027	0.000500098	Procambium	24 hpi
LOC_Os01g28450	OsPR1b	3.31469	0.019	0	1	Large parenchyma	24 hpi
LOC_Os01g28450	OsPR1b	0.88808	0.016	0.002	1	Xylem	12 hpi
LOC_Os01g28450	OsPR1b	7.65848	0.345	0	0	Mesophyll	48 hpi
LOC_Os01g28450	OsPR1b	8.24029	0.325	0	3.53944e-129	Epidermis	48 hpi
LOC_Os01g28450	OsPR1b	7.89847	0.334	0.001	4.24846e-175	Xylem	48 hpi
LOC_Os01g28450	OsPR1b	2.723	0.016	0	1	Guard cell	12 hpi
LOC_Os01g28450	OsPR1b	4.12843	0.025	0	1	Mestome sheath	24 hpi
LOC_Os01g28450	OsPR1b	7.76163	0.35	0.001	1.27259e-169	Fiber	48 hpi
LOC_Os07g03730	OsPR1	1.7091	0.103	0.026	1	Mestome sheath	24 hpi
LOC_Os07g03730	OsPR1	3.66821	0.047	0	0.0101801	Phloem	12 hpi
LOC_Os07g03730	OsPR1	4.4782	0.057	0.002	1.59052e-142	Mesophyll	12 hpi
LOC_Os07g03730	OsPR1	5.27234	0.602	0.033	5.25562e-255	Epidermis	48 hpi
LOC_Os07g03730	OsPR1	2.82616	0.121	0.015	3.67499e-16	Fiber	24 hpi
LOC_Os07g03730	OsPR1	2.94804	0.105	0.009	1	Large parenchyma	24 hpi
LOC_Os07g03730	OsPR1	2.20847	0.099	0.016	4.10611e-08	Epidermis	24 hpi
LOC_Os07g03730	OsPR1	6.16456	0.635	0.017	0	Mestome sheath	48 hpi
LOC_Os07g03730	OsPR1	4.6447	0.967	0.299	0	Xylem	48 hpi
LOC_Os07g03730	OsPR1	3.20496	0.044	0.007	1	Mestome sheath	12 hpi
LOC_Os07g03730	OsPR1	3.6152	0.028	0	0.0156804	Epidermis	12 hpi
LOC_Os07g03730	OsPR1	5.76443	0.083	0	1	Guard cell	12 hpi
LOC_Os07g03730	OsPR1	6.51042	0.073	0.005	2.46792e-12	Xylem	12 hpi
LOC_Os07g03730	OsPR1	5.89466	0.667	0.023	1.58962e-38	Large parenchyma	48 hpi
LOC_Os07g03730	OsPR1	5.55658	0.73	0.054	8.94369e-193	Procambium	48 hpi
LOC_Os07g03730	OsPR1	4.20742	0.045	0.002	3.80727e-07	Fiber	12 hpi
LOC_Os07g03730	OsPR1	2.83077	0.117	0.013	1.4696e-266	Mesophyll	24 hpi
LOC_Os07g03730	OsPR1	4.83514	0.675	0.037	0	Mesophyll	48 hpi
LOC_Os07g03730	OsPR1	1.60808	0.121	0.027	8.94575e-07	Phloem	24 hpi
LOC_Os07g03730	OsPR1	3.53571	0.101	0.007	0.00467364	Procambium	24 hpi
LOC_Os07g03730	OsPR1	6.37095	0.665	0.024	2.17912e-180	Phloem	48 hpi
LOC_Os07g03730	OsPR1	3.66808	0.183	0.012	0.0185795	Guard cell	24 hpi
LOC_Os07g03730	OsPR1	6.5388	0.779	0.038	0	Fiber	48 hpi
LOC_Os07g03730	OsPR1	3.45868	0.558	0.1	2.16466e-123	Xylem	24 hpi
LOC_Os07g03730	OsPR1	5.73662	0.751	0.036	9.36155e-44	Guard cell	48 hpi
LOC_Os07g03730	OsPR1	3.75093	0.034	0	1	Large parenchyma	12 hpi
LOC_Os07g03730	OsPR1	3.95386	0.119	0.009	0.000152977	Procambium	12 hpi
LOC_Os12g36830	OsPR10a	2.7402	0.019	0.002	1	Fiber	12 hpi
LOC_Os12g36830	OsPR10a	3.59043	0.036	0.001	1.76509e-105	Mesophyll	24 hpi
LOC_Os12g36830	OsPR10a	4.90348	0.257	0.005	5.3703e-09	Guard cell	48 hpi
LOC_Os12g36830	OsPR10a	7.92791	0.289	0	1.14637e-12	Large parenchyma	48 hpi
LOC_Os12g36830	OsPR10a	2.7622	0.145	0.024	0.000286186	Procambium	24 hpi
LOC_Os12g36830	OsPR10a	3.13502	0.022	0.001	1	Phloem	24 hpi
LOC_Os12g36830	OsPR10a	3.213	0.037	0.003	0.000417711	Xylem	24 hpi
LOC_Os12g36830	OsPR10a	4.22256	0.046	0.001	4.06989e-05	Epidermis	24 hpi
LOC_Os12g36830	OsPR10a	3.48849	0.011	0	1	Large parenchyma	12 hpi
LOC_Os12g36830	OsPR10a	5.99092	0.634	0.013	3.14016e-160	Procambium	48 hpi
LOC_Os12g36830	OsPR10a	5.79347	0.052	0	1	Guard cell	12 hpi
LOC_Os12g36830	OsPR10a	3.53401	0.027	0.002	1	Phloem	12 hpi
LOC_Os12g36830	OsPR10a	3.993	0.029	0	1	Mestome sheath	24 hpi
LOC_Os12g36830	OsPR10a	4.06706	0.025	0	1	Mestome sheath	12 hpi
LOC_Os12g36830	OsPR10a	6.12053	0.215	0.001	6.10203e-94	Fiber	48 hpi
LOC_Os12g36830	OsPR10a	6.5467	0.24	0.002	6.38502e-204	Mestome sheath	48 hpi
LOC_Os12g36830	OsPR10a	2.87636	0.024	0.001	9.99075e-54	Mesophyll	12 hpi
LOC_Os12g36830	OsPR10a	3.02188	0.105	0.009	1	Large parenchyma	24 hpi
LOC_Os12g36830	OsPR10a	4.45554	0.228	0.018	9.86565e-13	Procambium	12 hpi
LOC_Os12g36830	OsPR10a	6.97034	0.207	0.001	1.605e-43	Phloem	48 hpi
LOC_Os12g36830	OsPR10a	2.07074	0.023	0.002	0.301059	Xylem	12 hpi
LOC_Os12g36830	OsPR10a	6.52812	0.214	0.001	1.58569e-102	Xylem	48 hpi
LOC_Os12g36830	OsPR10a	5.82434	0.194	0.003	9.75011e-68	Epidermis	48 hpi
LOC_Os12g36830	OsPR10a	3.88409	0.061	0	1	Guard cell	24 hpi
LOC_Os12g36830	OsPR10a	2.09177	0.022	0.005	1	Epidermis	12 hpi
LOC_Os12g36830	OsPR10a	4.67718	0.046	0.001	3.74703e-06	Fiber	24 hpi
LOC_Os12g36830	OsPR10a	6.26441	0.212	0.001	0	Mesophyll	48 hpi
LOC_Os12g36880	OsPBZ1	3.49459	0.05	0.002	3.15774e-142	Mesophyll	24 hpi
LOC_Os12g36880	OsPBZ1	3.92316	0.248	0.046	2.72927e-10	Procambium	12 hpi
LOC_Os12g36880	OsPBZ1	6.86652	0.663	0.009	1.89304e-175	Procambium	48 hpi
LOC_Os12g36880	OsPBZ1	7.11075	0.416	0.005	2.56237e-19	Guard cell	48 hpi
LOC_Os12g36880	OsPBZ1	4.93521	0.083	0	1	Guard cell	12 hpi
LOC_Os12g36880	OsPBZ1	2.44183	0.041	0.014	1	Mestome sheath	12 hpi
LOC_Os12g36880	OsPBZ1	3.35674	0.029	0.002	0.0176705	Xylem	24 hpi
LOC_Os12g36880	OsPBZ1	1.3699	0.416	0.254	1	Large parenchyma	12 hpi
LOC_Os12g36880	OsPBZ1	3.55294	0.042	0.007	0.000415794	Fiber	12 hpi
LOC_Os12g36880	OsPBZ1	2.76548	0.124	0.017	0.00208768	Procambium	24 hpi
LOC_Os12g36880	OsPBZ1	4.82335	0.062	0.004	0.00161931	Phloem	12 hpi
LOC_Os12g36880	OsPBZ1	6.70526	0.35	0.004	8.42508e-303	Mestome sheath	48 hpi
LOC_Os12g36880	OsPBZ1	7.17481	0.359	0.002	1.91856e-84	Phloem	48 hpi
LOC_Os12g36880	OsPBZ1	2.01213	0.03	0.008	1	Epidermis	12 hpi
LOC_Os12g36880	OsPBZ1	6.46074	0.355	0.005	4.92548e-139	Epidermis	48 hpi
LOC_Os12g36880	OsPBZ1	2.84504	0.034	0.002	0.0409387	Epidermis	24 hpi
LOC_Os12g36880	OsPBZ1	1.62307	0.476	0.16	3.22409e-06	Large parenchyma	48 hpi
LOC_Os12g36880	OsPBZ1	1.21633	0.377	0.196	1	Large parenchyma	24 hpi
LOC_Os12g36880	OsPBZ1	2.31273	0.05	0.01	3.27965e-70	Mesophyll	12 hpi
LOC_Os12g36880	OsPBZ1	6.33577	0.361	0.003	0	Mesophyll	48 hpi
LOC_Os12g36880	OsPBZ1	3.45631	0.042	0.001	0.00112057	Phloem	24 hpi
LOC_Os12g36880	OsPBZ1	3.71616	0.07	0	1	Guard cell	24 hpi
LOC_Os12g36880	OsPBZ1	6.2801	0.354	0.005	5.52406e-167	Fiber	48 hpi
LOC_Os12g36880	OsPBZ1	4.8657	0.033	0	1	Mestome sheath	24 hpi
LOC_Os12g36880	OsPBZ1	2.35744	0.05	0.006	0.000362105	Fiber	24 hpi
LOC_Os12g36880	OsPBZ1	2.22625	0.046	0.01	0.00810473	Xylem	12 hpi
LOC_Os12g36880	OsPBZ1	6.98218	0.349	0.004	6.51824e-181	Xylem	48 hpi
LOC_Os09g25070	OsWRKY62	2.90255	0.012	0	0.0271598	Xylem	48 hpi
LOC_Os09g25070	OsWRKY62	2.73528	0.011	0.001	1	Fiber	48 hpi
LOC_Os09g25070	OsWRKY62	3.78525	0.157	0.012	7.64845e-33	Fiber	12 hpi
LOC_Os09g25070	OsWRKY62	5.70443	0.124	0.001	0	Mesophyll	12 hpi
LOC_Os09g25070	OsWRKY62	2.09498	0.007	0	1	Epidermis	24 hpi
LOC_Os09g25070	OsWRKY62	4.79261	0.378	0.014	4.4485e-11	Mestome sheath	12 hpi
LOC_Os09g25070	OsWRKY62	1.32774	0.009	0.005	1	Large parenchyma	48 hpi
LOC_Os09g25070	OsWRKY62	5.6825	0.067	0	1	Large parenchyma	12 hpi
LOC_Os09g25070	OsWRKY62	3.35106	0.012	0	1	Mestome sheath	24 hpi
LOC_Os09g25070	OsWRKY62	0	0	0	1	Phloem	24 hpi
LOC_Os09g25070	OsWRKY62	4.26186	0.028	0	1.21054e-20	Mestome sheath	48 hpi
LOC_Os09g25070	OsWRKY62	2.65518	0.012	0	0.808173	Epidermis	48 hpi
LOC_Os09g25070	OsWRKY62	5.28753	0.053	0	4.06882e-05	Procambium	48 hpi
LOC_Os09g25070	OsWRKY62	2.35391	0.008	0	1	Xylem	24 hpi
LOC_Os09g25070	OsWRKY62	0	0	0	1	Guard cell	24 hpi
LOC_Os09g25070	OsWRKY62	0.883527	0.004	0	1	Guard cell	48 hpi
LOC_Os09g25070	OsWRKY62	4.70989	0.021	0	0.212479	Fiber	24 hpi
LOC_Os09g25070	OsWRKY62	5.49327	0.121	0.007	6.86878e-24	Xylem	12 hpi
LOC_Os09g25070	OsWRKY62	0.83342	0.002	0	0.000705501	Mesophyll	24 hpi
LOC_Os09g25070	OsWRKY62	6.07305	0.115	0.002	3.07425e-11	Phloem	12 hpi
LOC_Os09g25070	OsWRKY62	2.10945	0.008	0	1	Phloem	48 hpi
LOC_Os09g25070	OsWRKY62	3.66873	0.016	0	1	Procambium	24 hpi
LOC_Os09g25070	OsWRKY62	4.41267	0.125	0.009	7.20837e-19	Epidermis	12 hpi
LOC_Os09g25070	OsWRKY62	9.10641	0.405	0	1.28562e-35	Procambium	12 hpi
LOC_Os09g25070	OsWRKY62	1.65961	0.006	0	3.2379e-13	Mesophyll	48 hpi
LOC_Os09g25070	OsWRKY62	0	0	0	1	Large parenchyma	24 hpi
LOC_Os09g25070	OsWRKY62	4.68769	0.125	0.006	0.172843	Guard cell	12 hpi
LOC_Os05g19910	OsAT5	5.56466	0.134	0.003	5.82338e-07	Procambium	12 hpi
LOC_Os05g19910	OsAT5	7.50898	0.424	0.001	9.82085e-89	Procambium	48 hpi
LOC_Os05g19910	OsAT5	4.2599	0.082	0.002	2.24261e-29	Fiber	48 hpi
LOC_Os05g19910	OsAT5	5.63542	0.114	0.001	1.38717e-92	Mestome sheath	48 hpi
LOC_Os05g19910	OsAT5	1.56803	0.009	0.002	1	Phloem	12 hpi
LOC_Os05g19910	OsAT5	5.41737	0.104	0	0.142331	Guard cell	48 hpi
LOC_Os05g19910	OsAT5	0.132661	0.003	0	1	Mestome sheath	12 hpi
LOC_Os05g19910	OsAT5	2.61625	0.01	0.001	1	Xylem	24 hpi
LOC_Os05g19910	OsAT5	1.39691	0.011	0	1	Large parenchyma	12 hpi
LOC_Os05g19910	OsAT5	4.54492	0.043	0	1	Guard cell	24 hpi
LOC_Os05g19910	OsAT5	2.48032	0.009	0	1	Mestome sheath	24 hpi
LOC_Os05g19910	OsAT5	5.16108	0.08	0	1	Large parenchyma	48 hpi
LOC_Os05g19910	OsAT5	6.01599	0.119	0	7.2497e-53	Xylem	48 hpi
LOC_Os05g19910	OsAT5	5.18024	0.093	0	1.04881e-282	Mesophyll	48 hpi
LOC_Os05g19910	OsAT5	0.528552	0.002	0	1	Phloem	24 hpi
LOC_Os05g19910	OsAT5	1.35088	0.007	0.002	1	Xylem	12 hpi
LOC_Os05g19910	OsAT5	2.25563	0.006	0	1	Large parenchyma	24 hpi
LOC_Os05g19910	OsAT5	4.60018	0.09	0.001	1.37213e-15	Phloem	48 hpi
LOC_Os05g19910	OsAT5	2.45808	0.01	0	1	Epidermis	24 hpi
LOC_Os05g19910	OsAT5	1.65653	0.016	0	1	Guard cell	12 hpi
LOC_Os05g19910	OsAT5	2.32331	0.01	0	3.51047e-29	Mesophyll	24 hpi
LOC_Os05g19910	OsAT5	0.752476	0.006	0.003	1	Mesophyll	12 hpi
LOC_Os05g19910	OsAT5	1.67915	0.006	0.001	1	Fiber	12 hpi
LOC_Os05g19910	OsAT5	2.35165	0.007	0	1	Fiber	24 hpi
LOC_Os05g19910	OsAT5	0.802033	0.008	0.008	1	Epidermis	12 hpi
LOC_Os05g19910	OsAT5	5.64781	0.074	0	0.0545133	Procambium	24 hpi
LOC_Os05g19910	OsAT5	4.83361	0.084	0.001	3.63057e-26	Epidermis	48 hpi
LOC_Os02g39850	OsHCT2	4.72655	0.145	0.002	1.5599e-24	Epidermis	24 hpi
LOC_Os02g39850	OsHCT2	3.80089	0.079	0.004	3.40444e-09	Phloem	24 hpi
LOC_Os02g39850	OsHCT2	6.71838	0.209	0	5.41946e-05	Guard cell	24 hpi
LOC_Os02g39850	OsHCT2	1.10792	0.153	0.055	0.289783	Procambium	12 hpi
LOC_Os02g39850	OsHCT2	1.77414	0.337	0.084	4.37223e-76	Fiber	48 hpi
LOC_Os02g39850	OsHCT2	1.63076	0.109	0.05	0.00105498	Fiber	12 hpi
LOC_Os02g39850	OsHCT2	1.41174	0.128	0.061	0.0187189	Epidermis	12 hpi
LOC_Os02g39850	OsHCT2	3.13774	0.29	0.033	3.03307e-40	Procambium	48 hpi
LOC_Os02g39850	OsHCT2	4.37413	0.211	0.01	7.49093e-46	Xylem	24 hpi
LOC_Os02g39850	OsHCT2	1.397	0.081	0.034	1	Phloem	12 hpi
LOC_Os02g39850	OsHCT2	1.48031	0.093	0.009	1	Large parenchyma	24 hpi
LOC_Os02g39850	OsHCT2	2.09492	0.194	0.029	4.02975e-44	Epidermis	48 hpi
LOC_Os02g39850	OsHCT2	1.32634	0.073	0.039	1	Guard cell	12 hpi
LOC_Os02g39850	OsHCT2	3.11942	0.13	0.013	0	Mesophyll	48 hpi
LOC_Os02g39850	OsHCT2	1.22159	0.148	0.044	0.0893854	Procambium	24 hpi
LOC_Os02g39850	OsHCT2	3.9646	0.158	0.008	2.1634e-105	Mestome sheath	48 hpi
LOC_Os02g39850	OsHCT2	2.23469	0.12	0.019	6.58308e-13	Phloem	48 hpi
LOC_Os02g39850	OsHCT2	0.303145	0.054	0.056	1	Mestome sheath	12 hpi
LOC_Os02g39850	OsHCT2	2.65358	0.4	0.111	3.23134e-59	Xylem	12 hpi
LOC_Os02g39850	OsHCT2	3.01049	0.413	0.043	1.9561e-174	Xylem	48 hpi
LOC_Os02g39850	OsHCT2	2.46386	0.133	0.019	0.36045	Large parenchyma	48 hpi
LOC_Os02g39850	OsHCT2	2.10211	0.078	0.024	2.01594e-79	Mesophyll	12 hpi
LOC_Os02g39850	OsHCT2	2.40188	0.086	0.016	1	Mestome sheath	24 hpi
LOC_Os02g39850	OsHCT2	2.98026	0.079	0.014	1	Large parenchyma	12 hpi
LOC_Os02g39850	OsHCT2	3.84084	0.273	0.021	2.3269e-50	Fiber	24 hpi
LOC_Os02g39850	OsHCT2	3.31052	0.077	0.005	1.29305e-204	Mesophyll	24 hpi
LOC_Os02g39850	OsHCT2	1.38079	0.152	0.036	1	Guard cell	48 hpi
LOC_Os02g41650	OsPAL	1.60524	0.09	0.01	1	Mestome sheath	24 hpi
LOC_Os02g41650	OsPAL	2.92456	0.071	0.006	1.6925e-170	Mesophyll	24 hpi
LOC_Os02g41650	OsPAL	-0.462637	0.172	0.227	1	Guard cell	12 hpi
LOC_Os02g41650	OsPAL	1.56574	0.171	0.044	4.03645e-26	Epidermis	48 hpi
LOC_Os02g41650	OsPAL	0.082053	0.075	0.086	1	Phloem	12 hpi
LOC_Os02g41650	OsPAL	2.11677	0.18	0.029	2.54674e-52	Xylem	48 hpi
LOC_Os02g41650	OsPAL	2.52379	0.137	0.021	1.09381e-285	Mesophyll	48 hpi
LOC_Os02g41650	OsPAL	3.02378	0.126	0.019	8.1949e-15	Phloem	48 hpi
LOC_Os02g41650	OsPAL	3.67991	0.141	0.009	3.42555e-23	Fiber	24 hpi
LOC_Os02g41650	OsPAL	3.31935	0.059	0.005	6.73094e-05	Phloem	24 hpi
LOC_Os02g41650	OsPAL	2.7692	0.1	0.014	2.01353e-09	Epidermis	24 hpi
LOC_Os02g41650	OsPAL	-0.67355	0.079	0.098	1	Mestome sheath	12 hpi
LOC_Os02g41650	OsPAL	5.13016	0.111	0	1	Large parenchyma	24 hpi
LOC_Os02g41650	OsPAL	3.39899	0.184	0.015	3.65447e-35	Xylem	24 hpi
LOC_Os02g41650	OsPAL	-3.98407	0.011	0.113	1	Large parenchyma	12 hpi
LOC_Os02g41650	OsPAL	-0.87497	0.075	0.139	0.467044	Epidermis	12 hpi
LOC_Os02g41650	OsPAL	2.36533	0.175	0.026	0.0299477	Guard cell	48 hpi
LOC_Os02g41650	OsPAL	1.76459	0.354	0.076	8.70817e-40	Procambium	48 hpi
LOC_Os02g41650	OsPAL	1.8939	0.296	0.079	6.66481e-62	Fiber	48 hpi
LOC_Os02g41650	OsPAL	1.18464	0.203	0.068	0.00249265	Procambium	24 hpi
LOC_Os02g41650	OsPAL	0.23673	0.062	0.071	1	Xylem	12 hpi
LOC_Os02g41650	OsPAL	-1.31585	0.054	0.178	3.93471e-18	Fiber	12 hpi
LOC_Os02g41650	OsPAL	3.17636	0.2	0.028	0.000666497	Large parenchyma	48 hpi
LOC_Os02g41650	OsPAL	-0.472586	0.061	0.099	4.60275e-22	Mesophyll	12 hpi
LOC_Os02g41650	OsPAL	0.420143	0.218	0.209	1	Procambium	12 hpi
LOC_Os02g41650	OsPAL	3.63827	0.199	0.014	3.25812e-124	Mestome sheath	48 hpi
LOC_Os02g41650	OsPAL	4.013	0.148	0.006	0.103421	Guard cell	24 hpi
LOC_Os11g07960	LOC_Os11g07960	0.710411	0.13	0.071	1	Large parenchyma	24 hpi
LOC_Os11g07960	LOC_Os11g07960	1.79832	0.031	0.017	1	Guard cell	12 hpi
LOC_Os11g07960	LOC_Os11g07960	2.20467	0.177	0.035	2.25591e-46	Xylem	48 hpi
LOC_Os11g07960	LOC_Os11g07960	2.23381	0.032	0.007	1	Mestome sheath	12 hpi
LOC_Os11g07960	LOC_Os11g07960	0.119644	0.011	0.014	1	Fiber	12 hpi
LOC_Os11g07960	LOC_Os11g07960	0.150532	0.157	0.093	1	Guard cell	24 hpi
LOC_Os11g07960	LOC_Os11g07960	0.289792	0.028	0.025	1	Mesophyll	12 hpi
LOC_Os11g07960	LOC_Os11g07960	2.07798	0.185	0.039	9.0427e-35	Epidermis	48 hpi
LOC_Os11g07960	LOC_Os11g07960	1.17876	0.016	0.015	1	Xylem	12 hpi
LOC_Os11g07960	LOC_Os11g07960	1.78963	0.159	0.052	1	Mestome sheath	24 hpi
LOC_Os11g07960	LOC_Os11g07960	2.19915	0.03	0.01	1	Epidermis	12 hpi
LOC_Os11g07960	LOC_Os11g07960	2.06611	0.178	0.047	0.555608	Large parenchyma	48 hpi
LOC_Os11g07960	LOC_Os11g07960	1.39873	0.212	0.07	1.1681e-262	Mesophyll	48 hpi
LOC_Os11g07960	LOC_Os11g07960	1.54263	0.125	0.038	0.000217589	Phloem	24 hpi
LOC_Os11g07960	LOC_Os11g07960	1.32545	0.131	0.048	8.41476e-06	Fiber	24 hpi
LOC_Os11g07960	LOC_Os11g07960	1.20763	0.141	0.056	1.99714e-05	Phloem	48 hpi
LOC_Os11g07960	LOC_Os11g07960	1.42322	0.166	0.056	5.60655e-31	Mestome sheath	48 hpi
LOC_Os11g07960	LOC_Os11g07960	1.59969	0.141	0.051	1	Guard cell	48 hpi
LOC_Os11g07960	LOC_Os11g07960	1.52738	0.201	0.058	5.8629e-251	Mesophyll	24 hpi
LOC_Os11g07960	LOC_Os11g07960	1.98093	0.129	0.033	1.87266e-12	Xylem	24 hpi
LOC_Os11g07960	LOC_Os11g07960	2.33273	0.164	0.03	4.04572e-15	Epidermis	24 hpi
LOC_Os11g07960	LOC_Os11g07960	2.47508	0.141	0.03	0.0037858	Procambium	24 hpi
LOC_Os11g07960	LOC_Os11g07960	1.42476	0.129	0.041	2.78669e-18	Fiber	48 hpi
LOC_Os11g07960	LOC_Os11g07960	2.54087	0.022	0	1	Large parenchyma	12 hpi
LOC_Os11g07960	LOC_Os11g07960	0.556352	0.018	0.018	1	Phloem	12 hpi
LOC_Os11g07960	LOC_Os11g07960	1.16324	0.139	0.054	4.0913e-05	Procambium	48 hpi
LOC_Os11g07960	LOC_Os11g07960	0.541998	0.024	0.018	1	Procambium	12 hpi
LOC_Os05g25770	OsWRKY45	3.29639	0.095	0.01	0.0379126	Procambium	24 hpi
LOC_Os05g25770	OsWRKY45	3.17448	0.106	0.007	5.81695e-16	Fiber	24 hpi
LOC_Os05g25770	OsWRKY45	1.26511	0.258	0.107	1.92151e-36	Mestome sheath	48 hpi
LOC_Os05g25770	OsWRKY45	0.407896	0.059	0.062	1	Guard cell	48 hpi
LOC_Os05g25770	OsWRKY45	3.29105	0.056	0.01	1	Mestome sheath	24 hpi
LOC_Os05g25770	OsWRKY45	-0.311302	0.061	0.063	1	Mesophyll	48 hpi
LOC_Os05g25770	OsWRKY45	1.78282	0.122	0.063	1	Phloem	12 hpi
LOC_Os05g25770	OsWRKY45	-0.423309	0.025	0.027	1	Large parenchyma	24 hpi
LOC_Os05g25770	OsWRKY45	-0.0103793	0.129	0.16	1	Xylem	12 hpi
LOC_Os05g25770	OsWRKY45	2.63459	0.035	0.002	0.0954189	Phloem	24 hpi
LOC_Os05g25770	OsWRKY45	4.01318	0.061	0	1	Guard cell	24 hpi
LOC_Os05g25770	OsWRKY45	-0.204018	0.114	0.106	1	Xylem	48 hpi
LOC_Os05g25770	OsWRKY45	0.289572	0.07	0.069	1	Phloem	48 hpi
LOC_Os05g25770	OsWRKY45	0.395733	0.137	0.119	1	Epidermis	12 hpi
LOC_Os05g25770	OsWRKY45	2.52014	0.398	0.169	9.4787e-12	Procambium	12 hpi
LOC_Os05g25770	OsWRKY45	1.33129	0.133	0.076	1.32073e-46	Mesophyll	12 hpi
LOC_Os05g25770	OsWRKY45	2.2654	0.027	0.003	1.00715e-58	Mesophyll	24 hpi
LOC_Os05g25770	OsWRKY45	0.7745	0.101	0.141	1	Large parenchyma	12 hpi
LOC_Os05g25770	OsWRKY45	3.9217	0.04	0.001	0.000619919	Epidermis	24 hpi
LOC_Os05g25770	OsWRKY45	1.51043	0.188	0.122	0.00527463	Fiber	12 hpi
LOC_Os05g25770	OsWRKY45	1.04783	0.193	0.081	6.41014e-08	Procambium	48 hpi
LOC_Os05g25770	OsWRKY45	-0.415578	0.077	0.076	1	Epidermis	48 hpi
LOC_Os05g25770	OsWRKY45	4.66977	0.066	0.001	3.11344e-12	Xylem	24 hpi
LOC_Os05g25770	OsWRKY45	1.43517	0.156	0.088	1	Guard cell	12 hpi
LOC_Os05g25770	OsWRKY45	-1.10839	0.088	0.145	2.1944e-05	Fiber	48 hpi
LOC_Os05g25770	OsWRKY45	-2.26377	0.089	0.164	1	Large parenchyma	48 hpi
LOC_Os05g25770	OsWRKY45	2.35023	0.457	0.196	6.2851e-05	Mestome sheath	12 hpi
LOC_Os08g03350	OsHT	1.51963	0.055	0.018	1	Phloem	24 hpi
LOC_Os08g03350	OsHT	1.46491	0.067	0.028	1	Large parenchyma	12 hpi
LOC_Os08g03350	OsHT	0.82437	0.049	0.021	4.47304e-30	Mesophyll	24 hpi
LOC_Os08g03350	OsHT	4.1616	0.33	0.029	3.23301e-62	Fiber	24 hpi
LOC_Os08g03350	OsHT	-0.235103	0.196	0.202	1	Fiber	48 hpi
LOC_Os08g03350	OsHT	0.791668	0.104	0.074	1	Fiber	12 hpi
LOC_Os08g03350	OsHT	2.65477	0.066	0.016	0.688974	Phloem	12 hpi
LOC_Os08g03350	OsHT	-0.547016	0.073	0.076	1	Mesophyll	48 hpi
LOC_Os08g03350	OsHT	1.24445	0.206	0.083	3.82283e-29	Mestome sheath	48 hpi
LOC_Os08g03350	OsHT	2.51298	0.086	0.038	0.0248818	Xylem	12 hpi
LOC_Os08g03350	OsHT	0.882618	0.053	0.03	1	Epidermis	12 hpi
LOC_Os08g03350	OsHT	1.28572	0.166	0.087	0.00018798	Xylem	24 hpi
LOC_Os08g03350	OsHT	2.94345	0.356	0.098	2.16973e-14	Procambium	12 hpi
LOC_Os08g03350	OsHT	0.00770215	0.078	0.083	1	Mestome sheath	24 hpi
LOC_Os08g03350	OsHT	1.55243	0.191	0.057	0.001082	Procambium	24 hpi
LOC_Os08g03350	OsHT	0.524169	0.087	0.025	1	Guard cell	24 hpi
LOC_Os08g03350	OsHT	0.497257	0.142	0.08	1	Large parenchyma	24 hpi
LOC_Os08g03350	OsHT	1.01993	0.197	0.063	1	Mestome sheath	12 hpi
LOC_Os08g03350	OsHT	-0.581185	0.093	0.067	1	Guard cell	48 hpi
LOC_Os08g03350	OsHT	-0.258054	0.106	0.099	1	Epidermis	48 hpi
LOC_Os08g03350	OsHT	3.72593	0.154	0.016	3.57432e-19	Epidermis	24 hpi
LOC_Os08g03350	OsHT	0.163951	0.31	0.244	1	Procambium	48 hpi
LOC_Os08g03350	OsHT	2.11995	0.054	0.014	1.23936e-62	Mesophyll	12 hpi
LOC_Os08g03350	OsHT	-0.52894	0.077	0.078	1	Phloem	48 hpi
LOC_Os08g03350	OsHT	3.44672	0.115	0.011	1	Guard cell	12 hpi
LOC_Os08g03350	OsHT	0.437111	0.319	0.223	5.81078e-07	Xylem	48 hpi
LOC_Os08g03350	OsHT	-1.10583	0.102	0.164	1	Large parenchyma	48 hpi
LOC_Os06g48590	OsMAPK4	1.5989	0.253	0.087	0.298176	Guard cell	48 hpi
LOC_Os06g48590	OsMAPK4	1.02988	0.315	0.089	1	Large parenchyma	24 hpi
LOC_Os06g48590	OsMAPK4	2.01931	0.371	0.141	1	Large parenchyma	12 hpi
LOC_Os06g48590	OsMAPK4	0.957723	0.254	0.118	2.17275e-09	Procambium	48 hpi
LOC_Os06g48590	OsMAPK4	2.68511	0.252	0.037	2.06337e-11	Procambium	24 hpi
LOC_Os06g48590	OsMAPK4	2.22169	0.263	0.076	0	Mesophyll	12 hpi
LOC_Os06g48590	OsMAPK4	0.653286	0.181	0.1	0.0353901	Phloem	48 hpi
LOC_Os06g48590	OsMAPK4	2.03019	0.279	0.095	3.1295e-12	Phloem	12 hpi
LOC_Os06g48590	OsMAPK4	1.44725	0.181	0.083	4.72231e-09	Fiber	12 hpi
LOC_Os06g48590	OsMAPK4	1.02837	0.259	0.109	1.59199e-234	Mesophyll	48 hpi
LOC_Os06g48590	OsMAPK4	0.760154	0.229	0.105	1.34973e-22	Mestome sheath	48 hpi
LOC_Os06g48590	OsMAPK4	2.1198	0.19	0.048	2.76718e-21	Xylem	24 hpi
LOC_Os06g48590	OsMAPK4	1.43525	0.196	0.091	1.13886e-09	Xylem	12 hpi
LOC_Os06g48590	OsMAPK4	1.68119	0.26	0.088	0.593707	Guard cell	12 hpi
LOC_Os06g48590	OsMAPK4	1.78363	0.169	0.048	2.96094e-08	Phloem	24 hpi
LOC_Os06g48590	OsMAPK4	0.582446	0.201	0.103	2.28707e-11	Fiber	48 hpi
LOC_Os06g48590	OsMAPK4	1.64427	0.191	0.055	8.95913e-12	Epidermis	24 hpi
LOC_Os06g48590	OsMAPK4	2.33865	0.235	0.042	0	Mesophyll	24 hpi
LOC_Os06g48590	OsMAPK4	2.10772	0.294	0.12	9.95992e-07	Procambium	12 hpi
LOC_Os06g48590	OsMAPK4	0.101092	0.188	0.127	0.0256862	Xylem	48 hpi
LOC_Os06g48590	OsMAPK4	1.75993	0.195	0.058	4.19823e-15	Fiber	24 hpi
LOC_Os06g48590	OsMAPK4	1.70275	0.2	0.077	1	Mestome sheath	12 hpi
LOC_Os06g48590	OsMAPK4	1.00881	0.293	0.15	1	Large parenchyma	48 hpi
LOC_Os06g48590	OsMAPK4	1.09668	0.196	0.133	1	Epidermis	12 hpi
LOC_Os06g48590	OsMAPK4	2.59592	0.232	0.042	6.36018e-05	Mestome sheath	24 hpi
LOC_Os06g48590	OsMAPK4	0.629743	0.214	0.114	6.62908e-09	Epidermis	48 hpi
LOC_Os06g48590	OsMAPK4	2.33363	0.278	0.056	0.0126968	Guard cell	24 hpi
LOC_Os01g09800	OsNH1	0.15246	0.092	0.098	1	Mestome sheath	12 hpi
LOC_Os01g09800	OsNH1	3.808	0.15	0.007	5.87835e-07	Procambium	24 hpi
LOC_Os01g09800	OsNH1	2.69721	0.062	0.002	1.3819e-06	Phloem	24 hpi
LOC_Os01g09800	OsNH1	0.271569	0.042	0.024	1	Xylem	48 hpi
LOC_Os01g09800	OsNH1	-0.688182	0.042	0.043	1	Epidermis	48 hpi
LOC_Os01g09800	OsNH1	1.04986	0.045	0.01	1	Guard cell	48 hpi
LOC_Os01g09800	OsNH1	0.532667	0.034	0.042	1	Large parenchyma	12 hpi
LOC_Os01g09800	OsNH1	1.74206	0.089	0.019	2.04993e-27	Mestome sheath	48 hpi
LOC_Os01g09800	OsNH1	5.89951	0.165	0	0.0036785	Guard cell	24 hpi
LOC_Os01g09800	OsNH1	0.802932	0.081	0.04	1	Procambium	48 hpi
LOC_Os01g09800	OsNH1	-0.255692	0.029	0.02	1	Phloem	12 hpi
LOC_Os01g09800	OsNH1	3.25001	0.099	0.007	1.22178e-252	Mesophyll	24 hpi
LOC_Os01g09800	OsNH1	1.44813	0.105	0.018	1	Large parenchyma	24 hpi
LOC_Os01g09800	OsNH1	2.87916	0.118	0.015	3.42219e-15	Fiber	24 hpi
LOC_Os01g09800	OsNH1	1.48031	0.112	0.055	1	Procambium	12 hpi
LOC_Os01g09800	OsNH1	0.875259	0.049	0.019	7.66042e-41	Mesophyll	48 hpi
LOC_Os01g09800	OsNH1	3.62456	0.124	0.01	1.25073e-21	Xylem	24 hpi
LOC_Os01g09800	OsNH1	2.43652	0.031	0.006	1	Guard cell	12 hpi
LOC_Os01g09800	OsNH1	1.20327	0.034	0.022	1	Epidermis	12 hpi
LOC_Os01g09800	OsNH1	2.04269	0.097	0.022	7.95081e-06	Epidermis	24 hpi
LOC_Os01g09800	OsNH1	0.34407	0.031	0.018	1	Phloem	48 hpi
LOC_Os01g09800	OsNH1	0.993577	0.034	0.017	1	Fiber	12 hpi
LOC_Os01g09800	OsNH1	-0.144674	0.039	0.036	1	Fiber	48 hpi
LOC_Os01g09800	OsNH1	0.796845	0.032	0.02	0.000145263	Mesophyll	12 hpi
LOC_Os01g09800	OsNH1	0.781896	0.027	0.018	1	Xylem	12 hpi
LOC_Os01g09800	OsNH1	2.59892	0.146	0.026	0.16893	Mestome sheath	24 hpi
LOC_Os01g09800	OsNH1	1.84567	0.058	0.009	1	Large parenchyma	48 hpi
LOC_Os03g46440	OsNPR3	1.91947	0.05	0.01	4.48343e-81	Mesophyll	24 hpi
LOC_Os03g46440	OsNPR3	-0.0307934	0.077	0.097	1	Phloem	12 hpi
LOC_Os03g46440	OsNPR3	2.98855	0.098	0.014	0.0651154	Procambium	24 hpi
LOC_Os03g46440	OsNPR3	-0.204419	0.079	0.107	2.14203e-08	Mesophyll	12 hpi
LOC_Os03g46440	OsNPR3	4.45851	0.062	0	1	Large parenchyma	24 hpi
LOC_Os03g46440	OsNPR3	-0.121053	0.052	0.041	1	Phloem	48 hpi
LOC_Os03g46440	OsNPR3	0.868142	0.044	0.015	1	Phloem	24 hpi
LOC_Os03g46440	OsNPR3	-1.13288	0.068	0.127	1	Guard cell	12 hpi
LOC_Os03g46440	OsNPR3	-0.152546	0.04	0.037	1	Mesophyll	48 hpi
LOC_Os03g46440	OsNPR3	-0.637761	0.071	0.138	0.000978979	Xylem	12 hpi
LOC_Os03g46440	OsNPR3	4.68401	0.043	0	1	Guard cell	24 hpi
LOC_Os03g46440	OsNPR3	0.172867	0.15	0.153	1	Procambium	12 hpi
LOC_Os03g46440	OsNPR3	-0.40679	0.048	0.041	1	Guard cell	48 hpi
LOC_Os03g46440	OsNPR3	2.82212	0.1	0.014	1.38036e-13	Xylem	24 hpi
LOC_Os03g46440	OsNPR3	0.547244	0.082	0.043	1	Procambium	48 hpi
LOC_Os03g46440	OsNPR3	0.891315	0.065	0.03	1	Fiber	24 hpi
LOC_Os03g46440	OsNPR3	-0.0454026	0.052	0.039	1	Xylem	48 hpi
LOC_Os03g46440	OsNPR3	-0.00110049	0.076	0.055	1	Mestome sheath	48 hpi
LOC_Os03g46440	OsNPR3	2.09017	0.108	0.026	1	Mestome sheath	24 hpi
LOC_Os03g46440	OsNPR3	-0.0927039	0.068	0.05	1	Fiber	48 hpi
LOC_Os03g46440	OsNPR3	-2.06532	0.022	0.141	1	Large parenchyma	12 hpi
LOC_Os03g46440	OsNPR3	2.12454	0.052	0.014	0.620502	Epidermis	24 hpi
LOC_Os03g46440	OsNPR3	1.49139	0.21	0.112	1	Mestome sheath	12 hpi
LOC_Os03g46440	OsNPR3	0.0286241	0.058	0.066	1	Large parenchyma	48 hpi
LOC_Os03g46440	OsNPR3	-0.210281	0.073	0.101	1	Fiber	12 hpi
LOC_Os03g46440	OsNPR3	-0.598503	0.064	0.124	0.709504	Epidermis	12 hpi
LOC_Os03g46440	OsNPR3	-0.0383556	0.062	0.041	1	Epidermis	48 hpi
LOC_Os09g13440	OsSTA221	3.40121	0.02	0	0.538927	Phloem	48 hpi
LOC_Os09g13440	OsSTA221	0.609502	0.011	0	1	Large parenchyma	12 hpi
LOC_Os09g13440	OsSTA221	0.799863	0.002	0	1	Epidermis	12 hpi
LOC_Os09g13440	OsSTA221	3.14359	0.014	0	0.0194309	Fiber	48 hpi
LOC_Os09g13440	OsSTA221	0.931142	0.003	0	1	Procambium	24 hpi
LOC_Os09g13440	OsSTA221	3.56349	0.026	0	1	Guard cell	48 hpi
LOC_Os09g13440	OsSTA221	4.00866	0.031	0	4.49596e-22	Mestome sheath	48 hpi
LOC_Os09g13440	OsSTA221	2.28516	0.014	0.004	1	Phloem	12 hpi
LOC_Os09g13440	OsSTA221	0.822136	0.003	0.001	1	Mesophyll	12 hpi
LOC_Os09g13440	OsSTA221	2.21639	0.005	0	1	Guard cell	12 hpi
LOC_Os09g13440	OsSTA221	-0.0713599	0	0	1	Mesophyll	24 hpi
LOC_Os09g13440	OsSTA221	0	0	0	1	Guard cell	24 hpi
LOC_Os09g13440	OsSTA221	2.96647	0.017	0	0.000259435	Xylem	48 hpi
LOC_Os09g13440	OsSTA221	3.2358	0.019	0	0.00239789	Epidermis	48 hpi
LOC_Os09g13440	OsSTA221	0	0	0	1	Phloem	24 hpi
LOC_Os09g13440	OsSTA221	2.44538	0.004	0.001	1	Fiber	12 hpi
LOC_Os09g13440	OsSTA221	2.06246	0.01	0	1	Mestome sheath	12 hpi
LOC_Os09g13440	OsSTA221	0	0	0	1	Xylem	24 hpi
LOC_Os09g13440	OsSTA221	5.07236	0.049	0.003	1	Procambium	12 hpi
LOC_Os09g13440	OsSTA221	6.45457	0.166	0.001	6.92296e-25	Procambium	48 hpi
LOC_Os09g13440	OsSTA221	0.903984	0.004	0.002	1	Xylem	12 hpi
LOC_Os09g13440	OsSTA221	3.95734	0.036	0	1	Large parenchyma	48 hpi
LOC_Os09g13440	OsSTA221	0	0	0	1	Mestome sheath	24 hpi
LOC_Os09g13440	OsSTA221	0	0	0	1	Epidermis	24 hpi
LOC_Os09g13440	OsSTA221	0	0	0	1	Large parenchyma	24 hpi
LOC_Os09g13440	OsSTA221	2.67947	0.016	0	4.21931e-42	Mesophyll	48 hpi
LOC_Os09g13440	OsSTA221	0	0	0	1	Fiber	24 hpi
LOC_Os01g40260	OsWRKY77	1.23983	0.004	0	1	Guard cell	48 hpi
LOC_Os01g40260	OsWRKY77	0.290803	0.001	0	1	Mesophyll	12 hpi
LOC_Os01g40260	OsWRKY77	2.69645	0.009	0	1	Phloem	24 hpi
LOC_Os01g40260	OsWRKY77	1.98005	0.006	0	1	Large parenchyma	24 hpi
LOC_Os01g40260	OsWRKY77	0.910625	0.009	0	1	Guard cell	24 hpi
LOC_Os01g40260	OsWRKY77	2.22038	0.007	0	1	Epidermis	48 hpi
LOC_Os01g40260	OsWRKY77	2.2669	0.01	0	1	Guard cell	12 hpi
LOC_Os01g40260	OsWRKY77	1.61943	0.005	0	1	Phloem	48 hpi
LOC_Os01g40260	OsWRKY77	0	0	0	1	Large parenchyma	12 hpi
LOC_Os01g40260	OsWRKY77	3.45879	0.017	0	1.70284e-11	Mestome sheath	48 hpi
LOC_Os01g40260	OsWRKY77	1.01784	0.002	0	1	Xylem	12 hpi
LOC_Os01g40260	OsWRKY77	0	0	0	1	Large parenchyma	48 hpi
LOC_Os01g40260	OsWRKY77	1.07237	0.003	0	2.34757e-05	Mesophyll	24 hpi
LOC_Os01g40260	OsWRKY77	1.23541	0.006	0	1	Mestome sheath	12 hpi
LOC_Os01g40260	OsWRKY77	0.664222	0.003	0.001	1	Fiber	12 hpi
LOC_Os01g40260	OsWRKY77	1.14683	0.001	0	1	Epidermis	24 hpi
LOC_Os01g40260	OsWRKY77	1.6989	0.004	0	1	Mestome sheath	24 hpi
LOC_Os01g40260	OsWRKY77	2.80157	0.013	0	0.00926827	Xylem	48 hpi
LOC_Os01g40260	OsWRKY77	0.26822	0.002	0	1	Phloem	12 hpi
LOC_Os01g40260	OsWRKY77	1.99886	0.007	0	1	Fiber	48 hpi
LOC_Os01g40260	OsWRKY77	4.95966	0.047	0	1	Procambium	24 hpi
LOC_Os01g40260	OsWRKY77	1.25779	0.002	0	1	Xylem	24 hpi
LOC_Os01g40260	OsWRKY77	0.508041	0.002	0	1	Epidermis	12 hpi
LOC_Os01g40260	OsWRKY77	1.77853	0.006	0	6.1198e-16	Mesophyll	48 hpi
LOC_Os01g40260	OsWRKY77	0.923901	0.002	0	1	Fiber	24 hpi
LOC_Os01g40260	OsWRKY77	6.05356	0.121	0	8.40034e-17	Procambium	48 hpi
LOC_Os01g40260	OsWRKY77	1.95661	0.024	0.009	1	Procambium	12 hpi
LOC_Os04g49194	Os2-ODD3	0	0	0	1	Guard cell	24 hpi
LOC_Os04g49194	Os2-ODD3	0.131676	0.001	0	1	Mestome sheath	24 hpi
LOC_Os04g49194	Os2-ODD3	2.48624	0.011	0	1	Procambium	24 hpi
LOC_Os04g49194	Os2-ODD3	1.27209	0.007	0.001	1	Mestome sheath	48 hpi
LOC_Os04g49194	Os2-ODD3	1.72872	0.018	0.004	1	Epidermis	48 hpi
LOC_Os04g49194	Os2-ODD3	1.82783	0.013	0.001	4.99182e-28	Mesophyll	48 hpi
LOC_Os04g49194	Os2-ODD3	1.71512	0.009	0.002	1	Phloem	12 hpi
LOC_Os04g49194	Os2-ODD3	-0.31977	0.002	0.004	1	Xylem	12 hpi
LOC_Os04g49194	Os2-ODD3	3.23086	0.018	0	6.21776e-05	Xylem	48 hpi
LOC_Os04g49194	Os2-ODD3	1.41467	0.006	0	1	Mestome sheath	12 hpi
LOC_Os04g49194	Os2-ODD3	2.13788	0.018	0	1	Large parenchyma	48 hpi
LOC_Os04g49194	Os2-ODD3	0.144559	0.001	0	1	Mesophyll	24 hpi
LOC_Os04g49194	Os2-ODD3	-0.761984	0	0.001	1	Epidermis	24 hpi
LOC_Os04g49194	Os2-ODD3	3.0405	0.017	0	0.000788026	Fiber	48 hpi
LOC_Os04g49194	Os2-ODD3	0.392806	0.005	0	1	Guard cell	12 hpi
LOC_Os04g49194	Os2-ODD3	0	0	0	1	Phloem	24 hpi
LOC_Os04g49194	Os2-ODD3	1.3816	0.002	0	1	Fiber	24 hpi
LOC_Os04g49194	Os2-ODD3	0.415042	0.005	0.004	1	Mesophyll	12 hpi
LOC_Os04g49194	Os2-ODD3	0	0	0	1	Large parenchyma	12 hpi
LOC_Os04g49194	Os2-ODD3	0	0	0	1	Large parenchyma	24 hpi
LOC_Os04g49194	Os2-ODD3	0.686803	0.002	0	1	Xylem	24 hpi
LOC_Os04g49194	Os2-ODD3	1.07275	0.008	0.004	1	Epidermis	12 hpi
LOC_Os04g49194	Os2-ODD3	1.63504	0.006	0.001	1	Fiber	12 hpi
LOC_Os04g49194	Os2-ODD3	5.95743	0.161	0.003	2.33725e-23	Procambium	48 hpi
LOC_Os04g49194	Os2-ODD3	1.66659	0.046	0.021	1	Procambium	12 hpi
LOC_Os04g49194	Os2-ODD3	0	0	0	1	Guard cell	48 hpi
LOC_Os04g49194	Os2-ODD3	1.63785	0.01	0.002	1	Phloem	48 hpi
LOC_Os12g03040	ONAC131	3.73435	0.031	0	3.48093e-95	Mesophyll	24 hpi
LOC_Os12g03040	ONAC131	1.7854	0.047	0.021	1	Xylem	12 hpi
LOC_Os12g03040	ONAC131	3.50245	0.049	0.001	1.71358e-06	Phloem	48 hpi
LOC_Os12g03040	ONAC131	4.6863	0.06	0	2.75796e-06	Procambium	48 hpi
LOC_Os12g03040	ONAC131	2.85841	0.015	0	1	Phloem	24 hpi
LOC_Os12g03040	ONAC131	4.70723	0.081	0.001	8.03127e-31	Fiber	48 hpi
LOC_Os12g03040	ONAC131	1.5767	0.107	0.014	1	Large parenchyma	48 hpi
LOC_Os12g03040	ONAC131	5.02632	0.097	0	0.332594	Guard cell	48 hpi
LOC_Os12g03040	ONAC131	2.95168	0.015	0	1	Mestome sheath	24 hpi
LOC_Os12g03040	ONAC131	3.85751	0.031	0.001	0.00764555	Fiber	24 hpi
LOC_Os12g03040	ONAC131	3.58395	0.066	0	1.12978e-26	Xylem	48 hpi
LOC_Os12g03040	ONAC131	1.62238	0.089	0.046	1	Epidermis	12 hpi
LOC_Os12g03040	ONAC131	-0.885446	0.042	0.044	1	Guard cell	12 hpi
LOC_Os12g03040	ONAC131	3.64125	0.054	0.002	4.96769e-14	Epidermis	48 hpi
LOC_Os12g03040	ONAC131	2.56968	0.009	0	1	Xylem	24 hpi
LOC_Os12g03040	ONAC131	5.28596	0.102	0	0	Mesophyll	48 hpi
LOC_Os12g03040	ONAC131	1.64606	0.057	0.035	1	Mestome sheath	12 hpi
LOC_Os12g03040	ONAC131	2.11429	0.034	0.021	1	Procambium	12 hpi
LOC_Os12g03040	ONAC131	2.68391	0.012	0	1	Procambium	24 hpi
LOC_Os12g03040	ONAC131	4.94961	0.062	0	1	Large parenchyma	24 hpi
LOC_Os12g03040	ONAC131	1.18476	0.072	0.034	1	Phloem	12 hpi
LOC_Os12g03040	ONAC131	1.68975	0.077	0.029	1.00078e-58	Mesophyll	12 hpi
LOC_Os12g03040	ONAC131	2.1575	0.169	0.056	1	Large parenchyma	12 hpi
LOC_Os12g03040	ONAC131	3.5662	0.052	0	1	Guard cell	24 hpi
LOC_Os12g03040	ONAC131	5.2086	0.084	0	9.17115e-69	Mestome sheath	48 hpi
LOC_Os12g03040	ONAC131	1.78713	0.121	0.043	3.21936e-08	Fiber	12 hpi
LOC_Os12g03040	ONAC131	2.94096	0.019	0.001	1	Epidermis	24 hpi
LOC_Os01g31980	LOC_Os01g31980	-0.88287	0.104	0.138	1	Guard cell	12 hpi
LOC_Os01g31980	LOC_Os01g31980	-0.78255	0.124	0.26	1.87545e-13	Xylem	12 hpi
LOC_Os01g31980	LOC_Os01g31980	2.01618	0.052	0.014	1	Procambium	24 hpi
LOC_Os01g31980	LOC_Os01g31980	-0.731598	0.124	0.223	5.22376e-84	Mesophyll	12 hpi
LOC_Os01g31980	LOC_Os01g31980	2.08413	0.025	0.009	1	Large parenchyma	24 hpi
LOC_Os01g31980	LOC_Os01g31980	1.75976	0.144	0.033	2.29203e-32	Xylem	48 hpi
LOC_Os01g31980	LOC_Os01g31980	2.5986	0.144	0.016	9.99003e-16	Procambium	48 hpi
LOC_Os01g31980	LOC_Os01g31980	1.49511	0.051	0.021	1	Xylem	24 hpi
LOC_Os01g31980	LOC_Os01g31980	-0.401158	0.091	0.133	1	Epidermis	12 hpi
LOC_Os01g31980	LOC_Os01g31980	0.313759	0.162	0.161	1	Mestome sheath	12 hpi
LOC_Os01g31980	LOC_Os01g31980	3.8287	0.093	0.005	0.914732	Large parenchyma	48 hpi
LOC_Os01g31980	LOC_Os01g31980	0.0743367	0.023	0.015	1	Fiber	24 hpi
LOC_Os01g31980	LOC_Os01g31980	1.20676	0.031	0.012	1	Phloem	24 hpi
LOC_Os01g31980	LOC_Os01g31980	0.606719	0.035	0.012	1	Guard cell	24 hpi
LOC_Os01g31980	LOC_Os01g31980	0.95755	0.086	0.033	1.15399e-07	Fiber	48 hpi
LOC_Os01g31980	LOC_Os01g31980	1.68766	0.06	0.016	1.43969e-06	Epidermis	48 hpi
LOC_Os01g31980	LOC_Os01g31980	1.62835	0.063	0.01	1	Guard cell	48 hpi
LOC_Os01g31980	LOC_Os01g31980	1.37897	0.026	0.005	1	Mestome sheath	24 hpi
LOC_Os01g31980	LOC_Os01g31980	2.48767	0.099	0.012	7.54215e-216	Mesophyll	48 hpi
LOC_Os01g31980	LOC_Os01g31980	2.31648	0.1	0.017	7.59541e-10	Phloem	48 hpi
LOC_Os01g31980	LOC_Os01g31980	0.27238	0.202	0.202	1	Procambium	12 hpi
LOC_Os01g31980	LOC_Os01g31980	3.29399	0.131	0.01	4.64498e-77	Mestome sheath	48 hpi
LOC_Os01g31980	LOC_Os01g31980	-1.63985	0.045	0.197	1	Large parenchyma	12 hpi
LOC_Os01g31980	LOC_Os01g31980	0.964771	0.025	0.01	1	Epidermis	24 hpi
LOC_Os01g31980	LOC_Os01g31980	0.0824955	0.12	0.153	1	Fiber	12 hpi
LOC_Os01g31980	LOC_Os01g31980	-1.25669	0.119	0.25	4.99721e-05	Phloem	12 hpi
LOC_Os01g31980	LOC_Os01g31980	1.46066	0.022	0.005	5.03098e-29	Mesophyll	24 hpi
LOC_Os06g29844	LOC_Os06g29844	1.8506	0.253	0.059	3.73218e-63	Xylem	48 hpi
LOC_Os06g29844	LOC_Os06g29844	0.0532453	0.156	0.149	1	Guard cell	12 hpi
LOC_Os06g29844	LOC_Os06g29844	3.1933	0.048	0.001	6.7447e-05	Phloem	24 hpi
LOC_Os06g29844	LOC_Os06g29844	4.76386	0.043	0	1	Large parenchyma	24 hpi
LOC_Os06g29844	LOC_Os06g29844	2.21586	0.187	0.033	0.0170293	Large parenchyma	48 hpi
LOC_Os06g29844	LOC_Os06g29844	2.41371	0.208	0.031	0	Mesophyll	48 hpi
LOC_Os06g29844	LOC_Os06g29844	2.47862	0.144	0.021	1.25911e-31	Epidermis	48 hpi
LOC_Os06g29844	LOC_Os06g29844	-0.295655	0.192	0.233	1	Procambium	12 hpi
LOC_Os06g29844	LOC_Os06g29844	0.104512	0.086	0.112	1	Fiber	12 hpi
LOC_Os06g29844	LOC_Os06g29844	0.0907171	0.13	0.135	1	Phloem	12 hpi
LOC_Os06g29844	LOC_Os06g29844	2.51777	0.148	0.022	1.99924e-18	Phloem	48 hpi
LOC_Os06g29844	LOC_Os06g29844	0.643783	0.021	0.01	1	Fiber	24 hpi
LOC_Os06g29844	LOC_Os06g29844	1.99791	0.204	0.041	0.024976	Guard cell	48 hpi
LOC_Os06g29844	LOC_Os06g29844	1.95093	0.046	0.009	1.62637e-73	Mesophyll	24 hpi
LOC_Os06g29844	LOC_Os06g29844	-0.270143	0.19	0.294	1	Mestome sheath	12 hpi
LOC_Os06g29844	LOC_Os06g29844	-0.139416	0.088	0.121	1	Epidermis	12 hpi
LOC_Os06g29844	LOC_Os06g29844	-0.986783	0.035	0.019	1	Guard cell	24 hpi
LOC_Os06g29844	LOC_Os06g29844	1.78043	0.048	0.014	1	Procambium	24 hpi
LOC_Os06g29844	LOC_Os06g29844	1.946	0.071	0.02	0.000182237	Xylem	24 hpi
LOC_Os06g29844	LOC_Os06g29844	0.0759724	0.157	0.177	1	Mesophyll	12 hpi
LOC_Os06g29844	LOC_Os06g29844	0.983044	0.019	0.008	1	Epidermis	24 hpi
LOC_Os06g29844	LOC_Os06g29844	1.65225	0.056	0.021	1	Mestome sheath	24 hpi
LOC_Os06g29844	LOC_Os06g29844	-0.882812	0.09	0.113	1	Large parenchyma	12 hpi
LOC_Os06g29844	LOC_Os06g29844	2.90366	0.262	0.026	7.38492e-147	Mestome sheath	48 hpi
LOC_Os06g29844	LOC_Os06g29844	-0.0794724	0.258	0.32	1	Xylem	12 hpi
LOC_Os06g29844	LOC_Os06g29844	1.79721	0.202	0.045	8.75239e-18	Procambium	48 hpi
LOC_Os06g29844	LOC_Os06g29844	2.43318	0.143	0.023	5.14823e-37	Fiber	48 hpi

## Sheet: Supplementary Table 4b
Supplementary Table 4b The dataset for jasmonic acid-related genes fold changes were listed. Known jasmonic acid-related genes were expressed across different cell populations in the integrated snRNA-seq data at 12, 24, and 48 hpi.
ID	name	average log2FC	pct.1	pct.2	p adjust	cluster	inoculation
LOC_Os03g28940	OsJAZ5	-1.256	0.079	0.155	1	Large parenchyma	12 hpi
LOC_Os03g28940	OsJAZ5	6.44657	0.877	0.029	8.49486e-201	Phloem	24 hpi
LOC_Os03g28940	OsJAZ5	6.39476	0.8	0.019	2.35637e-35	Guard cell	24 hpi
LOC_Os03g28940	OsJAZ5	-1.23646	0.067	0.17	2.43002e-07	Epidermis	12 hpi
LOC_Os03g28940	OsJAZ5	5.48091	0.741	0.036	3.39476e-24	Large parenchyma	24 hpi
LOC_Os03g28940	OsJAZ5	-0.639886	0.08	0.153	0.000896049	Fiber	12 hpi
LOC_Os03g28940	OsJAZ5	-1.93186	0.237	0.531	3.57506e-77	Procambium	48 hpi
LOC_Os03g28940	OsJAZ5	6.46519	0.906	0.042	3.54233e-87	Mestome sheath	24 hpi
LOC_Os03g28940	OsJAZ5	-2.87272	0.156	0.544	6.38131e-154	Epidermis	48 hpi
LOC_Os03g28940	OsJAZ5	-3.02839	0.171	0.593	3.58092e-102	Phloem	48 hpi
LOC_Os03g28940	OsJAZ5	-2.51964	0.2	0.569	0	Mesophyll	48 hpi
LOC_Os03g28940	OsJAZ5	-3.16276	0.165	0.626	6.74707e-298	Xylem	48 hpi
LOC_Os03g28940	OsJAZ5	-2.48586	0.252	0.689	1.12288e-207	Mestome sheath	48 hpi
LOC_Os03g28940	OsJAZ5	-1.44671	0.109	0.21	1	Guard cell	12 hpi
LOC_Os03g28940	OsJAZ5	-1.5027	0.264	0.477	0.00013913	Guard cell	48 hpi
LOC_Os03g28940	OsJAZ5	-0.460947	0.083	0.132	1	Xylem	12 hpi
LOC_Os03g28940	OsJAZ5	-2.54318	0.151	0.526	9.61458e-15	Large parenchyma	48 hpi
LOC_Os03g28940	OsJAZ5	6.18	0.886	0.033	0	Xylem	24 hpi
LOC_Os03g28940	OsJAZ5	-0.691057	0.094	0.168	8.11972e-59	Mesophyll	12 hpi
LOC_Os03g28940	OsJAZ5	-0.220166	0.115	0.146	1	Phloem	12 hpi
LOC_Os03g28940	OsJAZ5	-0.0640258	0.146	0.224	1	Procambium	12 hpi
LOC_Os03g28940	OsJAZ5	5.22933	0.81	0.045	4.22527e-196	Epidermis	24 hpi
LOC_Os03g28940	OsJAZ5	-3.74617	0.151	0.715	0	Fiber	48 hpi
LOC_Os03g28940	OsJAZ5	6.32048	0.833	0.027	3.58842e-112	Procambium	24 hpi
LOC_Os03g28940	OsJAZ5	6.12179	0.867	0.027	0	Mesophyll	24 hpi
LOC_Os03g28940	OsJAZ5	5.23533	0.84	0.046	5.19154e-257	Fiber	24 hpi
LOC_Os03g28940	OsJAZ5	-0.400479	0.19	0.336	1	Mestome sheath	12 hpi
LOC_Os10g25290	OsTIFY11d	1.35981	0.009	0.002	1	Epidermis	12 hpi
LOC_Os10g25290	OsTIFY11d	-2.19991	0.041	0.151	8.73609e-29	Procambium	48 hpi
LOC_Os10g25290	OsTIFY11d	9.0169	0.508	0	1.32252e-157	Xylem	24 hpi
LOC_Os10g25290	OsTIFY11d	-5.70585	0.011	0.321	7.39784e-211	Xylem	48 hpi
LOC_Os10g25290	OsTIFY11d	-3.42678	0	0.014	1	Large parenchyma	12 hpi
LOC_Os10g25290	OsTIFY11d	-0.195143	0.002	0.002	1	Phloem	12 hpi
LOC_Os10g25290	OsTIFY11d	6.81574	0.302	0.003	3.46731e-22	Procambium	24 hpi
LOC_Os10g25290	OsTIFY11d	-4.60466	0.012	0.227	2.08514e-48	Phloem	48 hpi
LOC_Os10g25290	OsTIFY11d	-4.77954	0.015	0.195	6.89228e-07	Guard cell	48 hpi
LOC_Os10g25290	OsTIFY11d	6.70455	0.216	0	0.00653239	Large parenchyma	24 hpi
LOC_Os10g25290	OsTIFY11d	0.470359	0.004	0.001	1	Mesophyll	12 hpi
LOC_Os10g25290	OsTIFY11d	0	0	0	1	Guard cell	12 hpi
LOC_Os10g25290	OsTIFY11d	6.43103	0.249	0.001	0	Mesophyll	24 hpi
LOC_Os10g25290	OsTIFY11d	1.95637	0.025	0.007	1	Mestome sheath	12 hpi
LOC_Os10g25290	OsTIFY11d	1.43371	0.012	0.005	1	Fiber	12 hpi
LOC_Os10g25290	OsTIFY11d	4.64263	0.296	0.006	5.72506e-08	Guard cell	24 hpi
LOC_Os10g25290	OsTIFY11d	-5.79559	0.011	0.36	2.6543e-203	Fiber	48 hpi
LOC_Os10g25290	OsTIFY11d	4.66638	0.372	0.021	7.77151e-17	Mestome sheath	24 hpi
LOC_Os10g25290	OsTIFY11d	1.07811	0.007	0.003	1	Procambium	12 hpi
LOC_Os10g25290	OsTIFY11d	-4.20192	0.021	0.248	4.63857e-90	Epidermis	48 hpi
LOC_Os10g25290	OsTIFY11d	1.30092	0.003	0.001	1	Xylem	12 hpi
LOC_Os10g25290	OsTIFY11d	7.70895	0.413	0.001	2.60076e-89	Epidermis	24 hpi
LOC_Os10g25290	OsTIFY11d	5.9084	0.2	0.001	1.86604e-34	Phloem	24 hpi
LOC_Os10g25290	OsTIFY11d	-5.28664	0.006	0.224	0	Mesophyll	48 hpi
LOC_Os10g25290	OsTIFY11d	-3.28241	0.051	0.343	1.09437e-95	Mestome sheath	48 hpi
LOC_Os10g25290	OsTIFY11d	7.51771	0.493	0.003	5.56348e-130	Fiber	24 hpi
LOC_Os10g25290	OsTIFY11d	-5.10113	0.009	0.221	8.14099e-08	Large parenchyma	48 hpi
LOC_Os03g08310	OsJAZ3	3.86593	0.241	0.016	0	Mesophyll	24 hpi
LOC_Os03g08310	OsJAZ3	-1.44627	0.003	0.022	1	Epidermis	12 hpi
LOC_Os03g08310	OsJAZ3	6.60295	0.339	0.006	3.57612e-10	Guard cell	24 hpi
LOC_Os03g08310	OsJAZ3	-5.5078	0.002	0.137	4.98456e-70	Fiber	48 hpi
LOC_Os03g08310	OsJAZ3	-6.15829	0.001	0.18	0	Mesophyll	48 hpi
LOC_Os03g08310	OsJAZ3	-3.56739	0.009	0.108	3.47057e-62	Procambium	48 hpi
LOC_Os03g08310	OsJAZ3	5.65796	0.297	0.007	1.47753e-56	Epidermis	24 hpi
LOC_Os03g08310	OsJAZ3	3.92888	0.198	0.01	1.10984e-28	Phloem	24 hpi
LOC_Os03g08310	OsJAZ3	-6.69643	0	0.165	2.1902e-39	Phloem	48 hpi
LOC_Os03g08310	OsJAZ3	4.96582	0.322	0.016	1.1052e-13	Mestome sheath	24 hpi
LOC_Os03g08310	OsJAZ3	4.54217	0.189	0.01	1.29353e-34	Fiber	24 hpi
LOC_Os03g08310	OsJAZ3	-6.21336	0.001	0.142	1.49739e-91	Xylem	48 hpi
LOC_Os03g08310	OsJAZ3	3.87051	0.247	0.027	4.82239e-13	Procambium	24 hpi
LOC_Os03g08310	OsJAZ3	-5.39488	0	0.07	1	Large parenchyma	12 hpi
LOC_Os03g08310	OsJAZ3	3.64067	0.21	0.018	0.162801	Large parenchyma	24 hpi
LOC_Os03g08310	OsJAZ3	0.407257	0.005	0.039	1	Guard cell	12 hpi
LOC_Os03g08310	OsJAZ3	-2.55587	0.002	0.03	0.000376469	Fiber	12 hpi
LOC_Os03g08310	OsJAZ3	-4.32109	0.011	0.249	4.24888e-79	Mestome sheath	48 hpi
LOC_Os03g08310	OsJAZ3	4.24341	0.236	0.017	1.80853e-49	Xylem	24 hpi
LOC_Os03g08310	OsJAZ3	-2.79179	0.002	0.033	8.28636e-07	Xylem	12 hpi
LOC_Os03g08310	OsJAZ3	-6.53744	0.001	0.156	2.04703e-67	Epidermis	48 hpi
LOC_Os03g08310	OsJAZ3	-2.88317	0.004	0.046	3.1829e-88	Mesophyll	12 hpi
LOC_Os03g08310	OsJAZ3	-6.51005	0	0.164	1.03773e-05	Large parenchyma	48 hpi
LOC_Os03g08310	OsJAZ3	-1.61118	0.01	0.049	1	Mestome sheath	12 hpi
LOC_Os03g08310	OsJAZ3	-2.37803	0.005	0.023	1	Phloem	12 hpi
LOC_Os03g08310	OsJAZ3	-6.70286	0.004	0.236	1.10467e-11	Guard cell	48 hpi
LOC_Os03g08310	OsJAZ3	-1.38471	0.003	0.028	1	Procambium	12 hpi
LOC_Os03g08330	OsJAZ4	6.45872	0.618	0.007	2.39732e-66	Procambium	24 hpi
LOC_Os03g08330	OsJAZ4	8.87251	0.617	0	1.54426e-25	Guard cell	24 hpi
LOC_Os03g08330	OsJAZ4	-0.0656723	0.004	0.005	1	Epidermis	12 hpi
LOC_Os03g08330	OsJAZ4	-4.73667	0.015	0.293	6.59039e-226	Procambium	48 hpi
LOC_Os03g08330	OsJAZ4	8.75121	0.686	0.005	2.35997e-52	Mestome sheath	24 hpi
LOC_Os03g08330	OsJAZ4	8.03723	0.667	0.005	3.60017e-164	Epidermis	24 hpi
LOC_Os03g08330	OsJAZ4	8.13632	0.646	0.002	0	Mesophyll	24 hpi
LOC_Os03g08330	OsJAZ4	0.00960854	0.002	0.002	1	Mesophyll	12 hpi
LOC_Os03g08330	OsJAZ4	-4.05757	0	0.042	1	Large parenchyma	12 hpi
LOC_Os03g08330	OsJAZ4	-4.94851	0.022	0.468	4.97657e-183	Mestome sheath	48 hpi
LOC_Os03g08330	OsJAZ4	7.38903	0.646	0.004	1.40106e-217	Xylem	24 hpi
LOC_Os03g08330	OsJAZ4	0.670222	0.007	0.008	1	Fiber	12 hpi
LOC_Os03g08330	OsJAZ4	8.2812	0.6	0.001	2.66274e-129	Phloem	24 hpi
LOC_Os03g08330	OsJAZ4	4.35895	0.693	0.046	9.65996e-181	Fiber	24 hpi
LOC_Os03g08330	OsJAZ4	-6.55244	0.008	0.442	1.88677e-218	Epidermis	48 hpi
LOC_Os03g08330	OsJAZ4	-8.02093	0.004	0.455	1.10334e-24	Large parenchyma	48 hpi
LOC_Os03g08330	OsJAZ4	-6.39549	0.008	0.415	8.79086e-297	Xylem	48 hpi
LOC_Os03g08330	OsJAZ4	-6.19321	0.009	0.416	9.66458e-111	Phloem	48 hpi
LOC_Os03g08330	OsJAZ4	-0.384789	0.004	0.003	1	Procambium	12 hpi
LOC_Os03g08330	OsJAZ4	-0.946651	0.005	0.022	1	Guard cell	12 hpi
LOC_Os03g08330	OsJAZ4	-4.58025	0.03	0.385	1.23351e-18	Guard cell	48 hpi
LOC_Os03g08330	OsJAZ4	5.22083	0.673	0.018	2.13308e-20	Large parenchyma	24 hpi
LOC_Os03g08330	OsJAZ4	-0.0390781	0.003	0.005	1	Xylem	12 hpi
LOC_Os03g08330	OsJAZ4	-7.07938	0.007	0.535	0	Fiber	48 hpi
LOC_Os03g08330	OsJAZ4	2.19556	0.022	0.007	1	Mestome sheath	12 hpi
LOC_Os03g08330	OsJAZ4	0.534664	0.003	0.002	1	Phloem	12 hpi
LOC_Os03g08330	OsJAZ4	-6.57368	0.004	0.361	0	Mesophyll	48 hpi
LOC_Os10g25230	OsJAZ 13	-6.14808	0.001	0.153	0	Mesophyll	48 hpi
LOC_Os10g25230	OsJAZ 13	0.0973894	0.001	0	1	Mesophyll	12 hpi
LOC_Os10g25230	OsJAZ 13	0	0	0	1	Procambium	12 hpi
LOC_Os10g25230	OsJAZ 13	8.23662	0.387	0	2.56823e-76	Phloem	24 hpi
LOC_Os10g25230	OsJAZ 13	0.232399	0.001	0	1	Xylem	12 hpi
LOC_Os10g25230	OsJAZ 13	7.9279	0.317	0	9.40079e-86	Xylem	24 hpi
LOC_Os10g25230	OsJAZ 13	-2.66935	0	0.014	1	Large parenchyma	12 hpi
LOC_Os10g25230	OsJAZ 13	-4.80692	0	0.063	7.38009e-65	Procambium	48 hpi
LOC_Os10g25230	OsJAZ 13	-0.274626	0	0.001	1	Fiber	12 hpi
LOC_Os10g25230	OsJAZ 13	7.80852	0.32	0	4.70786e-15	Mestome sheath	24 hpi
LOC_Os10g25230	OsJAZ 13	7.2424	0.365	0	4.32506e-12	Guard cell	24 hpi
LOC_Os10g25230	OsJAZ 13	0	0	0	1	Epidermis	12 hpi
LOC_Os10g25230	OsJAZ 13	6.62291	0.167	0	0.236684	Large parenchyma	24 hpi
LOC_Os10g25230	OsJAZ 13	7.06677	0.249	0	0	Mesophyll	24 hpi
LOC_Os10g25230	OsJAZ 13	7.19588	0.223	0	3.59837e-43	Epidermis	24 hpi
LOC_Os10g25230	OsJAZ 13	0	0	0	1	Phloem	12 hpi
LOC_Os10g25230	OsJAZ 13	0	0	0	1	Mestome sheath	12 hpi
LOC_Os10g25230	OsJAZ 13	-6.70887	0.001	0.175	1.30077e-116	Xylem	48 hpi
LOC_Os10g25230	OsJAZ 13	-7.17922	0.001	0.263	4.80527e-67	Phloem	48 hpi
LOC_Os10g25230	OsJAZ 13	0	0	0	1	Guard cell	12 hpi
LOC_Os10g25230	OsJAZ 13	-6.38644	0.004	0.333	1.03665e-15	Large parenchyma	48 hpi
LOC_Os10g25230	OsJAZ 13	7.21908	0.243	0	1.34238e-16	Procambium	24 hpi
LOC_Os10g25230	OsJAZ 13	-5.18142	0.004	0.174	2.83361e-07	Guard cell	48 hpi
LOC_Os10g25230	OsJAZ 13	-4.67359	0.01	0.232	3.94333e-73	Mestome sheath	48 hpi
LOC_Os10g25230	OsJAZ 13	-7.31443	0	0.205	1.21615e-115	Fiber	48 hpi
LOC_Os10g25230	OsJAZ 13	6.5843	0.368	0.003	1.16638e-88	Fiber	24 hpi
LOC_Os10g25230	OsJAZ 13	-5.9619	0.001	0.115	2.19258e-48	Epidermis	48 hpi
LOC_Os08g33160	OsJAZ9	1.1769	0.199	0.087	7.68499e-15	Epidermis	48 hpi
LOC_Os08g33160	OsJAZ9	1.1201	0.193	0.076	7.17145e-09	Fiber	24 hpi
LOC_Os08g33160	OsJAZ9	0.868806	0.235	0.116	1	Large parenchyma	24 hpi
LOC_Os08g33160	OsJAZ9	0.699379	0.112	0.041	1	Guard cell	48 hpi
LOC_Os08g33160	OsJAZ9	0.361652	0.044	0.042	1	Mestome sheath	12 hpi
LOC_Os08g33160	OsJAZ9	-0.0514193	0.096	0.126	1	Epidermis	12 hpi
LOC_Os08g33160	OsJAZ9	1.22911	0.243	0.09	2.59382e-31	Fiber	48 hpi
LOC_Os08g33160	OsJAZ9	-0.151954	0.052	0.083	1	Guard cell	12 hpi
LOC_Os08g33160	OsJAZ9	1.28931	0.129	0.055	0.0150124	Epidermis	24 hpi
LOC_Os08g33160	OsJAZ9	0.0134949	0.135	0.163	1	Fiber	12 hpi
LOC_Os08g33160	OsJAZ9	1.99727	0.173	0.036	5.13194e-43	Xylem	48 hpi
LOC_Os08g33160	OsJAZ9	1.26842	0.098	0.03	1	Procambium	24 hpi
LOC_Os08g33160	OsJAZ9	1.39481	0.096	0.031	7.90565e-101	Mesophyll	24 hpi
LOC_Os08g33160	OsJAZ9	1.70614	0.108	0.026	1	Mestome sheath	24 hpi
LOC_Os08g33160	OsJAZ9	-0.0632685	0.138	0.127	1	Large parenchyma	48 hpi
LOC_Os08g33160	OsJAZ9	-0.415748	0.059	0.132	1	Procambium	12 hpi
LOC_Os08g33160	OsJAZ9	1.46804	0.111	0.035	5.51518e-135	Mesophyll	48 hpi
LOC_Os08g33160	OsJAZ9	0.826211	0.148	0.037	1	Guard cell	24 hpi
LOC_Os08g33160	OsJAZ9	2.0397	0.119	0.032	3.49315e-05	Phloem	24 hpi
LOC_Os08g33160	OsJAZ9	-0.365646	0.053	0.068	1	Phloem	12 hpi
LOC_Os08g33160	OsJAZ9	1.73359	0.128	0.03	1.02985e-36	Mestome sheath	48 hpi
LOC_Os08g33160	OsJAZ9	0.388855	0.099	0.063	1	Phloem	48 hpi
LOC_Os08g33160	OsJAZ9	-0.756441	0.044	0.081	1.93467e-27	Mesophyll	12 hpi
LOC_Os08g33160	OsJAZ9	2.30612	0.111	0.027	6.44071e-11	Xylem	24 hpi
LOC_Os08g33160	OsJAZ9	1.90459	0.137	0.033	1.07621e-09	Procambium	48 hpi
LOC_Os08g33160	OsJAZ9	1.51286	0.247	0.155	1	Large parenchyma	12 hpi
LOC_Os08g33160	OsJAZ9	0.244535	0.075	0.086	1	Xylem	12 hpi
LOC_Os09g23660	OsJAZ8	0.197105	0.334	0.358	1	Mesophyll	12 hpi
LOC_Os09g23660	OsJAZ8	2.92228	0.329	0.049	1.77109e-51	Fiber	24 hpi
LOC_Os09g23660	OsJAZ8	0.771533	0.265	0.129	3.10274e-178	Mesophyll	48 hpi
LOC_Os09g23660	OsJAZ8	3.74854	0.348	0.019	7.09655e-09	Guard cell	24 hpi
LOC_Os09g23660	OsJAZ8	2.82713	0.294	0.049	1.27767e-34	Epidermis	24 hpi
LOC_Os09g23660	OsJAZ8	0.716279	0.222	0.122	1	Large parenchyma	48 hpi
LOC_Os09g23660	OsJAZ8	-0.053553	0.267	0.338	1	Epidermis	12 hpi
LOC_Os09g23660	OsJAZ8	-0.352567	0.196	0.191	1	Phloem	48 hpi
LOC_Os09g23660	OsJAZ8	-0.682233	0.315	0.394	1	Large parenchyma	12 hpi
LOC_Os09g23660	OsJAZ8	0.16612	0.289	0.317	1	Fiber	12 hpi
LOC_Os09g23660	OsJAZ8	0.0760097	0.219	0.153	0.034701	Xylem	48 hpi
LOC_Os09g23660	OsJAZ8	0.330273	0.298	0.312	1	Xylem	12 hpi
LOC_Os09g23660	OsJAZ8	2.10628	0.286	0.082	0.00150279	Guard cell	48 hpi
LOC_Os09g23660	OsJAZ8	-0.554966	0.229	0.348	1	Guard cell	12 hpi
LOC_Os09g23660	OsJAZ8	2.2058	0.321	0.062	0.0234059	Large parenchyma	24 hpi
LOC_Os09g23660	OsJAZ8	2.99031	0.345	0.036	1.11758e-12	Mestome sheath	24 hpi
LOC_Os09g23660	OsJAZ8	0.490083	0.253	0.139	2.76391e-14	Mestome sheath	48 hpi
LOC_Os09g23660	OsJAZ8	0.221539	0.363	0.347	1	Procambium	12 hpi
LOC_Os09g23660	OsJAZ8	-0.138972	0.298	0.427	1	Mestome sheath	12 hpi
LOC_Os09g23660	OsJAZ8	3.3613	0.329	0.03	3.67096e-20	Procambium	24 hpi
LOC_Os09g23660	OsJAZ8	4.36987	0.305	0.018	1.06876e-46	Phloem	24 hpi
LOC_Os09g23660	OsJAZ8	3.49714	0.336	0.035	3.02867e-70	Xylem	24 hpi
LOC_Os09g23660	OsJAZ8	1.03046	0.285	0.129	5.48481e-12	Procambium	48 hpi
LOC_Os09g23660	OsJAZ8	-0.236242	0.287	0.333	1	Phloem	12 hpi
LOC_Os09g23660	OsJAZ8	3.6018	0.322	0.026	0	Mesophyll	24 hpi
LOC_Os09g23660	OsJAZ8	-0.303205	0.275	0.237	1	Fiber	48 hpi
LOC_Os09g23660	OsJAZ8	0.251014	0.275	0.172	8.09364e-06	Epidermis	48 hpi
LOC_Os04g55920	OsTIFY3	-0.84717	0.252	0.502	9.75886e-21	Epidermis	12 hpi
LOC_Os04g55920	OsTIFY3	2.96663	0.408	0.078	2.47609e-14	Mestome sheath	24 hpi
LOC_Os04g55920	OsTIFY3	1.45431	0.312	0.123	7.44136e-12	Phloem	24 hpi
LOC_Os04g55920	OsTIFY3	0.280938	0.309	0.211	0.475403	Procambium	48 hpi
LOC_Os04g55920	OsTIFY3	0.594748	0.394	0.226	2.017e-187	Mesophyll	48 hpi
LOC_Os04g55920	OsTIFY3	2.16538	0.485	0.151	2.23408e-56	Fiber	24 hpi
LOC_Os04g55920	OsTIFY3	1.27205	0.47	0.16	0.00493642	Guard cell	24 hpi
LOC_Os04g55920	OsTIFY3	-1.01257	0.208	0.421	8.53544e-27	Xylem	12 hpi
LOC_Os04g55920	OsTIFY3	1.54103	0.378	0.152	3.96434e-20	Epidermis	24 hpi
LOC_Os04g55920	OsTIFY3	-1.54788	0.257	0.552	1.48187e-06	Mestome sheath	12 hpi
LOC_Os04g55920	OsTIFY3	-1.02435	0.306	0.551	0	Mesophyll	12 hpi
LOC_Os04g55920	OsTIFY3	-0.330258	0.307	0.288	1	Fiber	48 hpi
LOC_Os04g55920	OsTIFY3	1.58739	0.391	0.128	0	Mesophyll	24 hpi
LOC_Os04g55920	OsTIFY3	-1.04518	0.232	0.466	2.43223e-30	Fiber	12 hpi
LOC_Os04g55920	OsTIFY3	0.892353	0.442	0.251	1	Guard cell	48 hpi
LOC_Os04g55920	OsTIFY3	1.18719	0.375	0.182	5.43385e-06	Procambium	24 hpi
LOC_Os04g55920	OsTIFY3	1.49601	0.352	0.125	1	Large parenchyma	24 hpi
LOC_Os04g55920	OsTIFY3	0.158489	0.281	0.202	0.00559366	Xylem	48 hpi
LOC_Os04g55920	OsTIFY3	-1.00151	0.301	0.537	1.09958e-09	Procambium	12 hpi
LOC_Os04g55920	OsTIFY3	0.533429	0.422	0.286	1	Large parenchyma	48 hpi
LOC_Os04g55920	OsTIFY3	-1.09888	0.282	0.483	5.17605e-11	Phloem	12 hpi
LOC_Os04g55920	OsTIFY3	2.45133	0.421	0.111	1.66859e-62	Xylem	24 hpi
LOC_Os04g55920	OsTIFY3	0.19222	0.29	0.221	1	Phloem	48 hpi
LOC_Os04g55920	OsTIFY3	0.110962	0.336	0.259	1	Epidermis	48 hpi
LOC_Os04g55920	OsTIFY3	-0.900626	0.315	0.648	0.392972	Large parenchyma	12 hpi
LOC_Os04g55920	OsTIFY3	-0.50225	0.406	0.608	1	Guard cell	12 hpi
LOC_Os04g55920	OsTIFY3	0.423311	0.348	0.215	3.43027e-13	Mestome sheath	48 hpi
LOC_Os07g42370	OsJAZ6	0.298176	0.423	0.451	1	Procambium	12 hpi
LOC_Os07g42370	OsJAZ6	2.62205	0.581	0.142	1.78533e-73	Epidermis	24 hpi
LOC_Os07g42370	OsJAZ6	-0.339585	0.258	0.38	1	Large parenchyma	12 hpi
LOC_Os07g42370	OsJAZ6	0.146182	0.391	0.317	1	Procambium	48 hpi
LOC_Os07g42370	OsJAZ6	2.84304	0.665	0.155	1.00521e-146	Xylem	24 hpi
LOC_Os07g42370	OsJAZ6	2.35705	0.704	0.208	5.3569e-31	Mestome sheath	24 hpi
LOC_Os07g42370	OsJAZ6	0.101285	0.403	0.448	1	Mestome sheath	12 hpi
LOC_Os07g42370	OsJAZ6	2.46024	0.692	0.199	1.85435e-111	Fiber	24 hpi
LOC_Os07g42370	OsJAZ6	-1.53049	0.214	0.398	1.09837e-20	Phloem	48 hpi
LOC_Os07g42370	OsJAZ6	-1.77376	0.232	0.445	6.19586e-66	Fiber	48 hpi
LOC_Os07g42370	OsJAZ6	2.00041	0.609	0.16	3.63499e-09	Guard cell	24 hpi
LOC_Os07g42370	OsJAZ6	-0.909704	0.322	0.412	1.71157e-13	Mestome sheath	48 hpi
LOC_Os07g42370	OsJAZ6	-1.39235	0.226	0.388	3.17712e-44	Xylem	48 hpi
LOC_Os07g42370	OsJAZ6	2.52464	0.627	0.162	4.87144e-42	Procambium	24 hpi
LOC_Os07g42370	OsJAZ6	2.64517	0.622	0.163	2.97721e-65	Phloem	24 hpi
LOC_Os07g42370	OsJAZ6	-0.605022	0.22	0.377	5.78832e-12	Xylem	12 hpi
LOC_Os07g42370	OsJAZ6	-0.507728	0.224	0.344	3.65319e-05	Fiber	12 hpi
LOC_Os07g42370	OsJAZ6	-0.805037	0.256	0.423	1.03504e-05	Phloem	12 hpi
LOC_Os07g42370	OsJAZ6	-0.99796	0.276	0.425	1	Guard cell	12 hpi
LOC_Os07g42370	OsJAZ6	-0.244298	0.252	0.357	1	Epidermis	12 hpi
LOC_Os07g42370	OsJAZ6	-1.69462	0.222	0.479	1.94831e-05	Large parenchyma	48 hpi
LOC_Os07g42370	OsJAZ6	2.26853	0.603	0.161	0	Mesophyll	24 hpi
LOC_Os07g42370	OsJAZ6	2.4008	0.605	0.152	6.44023e-09	Large parenchyma	24 hpi
LOC_Os07g42370	OsJAZ6	-1.20598	0.253	0.385	5.59634e-224	Mesophyll	48 hpi
LOC_Os07g42370	OsJAZ6	-0.443519	0.312	0.349	1	Guard cell	48 hpi
LOC_Os07g42370	OsJAZ6	-1.13604	0.226	0.325	1.59531e-12	Epidermis	48 hpi
LOC_Os07g42370	OsJAZ6	-0.542905	0.312	0.462	5.97705e-112	Mesophyll	12 hpi
LOC_Os03g08320	OsJAZ2	5.03307	0.202	0.007	1.15979e-39	Fiber	24 hpi
LOC_Os03g08320	OsJAZ2	0.539451	0.003	0	1	Epidermis	12 hpi
LOC_Os03g08320	OsJAZ2	1.77396	0.078	0.05	1	Guard cell	12 hpi
LOC_Os03g08320	OsJAZ2	1.14756	0.003	0	1	Mestome sheath	12 hpi
LOC_Os03g08320	OsJAZ2	5.38189	0.103	0.002	6.78855e-16	Epidermis	24 hpi
LOC_Os03g08320	OsJAZ2	4.72009	0.07	0	1	Guard cell	24 hpi
LOC_Os03g08320	OsJAZ2	-5.70002	0.002	0.089	2.92179e-34	Epidermis	48 hpi
LOC_Os03g08320	OsJAZ2	0	0	0	1	Large parenchyma	12 hpi
LOC_Os03g08320	OsJAZ2	4.36177	0.04	0	0.000442954	Phloem	24 hpi
LOC_Os03g08320	OsJAZ2	0.511329	0.002	0.001	1	Mesophyll	12 hpi
LOC_Os03g08320	OsJAZ2	4.51889	0.033	0	1	Mestome sheath	24 hpi
LOC_Os03g08320	OsJAZ2	4.58179	0.049	0	1	Large parenchyma	24 hpi
LOC_Os03g08320	OsJAZ2	3.10977	0.027	0.001	2.7722e-74	Mesophyll	24 hpi
LOC_Os03g08320	OsJAZ2	-2.68405	0.004	0.031	1.81785e-87	Mesophyll	48 hpi
LOC_Os03g08320	OsJAZ2	-0.00728176	0.004	0.005	1	Fiber	12 hpi
LOC_Os03g08320	OsJAZ2	0.820461	0.044	0.034	1	Procambium	48 hpi
LOC_Os03g08320	OsJAZ2	0.175993	0.001	0.001	1	Xylem	12 hpi
LOC_Os03g08320	OsJAZ2	5.03506	0.054	0	1	Procambium	24 hpi
LOC_Os03g08320	OsJAZ2	-1.89609	0.013	0.066	1	Large parenchyma	48 hpi
LOC_Os03g08320	OsJAZ2	-2.00067	0.03	0.072	1	Guard cell	48 hpi
LOC_Os03g08320	OsJAZ2	-3.23025	0.005	0.042	0.000380475	Phloem	48 hpi
LOC_Os03g08320	OsJAZ2	-1.30647	0.014	0.033	1	Mestome sheath	48 hpi
LOC_Os03g08320	OsJAZ2	-4.34319	0.014	0.205	3.96478e-93	Fiber	48 hpi
LOC_Os03g08320	OsJAZ2	0.399971	0.003	0.002	1	Phloem	12 hpi
LOC_Os03g08320	OsJAZ2	-3.20884	0.006	0.045	8.16706e-16	Xylem	48 hpi
LOC_Os03g08320	OsJAZ2	1.47542	0.007	0	1	Procambium	12 hpi
LOC_Os03g08320	OsJAZ2	5.18324	0.046	0	5.83254e-08	Xylem	24 hpi
LOC_Os09g26780	OsJAZ7	1.74816	0.006	0	1	Mestome sheath	12 hpi
LOC_Os09g26780	OsJAZ7	-1.74584	0.002	0.017	1	Fiber	12 hpi
LOC_Os09g26780	OsJAZ7	1.46996	0.031	0.013	1	Phloem	24 hpi
LOC_Os09g26780	OsJAZ7	0.0646233	0.093	0.089	1	Large parenchyma	24 hpi
LOC_Os09g26780	OsJAZ7	3.06607	0.078	0.012	1	Guard cell	24 hpi
LOC_Os09g26780	OsJAZ7	-3.74703	0.001	0.033	0.000249756	Phloem	48 hpi
LOC_Os09g26780	OsJAZ7	-2.03108	0.003	0.041	0.000814285	Epidermis	12 hpi
LOC_Os09g26780	OsJAZ7	2.58127	0.084	0.017	1	Procambium	24 hpi
LOC_Os09g26780	OsJAZ7	3.526	0.103	0.005	0.475168	Mestome sheath	24 hpi
LOC_Os09g26780	OsJAZ7	-3.03963	0.003	0.032	8.70514e-106	Mesophyll	48 hpi
LOC_Os09g26780	OsJAZ7	-4.23088	0.005	0.083	8.25931e-28	Epidermis	48 hpi
LOC_Os09g26780	OsJAZ7	-0.325612	0.005	0.017	1	Guard cell	12 hpi
LOC_Os09g26780	OsJAZ7	1.78194	0.114	0.037	9.91987e-08	Xylem	24 hpi
LOC_Os09g26780	OsJAZ7	-2.73858	0.003	0.029	0.000570511	Xylem	12 hpi
LOC_Os09g26780	OsJAZ7	-2.10063	0.002	0.014	1	Phloem	12 hpi
LOC_Os09g26780	OsJAZ7	-2.08902	0.006	0.033	1.64551e-07	Procambium	48 hpi
LOC_Os09g26780	OsJAZ7	-3.00431	0.003	0.033	4.9364e-10	Fiber	48 hpi
LOC_Os09g26780	OsJAZ7	-6.79951	0.004	0.202	2.43306e-07	Large parenchyma	48 hpi
LOC_Os09g26780	OsJAZ7	2.08031	0.055	0.009	4.97331e-97	Mesophyll	24 hpi
LOC_Os09g26780	OsJAZ7	1.9247	0.031	0.007	1	Fiber	24 hpi
LOC_Os09g26780	OsJAZ7	-1.08325	0.006	0.018	1.172e-12	Mesophyll	12 hpi
LOC_Os09g26780	OsJAZ7	-2.96653	0	0.026	1	Guard cell	48 hpi
LOC_Os09g26780	OsJAZ7	-1.42938	0.018	0.037	1	Procambium	12 hpi
LOC_Os09g26780	OsJAZ7	-5.64815	0	0.085	1	Large parenchyma	12 hpi
LOC_Os09g26780	OsJAZ7	-3.32458	0.008	0.054	6.51607e-09	Mestome sheath	48 hpi
LOC_Os09g26780	OsJAZ7	0.67742	0.09	0.051	1	Epidermis	24 hpi
LOC_Os09g26780	OsJAZ7	-4.70346	0.001	0.062	1.21642e-35	Xylem	48 hpi
LOC_Os08g39840	OsLOX9	1.43207	0.206	0.066	6.71748e-27	Epidermis	48 hpi
LOC_Os08g39840	OsLOX9	1.52398	0.02	0.005	1	Fiber	12 hpi
LOC_Os08g39840	OsLOX9	5.33365	0.296	0.006	2.6867e-65	Fiber	24 hpi
LOC_Os08g39840	OsLOX9	5.17814	0.328	0.008	4.98155e-84	Xylem	24 hpi
LOC_Os08g39840	OsLOX9	5.04571	0.402	0.012	0	Mesophyll	24 hpi
LOC_Os08g39840	OsLOX9	2.38356	0.229	0.042	0.0414166	Mestome sheath	12 hpi
LOC_Os08g39840	OsLOX9	3.19791	0.031	0.006	1	Guard cell	12 hpi
LOC_Os08g39840	OsLOX9	3.73233	0.034	0	1	Large parenchyma	12 hpi
LOC_Os08g39840	OsLOX9	1.82915	0.535	0.149	5.94666e-165	Mestome sheath	48 hpi
LOC_Os08g39840	OsLOX9	1.24128	0.247	0.089	7.06535e-38	Xylem	48 hpi
LOC_Os08g39840	OsLOX9	1.0193	0.237	0.087	1.28343e-30	Fiber	48 hpi
LOC_Os08g39840	OsLOX9	4.08612	0.613	0.037	1.43462e-58	Procambium	24 hpi
LOC_Os08g39840	OsLOX9	1.74268	0.302	0.061	1.07839e-05	Large parenchyma	48 hpi
LOC_Os08g39840	OsLOX9	2.6527	0.027	0.003	7.00581e-54	Mesophyll	12 hpi
LOC_Os08g39840	OsLOX9	4.07148	0.358	0.036	1.25841e-05	Large parenchyma	24 hpi
LOC_Os08g39840	OsLOX9	3.18211	0.027	0.001	0.110737	Epidermis	12 hpi
LOC_Os08g39840	OsLOX9	5.38856	0.224	0.015	3.16926e-13	Procambium	12 hpi
LOC_Os08g39840	OsLOX9	1.10808	0.304	0.107	0	Mesophyll	48 hpi
LOC_Os08g39840	OsLOX9	5.38414	0.314	0.007	6.80706e-55	Phloem	24 hpi
LOC_Os08g39840	OsLOX9	5.09107	0.226	0.006	3.52658e-40	Epidermis	24 hpi
LOC_Os08g39840	OsLOX9	7.98782	0.522	0	4.10151e-20	Guard cell	24 hpi
LOC_Os08g39840	OsLOX9	3.04382	0.562	0.094	1.57254e-26	Mestome sheath	24 hpi
LOC_Os08g39840	OsLOX9	1.296	0.335	0.097	0.000444277	Guard cell	48 hpi
LOC_Os08g39840	OsLOX9	0.793879	0.237	0.076	4.31409e-16	Phloem	48 hpi
LOC_Os08g39840	OsLOX9	2.64489	0.024	0.002	1	Phloem	12 hpi
LOC_Os08g39840	OsLOX9	2.37459	0.017	0.003	1	Xylem	12 hpi
LOC_Os08g39840	OsLOX9	0.836786	0.521	0.272	5.04038e-22	Procambium	48 hpi
LOC_Os08g39850	OsLOX8	1.65372	0.011	0.004	1	Epidermis	12 hpi
LOC_Os08g39850	OsLOX8	4.55839	0.045	0.001	6.17136e-06	Fiber	24 hpi
LOC_Os08g39850	OsLOX8	4.82435	0.056	0	1	Large parenchyma	24 hpi
LOC_Os08g39850	OsLOX8	1.93567	0.025	0.005	1	Mestome sheath	24 hpi
LOC_Os08g39850	OsLOX8	1.69646	0.012	0.004	1	Fiber	12 hpi
LOC_Os08g39850	OsLOX8	3.34716	0.167	0.021	1.0439e-06	Procambium	12 hpi
LOC_Os08g39850	OsLOX8	-2.44728	0.011	0.028	1	Large parenchyma	12 hpi
LOC_Os08g39850	OsLOX8	4.91681	0.061	0	1	Guard cell	24 hpi
LOC_Os08g39850	OsLOX8	2.44892	0.014	0	7.19714e-38	Mesophyll	24 hpi
LOC_Os08g39850	OsLOX8	0.0707328	0.098	0.07	1	Large parenchyma	48 hpi
LOC_Os08g39850	OsLOX8	2.83651	0.078	0.007	3.11366e-18	Epidermis	48 hpi
LOC_Os08g39850	OsLOX8	3.20813	0.015	0	1	Phloem	24 hpi
LOC_Os08g39850	OsLOX8	2.63911	0.01	0	1	Xylem	24 hpi
LOC_Os08g39850	OsLOX8	1.19044	0.012	0.004	3.94449e-06	Mesophyll	12 hpi
LOC_Os08g39850	OsLOX8	2.66472	0.085	0.008	1.91292e-200	Mesophyll	48 hpi
LOC_Os08g39850	OsLOX8	3.34102	0.022	0.001	1	Epidermis	24 hpi
LOC_Os08g39850	OsLOX8	2.31397	0.108	0.019	6.8001e-25	Fiber	48 hpi
LOC_Os08g39850	OsLOX8	2.31349	0.104	0.015	1	Guard cell	48 hpi
LOC_Os08g39850	OsLOX8	3.87409	0.173	0.01	5.89818e-114	Mestome sheath	48 hpi
LOC_Os08g39850	OsLOX8	0.922158	0.012	0.004	1	Phloem	12 hpi
LOC_Os08g39850	OsLOX8	2.50166	0.346	0.06	6.52321e-44	Procambium	48 hpi
LOC_Os08g39850	OsLOX8	2.97331	0.044	0.014	1	Mestome sheath	12 hpi
LOC_Os08g39850	OsLOX8	3.1801	0.125	0.014	0.000591463	Procambium	24 hpi
LOC_Os08g39850	OsLOX8	2.81093	0.071	0.008	6.44222e-08	Phloem	48 hpi
LOC_Os08g39850	OsLOX8	2.59428	0.078	0.008	3.28406e-24	Xylem	48 hpi
LOC_Os08g39850	OsLOX8	3.8246	0.031	0	1	Guard cell	12 hpi
LOC_Os08g39850	OsLOX8	1.7141	0.014	0.005	1	Xylem	12 hpi
LOC_Os06g11240	OsOPR4	0.867197	0.006	0.003	1	Procambium	48 hpi
LOC_Os06g11240	OsOPR4	0.290961	0.009	0.005	1	Epidermis	48 hpi
LOC_Os06g11240	OsOPR4	-1.27176	0.018	0.033	1	Large parenchyma	48 hpi
LOC_Os06g11240	OsOPR4	2.89965	0.032	0.002	1	Guard cell	12 hpi
LOC_Os06g11240	OsOPR4	1.39461	0.012	0.002	0.120812	Mestome sheath	48 hpi
LOC_Os06g11240	OsOPR4	0.405652	0.002	0	1	Mesophyll	12 hpi
LOC_Os06g11240	OsOPR4	4.76535	0.069	0.002	2.51468e-12	Xylem	24 hpi
LOC_Os06g11240	OsOPR4	4.4509	0.045	0	1	Large parenchyma	12 hpi
LOC_Os06g11240	OsOPR4	1.02566	0.046	0.02	0.0883087	Xylem	48 hpi
LOC_Os06g11240	OsOPR4	1.68265	0.005	0	1	Epidermis	12 hpi
LOC_Os06g11240	OsOPR4	0.00349785	0.012	0.01	1	Fiber	48 hpi
LOC_Os06g11240	OsOPR4	-2.12233	0	0.007	1	Mestome sheath	12 hpi
LOC_Os06g11240	OsOPR4	1.58506	0.004	0	1	Phloem	24 hpi
LOC_Os06g11240	OsOPR4	2.18319	0.009	0.002	1	Fiber	12 hpi
LOC_Os06g11240	OsOPR4	0.809988	0.008	0.006	1	Xylem	12 hpi
LOC_Os06g11240	OsOPR4	1.9226	0.007	0	1	Procambium	24 hpi
LOC_Os06g11240	OsOPR4	2.18282	0.021	0.003	1	Fiber	24 hpi
LOC_Os06g11240	OsOPR4	0.857865	0.005	0.004	1	Phloem	12 hpi
LOC_Os06g11240	OsOPR4	1.86142	0.01	0.001	4.63701e-21	Mesophyll	24 hpi
LOC_Os06g11240	OsOPR4	2.82149	0.013	0	1	Mestome sheath	24 hpi
LOC_Os06g11240	OsOPR4	0.744545	0.032	0.018	1	Guard cell	48 hpi
LOC_Os06g11240	OsOPR4	0	0	0	1	Procambium	12 hpi
LOC_Os06g11240	OsOPR4	1.60602	0.009	0.001	1	Epidermis	24 hpi
LOC_Os06g11240	OsOPR4	2.46276	0.049	0.006	0.0178756	Guard cell	24 hpi
LOC_Os06g11240	OsOPR4	3.46643	0.031	0	1	Large parenchyma	24 hpi
LOC_Os06g11240	OsOPR4	0.369231	0.008	0.005	1	Mesophyll	48 hpi
LOC_Os06g11240	OsOPR4	0.813927	0.011	0.005	1	Phloem	48 hpi
LOC_Os08g39840	OsLOX9	6.45765	0.35	0.003	4.82359e-65	Guard cell	24 hpi
LOC_Os08g39840	OsLOX9	2.64489	0.024	0.002	1	Phloem	12 hpi
LOC_Os08g39840	OsLOX9	1.0193	0.237	0.087	1.28343e-30	Fiber	48 hpi
LOC_Os08g39840	OsLOX9	5.09107	0.226	0.006	3.52658e-40	Epidermis	24 hpi
LOC_Os08g39840	OsLOX9	1.82915	0.535	0.149	5.94666e-165	Mestome sheath	48 hpi
LOC_Os08g39840	OsLOX9	2.6527	0.027	0.003	7.00581e-54	Mesophyll	12 hpi
LOC_Os08g39840	OsLOX9	0.793879	0.237	0.076	4.31409e-16	Phloem	48 hpi
LOC_Os08g39840	OsLOX9	3.04382	0.562	0.094	1.57254e-26	Mestome sheath	24 hpi
LOC_Os08g39840	OsLOX9	1.10808	0.304	0.107	0	Mesophyll	48 hpi
LOC_Os08g39840	OsLOX9	1.74268	0.302	0.061	1.07839e-05	Large parenchyma	48 hpi
LOC_Os08g39840	OsLOX9	1.24128	0.247	0.089	7.06535e-38	Xylem	48 hpi
LOC_Os08g39840	OsLOX9	2.3717	0.021	0.004	1	Guard cell	12 hpi
LOC_Os08g39840	OsLOX9	1.66336	0.245	0.063	2.01501e-29	Guard cell	48 hpi
LOC_Os08g39840	OsLOX9	1.43207	0.206	0.066	6.71748e-27	Epidermis	48 hpi
LOC_Os08g39840	OsLOX9	3.18211	0.027	0.001	0.110737	Epidermis	12 hpi
LOC_Os08g39840	OsLOX9	5.38414	0.314	0.007	6.80706e-55	Phloem	24 hpi
LOC_Os08g39840	OsLOX9	4.07148	0.358	0.036	1.25841e-05	Large parenchyma	24 hpi
LOC_Os08g39840	OsLOX9	2.38356	0.229	0.042	0.0414166	Mestome sheath	12 hpi
LOC_Os08g39840	OsLOX9	4.08612	0.613	0.037	1.43462e-58	Procambium	24 hpi
LOC_Os08g39840	OsLOX9	5.17814	0.328	0.008	4.98155e-84	Xylem	24 hpi
LOC_Os08g39840	OsLOX9	5.38856	0.224	0.015	3.16926e-13	Procambium	12 hpi
LOC_Os08g39840	OsLOX9	0.836786	0.521	0.272	5.04038e-22	Procambium	48 hpi
LOC_Os08g39840	OsLOX9	2.37459	0.017	0.003	1	Xylem	12 hpi
LOC_Os08g39840	OsLOX9	5.33365	0.296	0.006	2.6867e-65	Fiber	24 hpi
LOC_Os08g39840	OsLOX9	1.52398	0.02	0.005	1	Fiber	12 hpi
LOC_Os08g39840	OsLOX9	5.04571	0.402	0.012	0	Mesophyll	24 hpi
LOC_Os08g39840	OsLOX9	3.73233	0.034	0	1	Large parenchyma	12 hpi
LOC_Os08g39850	OsLOX8	2.50166	0.346	0.06	6.52321e-44	Procambium	48 hpi
LOC_Os08g39850	OsLOX8	4.55839	0.045	0.001	6.17136e-06	Fiber	24 hpi
LOC_Os08g39850	OsLOX8	3.1801	0.125	0.014	0.000591463	Procambium	24 hpi
LOC_Os08g39850	OsLOX8	1.19044	0.012	0.004	3.94449e-06	Mesophyll	12 hpi
LOC_Os08g39850	OsLOX8	4.13711	0.032	0	0.0204987	Guard cell	24 hpi
LOC_Os08g39850	OsLOX8	2.66472	0.085	0.008	1.91292e-200	Mesophyll	48 hpi
LOC_Os08g39850	OsLOX8	4.82435	0.056	0	1	Large parenchyma	24 hpi
LOC_Os08g39850	OsLOX8	3.34102	0.022	0.001	1	Epidermis	24 hpi
LOC_Os08g39850	OsLOX8	2.31397	0.108	0.019	6.8001e-25	Fiber	48 hpi
LOC_Os08g39850	OsLOX8	2.81093	0.071	0.008	6.44222e-08	Phloem	48 hpi
LOC_Os08g39850	OsLOX8	2.59428	0.078	0.008	3.28406e-24	Xylem	48 hpi
LOC_Os08g39850	OsLOX8	3.20813	0.015	0	1	Phloem	24 hpi
LOC_Os08g39850	OsLOX8	2.83651	0.078	0.007	3.11366e-18	Epidermis	48 hpi
LOC_Os08g39850	OsLOX8	3.87409	0.173	0.01	5.89818e-114	Mestome sheath	48 hpi
LOC_Os08g39850	OsLOX8	0.922158	0.012	0.004	1	Phloem	12 hpi
LOC_Os08g39850	OsLOX8	2.86198	0.018	0	1	Guard cell	12 hpi
LOC_Os08g39850	OsLOX8	2.97331	0.044	0.014	1	Mestome sheath	12 hpi
LOC_Os08g39850	OsLOX8	2.63911	0.01	0	1	Xylem	24 hpi
LOC_Os08g39850	OsLOX8	1.7141	0.014	0.005	1	Xylem	12 hpi
LOC_Os08g39850	OsLOX8	-2.44728	0.011	0.028	1	Large parenchyma	12 hpi
LOC_Os08g39850	OsLOX8	2.44892	0.014	0	7.19714e-38	Mesophyll	24 hpi
LOC_Os08g39850	OsLOX8	2.66009	0.086	0.007	1.80963e-15	Guard cell	48 hpi
LOC_Os08g39850	OsLOX8	1.93567	0.025	0.005	1	Mestome sheath	24 hpi
LOC_Os08g39850	OsLOX8	1.65372	0.011	0.004	1	Epidermis	12 hpi
LOC_Os08g39850	OsLOX8	3.34716	0.167	0.021	1.0439e-06	Procambium	12 hpi
LOC_Os08g39850	OsLOX8	0.0707328	0.098	0.07	1	Large parenchyma	48 hpi
LOC_Os08g39850	OsLOX8	1.69646	0.012	0.004	1	Fiber	12 hpi
