# Supplementary material for: Single‐Cell and Spatial Transcriptomics Reveals a Stereoscopic Response of Rice Leaf Cells to Magnaporthe oryzae Infection
Source: Adv Sci (Weinh). 2025 Mar 24;12(19):2416846. doi: 10.1002/advs.202416846 (PMC12097076; doi:10.1002/advs.202416846)
Supplement: Supplementary file 9 — Supplemental Table 5 [file ADVS-12-2416846-s010.xlsx]

## Sheet: Supplementary Table 5a
Supplementary Table 5a Top 2000 genes were used to construct trajectory of epidermal cells. These genes were screened in procambium cells at 0, 24, and 48 hpi during M. oryzae treated.
ID	q val
LOC-Os01g04800	0
LOC-Os01g08700	0
LOC-Os01g10400	0
LOC-Os01g18630	0
LOC-Os01g50622	0
LOC-Os01g51410	0
LOC-Os01g60830	0
LOC-Os02g44870	0
LOC-Os03g12670	0
LOC-Os03g12990	0
LOC-Os03g18130	0
LOC-Os03g45280	0
LOC-Os03g46770	0
LOC-Os03g47610	0
LOC-Os03g52170	0
LOC-Os04g18090	0
LOC-Os04g34290	0
LOC-Os04g34600	0
LOC-Os04g40990	0
LOC-Os04g41229	0
LOC-Os04g57880	0
LOC-Os04g58710	0
LOC-Os04g59200	0
LOC-Os04g59440	0
LOC-Os05g03900	0
LOC-Os05g30350	0
LOC-Os05g31140	0
LOC-Os06g04020	0
LOC-Os06g21210	0
LOC-Os06g21380	0
LOC-Os06g49640	0
LOC-Os06g51220	0
LOC-Os07g03730	0
LOC-Os07g06660	0
LOC-Os07g15460	0
LOC-Os07g34570	0
LOC-Os07g43560	0
LOC-Os07g43570	0
LOC-Os08g01380	0
LOC-Os08g06110	0
LOC-Os08g10310	0
LOC-Os08g13440	0
LOC-Os08g36860	0
LOC-Os09g04790	0
LOC-Os09g17740	0
LOC-Os09g36930	0
LOC-Os10g18340	0
LOC-Os10g18370	0
LOC-Os10g26940	0
LOC-Os10g37340	0
LOC-Os11g07020	0
LOC-Os11g06720	0
LOC-Os11g10320	0
LOC-Os11g15040	0
LOC-Os11g29720	0
LOC-Os11g39020	0
LOC-Os12g08810	0
LOC-Os12g12560	0
LOC-Os12g39630	0
LOC-Os01g60770	0
LOC-Os04g34320	2.1788294981599e-321
LOC-Os02g08140	4.28354914944361e-321
LOC-Os08g10020	1.47528001848196e-320
LOC-Os05g41550	1.80752006325014e-314
LOC-Os03g15920	1.06351360184301e-312
LOC-Os07g44330	1.23347246342559e-308
LOC-Os12g02330	2.05405398380679e-307
LOC-Os07g08150	7.40519193256643e-307
LOC-Os06g05630	1.07518794627354e-304
LOC-Os01g72370	5.72785519972738e-304
LOC-Os07g05360	1.08438245297304e-291
LOC-Os03g08580	8.60154666532469e-291
LOC-Os11g47970	3.34140203531837e-288
LOC-Os12g13340	1.38611234416852e-285
LOC-Os02g39360	2.43314695187131e-278
LOC-Os07g05480	3.22184328232631e-278
LOC-Os05g33630	1.6575941759273e-277
LOC-Os03g59320	6.9488777985321e-276
LOC-Os03g22050	3.8083784977095e-275
LOC-Os01g62060	1.41469036526915e-270
LOC-Os09g37910	6.18851061700568e-270
LOC-Os01g45914	1.13132451556258e-267
LOC-Os10g35030	5.91391533432915e-266
LOC-Os01g70310	7.9728004111848e-266
LOC-Os10g28360	4.24902689953934e-265
LOC-Os01g01340	3.00630894251126e-262
LOC-Os03g14590	4.85644041407622e-262
LOC-Os02g57280	8.69817565044009e-257
LOC-Os07g43810	3.15739564032394e-253
LOC-Os05g51150	6.70579865137131e-251
LOC-Os03g54000	1.37288484676623e-248
LOC-Os04g38600	2.98970210894661e-247
LOC-Os03g38730	3.30011844577163e-243
LOC-Os03g05270	7.34414052221002e-242
LOC-Os03g26530	1.08760235922451e-241
LOC-Os01g14410	4.01180525015961e-239
LOC-Os03g03910	8.95937400096947e-237
LOC-Os07g44180	4.82724256428925e-235
LOC-Os01g08440	5.79545774192805e-235
LOC-Os08g37670	1.15154940882127e-234
LOC-Os07g08160	1.06630438172991e-229
LOC-Os01g28450	1.31806067195012e-229
LOC-Os03g52840	1.73849935443678e-229
LOC-Os08g04450	3.48575283902825e-229
LOC-Os05g07940	1.05841369191566e-225
LOC-Os02g14440	2.27806619498412e-225
LOC-Os08g34210	5.75538174515072e-225
LOC-Os02g07930	2.19848594522187e-223
LOC-Os03g37810	6.93221380738378e-223
LOC-Os05g39990	5.56284408642325e-222
LOC-Os02g38210	5.87298495669935e-222
LOC-Os05g33570	5.9528548717131e-221
LOC-Os03g61800	2.16884150230682e-219
LOC-Os01g42090	5.25512805185861e-218
LOC-Os02g04510	6.55551265919635e-216
LOC-Os09g36220	7.79193089334099e-214
LOC-Os06g40080	1.02349322190465e-212
LOC-Os01g42190	5.08841488048702e-212
LOC-Os01g64120	3.31644191187677e-211
LOC-Os04g43070	5.48597778731645e-208
LOC-Os12g44310	7.01726657359402e-208
LOC-Os09g28910	3.42068988805071e-203
LOC-Os03g49720	4.21330063425972e-203
LOC-Os12g36880	1.03458519683102e-202
LOC-Os04g56240	1.43694185624514e-202
LOC-Os03g58850	1.50023201861393e-202
LOC-Os10g10130	1.6185453803921e-202
LOC-Os02g07160	8.00146487209358e-202
LOC-Os12g02310	1.10237763986239e-200
LOC-Os06g21140	2.00759793879848e-198
LOC-Os01g49310	3.11533663248905e-198
LOC-Os11g02400	1.17648506022963e-197
LOC-Os01g19740	5.89571504252133e-194
LOC-Os12g43380	9.53342379391681e-194
LOC-Os03g27019	3.41010382294383e-193
LOC-Os01g68480	1.35562987286885e-192
LOC-Os01g71624	1.64364469950528e-191
LOC-Os03g38950	3.56296437099553e-191
LOC-Os06g50870	9.07974526587065e-190
LOC-Os03g29190	1.18550656454988e-189
LOC-Os12g08130	1.37186562187385e-188
LOC-Os06g09900	1.83465341757541e-188
LOC-Os09g39560	1.03502572392039e-187
LOC-Os03g50870	1.25898695686065e-187
LOC-Os06g44160	1.9692853924541e-185
LOC-Os02g53400	2.80953236810083e-184
LOC-Os09g26420	4.53083493737025e-184
LOC-Os02g47980	1.84070641019482e-183
LOC-Os02g39160	2.3990431656268e-181
LOC-Os05g01530	1.88797577896314e-179
LOC-Os05g24650	5.51237910311622e-178
LOC-Os03g04100	8.33213005249943e-176
LOC-Os08g02210	2.86344513294141e-175
LOC-Os12g08760	6.51681751084422e-173
LOC-Os02g47560	6.74460629702126e-173
LOC-Os12g31000	1.59707809378907e-172
LOC-Os02g30320	8.12104344712094e-172
LOC-Os02g57160	8.67827525933112e-172
LOC-Os06g04030	2.69660855938996e-171
LOC-Os03g39610	6.83543117977043e-171
LOC-Os11g42790	8.75178774914421e-171
LOC-Os02g57260	2.40524822738788e-170
LOC-Os11g34870	5.11544555050238e-170
LOC-Os03g12890	9.76439656030962e-169
LOC-Os12g08770	1.18172712666635e-167
LOC-Os07g31884	4.13701459077638e-167
LOC-Os10g40934	4.29650981490104e-167
LOC-Os04g41560	8.55594962790597e-167
LOC-Os03g43440	4.52407186934941e-166
LOC-Os04g54430	6.52151427803503e-166
LOC-Os11g13850	1.01156089742294e-165
LOC-Os01g22249	1.19205258110642e-165
LOC-Os05g47540	2.20422652531585e-165
LOC-Os11g12530	6.65284591826422e-163
LOC-Os06g08670	7.47991227798623e-163
LOC-Os03g12910	1.22359755331326e-162
LOC-Os05g04830	3.22533159469612e-161
LOC-Os04g31120	8.51248877180907e-161
LOC-Os10g41400	2.57558123357755e-160
LOC-Os01g13390	3.30007966897522e-160
LOC-Os03g61090	4.15467164171225e-160
LOC-Os12g18410	1.94618244425758e-159
LOC-Os07g48450	1.66095378939418e-158
LOC-Os01g65110	9.42219153727828e-158
LOC-Os04g02900	1.73068849963745e-157
LOC-Os03g08360	1.09404223077512e-156
LOC-Os02g47020	3.85367576675001e-156
LOC-Os10g39150	1.8853458692919e-155
LOC-Os01g04590	2.18869486998936e-155
LOC-Os08g36480	9.63592438783667e-154
LOC-Os09g30340	4.05197223975597e-153
LOC-Os12g32760	1.25146090404309e-152
LOC-Os06g39690	1.52953825160247e-152
LOC-Os02g54980	1.52575538475366e-151
LOC-Os06g51029	5.43120384267662e-151
LOC-Os01g68770	3.48715670749139e-150
LOC-Os02g31080	3.86207726056873e-150
LOC-Os12g10740	3.08351459861298e-149
LOC-Os07g30670	4.90667203708443e-149
LOC-Os01g03340	1.89889066406924e-148
LOC-Os10g38910	5.32610072728001e-148
LOC-Os05g51420	3.81266767378837e-147
LOC-Os03g63950	1.28085165683588e-146
LOC-Os02g13190	4.14866828994409e-146
LOC-Os05g50550	4.8358447031524e-146
LOC-Os03g51960	7.2293535006576e-142
LOC-Os07g01020	3.53077997548332e-141
LOC-Os07g48020	5.36296894505253e-141
LOC-Os03g17600	1.00184899981945e-140
LOC-Os04g59150	1.97813058491437e-139
LOC-Os03g09220	2.19738005085538e-139
LOC-Os05g07870	5.80173470246444e-139
LOC-Os01g09540	7.30326201742575e-139
LOC-Os01g02370	1.03074292009026e-138
LOC-Os01g68790	2.55193410447904e-138
LOC-Os07g46330	8.26415441459401e-138
LOC-Os01g74020	1.2832272790317e-136
LOC-Os04g33190	2.14193452385271e-136
LOC-Os05g14240	3.20108840482856e-136
LOC-Os06g28050	6.47553487155741e-136
LOC-Os03g60080	9.81320472932247e-136
LOC-Os05g50930	4.18629581029139e-135
LOC-Os07g07540	1.05512853710563e-133
LOC-Os10g40720	1.44889762890544e-133
LOC-Os03g44380	3.20211231320805e-133
LOC-Os04g49350	6.92585383158637e-133
LOC-Os10g11889	1.57246452026548e-132
LOC-Os03g56930	2.3300861332526e-132
LOC-Os08g32930	3.18020458910495e-132
LOC-Os03g49630	3.56278744662408e-132
LOC-Os01g47630	1.73015118153339e-130
LOC-Os06g43140	1.83559671149012e-130
LOC-Os04g43390	2.07479277178053e-130
LOC-Os02g44980	6.92935917821948e-130
LOC-Os05g47560	4.06200270631196e-128
LOC-Os01g03040	4.34084561314144e-128
LOC-Os11g10310	5.4662218875752e-128
LOC-Os08g27720	6.6335739440317e-128
LOC-Os02g47620	8.09823415875007e-128
LOC-Os01g66120	3.96377850899352e-127
LOC-Os01g63990	4.01343716806081e-127
LOC-Os06g41450	1.01605173153217e-126
LOC-Os05g37520	2.00662447615661e-126
LOC-Os02g52260	4.53674085608197e-125
LOC-Os02g43500	2.22833995876475e-124
LOC-Os09g18360	3.83424603964635e-124
LOC-Os08g37370	6.71857544998391e-124
LOC-Os03g18870	2.20226017464127e-123
LOC-Os03g43720	2.90647796381802e-123
LOC-Os02g54150	9.66451951132933e-123
LOC-Os04g41340	1.19151013481881e-122
LOC-Os01g41240	2.19780905407617e-122
LOC-Os09g38090	2.57800169281279e-122
LOC-Os02g04710	2.69140144351066e-122
LOC-Os06g27760	4.62854601442575e-122
LOC-Os05g49060	1.24665653381843e-121
LOC-Os04g58280	2.2985629741354e-121
LOC-Os02g39710	3.88164587323233e-121
LOC-Os02g03960	3.38276944533424e-120
LOC-Os02g32520	4.05989823921085e-120
LOC-Os11g10990	5.44487193081983e-120
LOC-Os10g02380	1.15972691273615e-118
LOC-Os01g61680	1.15984910501676e-118
LOC-Os03g06139	2.1577334403066e-118
LOC-Os08g03430	2.59688168428125e-117
LOC-Os01g25820	6.11779908562358e-117
LOC-Os07g02460	6.44417955927411e-117
LOC-Os03g55776	2.40931948830432e-116
LOC-Os03g55240	5.47868746962146e-115
LOC-Os03g21000	1.10020375621283e-114
LOC-Os03g59180	1.28985050940314e-114
LOC-Os12g08830	1.79012872536843e-114
LOC-Os07g36190	3.05353329545336e-114
LOC-Os01g45640	8.75296415066385e-114
LOC-Os01g53090	9.69073410013852e-114
LOC-Os03g18150	1.10044433146797e-113
LOC-Os07g08710	1.5028138704029e-113
LOC-Os07g07040	1.90892715729135e-112
LOC-Os01g10110	2.15975228065984e-112
LOC-Os01g37040	4.51563574025327e-112
LOC-Os08g42700	9.74799309852489e-112
LOC-Os01g06876	3.59859900282533e-111
LOC-Os11g47809	7.48574568679282e-111
LOC-Os03g22790	1.63407821922844e-110
LOC-Os10g22860	1.71169110833673e-110
LOC-Os03g03670	3.63257574279067e-110
LOC-Os09g27030	4.74129817187548e-110
LOC-Os07g35810	8.03833601172485e-110
LOC-Os01g64310	1.00583732396734e-109
LOC-Os10g28200	1.41200278282978e-108
LOC-Os07g46670	2.798332365724e-108
LOC-Os04g54590	3.22642246486571e-108
LOC-Os03g28300	1.70155487659038e-107
LOC-Os05g27780	2.03891213308847e-107
LOC-Os07g37550	2.48294135578534e-107
LOC-Os05g50840	2.0527989820717e-106
LOC-Os12g43600	2.58392899130088e-106
LOC-Os06g28194	3.63832056659605e-106
LOC-Os09g19160	5.94289748804041e-106
LOC-Os07g05000	1.00204950386446e-105
LOC-Os03g09250	1.76446826069647e-105
LOC-Os03g07300	4.04882471583163e-105
LOC-Os02g42290	8.44629253486658e-105
LOC-Os03g04770	1.36881488586803e-104
LOC-Os04g45140	1.42668123823781e-104
LOC-Os05g39770	1.80372923713947e-104
LOC-Os03g01750	3.03754551595597e-104
LOC-Os07g46852	1.29907990074377e-103
LOC-Os06g09540	2.57019064283794e-103
LOC-Os11g05770	2.12605440999248e-102
LOC-Os11g34460	2.54876975570622e-102
LOC-Os05g04610	3.36190377074389e-102
LOC-Os05g41030	9.22698017358632e-102
LOC-Os07g49460	9.37582471569251e-102
LOC-Os01g16170	1.64190095169932e-101
LOC-Os05g05600	1.66469356669932e-101
LOC-Os08g39140	2.30404164258369e-101
LOC-Os02g40510	2.36271413383341e-101
LOC-Os01g65169	2.45755870390424e-101
LOC-Os12g07210	5.37271049101684e-101
LOC-Os09g38020	7.36518914966888e-101
LOC-Os07g11739	1.20977935330123e-100
LOC-Os02g10520	1.58262335041032e-100
LOC-Os04g29550	6.29637486191006e-100
LOC-Os10g25060	1.06922397981641e-99
LOC-Os12g08260	1.94006906087586e-99
LOC-Os04g57310	2.2781371286563e-99
LOC-Os01g66890	4.9818064582382e-99
LOC-Os11g11000	8.66241627088903e-99
LOC-Os04g33060	1.2207654755546e-98
LOC-Os05g46520	1.86178996013112e-98
LOC-Os11g44810	3.90037925743629e-98
LOC-Os01g62840	6.01877581850916e-98
LOC-Os08g27840	6.64182613063419e-98
LOC-Os01g73200	8.93046038465173e-98
LOC-Os01g46720	2.9787344772e-97
LOC-Os03g09880	1.43068255560756e-96
LOC-Os08g33540	1.74557067028036e-95
LOC-Os01g10580	1.96817190641229e-95
LOC-Os12g42220	2.19983127017601e-95
LOC-Os03g36750	4.70056633239387e-95
LOC-Os11g09280	5.57632557995976e-95
LOC-Os05g07860	7.46388867148247e-95
LOC-Os12g36830	1.317896781875e-94
LOC-Os07g46460	1.90722835414706e-94
LOC-Os06g02028	2.46154861112972e-94
LOC-Os01g11240	3.19368235078274e-94
LOC-Os03g07960	7.60161882781606e-94
LOC-Os01g61400	7.87250617009664e-94
LOC-Os01g50460	1.04381196117644e-93
LOC-Os02g32980	1.86387345469252e-93
LOC-Os03g22270	2.02015871933955e-93
LOC-Os01g46169	2.41646043478952e-93
LOC-Os09g15670	4.7568192339228e-93
LOC-Os08g42590	1.45649448636045e-92
LOC-Os04g42250	3.26095078662852e-92
LOC-Os11g01530	1.58051589250614e-91
LOC-Os03g31679	2.55178110480914e-91
LOC-Os06g02040	1.22748188030361e-90
LOC-Os09g31380	2.42237114273233e-90
LOC-Os03g49440	4.25167740664268e-90
LOC-Os01g50760	5.11635840416525e-90
LOC-Os04g55180	8.21467668237745e-90
LOC-Os06g24070	1.22255680639433e-89
LOC-Os11g36070	2.15306143056314e-89
LOC-Os01g71340	2.23927436616651e-89
LOC-Os03g18120	2.35931634382361e-89
LOC-Os06g51260	3.22493006015729e-89
LOC-Os07g48680	4.13717108556099e-89
LOC-Os02g53350	5.77794485528034e-89
LOC-Os01g51890	7.60639026817421e-89
LOC-Os11g05700	1.01687489098487e-88
LOC-Os09g06464	1.10384227045837e-88
LOC-Os05g32970	1.67104173737611e-88
LOC-Os01g65130	1.9041073884824e-88
LOC-Os09g23084	3.0262677710498e-88
LOC-Os05g51240	5.14733617576017e-88
LOC-Os08g39694	6.00625690490124e-88
LOC-Os11g24450	6.6071793816936e-88
LOC-Os06g47970	1.36030310229553e-87
LOC-Os08g45190	1.60628801725208e-87
LOC-Os12g12090	2.12538665180089e-87
LOC-Os03g16860	7.09705321572497e-87
LOC-Os12g17600	8.80978895858281e-87
LOC-Os11g08670	1.07801939990845e-86
LOC-Os06g14050	1.08435555950648e-86
LOC-Os03g63420	1.27698708009199e-86
LOC-Os01g47340	3.36528068794377e-86
LOC-Os03g17100	3.7925136838122e-86
LOC-Os06g36560	4.48064474750518e-86
LOC-Os06g38294	5.29075527012019e-86
LOC-Os12g19470	1.28983810054657e-85
LOC-Os01g32330	1.81825312696619e-85
LOC-Os05g39580	2.17564943243009e-85
LOC-Os10g21910	3.00406198328706e-85
LOC-Os10g39410	5.43983027808987e-85
LOC-Os03g54130	1.81302471576878e-84
LOC-Os01g50080	1.82167703223203e-84
LOC-Os02g49680	2.46551423023114e-84
LOC-Os02g32610	3.0450650454709e-84
LOC-Os02g30410	3.77205679507363e-84
LOC-Os11g38260	4.43691243622607e-83
LOC-Os05g33510	7.76539655142587e-83
LOC-Os06g40120	1.10670812519409e-82
LOC-Os01g50160	2.05789415795854e-82
LOC-Os01g69840	2.51964280242691e-82
LOC-Os06g50230	8.7371799593894e-82
LOC-Os01g73910	1.06202265131206e-81
LOC-Os02g36850	1.29571173811938e-81
LOC-Os03g39760	5.21928630810077e-81
LOC-Os02g10390	7.39833315198931e-81
LOC-Os02g58310	7.44986230837083e-81
LOC-Os01g25484	7.69817393954077e-81
LOC-Os02g06640	8.76618169490035e-81
LOC-Os04g52330	1.82714226925772e-80
LOC-Os01g01450	2.33410888837743e-80
LOC-Os04g25440	2.35495109574508e-80
LOC-Os01g61120	4.7223196916887e-80
LOC-Os07g46520	1.21907138376114e-79
LOC-Os08g14570	1.37356414166339e-79
LOC-Os05g32220	3.33069531789149e-79
LOC-Os03g59360	4.89122427996992e-79
LOC-Os01g71720	1.12018023077193e-78
LOC-Os02g45225	3.61370979882003e-78
LOC-Os06g01210	4.58903041421186e-78
LOC-Os09g24710	6.11046902044046e-78
LOC-Os04g52504	7.02000319206973e-78
LOC-Os12g23180	1.3708559308558e-77
LOC-Os12g33120	1.54956343586377e-77
LOC-Os01g04540	2.47624397803066e-77
LOC-Os03g53300	4.49693401614646e-77
LOC-Os04g52640	5.00381416997914e-77
LOC-Os10g01080	1.10201196359399e-76
LOC-Os04g33830	1.16391463864928e-76
LOC-Os01g49380	1.25330545714034e-76
LOC-Os10g30850	1.48135504996318e-76
LOC-Os01g17214	1.64915750515494e-76
LOC-Os01g13480	1.7023691285689e-76
LOC-Os10g42299	3.85214011705167e-76
LOC-Os01g03330	7.72600629112419e-76
LOC-Os02g58160	8.50718059912234e-76
LOC-Os08g09080	1.22261717528133e-75
LOC-Os04g52670	1.32160687026403e-75
LOC-Os03g55820	1.71901778880997e-75
LOC-Os02g10310	2.85177661843942e-75
LOC-Os11g25780	3.80936498329235e-75
LOC-Os05g28740	5.79222147777898e-75
LOC-Os06g19444	7.29195069420028e-75
LOC-Os03g61890	8.33862812007267e-75
LOC-Os07g29750	9.14705229593423e-75
LOC-Os08g10080	1.34283484105651e-74
LOC-Os10g42620	2.03578580256192e-74
LOC-Os11g05990	2.79172459654074e-74
LOC-Os03g05800	5.12527827502968e-74
LOC-Os01g64960	8.85621639791359e-74
LOC-Os04g56230	1.50542615468577e-73
LOC-Os01g16620	1.97567163247525e-73
LOC-Os01g56680	3.84155494042626e-73
LOC-Os09g35880	6.28049499487426e-73
LOC-Os10g38700	1.16301396487975e-72
LOC-Os01g65140	1.29420344902219e-72
LOC-Os04g46220	1.50733475626431e-72
LOC-Os04g56530	2.7222088508104e-72
LOC-Os05g25840	3.83819715078345e-72
LOC-Os11g07200	5.44292277421047e-72
LOC-Os06g24730	7.99050899087786e-72
LOC-Os02g39730	1.87173823610391e-71
LOC-Os03g46090	4.10162941057767e-71
LOC-Os04g37710	6.50664689932198e-71
LOC-Os04g02880	6.69616519778242e-71
LOC-Os08g43190	8.84798618970013e-71
LOC-Os10g41780	1.17107926294748e-70
LOC-Os02g26860	1.60501145980385e-70
LOC-Os07g37620	7.56681014711915e-70
LOC-Os05g07632	1.03291973256321e-69
LOC-Os02g45170	1.35867060224068e-69
LOC-Os01g04550	1.46851524411499e-69
LOC-Os03g61150	1.92760365386377e-69
LOC-Os01g46610	5.36736537741647e-69
LOC-Os02g03670	1.17217060790313e-68
LOC-Os03g50280	1.46006035935864e-68
LOC-Os06g49120	1.57191435114004e-68
LOC-Os03g52239	3.99502052170576e-68
LOC-Os10g42670	4.17447347044151e-68
LOC-Os05g47670	4.20305530535084e-68
LOC-Os04g58850	6.90931699826125e-68
LOC-Os01g50450	7.38834719273059e-68
LOC-Os02g39790	8.78517811924642e-68
LOC-Os01g45750	9.15367635853815e-68
LOC-Os09g29200	1.02324759352927e-67
LOC-Os05g05680	2.14849268564543e-67
LOC-Os01g22010	3.71220885247173e-67
LOC-Os08g09060	3.82032307452545e-67
LOC-Os03g63700	5.82573944248359e-67
LOC-Os04g51792	6.82887192921697e-67
LOC-Os03g05320	7.83649993009847e-67
LOC-Os07g22930	1.00045103636753e-66
LOC-Os11g15624	1.84744258638167e-66
LOC-Os06g02540	3.12553868657944e-66
LOC-Os02g10350	4.24585902964558e-66
LOC-Os03g50270	4.29392706696306e-66
LOC-Os03g51650	1.1207404211686e-65
LOC-Os04g20164	1.31225267864071e-65
LOC-Os01g43540	1.38174366732075e-65
LOC-Os04g56160	1.52565919591543e-65
LOC-Os05g47840	1.93322506024484e-65
LOC-Os04g51040	3.90325035948469e-65
LOC-Os02g18450	8.55000680481353e-65
LOC-Os01g08460	1.01062182991447e-64
LOC-Os05g15770	1.574761242493e-64
LOC-Os02g50900	3.05546811724428e-64
LOC-Os11g37260	4.39766896351318e-64
LOC-Os07g10420	5.50202390058278e-64
LOC-Os01g13740	6.76345280477087e-64
LOC-Os08g38960	1.17884333485362e-63
LOC-Os09g26880	2.00913681046415e-63
LOC-Os03g31730	2.24834154923254e-63
LOC-Os02g46850	2.88392152670396e-63
LOC-Os11g07916	3.04684585124404e-63
LOC-Os02g27490	3.80644904616111e-63
LOC-Os02g45930	5.03354174925595e-63
LOC-Os01g67120	8.25883351742943e-63
LOC-Os01g03110	8.79590591342475e-63
LOC-Os04g51280	1.02695316760094e-62
LOC-Os01g49470	1.11154371605042e-62
LOC-Os12g36850	1.19607829313584e-62
LOC-Os10g41100	1.8446613747787e-62
LOC-Os04g54310	1.86003522658124e-62
LOC-Os02g08100	1.89695624913225e-62
LOC-Os05g49890	2.881621940701e-62
LOC-Os10g38489	2.93981228225417e-62
LOC-Os07g34520	3.06836911789267e-62
LOC-Os05g04700	5.17860934203403e-62
LOC-Os12g37410	5.9897368077886e-62
LOC-Os03g20120	3.99702728887277e-61
LOC-Os05g45350	4.25797188939319e-61
LOC-Os01g65080	5.91135697889951e-61
LOC-Os06g05440	7.17978305316684e-61
LOC-Os03g05310	7.48310519341171e-61
LOC-Os02g33610	1.10993235961344e-60
LOC-Os07g38170	1.79048278677776e-60
LOC-Os06g29730	3.3126481758268e-60
LOC-Os01g12680	3.57370849462443e-60
LOC-Os03g19560	4.00414053436321e-60
LOC-Os11g02389	7.47308248700124e-60
LOC-Os07g42650	9.32943601841881e-60
LOC-Os04g17100	2.5289395049388e-59
LOC-Os09g09830	2.80266940071775e-59
LOC-Os03g08490	3.4309456412371e-59
LOC-Os04g57020	3.97799115489399e-59
LOC-Os07g48330	4.27544551584662e-59
LOC-Os01g42520	4.31966009640878e-59
LOC-Os08g06530	5.63874526304488e-59
LOC-Os05g08420	6.17668872819144e-59
LOC-Os03g37640	6.4443435744032e-59
LOC-Os08g15050	8.09410864172999e-59
LOC-Os11g01439	1.00714955026704e-58
LOC-Os06g07560	1.81726832825844e-58
LOC-Os02g08230	3.61605873272268e-58
LOC-Os04g44870	4.69190542425713e-58
LOC-Os08g09340	5.06584298156476e-58
LOC-Os01g50170	5.62750949564585e-58
LOC-Os01g12100	8.72940874879867e-58
LOC-Os12g01530	1.20212622069299e-57
LOC-Os03g17070	1.25059609213827e-57
LOC-Os08g25624	1.3531783928664e-57
LOC-Os07g37030	1.73862625356453e-57
LOC-Os04g48930	2.15569501036311e-57
LOC-Os03g26820	3.27802991128672e-57
LOC-Os02g33070	6.90034906880197e-57
LOC-Os02g39140	1.51192194835298e-56
LOC-Os06g06290	2.11989712025721e-56
LOC-Os09g12290	2.28451530018537e-56
LOC-Os05g47850	2.88454357123674e-56
LOC-Os02g32469	6.32530538970565e-56
LOC-Os08g37940	7.04929718097401e-56
LOC-Os10g25030	8.61361957076769e-56
LOC-Os01g52110	1.07241185876841e-55
LOC-Os04g56400	1.97129422623784e-55
LOC-Os01g36950	2.14615015249844e-55
LOC-Os07g03880	2.16838920136606e-55
LOC-Os03g23980	2.49598214935391e-55
LOC-Os11g14544	2.6032414798759e-55
LOC-Os02g49230	3.0933060074909e-55
LOC-Os05g51690	4.041535533e-55
LOC-Os02g48150	5.1148396120145e-55
LOC-Os05g49700	5.67565455491026e-55
LOC-Os06g48180	7.01689777692489e-55
LOC-Os02g33580	7.49520535978848e-55
LOC-Os03g56900	8.68946798925326e-55
LOC-Os09g38030	1.13304955432465e-54
LOC-Os02g05470	1.46440437913506e-54
LOC-Os04g55410	1.84455827111102e-54
LOC-Os06g40940	1.98196582863666e-54
LOC-Os01g18360	2.22441933406722e-54
LOC-Os08g42440	2.3726868942257e-54
LOC-Os04g49620	2.66218283606698e-54
LOC-Os09g38320	4.14670744677615e-54
LOC-Os01g01160	4.55402161908112e-54
LOC-Os12g02570	5.0517802185275e-54
LOC-Os02g01340	7.57076213753168e-54
LOC-Os08g05620	8.21419607506084e-54
LOC-Os04g42020	8.28152275304526e-54
LOC-Os06g07760	9.19140675050606e-54
LOC-Os07g35560	1.69881229979291e-53
LOC-Os10g05230	1.94112249443782e-53
LOC-Os03g16910	2.97422303122304e-53
LOC-Os01g48360	3.21258470893441e-53
LOC-Os03g59774	3.96235141317799e-53
LOC-Os05g05670	4.84996371009545e-53
LOC-Os03g18370	7.44604364955833e-53
LOC-Os09g26810	7.85437219889769e-53
LOC-Os04g45490	9.70292359694863e-53
LOC-Os08g15230	1.19497211247238e-52
LOC-Os01g43090	1.38619436884808e-52
LOC-Os03g63910	1.61740320381037e-52
LOC-Os01g62070	1.74240127105073e-52
LOC-Os04g52260	1.82734273218438e-52
LOC-Os04g53214	1.98194458530474e-52
LOC-Os03g06850	2.04568757714172e-52
LOC-Os01g07800	3.1719114424166e-52
LOC-Os04g25650	5.18176202885571e-52
LOC-Os07g34589	6.09916338529434e-52
LOC-Os03g04020	1.34956510053465e-51
LOC-Os02g55590	1.42279775468288e-51
LOC-Os11g29350	1.76826138081999e-51
LOC-Os03g49510	1.98435804687962e-51
LOC-Os01g10210	3.19371666230954e-51
LOC-Os07g01250	3.70250368168804e-51
LOC-Os01g56780	4.37388587229351e-51
LOC-Os01g65100	6.74993342598514e-51
LOC-Os10g38470	7.90907948128898e-51
LOC-Os07g43330	8.21369070782021e-51
LOC-Os04g36760	9.08408077569553e-51
LOC-Os06g45820	9.45401541037126e-51
LOC-Os01g12810	1.11280532150955e-50
LOC-Os01g25386	4.73046691978291e-50
LOC-Os11g29900	5.42686365670106e-50
LOC-Os07g01480	6.8278350231866e-50
LOC-Os12g08090	1.13762809241757e-49
LOC-Os08g29780	1.30431935692246e-49
LOC-Os11g40600	1.90443663795681e-49
LOC-Os01g14050	2.45738441277226e-49
LOC-Os01g64360	2.91829270623886e-49
LOC-Os01g63690	3.27337004024982e-49
LOC-Os12g02830	3.46101677003532e-49
LOC-Os04g21350	6.5992490959713e-49
LOC-Os10g37110	9.23565522113433e-49
LOC-Os03g64020	1.16554106233787e-48
LOC-Os11g12340	1.57220004918043e-48
LOC-Os01g69030	1.98671243018998e-48
LOC-Os06g08110	1.99065855498368e-48
LOC-Os01g57020	2.87081828703787e-48
LOC-Os02g55870	3.77302253543761e-48
LOC-Os12g03070	4.09464154885566e-48
LOC-Os07g33780	4.40100927987252e-48
LOC-Os01g11414	5.14147798928531e-48
LOC-Os07g48040	6.11211308277143e-48
LOC-Os04g46960	6.77701426726072e-48
LOC-Os06g40440	9.49255102388927e-48
LOC-Os04g42520	1.02398778776374e-47
LOC-Os04g02920	1.41066586104263e-47
LOC-Os01g52170	1.50935331998269e-47
LOC-Os06g42790	1.60131113408256e-47
LOC-Os04g59130	1.68964731053042e-47
LOC-Os03g42020	1.71343680647467e-47
LOC-Os01g74650	2.20909499235372e-47
LOC-Os02g28980	3.27818324460703e-47
LOC-Os03g18070	3.9069062365014e-47
LOC-Os03g52160	4.5564202478958e-47
LOC-Os10g40830	7.13102718250451e-47
LOC-Os06g04210	7.40761840753111e-47
LOC-Os05g43650	7.71246847532099e-47
LOC-Os08g38900	8.00999756305448e-47
LOC-Os04g16680	9.378103288832e-47
LOC-Os03g55010	1.13047612484617e-46
LOC-Os10g05130	1.56096579534294e-46
LOC-Os04g47780	1.76361732479673e-46
LOC-Os03g10880	2.14463815425693e-46
LOC-Os10g08014	2.15020069376004e-46
LOC-Os02g52990	2.7682564952238e-46
LOC-Os04g36720	2.98953657727261e-46
LOC-Os02g35090	3.30375707343226e-46
LOC-Os06g49110	3.82051079233877e-46
LOC-Os07g47350	5.66140281553089e-46
LOC-Os01g66150	6.20427978672727e-46
LOC-Os04g33080	6.2082548057931e-46
LOC-Os09g38130	7.23571129202689e-46
LOC-Os04g54070	1.04066010357494e-45
LOC-Os03g48000	1.49006308269735e-45
LOC-Os01g50616	1.75874859548911e-45
LOC-Os03g16334	2.26209842395256e-45
LOC-Os03g12700	2.32383332958536e-45
LOC-Os02g36570	2.34748683244286e-45
LOC-Os06g05420	2.56688254512387e-45
LOC-Os05g24550	2.59078408929367e-45
LOC-Os10g36550	2.71514791282399e-45
LOC-Os06g21820	2.88918012664207e-45
LOC-Os05g16930	3.93176652148291e-45
LOC-Os05g48760	7.14124249020193e-45
LOC-Os01g48300	8.32169638041525e-45
LOC-Os02g39510	9.51285399862299e-45
LOC-Os06g05860	9.83804031017755e-45
LOC-Os01g02770	9.9289277481002e-45
LOC-Os08g36310	1.03451746202255e-44
LOC-Os01g55830	1.22799896490117e-44
LOC-Os03g42130	1.44911257584508e-44
LOC-Os06g44500	2.31355637267956e-44
LOC-Os10g32680	2.43062019513355e-44
LOC-Os05g11064	3.58951072151834e-44
LOC-Os08g39840	5.12258306517978e-44
LOC-Os04g55500	5.17185105518841e-44
LOC-Os05g35470	5.51543134543596e-44
LOC-Os05g01470	5.85799767293053e-44
LOC-Os03g06580	7.09555469731561e-44
LOC-Os03g52690	8.19718834237334e-44
LOC-Os08g04430	9.0746010226188e-44
LOC-Os10g42780	1.00430165032382e-43
LOC-Os06g44170	1.26297726239445e-43
LOC-Os05g39060	1.29768833405044e-43
LOC-Os01g57420	1.60676161161351e-43
LOC-Os01g20110	1.68062039800493e-43
LOC-Os03g08070	1.75804274117055e-43
LOC-Os01g52640	1.76209986672273e-43
LOC-Os07g06800	2.65906661621512e-43
LOC-Os05g48680	2.75318851289624e-43
LOC-Os09g07660	3.16590167948813e-43
LOC-Os03g06350	3.22884007125051e-43
LOC-Os05g32820	5.47646726246306e-43
LOC-Os01g06790	6.31171175673643e-43
LOC-Os12g41715	7.14950989919461e-43
LOC-Os01g72330	7.42659244406208e-43
LOC-Os04g52460	8.36804909169732e-43
ChrSy.fgenesh.gene.86	9.10274518688405e-43
LOC-Os08g44400	9.14817813569609e-43
LOC-Os03g18740	1.22366274345873e-42
LOC-Os05g38710	1.59463034566025e-42
LOC-Os03g57340	1.88396517730184e-42
LOC-Os03g22770	1.93000428067996e-42
LOC-Os05g46460	2.06282865154289e-42
LOC-Os02g54254	2.2778996975302e-42
LOC-Os08g37490	2.99148750488526e-42
LOC-Os12g08730	3.67332831796972e-42
LOC-Os05g37930	4.15817194544003e-42
LOC-Os04g44530	4.2478303629492e-42
LOC-Os06g08720	4.40691692358656e-42
LOC-Os08g36320	4.55142394296854e-42
LOC-Os10g34480	8.00740223969856e-42
LOC-Os02g09980	1.11826220988474e-41
LOC-Os01g06010	1.3503433149587e-41
LOC-Os01g12830	1.36834287484507e-41
LOC-Os01g15900	1.91481224193162e-41
LOC-Os03g06240	2.94957558519247e-41
LOC-Os03g06840	3.01056831132201e-41
LOC-Os08g30020	3.29560256293538e-41
LOC-Os05g28520	3.63277252103846e-41
LOC-Os01g65260	3.68457008795393e-41
LOC-Os03g18550	3.86911802599803e-41
LOC-Os06g21240	4.28235854986062e-41
LOC-Os03g31026	4.72035319451263e-41
LOC-Os03g13520	6.9057913439012e-41
LOC-Os07g39470	7.70260337900799e-41
LOC-Os08g41830	7.79442808278816e-41
LOC-Os08g42400	8.50206743155919e-41
LOC-Os11g32880	1.00930653419368e-40
LOC-Os07g43290	1.09874867149767e-40
LOC-Os07g48690	1.63246575383697e-40
LOC-Os12g01449	1.78252948709408e-40
LOC-Os05g49860	2.04481129758218e-40
LOC-Os01g40094	2.29544845524571e-40
LOC-Os01g67860	2.59242937163489e-40
LOC-Os11g38580	2.64651319863331e-40
LOC-Os03g22810	2.99261123682345e-40
LOC-Os02g09510	3.26532273887884e-40
LOC-Os08g31580	3.910750500691e-40
LOC-Os04g37660	3.97220687132244e-40
LOC-Os12g40920	4.05206601602835e-40
LOC-Os03g49940	5.42490113646528e-40
LOC-Os01g43844	6.22787272765861e-40
LOC-Os02g49440	8.07375396603423e-40
LOC-Os01g40499	8.73885206871807e-40
LOC-Os02g51410	8.74298726107819e-40
LOC-Os05g25450	9.50628625062856e-40
LOC-Os03g18600	1.07586968724339e-39
LOC-Os07g48780	1.29295955555011e-39
LOC-Os06g36390	1.39305736712932e-39
LOC-Os11g05930	2.87637393527863e-39
LOC-Os05g48160	3.22305414011253e-39
LOC-Os06g03660	4.07486390427324e-39
LOC-Os01g12270	6.15354246199161e-39
LOC-Os10g35060	8.53819233446487e-39
LOC-Os12g12850	1.09031180818541e-38
LOC-Os09g11460	1.44537772423349e-38
LOC-Os02g28340	1.54290886550655e-38
LOC-Os10g35770	2.1100856189654e-38
LOC-Os01g64640	2.49779654963714e-38
LOC-Os12g24020	2.62172778270784e-38
LOC-Os04g35864	2.68545958280376e-38
LOC-Os06g14324	2.78370676120891e-38
LOC-Os04g56710	3.37040679130131e-38
LOC-Os12g40840	3.49335050161829e-38
LOC-Os06g14240	3.54140388930293e-38
LOC-Os03g24380	3.84935661882038e-38
LOC-Os06g07030	4.09595062152745e-38
LOC-Os12g06340	4.26173272971601e-38
LOC-Os06g46460	4.87591665137529e-38
LOC-Os03g10180	5.63784835273267e-38
LOC-Os03g41080	6.86118545944718e-38
LOC-Os05g41580	7.36455636352553e-38
LOC-Os12g37650	7.69531560621974e-38
LOC-Os04g30240	7.7315870892994e-38
LOC-Os06g07600	1.05546474269438e-37
LOC-Os07g05570	1.05552110129996e-37
LOC-Os01g53730	1.2265032087365e-37
LOC-Os08g44370	1.2528479783748e-37
LOC-Os02g09810	1.26413818017712e-37
LOC-Os04g58330	1.29442558164112e-37
LOC-Os02g38120	1.34494263607099e-37
LOC-Os02g51020	1.49143545817109e-37
LOC-Os03g57840	1.49792468793678e-37
LOC-Os04g02754	1.50422061241351e-37
LOC-Os12g07190	1.54653944198147e-37
LOC-Os04g58564	1.75060747811166e-37
LOC-Os12g43130	2.31121064089572e-37
LOC-Os05g33840	2.5130218481134e-37
LOC-Os10g38090	2.53119971309321e-37
LOC-Os03g29770	2.57547628484985e-37
LOC-Os07g48490	3.20097739838217e-37
LOC-Os04g48160	3.43601039442038e-37
LOC-Os01g49529	3.84879820834663e-37
LOC-Os04g49690	4.29147194930436e-37
LOC-Os09g14600	4.69348029141859e-37
LOC-Os09g33820	5.19547035726171e-37
LOC-Os01g57968	7.13304100569061e-37
LOC-Os01g70770	1.17779010265113e-36
LOC-Os05g14180	1.17833912452572e-36
LOC-Os09g27420	1.73713611634155e-36
LOC-Os02g45660	1.98771011883555e-36
LOC-Os03g48270	2.15797512163891e-36
LOC-Os12g32240	2.27533696016399e-36
LOC-Os07g29620	2.32296574705422e-36
LOC-Os04g25060	2.4006039939273e-36
LOC-Os08g41390	2.52241181949534e-36
LOC-Os08g41090	3.08159959899733e-36
LOC-Os01g61410	3.15118593177881e-36
LOC-Os03g16170	3.44415041241642e-36
LOC-Os06g29844	3.63243914333164e-36
LOC-Os10g35110	5.10468752683355e-36
LOC-Os01g24440	6.72283052351735e-36
LOC-Os01g28790	9.26972797294191e-36
LOC-Os05g04550	9.30886049322492e-36
LOC-Os06g05430	1.13643062941893e-35
LOC-Os10g36500	1.13670803497224e-35
LOC-Os03g17690	1.15038573765315e-35
LOC-Os04g36062	1.32063758071077e-35
LOC-Os03g45400	1.49086710991488e-35
LOC-Os06g30750	1.52800261050479e-35
LOC-Os03g22200	1.62124778910882e-35
LOC-Os04g53310	1.93139035150595e-35
LOC-Os01g72080	2.17430064607316e-35
LOC-Os12g42910	2.17945292883515e-35
LOC-Os05g35740	2.54315598636213e-35
LOC-Os05g04510	3.10525246088311e-35
LOC-Os07g28040	3.19288541199824e-35
LOC-Os03g13870	3.42210462114862e-35
LOC-Os01g67950	3.55196373480035e-35
LOC-Os04g41570	3.69025340623455e-35
LOC-Os05g36994	4.31350925879445e-35
LOC-Os06g05120	4.62781224382897e-35
LOC-Os10g02480	4.96501720484528e-35
LOC-Os09g33680	7.39913682244098e-35
LOC-Os05g03040	9.76627521953189e-35
LOC-Os07g32560	1.09824966636349e-34
LOC-Os04g38410	1.15002525268675e-34
LOC-Os02g27480	1.18210573845252e-34
LOC-Os08g01770	1.18210573845252e-34
LOC-Os08g04500	1.39524479426886e-34
LOC-Os02g38020	1.86845105034026e-34
LOC-Os01g59020	2.10031693644974e-34
LOC-Os01g61920	2.28345601135244e-34
LOC-Os04g34610	2.39014981370534e-34
LOC-Os01g53220	2.62285056934816e-34
LOC-Os07g40974	6.79623886211447e-34
LOC-Os09g18594	7.7174564588639e-34
LOC-Os03g05780	8.28099041715262e-34
LOC-Os02g27030	8.52976613408552e-34
LOC-Os10g40700	8.82058381663762e-34
LOC-Os04g40730	8.97826900272628e-34
LOC-Os01g05650	9.65223856932917e-34
LOC-Os06g38320	9.70782854365393e-34
LOC-Os04g33460	1.08419427459274e-33
LOC-Os01g13520	1.27431091387174e-33
LOC-Os08g27850	1.46879942044349e-33
LOC-Os04g47770	1.54156275374997e-33
LOC-Os05g12260	1.56608431185352e-33
LOC-Os03g53200	1.60123890713847e-33
LOC-Os01g60040	1.6934268374438e-33
LOC-Os07g37250	2.05687455847645e-33
LOC-Os02g51670	2.40801936448392e-33
LOC-Os04g32050	2.51286822086023e-33
LOC-Os12g02340	2.70907176333109e-33
LOC-Os03g23010	2.9097760889836e-33
LOC-Os03g48626	3.03583516804548e-33
LOC-Os01g64970	3.04252655058482e-33
LOC-Os12g33610	3.20584191923764e-33
LOC-Os01g68450	3.24587608962614e-33
LOC-Os01g25990	4.6830810793852e-33
LOC-Os05g10730	5.08243592147079e-33
LOC-Os06g46950	5.08393609223475e-33
LOC-Os07g43700	5.45364684054842e-33
LOC-Os03g61220	5.85509610372122e-33
LOC-Os09g08390	5.89881717294311e-33
LOC-Os01g26039	6.11737117413489e-33
LOC-Os06g23274	6.26126268345037e-33
LOC-Os05g11260	6.76457052254341e-33
LOC-Os02g33710	9.17132863981037e-33
LOC-Os03g17660	1.18787986118969e-32
LOC-Os05g18470	1.20314382040264e-32
LOC-Os04g49160	1.23666475392003e-32
LOC-Os09g16760	1.23772884745125e-32
LOC-Os02g21009	1.47961823777713e-32
LOC-Os07g48260	1.51829575137948e-32
LOC-Os07g37320	1.55065354305421e-32
LOC-Os02g56310	1.62645872881229e-32
LOC-Os01g44210	1.83338875376672e-32
LOC-Os08g06420	2.16414943027957e-32
LOC-Os01g07390	2.75281888759832e-32
LOC-Os03g09900	2.94945338811983e-32
LOC-Os02g34600	4.10289874973661e-32
LOC-Os05g05940	4.52816826484241e-32
LOC-Os07g18874	4.83055446195012e-32
LOC-Os07g48280	5.62239455168306e-32
LOC-Os11g03780	6.26741006664721e-32
LOC-Os03g02590	6.37646157905827e-32
LOC-Os08g27010	6.61860075016389e-32
LOC-Os03g06390	7.64035056951354e-32
LOC-Os12g18729	8.17894453740985e-32
LOC-Os07g41250	8.77260559712646e-32
LOC-Os11g13890	8.80400016299906e-32
LOC-Os01g43380	9.25512378348082e-32
LOC-Os06g02490	9.53230476218953e-32
LOC-Os07g42440	1.09358675455275e-31
LOC-Os02g02890	1.14363626807289e-31
LOC-Os05g06890	1.22918550480945e-31
LOC-Os09g36600	1.42152506983796e-31
LOC-Os02g47230	2.03166715459208e-31
LOC-Os11g42510	2.07914399093404e-31
LOC-Os04g59210	2.14018165138793e-31
LOC-Os04g41160	2.63958216548376e-31
LOC-Os01g37690	2.9679616531697e-31
LOC-Os10g28080	3.44164529688425e-31
LOC-Os03g46410	3.90874873544399e-31
LOC-Os03g36080	5.50449659879107e-31
LOC-Os10g29470	5.89671700087694e-31
LOC-Os03g19250	6.5672446826988e-31
LOC-Os06g43860	6.9465007038176e-31
LOC-Os08g33940	7.50571369380857e-31
LOC-Os01g48990	8.70011289895724e-31
LOC-Os02g36740	1.07689127286164e-30
LOC-Os08g33710	1.08886840828051e-30
LOC-Os04g33940	1.15226917214891e-30
LOC-Os05g17604	1.36905864691027e-30
LOC-Os09g12540	1.39857460887414e-30
LOC-Os07g38960	1.55710430292302e-30
LOC-Os03g22730	1.58836432431483e-30
LOC-Os05g41460	1.65312713149019e-30
LOC-Os03g47270	1.7149957098801e-30
LOC-Os03g58940	1.7272734780109e-30
LOC-Os01g02760	1.76092597159728e-30
LOC-Os03g62780	1.7770497295427e-30
LOC-Os03g20700	2.05237383011478e-30
LOC-Os12g03260	2.20997197844731e-30
LOC-Os04g48880	2.21960914118291e-30
LOC-Os10g22460	2.24014102305941e-30
LOC-Os04g37580	2.37890958189546e-30
LOC-Os05g51830	2.49429974920509e-30
LOC-Os07g14740	2.50943938385535e-30
LOC-Os01g59970	2.71558164194605e-30
LOC-Os05g19910	2.72255548137829e-30
LOC-Os06g46770	2.81667119348092e-30
LOC-Os03g02020	3.70046794012406e-30
LOC-Os09g10760	3.81490993774399e-30
LOC-Os02g05630	5.58600239587307e-30
LOC-Os04g37619	5.89182291249022e-30
LOC-Os09g26730	6.42489531243916e-30
LOC-Os03g03610	6.59536646642796e-30
LOC-Os01g04330	6.97879463684206e-30
LOC-Os03g48180	7.47306294803999e-30
LOC-Os02g49920	7.53678251060731e-30
LOC-Os06g01850	7.86168643101949e-30
LOC-Os11g34130	8.18994094396159e-30
LOC-Os05g23740	8.34528893331172e-30
LOC-Os02g55980	8.65646832284793e-30
LOC-Os11g42800	8.90672670270987e-30
LOC-Os01g03549	9.36467870317472e-30
LOC-Os03g38540	9.8018384344909e-30
LOC-Os08g43560	9.8018384344909e-30
LOC-Os06g22440	1.09875277189757e-29
LOC-Os02g09460	1.1469281937629e-29
LOC-Os02g14760	1.16297616597436e-29
LOC-Os07g49110	1.18236718436699e-29
LOC-Os02g11110	1.2156441381096e-29
LOC-Os07g42940	1.23896850346364e-29
LOC-Os02g07680	1.38981086031635e-29
LOC-Os10g01470	1.57466184736934e-29
LOC-Os01g05900	2.09860084318554e-29
LOC-Os11g11960	2.33239350817929e-29
LOC-Os07g13234	2.39566652126497e-29
LOC-Os01g41710	2.43008928905385e-29
LOC-Os03g05390	3.00795897936358e-29
LOC-Os03g03720	3.88383278202904e-29
LOC-Os02g55140	3.9843878172861e-29
LOC-Os11g24510	4.25318976629361e-29
LOC-Os11g07960	4.68923948907583e-29
LOC-Os09g38070	5.02734752357686e-29
LOC-Os01g04350	5.15423370360341e-29
LOC-Os05g22730	5.60428181981393e-29
LOC-Os01g47070	5.89340429092252e-29
LOC-Os09g24320	5.89340429092252e-29
LOC-Os03g14900	6.20496288462333e-29
LOC-Os06g03560	6.27541351052314e-29
LOC-Os07g15440	6.32492904745562e-29
LOC-Os03g21380	7.28182325440573e-29
LOC-Os05g49380	7.35138734499639e-29
LOC-Os02g39850	8.19901247319036e-29
LOC-Os07g24230	8.23831855928398e-29
LOC-Os05g02520	8.46496214997249e-29
LOC-Os04g46880	9.40426037214118e-29
LOC-Os02g44300	9.54139154347441e-29
LOC-Os05g03480	9.54139154347441e-29
LOC-Os06g22030	9.67201407730685e-29
LOC-Os03g19760	1.0737582898775e-28
LOC-Os07g32020	1.11226538728656e-28
LOC-Os02g03740	1.24071972004951e-28
LOC-Os04g40600	1.55117591413102e-28
LOC-Os06g03860	1.69909007540167e-28
LOC-Os06g36090	1.86691352316909e-28
LOC-Os03g48080	1.87812403998195e-28
LOC-Os04g39350	2.13785349404635e-28
LOC-Os01g08020	2.17520793701873e-28
LOC-Os02g27400	2.50480034748404e-28
LOC-Os02g09590	2.68856328344693e-28
LOC-Os08g23780	3.03482363058069e-28
LOC-Os05g36290	3.17192366411516e-28
LOC-Os02g36880	3.37274836313966e-28
LOC-Os01g54890	3.51835002107142e-28
LOC-Os01g22990	3.61247352100572e-28
LOC-Os05g13520	4.00155387525831e-28
LOC-Os03g41390	4.12036034708763e-28
LOC-Os05g38640	4.12036034708763e-28
LOC-Os03g15050	4.65649697862008e-28
LOC-Os03g57690	4.77252325890618e-28
LOC-Os07g37420	5.10711570216289e-28
LOC-Os05g01820	5.19033663147911e-28
LOC-Os09g35790	6.01628451504774e-28
LOC-Os05g34830	6.56340806412969e-28
LOC-Os04g49370	6.84956762118951e-28
LOC-Os12g39220	6.85597543780817e-28
LOC-Os04g57300	7.38202340595707e-28
LOC-Os05g39050	9.10670018179263e-28
LOC-Os03g21820	9.27004268816395e-28
LOC-Os05g49200	9.46159090623149e-28
LOC-Os02g13510	9.60178373619491e-28
LOC-Os02g50620	9.77879187846354e-28
LOC-Os08g43230	1.05656130210711e-27
LOC-Os09g04050	1.06198791385445e-27
LOC-Os02g42570	1.12089045026838e-27
LOC-Os02g40240	1.18951938061634e-27
LOC-Os07g01560	1.20274395129185e-27
LOC-Os08g37790	1.57672276653254e-27
LOC-Os04g52100	1.62289947969061e-27
LOC-Os01g06550	1.75214279167743e-27
LOC-Os01g40630	1.78660200388563e-27
LOC-Os05g18280	2.63953235443029e-27
LOC-Os06g10650	2.90390925427013e-27
LOC-Os07g27490	3.50587518874725e-27
LOC-Os01g58350	3.54909924393365e-27
LOC-Os08g09270	3.60265420352781e-27
LOC-Os04g09604	3.63086394243683e-27
LOC-Os06g50370	3.70205655157775e-27
LOC-Os09g37012	3.75597513967436e-27
LOC-Os04g52164	3.79460454012254e-27
LOC-Os07g47700	4.86047830461439e-27
LOC-Os02g52810	5.26006281832642e-27
LOC-Os02g55970	5.26142488395536e-27
LOC-Os10g02040	6.08071010234191e-27
LOC-Os03g50080	6.47661547435582e-27
LOC-Os08g44520	6.59752388237634e-27
LOC-Os01g02200	7.89725395478121e-27
LOC-Os11g04409	8.16075923190636e-27
LOC-Os07g12780	8.19388612624875e-27
LOC-Os01g43120	8.87044350306881e-27
LOC-Os01g65010	8.90922652853518e-27
LOC-Os07g49400	9.63647974029267e-27
LOC-Os03g57220	1.01603906142508e-26
LOC-Os09g27500	1.04400497408807e-26
LOC-Os08g35190	1.29345314003496e-26
LOC-Os04g53860	1.3272928041702e-26
LOC-Os03g49600	1.36320939046172e-26
LOC-Os04g49550	1.44878257401613e-26
LOC-Os09g32510	1.5232113679353e-26
LOC-Os02g52780	1.66967373776977e-26
LOC-Os02g52390	1.69290259888535e-26
LOC-Os09g14610	1.72563869872581e-26
LOC-Os01g06882	1.93841666270836e-26
LOC-Os01g38610	2.19024489399995e-26
LOC-Os04g52090	2.40303520909012e-26
LOC-Os04g35280	2.68493767073164e-26
LOC-Os10g20310	2.91391442491747e-26
LOC-Os01g05970	3.51309744652818e-26
LOC-Os06g39780	4.05006705023465e-26
LOC-Os07g04990	4.75430921279721e-26
LOC-Os09g30130	4.75670989364244e-26
LOC-Os06g38764	4.88538208924376e-26
LOC-Os02g38160	5.20735197739542e-26
LOC-Os09g10054	6.4739095713381e-26
LOC-Os07g14150	6.70140102269628e-26
LOC-Os03g39407	7.18627855905203e-26
LOC-Os09g23660	7.27582259671459e-26
LOC-Os05g06470	7.7841887489716e-26
LOC-Os01g47400	8.46314459854916e-26
LOC-Os05g31040	9.38951938620577e-26
ChrSy.fgenesh.gene.37	1.00348732240125e-25
LOC-Os08g33370	1.01557720309886e-25
LOC-Os06g49790	1.19937628884163e-25
LOC-Os05g50380	1.26498369736596e-25
LOC-Os01g62810	1.31063678800184e-25
LOC-Os01g60190	1.32035254065749e-25
LOC-Os06g10280	1.37801558581089e-25
LOC-Os12g20144	1.3915362383882e-25
LOC-Os05g03750	1.4031995113796e-25
LOC-Os03g03440	1.40383068073456e-25
LOC-Os05g43374	1.55692939575604e-25
LOC-Os03g46570	1.61746770804255e-25
LOC-Os08g10250	1.71480134048024e-25
LOC-Os06g01790	1.92223352428392e-25
LOC-Os02g10780	2.01898139718598e-25
LOC-Os01g41550	2.2200531217862e-25
LOC-Os10g22430	2.38106125231042e-25
LOC-Os10g34940	2.41354924363649e-25
LOC-Os03g44230	2.60424172459008e-25
LOC-Os03g20010	2.65737567340929e-25
LOC-Os06g44890	3.07036561132529e-25
LOC-Os08g01740	3.09425852788823e-25
LOC-Os03g05900	3.76054391613337e-25
LOC-Os03g50860	3.92590467639421e-25
LOC-Os02g27594	4.05793842238065e-25
LOC-Os01g37050	4.12002669977403e-25
LOC-Os01g63270	4.29086229748439e-25
LOC-Os11g42970	4.7444775281941e-25
LOC-Os11g37900	4.83794810522598e-25
LOC-Os01g09370	4.87771555469375e-25
LOC-Os12g08140	4.88619968820487e-25
LOC-Os07g32800	5.11059892504874e-25
LOC-Os01g27449	5.43738684134043e-25
LOC-Os07g45280	5.83504558783144e-25
LOC-Os07g12530	6.64609397217963e-25
LOC-Os09g29470	7.2800868926741e-25
LOC-Os05g37130	7.34863420199642e-25
LOC-Os08g13930	7.48550655510671e-25
LOC-Os09g36450	7.48550655510671e-25
LOC-Os07g48310	7.56759720025498e-25
LOC-Os08g41470	7.57783682122535e-25
LOC-Os05g49910	8.80884850473829e-25
LOC-Os04g21820	9.00025929573675e-25
LOC-Os01g13770	9.30408891398573e-25
LOC-Os06g50040	9.73472955111163e-25
LOC-Os07g30970	1.01847459880409e-24
LOC-Os06g43800	1.28347146264398e-24
LOC-Os11g47680	1.34231029909963e-24
LOC-Os07g42510	1.48959939141372e-24
LOC-Os07g36800	1.53769074530247e-24
LOC-Os01g73490	1.55216313093553e-24
LOC-Os09g15820	1.60150705739824e-24
LOC-Os02g41650	1.61311099662556e-24
LOC-Os09g04384	1.99224387284192e-24
LOC-Os03g28940	2.01865979953857e-24
LOC-Os02g09970	2.08049647492804e-24
LOC-Os09g38410	2.2974168499531e-24
LOC-Os04g39240	2.33775177686265e-24
LOC-Os01g61990	2.39502342971564e-24
LOC-Os07g22390	2.40458333913919e-24
LOC-Os06g28590	2.64026361710977e-24
LOC-Os04g56100	2.68607259555885e-24
LOC-Os10g29620	2.86568786932666e-24
LOC-Os04g45834	3.22939316175816e-24
LOC-Os05g48200	3.60093213545227e-24
LOC-Os05g34770	3.78034947915758e-24
LOC-Os12g08790	3.9187006222959e-24
LOC-Os10g37210	4.64043574627349e-24
LOC-Os01g51920	4.85041663765209e-24
LOC-Os06g19095	4.85041663765209e-24
LOC-Os12g07150	5.30633769033659e-24
LOC-Os12g38850	5.3656798901349e-24
LOC-Os12g44370	5.91164569176204e-24
LOC-Os12g06910	6.13947561797182e-24
LOC-Os04g53230	6.70341807543244e-24
LOC-Os03g51950	6.92138693283693e-24
LOC-Os08g43320	7.00788970002526e-24
LOC-Os07g09060	7.89388057075264e-24
LOC-Os10g36170	8.03125491738664e-24
LOC-Os06g03830	8.97946036259375e-24
LOC-Os02g34860	9.15031691642291e-24
LOC-Os10g41749	9.51878838564273e-24
LOC-Os07g01760	9.57788818863708e-24
LOC-Os04g45910	9.60530271108054e-24
LOC-Os09g38580	9.76272508240887e-24
LOC-Os02g53510	1.03328287040348e-23
LOC-Os05g38270	1.08493211845758e-23
LOC-Os02g55990	1.10466696243961e-23
LOC-Os12g32280	1.12324079599508e-23
LOC-Os03g60840	1.16023452048747e-23
LOC-Os06g14740	1.2814308463896e-23
LOC-Os04g59450	1.40162326989758e-23
LOC-Os01g74450	1.4280023137048e-23
LOC-Os03g14510	1.44562528081612e-23
LOC-Os03g07440	1.48978232786219e-23
LOC-Os07g35540	1.49374804494909e-23
LOC-Os06g19070	1.51754007395791e-23
LOC-Os09g39680	1.51826787244207e-23
LOC-Os02g46980	1.6676481229143e-23
LOC-Os09g31478	1.66774069669107e-23
LOC-Os07g30150	1.98148693597737e-23
LOC-Os06g30820	1.98573482555993e-23
LOC-Os03g16950	2.05531634278931e-23
LOC-Os02g51750	2.16175011418919e-23
LOC-Os05g44310	2.31529320264196e-23
LOC-Os08g06100	2.33908620373798e-23
LOC-Os03g15410	2.46032680949417e-23
LOC-Os11g03050	2.58876524575264e-23
LOC-Os10g39140	2.64890567464067e-23
LOC-Os03g61990	2.84021158057973e-23
LOC-Os03g01360	2.91081014319092e-23
LOC-Os07g06850	3.03625303595942e-23
LOC-Os08g29720	3.1406740937055e-23
LOC-Os04g36570	3.3019950046405e-23
LOC-Os04g12540	3.36422000733294e-23
LOC-Os02g32990	3.50542841915526e-23
LOC-Os12g16220	3.54378036126568e-23
LOC-Os01g69050	3.64266636745789e-23
LOC-Os12g44360	3.69715695983427e-23
LOC-Os05g35570	3.79897404323466e-23
LOC-Os10g42410	3.82779126102864e-23
LOC-Os04g58390	4.09432689256591e-23
LOC-Os05g07700	4.43551148169082e-23
LOC-Os12g42860	4.4912630415044e-23
LOC-Os04g44354	5.25768704175383e-23
LOC-Os11g27264	5.43307398165917e-23
LOC-Os08g04180	5.47197562988328e-23
LOC-Os01g46760	5.48403004458356e-23
LOC-Os10g28600	5.48403004458356e-23
LOC-Os02g13380	5.51371429757124e-23
LOC-Os08g01270	5.87373422515434e-23
LOC-Os06g07540	6.06268294801765e-23
LOC-Os01g37630	6.20433148120351e-23
LOC-Os03g51200	6.20875347003298e-23
LOC-Os12g13910	6.20875347003298e-23
LOC-Os10g40730	6.26629226349247e-23
LOC-Os07g48340	6.85562844630683e-23
LOC-Os10g38610	7.00229191512078e-23
LOC-Os03g48140	7.19945552055777e-23
LOC-Os04g09900	7.68267570814977e-23
LOC-Os05g25370	7.75096678884232e-23
LOC-Os03g60260	7.86666947675703e-23
LOC-Os05g07090	8.10819333001672e-23
LOC-Os03g60740	8.32993271134599e-23
LOC-Os08g43580	8.44811648041347e-23
LOC-Os02g57410	8.67758910960449e-23
LOC-Os08g39450	1.01673465839369e-22
LOC-Os08g16810	1.03273649371114e-22
LOC-Os10g37180	1.16899737648842e-22
LOC-Os10g35850	1.27180748450576e-22
LOC-Os04g43710	1.37567408483793e-22
LOC-Os02g42960	1.45261966485407e-22
LOC-Os10g42960	1.51142142328713e-22
LOC-Os10g36000	1.5125158396055e-22
LOC-Os03g53710	1.53970179765495e-22
LOC-Os03g25850	1.63511441607092e-22
LOC-Os01g52260	1.64725142479908e-22
LOC-Os03g10080	1.80993494178478e-22
LOC-Os03g21890	1.81377471763652e-22
LOC-Os01g43230	1.84982420617876e-22
LOC-Os05g07130	2.07485763241662e-22
LOC-Os01g17170	2.37900352061559e-22
LOC-Os03g60560	2.43981621449357e-22
LOC-Os03g25400	2.50971176020312e-22
LOC-Os05g50710	2.50971176020312e-22
LOC-Os01g11160	2.54738749966576e-22
LOC-Os01g69120	2.58344161395028e-22
LOC-Os03g19990	2.61530208034454e-22
LOC-Os03g21560	2.64268511732216e-22
LOC-Os02g18540	2.95062096459451e-22
LOC-Os04g50120	3.20400651117439e-22
LOC-Os02g02520	3.29605488094885e-22
LOC-Os11g29370	3.56691408362973e-22
LOC-Os01g08320	4.03288996392515e-22
LOC-Os02g36110	4.18288435103312e-22
LOC-Os05g48360	4.28067659339244e-22
LOC-Os03g38940	5.40262828345114e-22
LOC-Os07g32880	5.60127894415383e-22
LOC-Os06g12649	5.63477625131329e-22
LOC-Os03g55540	5.7954167101292e-22
LOC-Os04g52900	5.86454473682175e-22
LOC-Os04g52190	6.25003466077041e-22
LOC-Os03g56160	6.66090146222262e-22
LOC-Os05g45080	6.95184634246896e-22
LOC-Os12g02820	7.59934141851496e-22
LOC-Os03g53670	8.05309156552439e-22
LOC-Os12g15400	8.18314306052003e-22
LOC-Os01g38530	8.28457806096022e-22
LOC-Os02g09990	8.30456308151161e-22
LOC-Os04g37820	8.59962322861489e-22
LOC-Os09g06499	9.0744377319887e-22
LOC-Os03g03370	9.13734346470273e-22
LOC-Os02g13840	9.30513960350791e-22
LOC-Os07g10480	1.03491104299341e-21
LOC-Os09g22000	1.07690613326739e-21
LOC-Os08g32690	1.11121054686654e-21
LOC-Os07g13834	1.16982830318647e-21
LOC-Os03g22880	1.18161641094044e-21
LOC-Os04g35180	1.20078569062714e-21
LOC-Os03g31170	1.25077162823859e-21
LOC-Os03g62510	1.37693992797963e-21
LOC-Os07g46790	1.55961662332355e-21
LOC-Os05g06510	1.59069966333157e-21
LOC-Os10g33540	1.63478606322661e-21
LOC-Os06g20150	1.77414485437304e-21
LOC-Os01g58640	1.85495044806831e-21
LOC-Os03g26490	1.85495044806831e-21
LOC-Os01g02040	1.86350726794477e-21
LOC-Os01g15790	1.86760069073864e-21
LOC-Os05g48280	1.96026917449762e-21
LOC-Os06g14030	2.04745489054345e-21
LOC-Os05g06320	2.05069169605449e-21
LOC-Os08g39660	2.13706203894563e-21
LOC-Os08g29020	2.14522408236344e-21
LOC-Os02g47800	2.25448963998885e-21
LOC-Os03g04440	2.25448963998885e-21
LOC-Os03g05620	2.27544422613641e-21
LOC-Os01g61460	2.34793405058798e-21
LOC-Os03g06230	2.37713160931593e-21
LOC-Os05g49880	2.39337383073011e-21
LOC-Os08g42100	2.39337383073011e-21
LOC-Os11g04880	2.48704040880821e-21
LOC-Os04g45460	2.52830625280968e-21
LOC-Os03g56800	2.60991158056033e-21
LOC-Os02g36340	2.70328634415343e-21
LOC-Os03g53750	2.74711574380471e-21
LOC-Os02g07260	2.81254875592657e-21
LOC-Os02g01510	2.88444669599193e-21
LOC-Os11g47370	3.22045251236791e-21
LOC-Os03g10860	3.23175906135917e-21
LOC-Os06g42850	3.42342356862658e-21
LOC-Os07g42280	3.46036071064701e-21
LOC-Os01g61230	3.66533570891867e-21
LOC-Os02g19650	4.05353703696822e-21
LOC-Os03g08570	4.38882794846937e-21
LOC-Os07g45570	4.53261444586314e-21
LOC-Os01g45274	4.67349520798799e-21
LOC-Os08g45170	5.00890215051813e-21
LOC-Os11g03060	5.20095229131783e-21
LOC-Os07g44410	5.24798335729456e-21
LOC-Os03g07190	5.44528847062012e-21
LOC-Os02g54640	5.71616738905524e-21
LOC-Os10g35870	6.01681899498525e-21
LOC-Os11g39000	6.16063848667686e-21
LOC-Os08g44850	6.21683122876883e-21
LOC-Os05g25430	6.82238407911477e-21
LOC-Os08g33140	6.93556636772342e-21
LOC-Os06g41770	7.12072583546647e-21
LOC-Os08g06280	7.56201497773411e-21
LOC-Os05g04620	8.0689000151906e-21
LOC-Os08g40530	8.33331831891401e-21
LOC-Os03g39860	8.48960787496303e-21
LOC-Os01g08090	8.69541435809869e-21
LOC-Os03g61130	9.1545367178929e-21
LOC-Os03g59340	1.02069307943175e-20
LOC-Os07g29240	1.1250225347213e-20
LOC-Os01g07780	1.2088177641694e-20
LOC-Os01g61940	1.22610924435082e-20
LOC-Os03g50290	1.28269970725044e-20
LOC-Os05g48690	1.30637394939837e-20
LOC-Os06g40210	1.38435136838125e-20
LOC-Os03g04340	1.38968312340864e-20
LOC-Os01g66544	1.51299368627099e-20
LOC-Os01g55670	1.53009693171255e-20
LOC-Os08g39850	1.56413996872718e-20
LOC-Os01g17396	1.64507462538718e-20
LOC-Os07g43580	1.69073347261702e-20
LOC-Os01g63620	1.70639449452921e-20
LOC-Os02g45450	1.71617747683683e-20
LOC-Os10g42820	1.76291241363712e-20
LOC-Os10g02630	1.78433246808768e-20
LOC-Os01g59530	1.80116606507561e-20
LOC-Os08g31970	1.86045367680073e-20
LOC-Os07g34650	1.91088341770871e-20
LOC-Os03g46070	1.94734720017443e-20
LOC-Os03g12010	1.99711487307543e-20
LOC-Os05g33080	2.12539392274025e-20
LOC-Os03g47070	2.13611867656561e-20
LOC-Os12g25180	2.25944524614959e-20
LOC-Os02g11859	2.33013824468347e-20
LOC-Os05g34500	2.33013824468347e-20
LOC-Os11g45190	2.33013824468347e-20
LOC-Os11g30500	2.53280071929041e-20
LOC-Os02g42940	2.55090167377425e-20
LOC-Os12g38770	2.64675828997061e-20
LOC-Os07g28400	2.67192879081748e-20
LOC-Os07g38840	2.88983974881392e-20
LOC-Os06g05160	2.8933392150808e-20
LOC-Os07g12230	3.24407694587376e-20
LOC-Os01g05780	3.3339146375671e-20
LOC-Os11g04720	3.3643940162931e-20
LOC-Os07g40450	3.46989457712139e-20
LOC-Os01g61670	3.50357034283664e-20
LOC-Os04g59610	3.57136585595312e-20
LOC-Os02g52770	3.58345102452262e-20
LOC-Os09g28210	3.62086424810347e-20
LOC-Os05g39760	3.71087866856702e-20
LOC-Os04g42420	3.7994757152215e-20
LOC-Os06g36360	4.19765065395961e-20
LOC-Os05g48060	4.26379187768576e-20
LOC-Os06g04510	4.80366542511997e-20
LOC-Os06g05940	4.86171705108419e-20
LOC-Os01g45830	5.15105580467181e-20
LOC-Os01g62460	5.24571197064584e-20
LOC-Os03g50130	5.28705300435479e-20
LOC-Os04g51400	5.29660450746795e-20
LOC-Os08g43670	5.31776456962737e-20
LOC-Os09g26580	5.52981458010609e-20
LOC-Os06g15370	5.59014348082545e-20
LOC-Os01g42860	5.6680763107281e-20
LOC-Os01g72260	5.81864165601051e-20
LOC-Os11g32320	6.33571033896643e-20
LOC-Os04g23040	6.35444554705793e-20
LOC-Os04g35240	6.58355755683463e-20
LOC-Os06g29810	6.71430119668724e-20
LOC-Os07g29410	7.55772737970656e-20
LOC-Os03g58010	8.07363679775568e-20
LOC-Os07g06450	8.74340258743493e-20
LOC-Os11g47240	9.0189780664378e-20
LOC-Os02g10700	9.55763038742273e-20
LOC-Os04g44700	1.05377250116801e-19
LOC-Os03g17174	1.08622678420486e-19
LOC-Os11g18570	1.08827756553187e-19
LOC-Os02g51570	1.12000048509383e-19
LOC-Os03g13840	1.12683245318793e-19
LOC-Os08g01940	1.13895822382657e-19
LOC-Os08g32060	1.19372261859961e-19
LOC-Os03g18264	1.4752830107781e-19
LOC-Os03g43010	1.56670403582813e-19
LOC-Os03g26870	1.74891943452217e-19
LOC-Os07g49330	1.75066630924327e-19
LOC-Os07g10920	1.77748230117833e-19
LOC-Os02g29550	1.97357173331139e-19
LOC-Os12g16350	2.00686820467514e-19
LOC-Os12g04990	2.01426766993802e-19
LOC-Os04g41310	2.08380781098382e-19
LOC-Os07g35790	2.20227874283469e-19
LOC-Os02g50790	2.2797961981464e-19
LOC-Os07g05040	2.30841547808692e-19
LOC-Os04g54110	2.31772835568575e-19
LOC-Os01g09010	2.33824673261878e-19
LOC-Os03g62610	2.37952863114118e-19
LOC-Os03g24930	2.51320597822385e-19
LOC-Os04g52500	2.63818356858231e-19
LOC-Os02g32730	2.73503365958236e-19
LOC-Os01g12080	3.18250276361221e-19
LOC-Os08g02640	3.26710587729401e-19
LOC-Os05g34070	3.28043315223529e-19
LOC-Os05g46040	3.29870587151242e-19
LOC-Os09g31120	3.4559274076827e-19
LOC-Os10g41330	3.46774146727213e-19
LOC-Os06g49040	3.56771017246396e-19
LOC-Os07g30300	3.67720716950569e-19
LOC-Os12g05050	3.82624350413591e-19
LOC-Os03g06490	3.99120327880068e-19
LOC-Os01g61044	4.11203377508802e-19
LOC-Os08g07540	4.12930625917406e-19
LOC-Os08g08120	4.17922507929873e-19
LOC-Os02g45420	4.44266954929384e-19
LOC-Os06g12390	4.59015386793155e-19
LOC-Os05g29974	4.78525011920436e-19
LOC-Os07g05365	4.93297736123348e-19
LOC-Os05g45400	4.95205082273945e-19
LOC-Os10g17454	4.96172146182204e-19
LOC-Os06g14440	5.15609591828941e-19
LOC-Os12g39360	5.15609591828941e-19
LOC-Os05g45920	5.24198326372593e-19
LOC-Os12g16410	5.42717136614607e-19
LOC-Os04g40700	5.76931481454589e-19
LOC-Os03g48540	5.77713168861281e-19
LOC-Os07g38130	5.83014506763785e-19
LOC-Os11g37080	6.12583348313198e-19
LOC-Os03g43430	6.13532262478813e-19
LOC-Os03g49464	6.61220844317824e-19
LOC-Os03g55970	6.96258159477409e-19
LOC-Os04g54300	7.19563967963488e-19
LOC-Os03g15460	7.75195647235479e-19
LOC-Os10g27274	7.96494176522149e-19
LOC-Os01g63280	8.05107802966892e-19
LOC-Os01g68300	8.31333047603344e-19
LOC-Os09g24620	8.74062060917514e-19
LOC-Os05g46954	8.98811674413217e-19
LOC-Os03g51740	8.99004357143188e-19
LOC-Os05g40010	9.02552929650357e-19
LOC-Os05g45730	9.02868960218954e-19
LOC-Os02g25080	9.18904917865983e-19
LOC-Os09g37540	9.86824474726224e-19
LOC-Os07g41694	1.01116061320517e-18
LOC-Os02g44780	1.05065996332201e-18
LOC-Os05g18604	1.0760990251445e-18
LOC-Os08g37660	1.09251040752675e-18
LOC-Os05g50720	1.12864079251771e-18
LOC-Os07g48820	1.16618978528996e-18
LOC-Os06g13030	1.18076301628872e-18
LOC-Os08g10500	1.28119432732139e-18
LOC-Os08g34984	1.32231322353018e-18
LOC-Os02g47200	1.37701652623383e-18
LOC-Os06g47230	1.45705655046969e-18
LOC-Os09g38920	1.47838108139143e-18
LOC-Os05g29760	1.66213404715979e-18
LOC-Os02g45780	1.71704761811207e-18
LOC-Os12g25120	1.75219501932448e-18
LOC-Os04g39380	1.78653355982414e-18
LOC-Os06g40650	1.92073124679676e-18
LOC-Os12g06850	1.93609689069806e-18
LOC-Os02g12650	1.98093459086521e-18
LOC-Os03g12530	1.99645608172272e-18
LOC-Os08g18079	2.06250937046915e-18
LOC-Os01g05840	2.31450015315792e-18
LOC-Os12g44020	2.35483461654658e-18
LOC-Os08g38460	2.36202677177072e-18
LOC-Os10g41190	2.36873819218441e-18
LOC-Os03g33580	2.39148373364608e-18
LOC-Os03g63970	2.51960539887558e-18
LOC-Os06g48030	2.62770410229694e-18
LOC-Os07g38830	2.8728865510633e-18
LOC-Os09g17049	3.14308195823794e-18
LOC-Os12g12514	3.16305499135559e-18
LOC-Os09g04290	3.18437853248413e-18
LOC-Os01g63210	3.3863125906128e-18
LOC-Os04g57210	3.40255054808276e-18
LOC-Os02g51150	3.50042877909562e-18
LOC-Os02g46910	3.53532679790721e-18
LOC-Os03g50510	3.873323197663e-18
LOC-Os11g12000	4.2253563128398e-18
LOC-Os01g06870	4.51825781792478e-18
LOC-Os02g56840	5.02169143809869e-18
LOC-Os05g51470	5.10723958433601e-18
LOC-Os01g73000	5.11637935947415e-18
LOC-Os05g40384	5.26608313621703e-18
LOC-Os09g39390	5.30782117478363e-18
LOC-Os01g67000	5.54015655005579e-18
LOC-Os04g09654	5.54597805065034e-18
LOC-Os02g38820	5.81318700961682e-18
LOC-Os09g27050	5.99546482280228e-18
LOC-Os10g40780	6.23799430400933e-18
LOC-Os08g40420	6.2882568924878e-18
LOC-Os10g39850	6.98953621199726e-18
LOC-Os02g17534	7.0347758718906e-18
LOC-Os01g68160	7.38126560896642e-18
LOC-Os05g45440	7.41550055503493e-18
LOC-Os08g42450	8.06587537830831e-18
LOC-Os09g15810	8.23170814859813e-18
LOC-Os10g39860	8.49376483178047e-18
LOC-Os02g46620	8.58365886027407e-18
LOC-Os02g14770	8.85724946125605e-18
LOC-Os06g45080	8.89687317212547e-18
LOC-Os09g02770	9.2784402585609e-18
LOC-Os09g07120	9.32648410956734e-18
LOC-Os09g26870	9.83968946564034e-18
LOC-Os03g44150	9.89791710259979e-18
LOC-Os04g24294	1.03708701730884e-17
LOC-Os06g47310	1.093196478076e-17
LOC-Os12g26290	1.21117146759371e-17
LOC-Os11g10750	1.22209277478546e-17
LOC-Os05g36270	1.23102399876003e-17
LOC-Os06g40060	1.24608284066418e-17
LOC-Os04g32920	1.44954307053426e-17
LOC-Os06g37610	1.50034502745839e-17
LOC-Os04g46390	1.5460317838417e-17
LOC-Os06g49700	1.60518967098013e-17
LOC-Os10g35720	1.61533260220973e-17
LOC-Os08g33160	1.65509511110355e-17
LOC-Os01g32830	1.91667315693355e-17
LOC-Os02g38140	2.22313474681953e-17
LOC-Os03g24600	2.251359263632e-17
LOC-Os07g22494	2.313141171679e-17
LOC-Os05g04170	2.35619025490313e-17
LOC-Os06g18000	2.39654035238408e-17
LOC-Os04g01250	2.42383705149734e-17
LOC-Os01g70460	2.42709939252519e-17
LOC-Os06g37300	2.43539065314575e-17
LOC-Os05g48260	2.48873169139158e-17
LOC-Os03g19680	2.49015162187021e-17
LOC-Os01g65900	2.52234344411058e-17
LOC-Os01g11230	2.53479068617559e-17
LOC-Os10g41980	2.55838951489556e-17
LOC-Os01g61440	2.83709096835522e-17
LOC-Os10g21268	2.9485781203271e-17
LOC-Os09g30400	2.9488381290889e-17
LOC-Os09g25590	3.00307988314754e-17
LOC-Os08g15444	3.05083326685609e-17
LOC-Os01g12720	3.32031790978258e-17
LOC-Os06g05060	3.32926006695448e-17
LOC-Os04g41700	3.34177974975376e-17
LOC-Os01g33110	3.34772037303217e-17
LOC-Os03g55350	3.37946732132216e-17
LOC-Os12g12260	3.4676240390867e-17
LOC-Os06g36840	3.54783044781634e-17
LOC-Os05g01950	3.61637970612086e-17
LOC-Os05g15530	3.63924969771637e-17
LOC-Os05g36360	3.71541267811754e-17
LOC-Os07g48970	3.75017088430739e-17
LOC-Os04g24220	3.83346361626592e-17
LOC-Os08g37130	4.16187388679648e-17
LOC-Os01g07200	4.47268674369836e-17
LOC-Os12g31800	5.15949107154105e-17
LOC-Os02g52290	5.31159169075211e-17
LOC-Os09g36520	5.41500671526337e-17
LOC-Os02g51070	5.41769340529079e-17
LOC-Os03g25960	5.6432001578947e-17
LOC-Os04g58030	5.9228428154405e-17
LOC-Os12g10880	6.06345790415753e-17
LOC-Os07g20410	6.06972409284593e-17
LOC-Os06g01934	6.75346011662112e-17
LOC-Os08g04620	6.75346011662112e-17
LOC-Os06g47820	6.94406520204449e-17
LOC-Os01g66500	7.09774085076537e-17
LOC-Os01g67530	7.29549293129926e-17
LOC-Os01g51570	7.7579654824829e-17
LOC-Os09g36990	7.78729548441371e-17
LOC-Os02g51820	7.78778631023016e-17
LOC-Os06g45350	7.99676708766074e-17
LOC-Os07g48520	8.04917321342211e-17
LOC-Os06g33330	8.62366631929793e-17
LOC-Os03g58090	9.19269529792014e-17
LOC-Os03g17520	9.27053325720112e-17
LOC-Os08g02540	9.68243842889736e-17
LOC-Os10g04342	9.69831843180887e-17
LOC-Os01g53520	1.00970344936081e-16
LOC-Os12g43640	1.06406378076947e-16
LOC-Os04g24510	1.09886240643711e-16
LOC-Os03g35849	1.10886751579157e-16
LOC-Os08g32080	1.12567608814602e-16
LOC-Os02g02340	1.13277765679933e-16
LOC-Os03g42464	1.13779511594479e-16
LOC-Os02g36974	1.16006132081991e-16
LOC-Os08g38700	1.31003915790576e-16
LOC-Os01g61590	1.33512381438916e-16
LOC-Os04g43990	1.34798116307853e-16
LOC-Os08g10480	1.3507516873612e-16
LOC-Os09g12240	1.39375647326623e-16
LOC-Os01g08510	1.39990475538767e-16
LOC-Os08g41489	1.39990475538767e-16
LOC-Os12g41390	1.43155447725946e-16
LOC-Os12g40550	1.45978791881038e-16
LOC-Os02g56900	1.46990559979912e-16
LOC-Os05g05060	1.47515694770027e-16
LOC-Os12g38210	1.47777302466339e-16
LOC-Os02g20950	1.516298531843e-16
LOC-Os11g35980	1.52639970475788e-16
LOC-Os05g42000	1.53360052473838e-16
LOC-Os08g35860	1.55614514874377e-16
LOC-Os01g59790	1.66129472359242e-16
LOC-Os02g51080	1.70727278906396e-16
LOC-Os03g25450	1.79858471230113e-16
LOC-Os12g10710	1.80921161295573e-16
LOC-Os02g42620	1.81289923300063e-16
LOC-Os12g38270	1.81754398338295e-16
LOC-Os04g45070	1.8766882712145e-16
LOC-Os11g32500	1.88946655205293e-16
LOC-Os02g49160	1.90903732187386e-16
LOC-Os05g33880	1.93325522801738e-16
LOC-Os02g41954	1.97814160185214e-16
LOC-Os09g30350	2.01102458980763e-16
LOC-Os01g58049	2.01438319130972e-16
LOC-Os10g09240	2.03649695581478e-16
LOC-Os03g16050	2.11595523186537e-16
LOC-Os02g57010	2.19247730328414e-16
LOC-Os02g42350	2.36077930975797e-16
LOC-Os04g35300	2.41943691853208e-16
LOC-Os03g25270	2.45546957380515e-16
LOC-Os03g15960	2.45634087662017e-16
LOC-Os03g53360	2.58020019304574e-16
LOC-Os02g36190	2.61408671528953e-16
LOC-Os09g32270	2.64142802253958e-16
LOC-Os09g32330	2.69378160176299e-16
LOC-Os01g02020	2.7029471589098e-16
LOC-Os06g10410	2.72022275177732e-16
LOC-Os02g41550	2.82170280536926e-16
LOC-Os05g22930	2.8264133463582e-16
LOC-Os03g19240	2.95333302614969e-16
LOC-Os01g40310	2.98500009523921e-16
LOC-Os11g29970	3.0085867223951e-16
LOC-Os05g39140	3.02394342170704e-16
LOC-Os02g34810	3.04705928035006e-16
LOC-Os01g01360	3.05618845292342e-16
LOC-Os04g44830	3.21478052316248e-16
LOC-Os01g73250	3.28042589942416e-16
LOC-Os08g09350	3.32217108068505e-16
LOC-Os02g03020	3.58556522872456e-16
LOC-Os08g23730	3.8697180898287e-16
LOC-Os08g15030	4.35873699677068e-16
LOC-Os04g45370	4.52929373353274e-16
LOC-Os03g63310	4.58996701869492e-16
LOC-Os02g30180	4.75936404034348e-16
LOC-Os11g09864	4.92952831078996e-16
LOC-Os04g55850	5.36925640199641e-16
LOC-Os02g25624	6.32025880332506e-16
LOC-Os01g24880	6.79469316862614e-16
LOC-Os04g37920	6.90764995068338e-16
LOC-Os11g04030	6.92588963901923e-16
LOC-Os03g08999	6.96212296126944e-16
LOC-Os05g34710	6.96282566349144e-16
LOC-Os09g19820	7.05077142392865e-16
LOC-Os01g48930	7.24687238306287e-16
LOC-Os03g56790	7.31932625800888e-16
LOC-Os05g42280	7.48869436121599e-16
LOC-Os03g38970	7.62699763755297e-16
LOC-Os01g12000	7.69065348878682e-16
LOC-Os12g25490	7.7572878347759e-16
LOC-Os02g34990	8.25540115075481e-16
LOC-Os08g29570	8.43844879357496e-16
LOC-Os01g66850	8.92881666757038e-16
LOC-Os04g10160	9.23955608610255e-16
LOC-Os03g11960	9.68069617149449e-16
LOC-Os07g08840	9.79368017303839e-16
LOC-Os06g11520	1.05256049849633e-15
LOC-Os01g43150	1.08772651145062e-15
LOC-Os03g60750	1.1466549608875e-15
LOC-Os01g65220	1.17109982482619e-15
LOC-Os03g55670	1.17109982482619e-15
LOC-Os07g08750	1.19309058744787e-15
LOC-Os02g43590	1.19387967115104e-15
LOC-Os01g68490	1.21156387269804e-15
LOC-Os03g22040	1.22295922497393e-15
LOC-Os05g49770	1.22466410838185e-15
LOC-Os02g57120	1.24742471660352e-15
LOC-Os06g12590	1.29749191183005e-15
LOC-Os04g32310	1.34728019436383e-15
LOC-Os12g32986	1.36303018727563e-15
LOC-Os08g27040	1.36979988310739e-15
LOC-Os06g08560	1.38202226797385e-15
LOC-Os08g35620	1.38202226797385e-15
LOC-Os11g37230	1.38387383941132e-15
LOC-Os10g33310	1.38802584757776e-15
LOC-Os04g24804	1.42112162996722e-15
LOC-Os07g01860	1.42993096763179e-15
LOC-Os09g36730	1.43283515351488e-15
LOC-Os10g23050	1.45073227467899e-15
LOC-Os05g39250	1.48360060365502e-15
LOC-Os11g09680	1.48598096015067e-15
LOC-Os10g33140	1.55803592166122e-15
LOC-Os06g51150	1.58857274535876e-15
LOC-Os03g32499	1.58928697257192e-15
LOC-Os05g11560	1.64687816262406e-15
LOC-Os01g60730	1.65666695687759e-15
LOC-Os01g51754	1.7936871692695e-15
LOC-Os10g41200	1.8853959611632e-15
LOC-Os04g58910	1.89089936256096e-15
LOC-Os06g15779	2.0471152519278e-15
LOC-Os01g52290	2.07581257461382e-15
LOC-Os12g13290	2.12986522184947e-15
LOC-Os05g50110	2.17037320108231e-15
LOC-Os03g40100	2.37394566957882e-15
LOC-Os11g24050	2.39156736649152e-15
LOC-Os02g13850	2.41849042554102e-15
LOC-Os07g25430	2.46763635337418e-15
LOC-Os10g38780	2.51148465311802e-15
LOC-Os03g53930	2.60964260644033e-15
LOC-Os12g38610	2.63270455657458e-15
LOC-Os07g41280	2.75874008090129e-15
LOC-Os07g04840	2.78949252868788e-15
LOC-Os12g09584	2.84385234155046e-15
LOC-Os01g60280	2.85018361181996e-15
LOC-Os06g11450	2.85018361181996e-15
LOC-Os01g27210	2.87406623276744e-15
LOC-Os05g13860	2.94419643996243e-15
LOC-Os06g18150	3.01276637760947e-15
LOC-Os02g57240	3.16289139555585e-15
LOC-Os02g19924	3.1800096380792e-15
LOC-Os04g23550	3.1984204081682e-15
LOC-Os10g08879	3.38009925574781e-15
LOC-Os06g50310	3.48478715405165e-15
LOC-Os12g42280	3.50195839361425e-15
LOC-Os05g09440	3.62641717039873e-15
LOC-Os04g52450	3.65798476253204e-15
LOC-Os01g36070	3.98434495747683e-15
LOC-Os05g39240	4.28742242865442e-15
LOC-Os05g37690	4.31253938850727e-15
LOC-Os01g10680	4.32494182960905e-15
LOC-Os09g25460	4.49321961301672e-15
LOC-Os02g42700	4.79075227084042e-15
LOC-Os01g04814	4.9672678187412e-15
LOC-Os05g11910	4.99513738200152e-15
LOC-Os07g05010	5.28884857085453e-15
LOC-Os08g33200	5.29374092136375e-15
LOC-Os02g52450	5.40755445119447e-15
LOC-Os06g45370	5.42773088277951e-15
LOC-Os11g34270	5.49346522773411e-15
LOC-Os02g53180	5.65640173831327e-15
LOC-Os05g50850	5.89321618592788e-15
LOC-Os05g49140	5.96492073741011e-15
LOC-Os11g32270	6.05776953279748e-15
LOC-Os01g47256	6.09445193469878e-15
LOC-Os06g33930	6.13566766846994e-15
LOC-Os04g53810	6.20442821918819e-15
LOC-Os01g43330	6.30006034439331e-15
LOC-Os06g21330	6.50677550196544e-15
LOC-Os09g28000	6.53379325106448e-15
LOC-Os01g12760	6.54695790536237e-15
LOC-Os09g32820	6.87848681857816e-15
LOC-Os03g04130	6.96092575057313e-15
LOC-Os01g69870	7.10970397112399e-15
LOC-Os06g49430	7.14232355407504e-15
LOC-Os01g13030	7.26589644090274e-15
LOC-Os03g62580	7.4373228570453e-15
LOC-Os08g38880	7.89941405687692e-15
LOC-Os01g70720	8.06192936428582e-15
LOC-Os06g36800	8.11895911407644e-15
LOC-Os06g05400	8.3113841553803e-15
LOC-Os11g43620	8.3537565285633e-15
LOC-Os03g21270	8.38804235654635e-15
LOC-Os06g45980	8.38804235654635e-15
LOC-Os01g46140	8.43551897945652e-15
LOC-Os05g25040	8.54119410024849e-15
LOC-Os01g20830	8.88744350007869e-15
LOC-Os09g02650	9.46372004818338e-15
LOC-Os03g58580	9.52569983116362e-15
LOC-Os01g72460	9.99226010617439e-15
LOC-Os10g09990	1.00036827744949e-14
LOC-Os01g11730	1.03205960537439e-14
LOC-Os11g34650	1.04043525410932e-14
LOC-Os12g37419	1.05527452923134e-14
LOC-Os10g36060	1.06730471491717e-14
LOC-Os01g64790	1.07323376620715e-14
LOC-Os01g07700	1.10429846705431e-14
LOC-Os04g45270	1.10619024934823e-14
LOC-Os07g32010	1.10637662774731e-14
LOC-Os10g40570	1.21649753027334e-14
LOC-Os02g11640	1.26439859196116e-14
LOC-Os02g13560	1.36114399893927e-14
LOC-Os03g22490	1.40753683002646e-14
LOC-Os07g28614	1.64996199011897e-14
LOC-Os02g51119	1.70746161380351e-14
LOC-Os09g33490	1.8068296500937e-14
LOC-Os10g31850	1.83686624731491e-14
LOC-Os10g28370	1.88713176504609e-14
LOC-Os01g12710	1.97032222197253e-14
LOC-Os06g48810	2.02248114420418e-14
LOC-Os10g38206	2.07605014708701e-14
LOC-Os01g26370	2.12404444995881e-14
LOC-Os03g06400	2.14179164911185e-14
LOC-Os01g59510	2.22827427129313e-14
LOC-Os05g50120	2.30117918766061e-14
LOC-Os02g11050	2.46050544906807e-14
LOC-Os01g32780	2.58104432083311e-14
LOC-Os11g29870	2.59705543144386e-14
LOC-Os10g38040	2.60315377709634e-14
LOC-Os01g71190	2.82676999451509e-14
LOC-Os03g11520	2.95680154563678e-14
LOC-Os06g39140	3.02511190544889e-14
LOC-Os06g09890	3.26716843192847e-14
LOC-Os02g40200	3.2779433223467e-14
LOC-Os05g49730	3.28441446981894e-14
LOC-Os08g09300	3.28638291083861e-14
LOC-Os01g56320	3.2870034158196e-14
LOC-Os11g08210	3.33018247922739e-14
LOC-Os07g26940	3.35081034299871e-14
LOC-Os07g48050	3.40257041884529e-14
LOC-Os06g41840	3.55629792919853e-14
LOC-Os02g52860	3.56416720017484e-14
LOC-Os03g02780	3.60707208605086e-14
LOC-Os04g55710	3.64357099057606e-14
LOC-Os03g06930	3.85498721547373e-14
LOC-Os05g34240	3.96613426029406e-14
LOC-Os06g39520	3.98172033638213e-14
LOC-Os01g56380	4.08570757012324e-14
LOC-Os10g35840	4.25135848464235e-14
LOC-Os03g18770	4.25301276260589e-14
LOC-Os07g18944	4.43562626525917e-14
LOC-Os03g20630	4.43656353602812e-14
LOC-Os05g37660	4.45101229034855e-14
LOC-Os01g65920	4.45941103932597e-14
LOC-Os04g37980	4.83716728503973e-14
LOC-Os05g46830	4.94437560223381e-14
LOC-Os02g43670	4.96719197141126e-14
LOC-Os03g53050	5.13612769143283e-14
LOC-Os02g36710	5.25133564164075e-14
LOC-Os02g09940	5.43490940598823e-14
LOC-Os02g29464	5.54985444252966e-14
LOC-Os03g02550	5.67558202095914e-14
LOC-Os11g45850	5.77422542921845e-14
LOC-Os08g11450	6.11101018080127e-14
LOC-Os12g40180	6.25033487591947e-14
LOC-Os07g35750	6.47941304763308e-14
LOC-Os12g44230	6.48260106522333e-14
LOC-Os08g37444	6.68160232907512e-14
LOC-Os02g47180	6.69912837297049e-14
LOC-Os09g33690	6.7569344175741e-14
LOC-Os09g33740	6.82309778497622e-14
LOC-Os03g61960	7.22466660816542e-14
LOC-Os06g16980	7.44377125684142e-14
LOC-Os02g22100	7.90877241092408e-14
LOC-Os02g43290	7.95508645468546e-14
LOC-Os07g29330	8.41134144837516e-14
LOC-Os02g13970	8.50418630672639e-14
LOC-Os07g43900	8.54290688346462e-14
LOC-Os03g31180	8.71749429411668e-14
LOC-Os07g09340	9.06939467150773e-14
LOC-Os11g33394	9.24737846828376e-14
LOC-Os02g03330	9.30663678840684e-14
LOC-Os08g34790	1.02122757741203e-13
LOC-Os06g46149	1.03557442929619e-13
LOC-Os01g15000	1.05248814436283e-13
LOC-Os08g27030	1.07205369031169e-13
LOC-Os04g38390	1.11241610122657e-13
LOC-Os03g16390	1.11681193076275e-13
LOC-Os04g58250	1.11681193076275e-13
LOC-Os06g04070	1.13705753008148e-13
LOC-Os01g49320	1.16272793894078e-13
LOC-Os03g03430	1.2359099137713e-13
LOC-Os01g57540	1.28603126432922e-13
LOC-Os03g57149	1.28603126432922e-13
LOC-Os07g12250	1.28990390887318e-13
LOC-Os10g35290	1.35899622554215e-13
LOC-Os01g68700	1.37153781570466e-13
LOC-Os05g42424	1.39097436191804e-13
LOC-Os03g42630	1.39368035816652e-13
LOC-Os02g54930	1.42585368132008e-13
LOC-Os05g06500	1.46128114612535e-13
LOC-Os04g37790	1.54253852887473e-13
LOC-Os02g32590	1.54447671377086e-13
LOC-Os11g11100	1.56996953457906e-13
LOC-Os03g55530	1.59199282317165e-13
LOC-Os01g11650	1.59814959384888e-13
LOC-Os05g03140	1.60319055804339e-13
LOC-Os02g14980	1.70447477114473e-13
LOC-Os03g58080	1.74830848987472e-13
LOC-Os08g02904	1.76254326414536e-13
LOC-Os09g37330	1.77165576962751e-13
LOC-Os01g05770	1.78514262747165e-13
LOC-Os01g69950	1.79960722154442e-13
LOC-Os04g39320	1.83308639683408e-13
LOC-Os07g35310	1.88043931048726e-13
LOC-Os07g37240	1.90179673772824e-13
LOC-Os10g01134	1.94372709976881e-13
LOC-Os03g61730	2.01488769591139e-13
LOC-Os02g35500	2.01784817365822e-13
LOC-Os02g16620	2.06061746374159e-13
LOC-Os02g32450	2.07817211915847e-13
LOC-Os12g36750	2.11538258429607e-13
LOC-Os11g36440	2.18971359439752e-13
LOC-Os09g00999	2.28499673526023e-13
LOC-Os03g26460	2.29139874381949e-13
LOC-Os05g04584	2.4032956833933e-13
LOC-Os04g11980	2.44067539203419e-13
LOC-Os07g15670	2.44067539203419e-13
LOC-Os05g50830	2.67575961763423e-13
LOC-Os09g28050	2.67575961763423e-13
LOC-Os07g38230	2.67702108329994e-13
LOC-Os02g40040	2.71805698428696e-13
LOC-Os09g20240	2.72896971168087e-13
LOC-Os04g53680	2.82679176870565e-13
LOC-Os01g62760	2.90552691562593e-13
LOC-Os07g29420	2.95542534786255e-13
LOC-Os03g59080	3.08157089187226e-13
LOC-Os01g02350	3.15422269795015e-13
LOC-Os07g16364	3.21703973051287e-13
LOC-Os12g36670	3.27128952590297e-13
LOC-Os12g42090	3.40396378238538e-13
LOC-Os10g25010	3.44897562338862e-13
LOC-Os05g38880	3.47241835762234e-13
LOC-Os03g60090	3.55712496900895e-13
LOC-Os11g27730	3.65169936435713e-13
LOC-Os02g52340	3.7747301938766e-13
LOC-Os02g11740	3.83077877853029e-13
LOC-Os01g37950	3.88385846550195e-13
LOC-Os10g41710	3.91600970771616e-13
LOC-Os05g04150	3.91816738599639e-13
LOC-Os05g45720	4.17334980365386e-13
LOC-Os05g05320	4.21124107032448e-13
LOC-Os08g43550	4.34144665191316e-13
LOC-Os08g31630	4.46043941261204e-13
LOC-Os03g26630	4.46593486719592e-13
LOC-Os03g17790	4.49814576059926e-13
LOC-Os03g37780	4.56341525824768e-13
LOC-Os04g59520	4.6868562337288e-13
LOC-Os09g33876	4.68865315555780e-13
LOC-Os07g18990	4.86054436025127e-13
LOC-Os10g28050	4.95844733980361e-13
LOC-Os05g33810	4.97235575886481e-13
LOC-Os12g28015	5.04175366819167e-13
LOC-Os09g07320	5.21802273974766e-13
LOC-Os02g03790	5.26991372927108e-13
LOC-Os05g51630	5.5038176764905e-13
[truncated: 2 more rows]

## Sheet: Supplementary Table 5b
Supplementary Table 5b Top 500 genes were used to construct trajectory of epidermal cells. These genes were screened in procambium cells at 0, 24, and 48 hpi during Mock treated.
ID	q val
LOC-Os01g02870	0
LOC-Os01g42520	0
LOC-Os01g52110	0
LOC-Os01g71624	0
LOC-Os02g47980	0
LOC-Os03g12990	0
LOC-Os03g15050	0
LOC-Os03g45280	0
LOC-Os03g62670	0
LOC-Os04g34600	0
LOC-Os04g57560	0
LOC-Os05g04830	0
LOC-Os05g35140	0
LOC-Os06g11660	0
LOC-Os06g20150	0
LOC-Os06g21140	0
LOC-Os06g21210	0
LOC-Os06g33200	0
LOC-Os06g48200	0
LOC-Os08g04430	0
LOC-Os08g10310	0
LOC-Os08g13440	0
LOC-Os08g26710	0
LOC-Os09g17329	0
LOC-Os10g36500	0
LOC-Os11g02400	0
LOC-Os11g10320	0
LOC-Os11g10310	0
LOC-Os11g18570	0
LOC-Os12g02330	0
LOC-Os12g12514	0
LOC-Os11g02389	8.01241079830125e-319
LOC-Os12g17600	3.07995088895329e-318
LOC-Os04g29550	1.78954731521715e-315
LOC-Os01g40630	1.91564226997662e-311
LOC-Os01g37630	5.14507573809721e-310
LOC-Os05g03900	1.51253078743942e-302
LOC-Os01g70310	1.74523370694029e-289
LOC-Os01g57420	2.34118308491789e-288
LOC-Os02g44870	5.22826454472871e-280
LOC-Os03g28300	5.34128366945585e-277
LOC-Os07g44180	6.97564228980843e-275
LOC-Os01g43230	2.9353120371716e-268
LOC-Os12g42220	1.47251842242314e-267
LOC-Os02g08140	5.84144522302523e-266
LOC-Os07g48830	4.86479104883309e-262
LOC-Os11g29720	4.42276328473778e-251
LOC-Os06g38294	7.92054162572444e-248
LOC-Os08g30020	7.42180700377453e-242
LOC-Os09g38320	2.59187672766237e-234
LOC-Os04g34290	2.59792676260117e-231
LOC-Os03g06139	8.20211059793807e-231
LOC-Os09g21180	2.39816899504426e-230
LOC-Os02g31080	1.21234259870101e-228
LOC-Os07g11739	1.91950149348709e-222
LOC-Os06g22960	3.2418557553645e-216
LOC-Os04g43390	1.3534572065765e-211
LOC-Os05g45440	1.08663283484364e-206
LOC-Os06g42850	1.13708491347741e-203
LOC-Os06g09900	2.77165184840844e-202
LOC-Os04g59150	2.40090159011541e-198
LOC-Os08g36860	1.11829491703274e-197
LOC-Os12g29950	2.99582432473973e-196
LOC-Os05g11910	2.11540224251169e-191
LOC-Os08g33200	1.11638142400665e-189
LOC-Os11g47809	2.17935317850809e-189
LOC-Os01g04590	3.6407219501662e-189
LOC-Os06g09540	6.46016729423736e-189
LOC-Os07g10840	4.16722024048752e-182
LOC-Os03g37810	1.81680929258009e-181
LOC-Os11g06720	7.74059732979563e-181
LOC-Os04g51390	4.05239346101943e-179
LOC-Os04g52670	5.07660821311679e-175
LOC-Os03g18740	2.469006428212e-168
LOC-Os06g45350	5.72202936207024e-165
LOC-Os05g14240	6.34676409142104e-164
LOC-Os08g36500	7.18900491071525e-164
LOC-Os08g01380	2.89297779882908e-160
LOC-Os08g03430	2.13118783270263e-156
LOC-Os05g25450	3.88869101795785e-156
LOC-Os01g02370	2.06796033142262e-154
LOC-Os12g19381	3.19042894847924e-154
LOC-Os01g42090	1.13634862973148e-153
LOC-Os06g14050	1.99408372909916e-151
LOC-Os10g33800	9.32999576513874e-151
LOC-Os09g32510	5.1038135427358e-149
LOC-Os08g27720	6.87884917981272e-141
LOC-Os06g05630	8.61262367309194e-141
LOC-Os04g34320	4.99473991121102e-140
LOC-Os01g10640	3.02602854449426e-139
LOC-Os08g38960	9.07458802128583e-137
LOC-Os03g61800	3.99918808490971e-136
LOC-Os06g24404	4.19385051540001e-136
LOC-Os02g32814	8.00668580387961e-136
LOC-Os04g54590	3.18126708732153e-135
LOC-Os08g25430	7.79789875852139e-135
LOC-Os05g03860	2.1400056933209e-133
LOC-Os06g01210	5.96355130773447e-133
LOC-Os02g51670	1.87539762125193e-132
LOC-Os09g10054	1.98487966448564e-132
LOC-Os08g30790	5.57669330534471e-132
LOC-Os04g51040	5.17668624954355e-131
LOC-Os10g39150	1.04267175281233e-129
LOC-Os02g43700	1.65905725308632e-129
LOC-Os03g20120	4.13307041881452e-128
LOC-Os08g02230	2.55766766458634e-126
LOC-Os08g37660	4.91874755212142e-125
LOC-Os01g45274	8.03023306555701e-122
LOC-Os07g42940	1.07530539159657e-121
LOC-Os01g67860	2.27703603954569e-121
LOC-Os05g08554	7.60607462033192e-121
LOC-Os11g18366	9.72013520998449e-121
LOC-Os02g33820	1.26196014800813e-120
LOC-Os12g02310	2.03226501635332e-120
LOC-Os01g50080	9.47765942266207e-119
LOC-Os03g49600	6.51472955219441e-118
LOC-Os01g72520	2.2296508512702e-117
LOC-Os08g37670	2.78398092586379e-117
LOC-Os08g39350	6.08306017889556e-116
LOC-Os03g14590	1.0393165203453e-113
LOC-Os03g18370	1.29477625546977e-113
LOC-Os12g04204	2.70921871587676e-112
LOC-Os06g44610	4.5919914947034e-112
LOC-Os11g07200	5.37604265359461e-111
LOC-Os04g35280	6.52610569309758e-110
LOC-Os03g16334	2.74718667592654e-109
LOC-Os02g54150	1.22221067453521e-106
LOC-Os03g13520	2.24988060419687e-106
LOC-Os03g16060	1.00074576216836e-105
LOC-Os08g39550	1.40336317024541e-105
LOC-Os02g12480	1.39814281889894e-104
LOC-Os10g22460	1.42167725904791e-103
LOC-Os03g44380	4.05410949166836e-103
LOC-Os03g05290	6.02764390733933e-103
LOC-Os06g01850	9.69221248093824e-103
LOC-Os05g39990	1.20412319834053e-102
LOC-Os01g60770	2.74455323066011e-101
LOC-Os04g39380	1.34866753349433e-100
LOC-Os04g55710	3.53100526135157e-100
LOC-Os10g22980	1.03132566428961e-99
LOC-Os07g37320	1.49819179082929e-99
LOC-Os01g12100	1.64999804948066e-99
LOC-Os03g05390	9.55582912731372e-99
LOC-Os11g47680	2.43043712888018e-97
LOC-Os06g28590	3.49155945104998e-97
LOC-Os12g29330	7.34040253436205e-97
LOC-Os04g23550	2.45671708321118e-96
LOC-Os09g09830	3.15941156860545e-96
LOC-Os07g46700	5.52219807559958e-95
LOC-Os08g31580	1.68728681881987e-93
LOC-Os12g23180	1.68873829729207e-93
LOC-Os04g09654	3.28311140480055e-93
LOC-Os02g13190	4.93092934830085e-93
LOC-Os01g06790	1.00362476838642e-92
LOC-Os06g48160	1.51596600747285e-92
LOC-Os03g26870	1.92047029588133e-92
LOC-Os09g36680	2.25470353775229e-92
LOC-Os12g06260	2.50801359084549e-92
LOC-Os11g32650	2.65930409162739e-92
LOC-Os06g02028	3.15652518102022e-91
LOC-Os03g49510	4.59525618927544e-90
LOC-Os11g12530	1.31162519583753e-89
LOC-Os06g19990	1.63474304467331e-89
LOC-Os09g15670	1.72087367893696e-88
LOC-Os03g55720	3.66036895660762e-88
LOC-Os01g62970	4.82749777688867e-88
LOC-Os12g02340	7.58085155375813e-88
LOC-Os07g25430	1.22073668598502e-87
LOC-Os04g38600	1.62314797199372e-87
LOC-Os02g32580	3.86843959473287e-87
LOC-Os02g33710	7.17496202261609e-87
LOC-Os02g58160	8.20991123844272e-87
LOC-Os01g01340	2.35087872402319e-86
LOC-Os06g07560	1.26282552348853e-85
LOC-Os04g31630	1.96779340143486e-85
LOC-Os03g13870	3.20350083839498e-85
LOC-Os06g46149	1.89911169082195e-84
LOC-Os08g39630	3.90211257783795e-84
LOC-Os11g40009	5.33783333967898e-84
LOC-Os01g41550	3.32138275347709e-83
LOC-Os10g02040	1.57286336280633e-82
LOC-Os01g66510	3.95875286221403e-82
LOC-Os01g38229	1.29790078268404e-81
LOC-Os05g41550	1.53246988127701e-81
LOC-Os03g56670	1.64178090269833e-81
LOC-Os12g37650	1.75991797310827e-81
LOC-Os10g18340	2.18131664190214e-81
LOC-Os02g10520	6.9978670313416e-81
LOC-Os09g36930	5.62668723911433e-80
LOC-Os01g41420	1.33968341290967e-78
LOC-Os03g06580	3.21178274177547e-78
LOC-Os01g66610	1.12277967781409e-77
LOC-Os04g45690	3.32363961308866e-77
LOC-Os08g23180	4.34257701797337e-77
LOC-Os02g27480	5.10723496223183e-77
LOC-Os12g41600	2.59059642095201e-76
LOC-Os02g46610	2.84061100655299e-76
LOC-Os08g44680	6.76977798034081e-76
LOC-Os05g48690	1.41027933760081e-75
LOC-Os05g43460	5.79291461670044e-75
LOC-Os10g37180	7.00649844637824e-75
LOC-Os03g43440	1.09507526768922e-74
LOC-Os01g31360	1.1707711267002e-74
LOC-Os01g10950	1.3750852383133e-74
LOC-Os03g02750	1.62230752733632e-74
LOC-Os07g46510	2.5103287526005e-74
LOC-Os08g39300	2.51860397672821e-74
LOC-Os01g56680	2.60011380563475e-74
LOC-Os01g65780	4.86864024861574e-74
LOC-Os01g37040	5.58924730843734e-74
LOC-Os06g27560	1.55130262515005e-73
LOC-Os08g42100	1.68672088896078e-73
LOC-Os04g40950	3.76586830883471e-73
LOC-Os04g48160	5.53923418487454e-73
LOC-Os03g04570	6.60058775495977e-73
LOC-Os05g45210	1.93670816427981e-72
LOC-Os09g17360	2.1365997519343e-72
LOC-Os03g09880	3.29274489635165e-72
LOC-Os01g46570	6.29645991807944e-72
LOC-Os01g19740	1.07633658168323e-71
LOC-Os10g40720	1.6927521053943e-71
LOC-Os02g41630	1.97657299292413e-71
LOC-Os08g04310	2.59729383235674e-71
LOC-Os05g46830	3.39998562135444e-71
LOC-Os07g25460	1.1638200191944e-70
LOC-Os12g08130	1.22126410284947e-70
LOC-Os07g18874	1.98396024254159e-70
LOC-Os04g43550	2.57769983873012e-70
LOC-Os03g08960	2.9605897300061e-70
LOC-Os08g10020	3.40734095104508e-70
LOC-Os04g02880	1.00588748212159e-69
LOC-Os07g05820	1.33999328646903e-69
LOC-Os01g40499	1.8626823528915e-69
LOC-Os07g45570	3.29260063269643e-68
LOC-Os12g38150	3.93360732921003e-68
LOC-Os09g38960	4.49279138093764e-68
LOC-Os12g10740	7.80055876198437e-68
LOC-Os04g49757	2.03663868023821e-67
LOC-Os05g41640	5.81100486290627e-67
LOC-Os10g36170	7.32659115002063e-67
LOC-Os02g09980	1.03257910218488e-66
LOC-Os07g35540	1.68542026689256e-66
LOC-Os02g49920	2.78397474876665e-66
LOC-Os12g09640	3.42565558426266e-66
LOC-Os01g64310	4.3601816472954e-66
LOC-Os02g45780	4.49268051089398e-66
LOC-Os06g41930	6.70112637746378e-66
LOC-Os03g57220	9.52281227884278e-66
LOC-Os08g15050	9.89132232072381e-66
LOC-Os11g12810	1.19438147364976e-65
LOC-Os12g02830	2.04489752069131e-65
LOC-Os04g02620	3.34827698308652e-65
LOC-Os10g31040	1.29971842187291e-64
LOC-Os01g19020	1.74016002756802e-64
LOC-Os03g03720	1.74337331525357e-64
LOC-Os08g29020	1.93115085947375e-64
LOC-Os02g01340	2.79139424881738e-64
LOC-Os03g03370	6.12464757739973e-64
LOC-Os05g28520	6.37020937390549e-64
LOC-Os01g46169	1.91709313655404e-63
LOC-Os08g09170	6.33609951155938e-63
LOC-Os04g02920	8.8799964517181e-63
LOC-Os03g05270	9.2266506593069e-63
LOC-Os03g06350	1.16730834534532e-62
LOC-Os02g18540	2.36054600140707e-62
LOC-Os10g22860	4.72189561830933e-62
LOC-Os02g01150	1.07379064169114e-61
LOC-Os05g14180	1.27267725457359e-61
LOC-Os09g30340	1.33873716336743e-61
LOC-Os11g33120	1.59117404071402e-61
LOC-Os05g13520	2.04551166162666e-61
LOC-Os07g36080	2.90397997772534e-61
LOC-Os01g32330	3.58563723552229e-61
LOC-Os02g09970	4.85452569658187e-61
ChrSy.fgenesh.gene.37	5.75263831788245e-61
LOC-Os12g02320	6.07913849349924e-61
LOC-Os09g19229	1.95431295885536e-60
LOC-Os03g03910	2.11641822902707e-60
LOC-Os07g37030	2.22287965524383e-60
LOC-Os12g23200	2.42542541189811e-60
LOC-Os10g25290	2.84050386630539e-60
LOC-Os04g51050	3.20233499851562e-60
LOC-Os10g38140	3.54571681373602e-60
LOC-Os01g62630	5.36351848072578e-60
LOC-Os04g49550	7.06551083596329e-60
LOC-Os04g41960	1.38366066309662e-59
LOC-Os06g03800	1.40567010880666e-59
LOC-Os08g38700	1.40567010880666e-59
LOC-Os10g08014	2.79459601930174e-59
LOC-Os04g45910	3.00948670219189e-59
LOC-Os08g39860	5.57164704770014e-59
LOC-Os07g35700	5.96003377696714e-59
LOC-Os10g42670	7.30649287677155e-59
LOC-Os03g09900	8.13321950097129e-59
LOC-Os02g02400	8.50619811628311e-59
LOC-Os01g64960	9.76330246929058e-59
LOC-Os02g39080	1.03955925069372e-58
LOC-Os01g04450	2.45044767522387e-58
LOC-Os04g21320	4.30319991083137e-58
LOC-Os02g35910	1.51808747410305e-57
LOC-Os04g59040	2.24936499051728e-57
LOC-Os04g31120	2.50329840273869e-57
LOC-Os03g03510	4.37135589933559e-57
LOC-Os05g04170	5.51178874470551e-57
LOC-Os12g19470	5.77402821791467e-57
LOC-Os04g48130	1.1994111774873e-56
LOC-Os03g51650	1.61623463153654e-56
LOC-Os03g12620	1.86099355604702e-56
LOC-Os01g31690	3.37022911395753e-56
LOC-Os08g06380	9.10592179942257e-56
LOC-Os05g39060	3.21953913704868e-55
LOC-Os09g16950	3.45337844319664e-55
LOC-Os07g32020	3.7793401316306e-55
LOC-Os04g56400	4.31276176649673e-55
LOC-Os11g41710	5.32697471244391e-55
LOC-Os03g52840	5.53076782226941e-55
LOC-Os09g19160	9.01250989033204e-55
LOC-Os01g11240	1.26642340009881e-54
LOC-Os03g61150	1.46058733514681e-54
LOC-Os01g67950	1.66250185479948e-54
LOC-Os04g49690	1.744318328407e-54
LOC-Os08g02630	5.36697551749503e-54
LOC-Os05g34550	5.49910044312733e-54
LOC-Os05g48900	5.65407461111551e-54
LOC-Os05g40270	5.70382895701574e-54
LOC-Os08g14440	6.32868364969689e-54
LOC-Os01g04710	7.64756462231714e-53
LOC-Os02g35180	9.45991306837651e-53
LOC-Os10g21268	1.11697661211086e-52
LOC-Os04g42930	1.13116196113649e-52
LOC-Os02g08150	1.98730126326837e-52
LOC-Os03g20500	2.18508501574109e-52
LOC-Os05g48630	2.47301142731978e-52
LOC-Os02g45930	3.38797452497756e-52
LOC-Os11g04409	4.67309931921987e-52
LOC-Os09g15330	5.00900926923834e-52
LOC-Os02g37060	7.65903127863727e-52
LOC-Os02g09930	1.01279732019598e-51
LOC-Os02g44630	1.1224878692852e-51
LOC-Os02g47020	1.3256662148905e-51
LOC-Os01g02400	1.5311711259448e-51
LOC-Os05g47870	2.10759822602695e-51
LOC-Os01g50170	2.39019292046546e-51
LOC-Os10g42410	4.03070618520284e-51
LOC-Os01g41240	4.11217778987797e-51
LOC-Os02g13060	4.96268371533051e-51
LOC-Os03g54000	5.54148708320627e-51
LOC-Os06g44450	5.54148708320627e-51
LOC-Os06g15400	1.1371693523458e-50
LOC-Os07g37240	1.16368649258598e-50
LOC-Os03g47610	1.43073351194781e-50
LOC-Os03g59430	1.50018480670818e-50
LOC-Os02g50600	3.82124108514293e-50
LOC-Os01g48874	5.3839565967721e-50
LOC-Os05g41030	5.51482798253417e-50
LOC-Os06g04250	6.32903445166371e-50
LOC-Os07g05480	8.36328714266028e-50
LOC-Os07g30150	1.82815114922366e-49
LOC-Os01g27230	1.87333733772158e-49
LOC-Os09g16280	2.21941295823363e-49
LOC-Os07g43570	2.3749881966624e-49
LOC-Os09g27820	2.80232560686274e-49
LOC-Os12g38170	5.08005032785527e-49
LOC-Os01g50160	6.90708077686515e-49
LOC-Os02g57620	8.13135836639248e-49
LOC-Os03g08320	8.91153002292035e-49
LOC-Os03g60080	9.17266576375582e-49
LOC-Os08g41320	1.10785281331962e-48
LOC-Os02g51470	1.3094140389656e-48
LOC-Os03g16050	1.97156187055257e-48
LOC-Os06g04270	2.93659379219835e-48
LOC-Os03g02514	3.52677845063724e-48
LOC-Os02g41650	3.85638069552058e-48
LOC-Os10g35030	4.30303395616372e-48
LOC-Os06g20040	6.38410904416153e-48
LOC-Os01g04280	9.10250289918373e-48
LOC-Os05g32110	1.06423766135971e-47
LOC-Os12g08730	2.09622147692181e-47
LOC-Os01g11650	3.02595166373233e-47
LOC-Os06g02040	3.87449054831794e-47
LOC-Os02g49080	4.74282403190828e-47
LOC-Os05g02520	6.03381710611197e-47
LOC-Os12g03200	1.35898394408753e-46
LOC-Os07g46460	1.40808876403874e-46
LOC-Os07g32880	1.58580315654964e-46
LOC-Os05g25430	2.67365347788683e-46
LOC-Os05g25370	3.2747701484541e-46
LOC-Os09g28600	4.29065889462971e-46
LOC-Os03g48180	4.87385036077076e-46
LOC-Os12g39630	5.58561501200669e-46
LOC-Os03g07300	7.59140530706149e-46
LOC-Os11g37260	9.30670788259658e-46
LOC-Os05g32970	9.95311711495284e-46
LOC-Os01g49380	2.403712466019e-45
LOC-Os09g36770	3.07528681591252e-45
LOC-Os03g17070	3.7818101253765e-45
LOC-Os09g26420	4.32658725240502e-45
LOC-Os12g39220	6.02232363077552e-45
LOC-Os01g49360	9.51693767391181e-45
LOC-Os03g59360	1.72224940010193e-44
LOC-Os09g23084	2.50545696022545e-44
LOC-Os02g32504	2.93413222997573e-44
LOC-Os02g33450	3.15669840825466e-44
LOC-Os04g41570	4.82053074408347e-44
LOC-Os01g42380	4.9718499156712e-44
LOC-Os05g01950	1.31116709254621e-43
LOC-Os04g21820	1.35655727169276e-43
LOC-Os06g10109	1.46477238593108e-43
LOC-Os07g38960	1.46801440303147e-43
LOC-Os07g43580	1.4698502060428e-43
LOC-Os10g37760	2.55730481398052e-43
LOC-Os03g29850	2.75629852439493e-43
LOC-Os09g36450	2.89273011126911e-43
LOC-Os03g56280	3.5355012510846e-43
LOC-Os02g51060	5.75584900425827e-43
LOC-Os03g50280	5.96457610680502e-43
LOC-Os01g52630	6.07364089459626e-43
LOC-Os01g69100	7.31667138350406e-43
LOC-Os07g08750	7.91062975871007e-43
LOC-Os07g29750	1.14939009927894e-42
LOC-Os07g31884	1.15877600867193e-42
LOC-Os08g34984	1.30712761049894e-42
LOC-Os06g46460	1.54537127625882e-42
LOC-Os06g10410	2.60002888000777e-42
LOC-Os08g26720	5.34057372388882e-42
LOC-Os03g22050	6.15849996576673e-42
LOC-Os06g21590	6.75368292496048e-42
LOC-Os03g12150	7.68387197292954e-42
LOC-Os01g13770	8.22616370902393e-42
LOC-Os01g56380	8.74656451034455e-42
LOC-Os11g07020	1.12605099112623e-41
LOC-Os05g51590	1.13335005030312e-41
LOC-Os11g34450	1.31685913888034e-41
LOC-Os02g55430	2.24559282139221e-41
LOC-Os02g49440	2.69320992435695e-41
LOC-Os09g30120	2.91990204155743e-41
LOC-Os01g60640	2.98768228530052e-41
LOC-Os07g11110	3.21904293484018e-41
LOC-Os01g53790	4.16866382440215e-41
LOC-Os10g25230	5.75888317049499e-41
LOC-Os04g39240	5.91398884222698e-41
LOC-Os12g40940	6.67567991069507e-41
LOC-Os06g05940	7.69050258958543e-41
LOC-Os05g34854	8.46287159658636e-41
LOC-Os03g61720	1.14757179418908e-40
LOC-Os03g28160	1.17907680093817e-40
LOC-Os05g07130	1.24479413691809e-40
LOC-Os01g34850	1.5801192881843e-40
LOC-Os07g06830	1.93746770906467e-40
LOC-Os11g34660	3.2006858321323e-40
LOC-Os04g53230	3.45372418073871e-40
LOC-Os12g29960	3.747043060129e-40
LOC-Os01g08700	4.65017227266777e-40
LOC-Os07g07040	5.61568691925838e-40
LOC-Os01g60120	6.3662541250517e-40
LOC-Os03g46570	8.50291784382032e-40
LOC-Os05g47670	8.50291784382032e-40
LOC-Os02g52810	1.05559656349913e-39
LOC-Os04g16680	1.0558398571456e-39
LOC-Os11g02820	1.26341447695588e-39
LOC-Os03g60560	1.49691955442682e-39
LOC-Os07g48330	1.59092681323478e-39
LOC-Os06g40640	1.98037207023158e-39
LOC-Os01g03690	2.24203499507247e-39
LOC-Os01g39770	3.42911660513456e-39
LOC-Os07g38130	3.61435975248019e-39
LOC-Os12g06220	3.72669822277746e-39
LOC-Os07g08030	4.17446584287e-39
LOC-Os01g15270	5.15096121800423e-39
LOC-Os09g27450	5.47597679933692e-39
LOC-Os08g31410	6.12412009561986e-39
LOC-Os02g52990	6.86845736795061e-39
LOC-Os06g13190	7.80882582223876e-39
LOC-Os07g10780	9.78016810731168e-39
LOC-Os10g30080	1.07507754653359e-38
LOC-Os05g12260	1.09795385349039e-38
LOC-Os08g42040	1.11445422992025e-38
LOC-Os10g39520	1.29895475278164e-38
LOC-Os03g04020	1.40250926560316e-38
LOC-Os04g16450	1.50065422573686e-38
LOC-Os07g49400	2.70435626908861e-38
LOC-Os01g74350	3.00271802945244e-38
LOC-Os05g04700	3.81082739790919e-38
LOC-Os01g44110	3.97688289841548e-38
LOC-Os02g43590	4.03190795156658e-38
LOC-Os09g38570	4.33304520432378e-38
LOC-Os02g13850	4.9145256236073e-38
LOC-Os07g30670	9.29097556634992e-38
LOC-Os03g02550	1.05712287448206e-37
LOC-Os02g55870	1.18526710115036e-37
LOC-Os02g14440	1.43306401881315e-37
LOC-Os10g36360	1.61134630728106e-37
LOC-Os08g38900	1.71575443896961e-37
LOC-Os01g52500	1.72232616042096e-37
LOC-Os11g44870	1.85676570435014e-37
LOC-Os02g55980	2.25942279731082e-37
LOC-Os05g25640	2.3038826015144e-37
LOC-Os06g15779	2.82014242968092e-37
LOC-Os03g03724	2.82577494468698e-37
LOC-Os04g38720	4.39776877554906e-37

## Sheet: Supplementary Table 5c
Supplementary Table 5c The list of GO terms enriched by the genes of epidermal cells has been provided. The "ordered" column indicated whether the genes were relatively induced in mock cells, distal cells to the infection sites, or proximal cells to the infection sites, according to pseudotime values of procambium cells. MF (molecular function), BP (biological process), CC (cellular component). p…
source	term_ID	description	GeneRatio	BgRatio	p value	p adjust	q value	gene_ID	count	cluster
BP	GO:0000160	phosphorelay signal transduction system	9/325	45/9587	1.59624e-05	0.00533144	0.00520878	LOC_Os09g36220/LOC_Os02g40510/LOC_Os07g49460/LOC_Os01g72330/LOC_Os11g05930/LOC_Os11g04720/LOC_Os02g35180/LOC_Os03g50860/LOC_Os12g04500	9	Ⅰ
BP	GO:0009765	photosynthesis, light harvesting	5/325	15/9587	9.84973e-05	0.0159207	0.0155544	LOC_Os09g26810/LOC_Os04g38410/LOC_Os01g41710/LOC_Os07g37240/LOC_Os06g21590	5	Ⅰ
BP	GO:0015698	inorganic anion transport	7/325	35/9587	0.000143	0.0159207	0.0155544	LOC_Os03g05390/LOC_Os01g45830/LOC_Os06g05160/LOC_Os08g20570/LOC_Os02g57620/LOC_Os10g31040/ChrSy.fgenesh.gene.37	7	Ⅰ
CC	GO:0000786	nucleosome	9/139	35/3692	3.59718e-06	8.27352e-05	7.57302e-05	LOC_Os04g18090/LOC_Os06g04020/LOC_Os06g04030/LOC_Os07g08710/LOC_Os05g49860/LOC_Os01g06010/LOC_Os01g64640/LOC_Os01g05900/LOC_Os01g05970	9	Ⅰ
CC	GO:0032993	protein-DNA complex	9/139	35/3692	3.59718e-06	8.27352e-05	7.57302e-05	LOC_Os04g18090/LOC_Os06g04020/LOC_Os06g04030/LOC_Os07g08710/LOC_Os05g49860/LOC_Os01g06010/LOC_Os01g64640/LOC_Os01g05900/LOC_Os01g05970	9	Ⅰ
CC	GO:0044815	DNA packaging complex	9/139	38/3692	7.54048e-06	0.000115621	0.000105831	LOC_Os04g18090/LOC_Os06g04020/LOC_Os06g04030/LOC_Os07g08710/LOC_Os05g49860/LOC_Os01g06010/LOC_Os01g64640/LOC_Os01g05900/LOC_Os01g05970	9	Ⅰ
CC	GO:0000785	chromatin	9/139	42/3692	1.81355e-05	0.000208559	0.0001909	LOC_Os04g18090/LOC_Os06g04020/LOC_Os06g04030/LOC_Os07g08710/LOC_Os05g49860/LOC_Os01g06010/LOC_Os01g64640/LOC_Os01g05900/LOC_Os01g05970	9	Ⅰ
CC	GO:0005694	chromosome	10/139	89/3692	0.00165103	0.0151895	0.0139034	LOC_Os04g18090/LOC_Os06g04020/LOC_Os06g04030/LOC_Os07g08710/LOC_Os05g49860/LOC_Os01g06010/LOC_Os11g34270/LOC_Os01g64640/LOC_Os01g05900/LOC_Os01g05970	10	Ⅰ
MF	GO:0008509	anion transmembrane transporter activity	9/441	49/14341	1.56057e-05	0.00341765	0.00305543	LOC_Os03g05390/LOC_Os02g32814/LOC_Os01g45830/LOC_Os06g05160/LOC_Os08g20570/LOC_Os02g57620/LOC_Os02g11740/LOC_Os10g31040/ChrSy.fgenesh.gene.37	9	Ⅰ
MF	GO:0015103	inorganic anion transmembrane transporter activity	8/441	45/14341	5.95048e-05	0.00651577	0.0058252	LOC_Os03g05390/LOC_Os02g32814/LOC_Os01g45830/LOC_Os06g05160/LOC_Os08g20570/LOC_Os02g57620/LOC_Os10g31040/ChrSy.fgenesh.gene.37	8	Ⅰ
MF	GO:0042578	phosphoric ester hydrolase activity	16/441	175/14341	0.000100812	0.00735926	0.0065793	LOC_Os01g09540/LOC_Os03g01750/LOC_Os03g18150/LOC_Os02g54150/LOC_Os09g15670/LOC_Os06g09540/LOC_Os01g46760/LOC_Os03g16170/LOC_Os01g40094/LOC_Os06g02028/LOC_Os01g62760/LOC_Os04g37660/LOC_Os05g46040/LOC_Os07g49330/LOC_Os06g45370/LOC_Os02g31030	16	Ⅰ
BP	GO:0015979	photosynthesis	12/99	111/9587	1.26461e-09	2.18778e-07	1.86364e-07	LOC_Os07g05480/LOC_Os09g17740/LOC_Os03g39610/LOC_Os12g08770/LOC_Os09g30340/LOC_Os07g37550/LOC_Os02g10390/LOC_Os01g56680/LOC_Os11g13890/LOC_Os07g38960/LOC_Os01g58049/LOC_Os07g04840	12	Ⅱ
BP	GO:0009765	photosynthesis, light harvesting	6/99	15/9587	4.83168e-09	4.1794e-07	3.56018e-07	LOC_Os09g17740/LOC_Os03g39610/LOC_Os07g37550/LOC_Os02g10390/LOC_Os11g13890/LOC_Os07g38960	6	Ⅱ
BP	GO:0019684	photosynthesis, light reaction	6/99	39/9587	2.5783e-06	0.000148682	0.000126654	LOC_Os09g17740/LOC_Os03g39610/LOC_Os07g37550/LOC_Os02g10390/LOC_Os11g13890/LOC_Os07g38960	6	Ⅱ
BP	GO:0006091	generation of precursor metabolites and energy	8/99	120/9587	3.15654e-05	0.0013652	0.00116294	LOC_Os09g17740/LOC_Os03g39610/LOC_Os07g37550/LOC_Os02g10390/LOC_Os01g67860/LOC_Os11g13890/LOC_Os07g38960/LOC_Os02g07260	8	Ⅱ
BP	GO:0032787	monocarboxylic acid metabolic process	7/99	166/9587	0.00161044	0.0448954	0.0382437	LOC_Os03g26530/LOC_Os03g08360/LOC_Os10g21910/LOC_Os01g67860/LOC_Os02g11070/LOC_Os02g07260/LOC_Os06g39750	7	Ⅱ
BP	GO:0006633	fatty acid biosynthetic process	5/99	87/9587	0.00200839	0.0448954	0.0382437	LOC_Os03g26530/LOC_Os03g08360/LOC_Os10g21910/LOC_Os02g11070/LOC_Os06g39750	5	Ⅱ
BP	GO:0019752	carboxylic acid metabolic process	11/99	390/9587	0.00221556	0.0448954	0.0382437	LOC_Os12g08760/LOC_Os03g26530/LOC_Os03g08360/LOC_Os10g21910/LOC_Os02g33710/LOC_Os01g67860/LOC_Os02g11070/LOC_Os05g49880/LOC_Os02g07260/LOC_Os06g39750/LOC_Os06g04070	11	Ⅱ
BP	GO:0072330	monocarboxylic acid biosynthetic process	5/99	90/9587	0.00233153	0.0448954	0.0382437	LOC_Os03g26530/LOC_Os03g08360/LOC_Os10g21910/LOC_Os02g11070/LOC_Os06g39750	5	Ⅱ
BP	GO:0043436	oxoacid metabolic process	11/99	396/9587	0.00249561	0.0448954	0.0382437	LOC_Os12g08760/LOC_Os03g26530/LOC_Os03g08360/LOC_Os10g21910/LOC_Os02g33710/LOC_Os01g67860/LOC_Os02g11070/LOC_Os05g49880/LOC_Os02g07260/LOC_Os06g39750/LOC_Os06g04070	11	Ⅱ
BP	GO:0006082	organic acid metabolic process	11/99	398/9587	0.00259511	0.0448954	0.0382437	LOC_Os12g08760/LOC_Os03g26530/LOC_Os03g08360/LOC_Os10g21910/LOC_Os02g33710/LOC_Os01g67860/LOC_Os02g11070/LOC_Os05g49880/LOC_Os02g07260/LOC_Os06g39750/LOC_Os06g04070	11	Ⅱ
CC	GO:0009522	photosystem I	4/33	20/3692	2.3188e-05	0.000399146	0.000319317	LOC_Os07g05480/LOC_Os12g08770/LOC_Os09g30340/LOC_Os01g58049	4	Ⅱ
CC	GO:0009521	photosystem	6/33	74/3692	3.81087e-05	0.000399146	0.000319317	LOC_Os07g05480/LOC_Os12g08770/LOC_Os09g30340/LOC_Os01g56680/LOC_Os01g58049/LOC_Os07g04840	6	Ⅱ
CC	GO:0034357	photosynthetic membrane	6/33	80/3692	5.95091e-05	0.000399146	0.000319317	LOC_Os07g05480/LOC_Os12g08770/LOC_Os09g30340/LOC_Os01g56680/LOC_Os01g58049/LOC_Os07g04840	6	Ⅱ
CC	GO:0009579	thylakoid	6/33	81/3692	6.38634e-05	0.000399146	0.000319317	LOC_Os07g05480/LOC_Os12g08770/LOC_Os09g30340/LOC_Os01g56680/LOC_Os01g58049/LOC_Os07g04840	6	Ⅱ
CC	GO:0098796	membrane protein complex	8/33	223/3692	0.000580995	0.00290497	0.00232398	LOC_Os07g05480/LOC_Os12g08770/LOC_Os09g30340/LOC_Os01g56680/LOC_Os07g32880/LOC_Os01g58049/LOC_Os08g37444/LOC_Os07g04840	8	Ⅱ
MF	GO:0016830	carbon-carbon lyase activity	7/138	77/14341	8.99872e-06	0.00115184	0.00105143	LOC_Os12g08760/LOC_Os03g15050/LOC_Os02g33710/LOC_Os01g67860/LOC_Os02g36340/LOC_Os06g04070/LOC_Os10g21268	7	Ⅱ
MF	GO:0016829	lyase activity	9/138	222/14341	0.000295823	0.0189327	0.0172823	LOC_Os12g08760/LOC_Os08g04500/LOC_Os03g15050/LOC_Os02g33710/LOC_Os01g67860/LOC_Os02g36340/LOC_Os06g04070/LOC_Os01g45274/LOC_Os10g21268	9	Ⅱ
BP	GO:0006720	isoprenoid metabolic process	8/294	33/9587	5.06138e-06	0.000721247	0.000626013	LOC_Os03g52170/LOC_Os02g39160/LOC_Os05g50550/LOC_Os07g36190/LOC_Os01g50760/LOC_Os04g56230/LOC_Os02g45660/LOC_Os02g44780	8	Ⅲ
BP	GO:0008299	isoprenoid biosynthetic process	8/294	33/9587	5.06138e-06	0.000721247	0.000626013	LOC_Os03g52170/LOC_Os02g39160/LOC_Os05g50550/LOC_Os07g36190/LOC_Os01g50760/LOC_Os04g56230/LOC_Os02g45660/LOC_Os02g44780	8	Ⅲ
BP	GO:0006662	glycerol ether metabolic process	7/294	30/9587	2.63505e-05	0.00187748	0.00162957	LOC_Os01g68480/LOC_Os03g21000/LOC_Os03g55820/LOC_Os12g08730/LOC_Os07g29410/LOC_Os02g42700/LOC_Os07g08840	7	Ⅲ
BP	GO:0018904	ether metabolic process	7/294	30/9587	2.63505e-05	0.00187748	0.00162957	LOC_Os01g68480/LOC_Os03g21000/LOC_Os03g55820/LOC_Os12g08730/LOC_Os07g29410/LOC_Os02g42700/LOC_Os07g08840	7	Ⅲ
BP	GO:0006979	response to oxidative stress	15/294	174/9587	0.000289218	0.0117051	0.0101596	LOC_Os04g59200/LOC_Os03g03910/LOC_Os06g08670/LOC_Os10g41400/LOC_Os07g48020/LOC_Os06g27760/LOC_Os01g73200/LOC_Os05g33510/LOC_Os04g46960/LOC_Os04g59210/LOC_Os08g43560/LOC_Os03g17690/LOC_Os04g40600/LOC_Os05g42000/LOC_Os06g51150	15	Ⅲ
BP	GO:0006081	cellular aldehyde metabolic process	4/294	12/9587	0.000353003	0.0117051	0.0101596	LOC_Os03g52170/LOC_Os04g40990/LOC_Os07g01020/LOC_Os10g01080	4	Ⅲ
BP	GO:0016226	iron-sulfur cluster assembly	4/294	12/9587	0.000353003	0.0117051	0.0101596	LOC_Os01g61400/LOC_Os01g47340/LOC_Os11g07916/LOC_Os03g20010	4	Ⅲ
BP	GO:0031163	metallo-sulfur cluster assembly	4/294	12/9587	0.000353003	0.0117051	0.0101596	LOC_Os01g61400/LOC_Os01g47340/LOC_Os11g07916/LOC_Os03g20010	4	Ⅲ
BP	GO:0065008	regulation of biological quality	14/294	159/9587	0.000369635	0.0117051	0.0101596	LOC_Os01g68480/LOC_Os03g21000/LOC_Os03g63420/LOC_Os03g55820/LOC_Os01g10110/LOC_Os12g08730/LOC_Os01g12680/LOC_Os05g31040/LOC_Os07g29410/LOC_Os10g35720/LOC_Os02g42700/LOC_Os07g08840/LOC_Os08g35860/LOC_Os01g43460	14	Ⅲ
BP	GO:0043436	oxoacid metabolic process	25/294	396/9587	0.000483665	0.0134988	0.0117164	LOC_Os01g51410/LOC_Os03g18130/LOC_Os03g52170/LOC_Os04g40990/LOC_Os11g07020/LOC_Os05g33570/LOC_Os02g07160/LOC_Os08g36480/LOC_Os07g46460/LOC_Os02g10310/LOC_Os07g34520/LOC_Os09g12290/LOC_Os06g05860/LOC_Os04g56400/LOC_Os06g40940/LOC_Os08g41830/LOC_Os07g43700/LOC_Os08g37790/LOC_Os04g48880/LOC_Os01g52260/LOC_Os02g51150/LOC_Os02g42570/LOC_Os02g01510/LOC_Os03g60090/LOC_Os01g58380	25	Ⅲ
BP	GO:0006082	organic acid metabolic process	25/294	398/9587	0.000521007	0.0134988	0.0117164	LOC_Os01g51410/LOC_Os03g18130/LOC_Os03g52170/LOC_Os04g40990/LOC_Os11g07020/LOC_Os05g33570/LOC_Os02g07160/LOC_Os08g36480/LOC_Os07g46460/LOC_Os02g10310/LOC_Os07g34520/LOC_Os09g12290/LOC_Os06g05860/LOC_Os04g56400/LOC_Os06g40940/LOC_Os08g41830/LOC_Os07g43700/LOC_Os08g37790/LOC_Os04g48880/LOC_Os01g52260/LOC_Os02g51150/LOC_Os02g42570/LOC_Os02g01510/LOC_Os03g60090/LOC_Os01g58380	25	Ⅲ
BP	GO:0006790	sulfur compound metabolic process	7/294	51/9587	0.00086383	0.020516	0.017807	LOC_Os01g61400/LOC_Os01g47340/LOC_Os11g07916/LOC_Os03g20010/LOC_Os01g52260/LOC_Os02g42570/LOC_Os03g60090	7	Ⅲ
BP	GO:1901617	organic hydroxy compound biosynthetic process	4/294	17/9587	0.00150334	0.0329579	0.0286061	LOC_Os07g01020/LOC_Os03g09250/LOC_Os10g01080/ChrSy.fgenesh.gene.86	4	Ⅲ
BP	GO:0019752	carboxylic acid metabolic process	23/294	390/9587	0.00200191	0.0396076	0.0343778	LOC_Os01g51410/LOC_Os03g18130/LOC_Os03g52170/LOC_Os04g40990/LOC_Os11g07020/LOC_Os05g33570/LOC_Os02g07160/LOC_Os07g46460/LOC_Os02g10310/LOC_Os07g34520/LOC_Os09g12290/LOC_Os06g05860/LOC_Os04g56400/LOC_Os06g40940/LOC_Os07g43700/LOC_Os08g37790/LOC_Os04g48880/LOC_Os01g52260/LOC_Os02g51150/LOC_Os02g42570/LOC_Os02g01510/LOC_Os03g60090/LOC_Os01g58380	23	Ⅲ
BP	GO:0019725	cellular homeostasis	11/294	131/9587	0.00226628	0.0396076	0.0343778	LOC_Os01g68480/LOC_Os03g21000/LOC_Os03g63420/LOC_Os03g55820/LOC_Os12g08730/LOC_Os01g12680/LOC_Os07g29410/LOC_Os10g35720/LOC_Os02g42700/LOC_Os07g08840/LOC_Os01g43460	11	Ⅲ
BP	GO:0042592	homeostatic process	11/294	132/9587	0.00240658	0.0396076	0.0343778	LOC_Os01g68480/LOC_Os03g21000/LOC_Os03g63420/LOC_Os03g55820/LOC_Os12g08730/LOC_Os01g12680/LOC_Os07g29410/LOC_Os10g35720/LOC_Os02g42700/LOC_Os07g08840/LOC_Os01g43460	11	Ⅲ
BP	GO:1901615	organic hydroxy compound metabolic process	5/294	32/9587	0.00267382	0.0396076	0.0343778	LOC_Os07g01020/LOC_Os03g09250/LOC_Os06g36560/LOC_Os10g01080/ChrSy.fgenesh.gene.86	5	Ⅲ
BP	GO:0009069	serine family amino acid metabolic process	3/294	10/9587	0.00291845	0.0396076	0.0343778	LOC_Os01g51410/LOC_Os06g40940/LOC_Os01g52260	3	Ⅲ
BP	GO:0009690	cytokinin metabolic process	3/294	10/9587	0.00291845	0.0396076	0.0343778	LOC_Os01g10110/LOC_Os05g31040/LOC_Os08g35860	3	Ⅲ
BP	GO:0034754	cellular hormone metabolic process	3/294	10/9587	0.00291845	0.0396076	0.0343778	LOC_Os01g10110/LOC_Os05g31040/LOC_Os08g35860	3	Ⅲ
BP	GO:0042445	hormone metabolic process	3/294	10/9587	0.00291845	0.0396076	0.0343778	LOC_Os01g10110/LOC_Os05g31040/LOC_Os08g35860	3	Ⅲ
MF	GO:0051536	iron-sulfur cluster binding	13/413	68/14341	5.77849e-08	6.15409e-06	5.07899e-06	LOC_Os01g64120/LOC_Os02g54980/LOC_Os01g25484/LOC_Os01g47340/LOC_Os11g07916/LOC_Os03g05310/LOC_Os07g37030/LOC_Os05g48160/LOC_Os03g57690/LOC_Os03g20010/LOC_Os02g42570/LOC_Os07g28400/LOC_Os08g02640	13	Ⅲ
MF	GO:0051540	metal cluster binding	13/413	68/14341	5.77849e-08	6.15409e-06	5.07899e-06	LOC_Os01g64120/LOC_Os02g54980/LOC_Os01g25484/LOC_Os01g47340/LOC_Os11g07916/LOC_Os03g05310/LOC_Os07g37030/LOC_Os05g48160/LOC_Os03g57690/LOC_Os03g20010/LOC_Os02g42570/LOC_Os07g28400/LOC_Os08g02640	13	Ⅲ
MF	GO:0016667	oxidoreductase activity, acting on a sulfur group of donors	15/413	98/14341	1.24284e-07	8.82419e-06	7.28262e-06	LOC_Os03g29190/LOC_Os01g68480/LOC_Os10g41400/LOC_Os03g21000/LOC_Os06g27760/LOC_Os03g63420/LOC_Os05g33510/LOC_Os03g55820/LOC_Os06g07760/LOC_Os12g08730/LOC_Os04g40600/LOC_Os07g29410/LOC_Os10g35720/LOC_Os02g42700/LOC_Os07g08840	15	Ⅲ
MF	GO:0016645	oxidoreductase activity, acting on the CH-NH group of donors	5/413	19/14341	0.000160988	0.00627684	0.00518029	LOC_Os01g10110/LOC_Os10g37210/LOC_Os05g31040/LOC_Os08g35860/LOC_Os03g60090	5	Ⅲ
MF	GO:0015035	protein-disulfide reductase activity	10/413	86/14341	0.000176812	0.00627684	0.00518029	LOC_Os03g29190/LOC_Os01g68480/LOC_Os03g21000/LOC_Os03g63420/LOC_Os03g55820/LOC_Os12g08730/LOC_Os07g29410/LOC_Os10g35720/LOC_Os02g42700/LOC_Os07g08840	10	Ⅲ
MF	GO:0015036	disulfide oxidoreductase activity	10/413	86/14341	0.000176812	0.00627684	0.00518029	LOC_Os03g29190/LOC_Os01g68480/LOC_Os03g21000/LOC_Os03g63420/LOC_Os03g55820/LOC_Os12g08730/LOC_Os07g29410/LOC_Os10g35720/LOC_Os02g42700/LOC_Os07g08840	10	Ⅲ
MF	GO:0004616	phosphogluconate dehydrogenase (decarboxylating) activity	4/413	12/14341	0.000279251	0.00743505	0.00613617	LOC_Os01g12830/LOC_Os02g35500/LOC_Os06g14740/LOC_Os01g58380	4	Ⅲ
MF	GO:0051537	2 iron, 2 sulfur cluster binding	4/413	12/14341	0.000279251	0.00743505	0.00613617	LOC_Os02g54980/LOC_Os03g05310/LOC_Os07g37030/LOC_Os07g28400	4	Ⅲ
MF	GO:0008237	metallopeptidase activity	6/413	41/14341	0.00105281	0.0249166	0.0205637	LOC_Os06g51029/LOC_Os01g73910/LOC_Os10g40830/LOC_Os06g45820/LOC_Os02g12650/LOC_Os01g43150	6	Ⅲ
MF	GO:0004222	metalloendopeptidase activity	5/413	31/14341	0.00177041	0.0376344	0.0310598	LOC_Os06g51029/LOC_Os01g73910/LOC_Os10g40830/LOC_Os06g45820/LOC_Os01g43150	5	Ⅲ
MF	GO:0016701	oxidoreductase activity, acting on single donors with incorporation of molecular oxygen	6/413	46/14341	0.00194356	0.0376344	0.0310598	LOC_Os10g28360/LOC_Os02g07160/LOC_Os02g54980/LOC_Os06g36560/LOC_Os03g05310/LOC_Os08g39850	6	Ⅲ
MF	GO:0019139	cytokinin dehydrogenase activity	3/413	10/14341	0.0024468	0.0400899	0.0330863	LOC_Os01g10110/LOC_Os05g31040/LOC_Os08g35860	3	Ⅲ
MF	GO:0031072	heat shock protein binding	3/413	10/14341	0.0024468	0.0400899	0.0330863	LOC_Os04g46390/LOC_Os03g44620/LOC_Os06g02620	3	Ⅲ
MF	GO:0019904	protein domain specific binding	3/413	11/14341	0.00329292	0.0491047	0.0405262	LOC_Os08g37490/LOC_Os03g50290/LOC_Os02g36974	3	Ⅲ
MF	GO:0016209	antioxidant activity	13/413	191/14341	0.00361152	0.0491047	0.0405262	LOC_Os04g59200/LOC_Os03g03910/LOC_Os03g29190/LOC_Os06g08670/LOC_Os07g48020/LOC_Os01g73200/LOC_Os06g07760/LOC_Os04g46960/LOC_Os04g59210/LOC_Os08g43560/LOC_Os03g17690/LOC_Os05g42000/LOC_Os06g51150	13	Ⅲ
MF	GO:0005506	iron ion binding	22/413	408/14341	0.00368862	0.0491047	0.0405262	LOC_Os03g55240/LOC_Os06g36560/LOC_Os01g47340/LOC_Os03g39760/LOC_Os08g39694/LOC_Os11g07916/LOC_Os08g05620/LOC_Os10g37110/LOC_Os08g36310/LOC_Os01g59020/LOC_Os04g48880/LOC_Os08g39660/LOC_Os06g39780/LOC_Os03g20010/LOC_Os02g51150/LOC_Os02g36110/LOC_Os01g72260/LOC_Os11g27730/LOC_Os01g12760/LOC_Os02g36190/LOC_Os03g63310/LOC_Os04g10160	22	Ⅲ

## Sheet: Supplementary Table 5d
Supplementary Table 5d The dataset for MAPK fold changes. Known MAPK genes were expressed across different cell populations in the integrated snRNA-seq data at 12, 24, and 48 hpi. p adjust <0.01; pct.1>0.1; pct.2>0.1.
ID	gene name	avg_log2FC	pct.1	pct.2	p adjust	cell type	inoculation
LOC_Os05g49140	OsMPK7	-0.902444	0.177	0.364	7.31225e-14	Epidermis	12 hpi
LOC_Os01g32660	OsMKK6	-0.881026	0.118	0.164	0.00713917	Xylem	48 hpi
LOC_Os02g05480	OsMAPK33	-0.892143	0.134	0.253	3.9998e-114	Mesophyll	12 hpi
LOC_Os02g05480	OsMAPK33	-0.60952	0.12	0.251	3.61638e-07	Epidermis	12 hpi
LOC_Os02g05480	OsMAPK33	0.184601	0.154	0.105	7.91203e-28	Mesophyll	48 hpi
LOC_Os02g05480	OsMAPK33	-1.23024	0.118	0.24	0.000629533	Phloem	12 hpi
LOC_Os05g50560	OsMPK9	-1.23031	0.227	0.479	0	Mesophyll	12 hpi
LOC_Os05g50560	OsMPK9	-1.17546	0.181	0.405	1.83971e-10	Procambium	12 hpi
LOC_Os05g50560	OsMPK9	-1.0422	0.19	0.348	3.60718e-06	Phloem	12 hpi
LOC_Os05g50560	OsMPK9	-1.17283	0.102	0.267	9.95023e-22	Fiber	12 hpi
LOC_Os05g50560	OsMPK9	-1.0174	0.132	0.294	4.67371e-12	Epidermis	12 hpi
LOC_Os05g50560	OsMPK9	-1.30365	0.156	0.413	0.000106014	Mestome sheath	12 hpi
LOC_Os05g50560	OsMPK9	-1.11816	0.174	0.384	8.3059e-28	Xylem	12 hpi
LOC_Os01g47530	OsMPK20-4	2.51265	0.406	0.122	0	Mesophyll	12 hpi
LOC_Os01g47530	OsMPK20-4	0.447983	0.245	0.149	1.59313e-06	Epidermis	48 hpi
LOC_Os01g47530	OsMPK20-4	2.00681	0.361	0.131	1.67825e-39	Xylem	12 hpi
LOC_Os01g47530	OsMPK20-4	1.28069	0.368	0.18	1.42529e-16	Fiber	24 hpi
LOC_Os01g47530	OsMPK20-4	0.709365	0.212	0.111	2.5988e-93	Mesophyll	24 hpi
LOC_Os01g47530	OsMPK20-4	0.195228	0.197	0.139	1.78391e-32	Mesophyll	48 hpi
LOC_Os01g47530	OsMPK20-4	1.99457	0.427	0.141	1.4501e-24	Phloem	12 hpi
LOC_Os01g47530	OsMPK20-4	2.38905	0.34	0.135	1.23255e-09	Procambium	12 hpi
LOC_Os01g47530	OsMPK20-4	-1.06718	0.499	0.735	1.29268e-43	Fiber	12 hpi
LOC_Os03g12390	OsMKK10-2	1.73707	0.221	0.103	1.2904e-12	Xylem	12 hpi
LOC_Os03g12390	OsMKK10-2	1.07798	0.293	0.121	3.75301e-15	Fiber	24 hpi
LOC_Os06g48590	OsMAPK4	0.760154	0.229	0.105	1.34973e-22	Mestome sheath	48 hpi
LOC_Os06g48590	OsMAPK4	2.10772	0.294	0.12	9.95992e-07	Procambium	12 hpi
LOC_Os06g48590	OsMAPK4	0.582446	0.201	0.103	2.28707e-11	Fiber	48 hpi
LOC_Os06g48590	OsMAPK4	1.02837	0.259	0.109	1.59199e-234	Mesophyll	48 hpi
LOC_Os06g48590	OsMAPK4	0.957723	0.254	0.118	2.17275e-09	Procambium	48 hpi
LOC_Os06g48590	OsMAPK4	0.629743	0.214	0.114	6.62908e-09	Epidermis	48 hpi
LOC_Os06g05520	OsMKK1	0.88421	0.2	0.105	8.11753e-06	Xylem	24 hpi
LOC_Os06g06090	OsMAPK6	0.544346	0.203	0.171	8.40739e-09	Mesophyll	12 hpi
LOC_Os06g49430	OsBWMK1	0.629333	0.224	0.13	0.00432204	Fiber	24 hpi
LOC_Os06g49430	OsBWMK1	0.314385	0.252	0.159	5.57434e-05	Epidermis	48 hpi
LOC_Os06g49430	OsBWMK1	0.386886	0.164	0.103	1.08906e-36	Mesophyll	24 hpi
LOC_Os06g49430	OsBWMK1	1.06092	0.208	0.104	0.000529823	Epidermis	24 hpi
LOC_Os06g49430	OsBWMK1	0.142137	0.195	0.143	1.21087e-24	Mesophyll	48 hpi
LOC_Os06g49430	OsBWMK1	0.277451	0.206	0.135	0.000549981	Mestome sheath	48 hpi

## Sheet: Supplementary Table 5e
Supplementary Table 5e The top 20 list of KEGG pathways up-regulated and enriched by the genes of epidermal cells was listed during infection at 12, 24 and 48 hpi.
category	subcategory	ID	Description	GeneRatio	BgRatio	p value	p adjust	q value	geneID	count	infection
Metabolism	Amino acid metabolism	osa00280	Valine, leucine and isoleucine degradation - Oryza sativa japonica (Japanese rice)	6/118	48/5482	0.000513577	0.0426269	0.0394644	4332151/4337676/4336645/4332628/4351684/4331150	6	12 hpi
Metabolism	Metabolism of cofactors and vitamins	osa00790	Folate biosynthesis - Oryza sativa japonica (Japanese rice)	4/118	28/5482	0.00280123	0.116251	0.107626	4329733/4352298/4339017/4341959	4	12 hpi
Metabolism	Metabolism of cofactors and vitamins	osa00760	Nicotinate and nicotinamide metabolism - Oryza sativa japonica (Japanese rice)	3/118	22/5482	0.0111087	0.22101	0.204613	4335862/4328220/107275865	3	12 hpi
Organismal Systems	Environmental adaptation	osa04712	Circadian rhythm - plant - Oryza sativa japonica (Japanese rice)	4/118	42/5482	0.0121586	0.22101	0.204613	4324727/4340087/4336008/4349414	4	12 hpi
Metabolism	Nucleotide metabolism	osa00230	Purine metabolism - Oryza sativa japonica (Japanese rice)	6/118	96/5482	0.0168512	0.22101	0.204613	4341777/4341535/4337428/4336327/4337888/4352706	6	12 hpi
Organismal Systems	Environmental adaptation	osa04626	Plant-pathogen interaction - Oryza sativa japonica (Japanese rice)	11/118	250/5482	0.0181462	0.22101	0.204613	4331522/4347402/4347399/4332981/4338474/4325760/4339240/9267802/4336783/4340443/4337206	11	12 hpi
Metabolism	Global and overview maps	osa01240	Biosynthesis of cofactors - Oryza sativa japonica (Japanese rice)	11/118	251/5482	0.0186394	0.22101	0.204613	4348636/4329733/4332151/4338537/4335862/4336645/4328220/107275865/4352298/4339017/4341959	11	12 hpi
Metabolism	Metabolism of terpenoids and polyketides	osa00909	Sesquiterpenoid and triterpenoid biosynthesis - Oryza sativa japonica (Japanese rice)	2/118	12/5482	0.0263364	0.245095	0.226911	9269735/9268610	2	12 hpi
Metabolism	Amino acid metabolism	osa00250	Alanine, aspartate and glutamate metabolism - Oryza sativa japonica (Japanese rice)	4/118	53/5482	0.0265766	0.245095	0.226911	4345962/4332506/4328220/4331798	4	12 hpi
Metabolism	Global and overview maps	osa01210	2-Oxocarboxylic acid metabolism - Oryza sativa japonica (Japanese rice)	5/118	86/5482	0.037152	0.308362	0.285484	4345962/4334968/4332151/4336645/4351684	5	12 hpi
Genetic Information Processing	Folding, sorting and degradation	osa04120	Ubiquitin mediated proteolysis - Oryza sativa japonica (Japanese rice)	7/118	158/5482	0.0532139	0.367035	0.339805	4334386/4337331/4324695/4346585/4348796/4327774/4338181	7	12 hpi
Genetic Information Processing	Folding, sorting and degradation	osa04141	Protein processing in endoplasmic reticulum - Oryza sativa japonica (Japanese rice)	9/118	230/5482	0.0587479	0.367035	0.339805	4336584/4337331/4333580/4347402/4346585/4343386/4341618/4330201/9267802	9	12 hpi
Metabolism	Amino acid metabolism	osa00290	Valine, leucine and isoleucine biosynthesis - Oryza sativa japonica (Japanese rice)	2/118	19/5482	0.0619096	0.367035	0.339805	4332151/4336645	2	12 hpi
Metabolism	Metabolism of cofactors and vitamins	osa00740	Riboflavin metabolism - Oryza sativa japonica (Japanese rice)	2/118	19/5482	0.0619096	0.367035	0.339805	4329733/4339017	2	12 hpi
Metabolism	Lipid metabolism	osa00561	Glycerolipid metabolism - Oryza sativa japonica (Japanese rice)	4/118	85/5482	0.109887	0.608041	0.562929	4332372/4349835/4339026/4337206	4	12 hpi
Genetic Information Processing	Transcription	osa03040	Spliceosome - Oryza sativa japonica (Japanese rice)	7/118	192/5482	0.118952	0.617062	0.571281	9271802/4347985/4345884/4329951/4339621/4340263/4346316	7	12 hpi
Metabolism	Carbohydrate metabolism	osa00650	Butanoate metabolism - Oryza sativa japonica (Japanese rice)	2/118	30/5482	0.1355	0.635173	0.588048	4332593/4332628	2	12 hpi
Metabolism	Amino acid metabolism	osa00270	Cysteine and methionine metabolism - Oryza sativa japonica (Japanese rice)	5/118	127/5482	0.137748	0.635173	0.588048	4324655/4332151/4323866/4336645/4330873	5	12 hpi
Metabolism	Carbohydrate metabolism	osa00640	Propanoate metabolism - Oryza sativa japonica (Japanese rice)	2/118	32/5482	0.150383	0.653029	0.604579	4332628/4351684	2	12 hpi
Metabolism	Lipid metabolism	osa01040	Biosynthesis of unsaturated fatty acids - Oryza sativa japonica (Japanese rice)	2/118	33/5482	0.157944	0.653029	0.604579	4330523/4331150	2	12 hpi
Metabolism	Energy metabolism	osa00196	Photosynthesis - antenna proteins - Oryza sativa japonica (Japanese rice)	11/240	15/5482	1.05809e-12	9.52281e-11	8.79886e-11	4333359/4346803/4324599/4350176/4328623/4343604/4343709/4345663/4343583/4340892/4336028	11	24 hpi
Organismal Systems	Environmental adaptation	osa04626	Plant-pathogen interaction - Oryza sativa japonica (Japanese rice)	32/240	250/5482	2.56804e-08	1.15562e-06	1.06776e-06	4328676/4328155/4338474/4327518/4332981/4346097/4332731/4341445/4331836/4337206/4345951/4332664/4333767/4332475/9267892/4330627/4336783/4334072/4326682/4332090/4350817/4325760/4343644/107278041/9270837/4326638/4332236/4350121/4339397/4335624/4344304/4339645	32	24 hpi
Metabolism	Lipid metabolism	osa00062	Fatty acid elongation - Oryza sativa japonica (Japanese rice)	11/240	43/5482	1.49464e-06	4.48393e-05	4.14304e-05	4328676/4332981/4341445/4331836/4330627/4332090/4350817/4332236/4336202/4334949/4339645	11	24 hpi
Metabolism	Metabolism of cofactors and vitamins	osa00860	Porphyrin metabolism - Oryza sativa japonica (Japanese rice)	11/240	46/5482	3.08435e-06	6.93979e-05	6.41221e-05	4332690/4326901/4349433/9269178/4351264/4341462/4349044/4330711/4341997/4349004/4331611	11	24 hpi
Metabolism	Energy metabolism	osa00195	Photosynthesis - Oryza sativa japonica (Japanese rice)	14/240	79/5482	6.34761e-06	0.000114257	0.000105571	4351694/4342404/4344439/4335799/4327150/4334300/4347395/4343515/4324479/4344899/4346326/4339593/4343570/9270637	14	24 hpi
Metabolism	Carbohydrate metabolism	osa00630	Glyoxylate and dicarboxylate metabolism - Oryza sativa japonica (Japanese rice)	12/240	74/5482	7.36567e-05	0.00100421	0.000927866	4325932/4337447/4351966/4331509/4334048/4328073/4335745/4332593/4332592/4336245/4343993/4334349	12	24 hpi
Environmental Information Processing	Signal transduction	osa04016	MAPK signaling pathway - plant - Oryza sativa japonica (Japanese rice)	19/240	163/5482	7.81052e-05	0.00100421	0.000927866	4331509/4338474/4327518/4349484/4328073/4344331/4332115/4336750/4339083/4332664/4332475/4334072/4329527/4331814/4336231/107278041/4341956/4339397/4332548	19	24 hpi
Metabolism	Metabolism of terpenoids and polyketides	osa00900	Terpenoid backbone biosynthesis - Oryza sativa japonica (Japanese rice)	10/240	57/5482	0.000150493	0.00169305	0.00156434	4334003/4343523/4324245/4329911/4330711/9267741/4338768/4337261/4331944/4351957	10	24 hpi
Environmental Information Processing	Signal transduction	osa04075	Plant hormone signal transduction - Oryza sativa japonica (Japanese rice)	27/240	371/5482	0.00575762	0.0575762	0.053199	4333065/4331834/4348533/4343899/4328155/4337257/4331832/4349484/4344331/4348531/4326541/4349090/4339083/4332664/4333767/4332475/4336783/4334072/4337240/4329527/4343644/4331833/4326638/4330571/4332548/4344349/4339756	27	24 hpi
Metabolism	Global and overview maps	osa01200	Carbon metabolism - Oryza sativa japonica (Japanese rice)	21/240	273/5482	0.00790167	0.071115	0.0657086	4349897/4325932/4351966/4331509/4338750/4336044/4345685/4334048/4328073/4335745/4332593/4332592/4336245/4343993/4340153/4327301/4335430/4332293/4334968/4325632/4334349	21	24 hpi
Metabolism	Global and overview maps	osa01240	Biosynthesis of cofactors - Oryza sativa japonica (Japanese rice)	19/240	251/5482	0.0132655	0.108536	0.100285	4334048/4351698/4326358/4349044/4347902/4329733/4337733/4349979/4341997/4327472/4348636/4326996/4337358/4325991/4352146/4337297/4342162/4328425/4345021	19	24 hpi
Metabolism	Energy metabolism	osa00710	Carbon fixation by Calvin cycle - Oryza sativa japonica (Japanese rice)	7/240	79/5482	0.0565471	0.414471	0.382961	4349897/4351966/4338750/4336044/4343993/4335430/4332293	7	24 hpi
Metabolism	Carbohydrate metabolism	osa00051	Fructose and mannose metabolism - Oryza sativa japonica (Japanese rice)	6/240	64/5482	0.059868	0.414471	0.382961	4349897/4327472/4325991/4340153/4327301/4345021	6	24 hpi
Metabolism	Carbohydrate metabolism	osa00620	Pyruvate metabolism - Oryza sativa japonica (Japanese rice)	8/240	101/5482	0.0738613	0.465287	0.429915	4338750/4335745/4332593/4332592/4343993/4332293/4334968/4347581	8	24 hpi
Metabolism	Lipid metabolism	osa00561	Glycerolipid metabolism - Oryza sativa japonica (Japanese rice)	7/240	85/5482	0.0775479	0.465287	0.429915	4337206/4351127/4329584/4330961/4349835/4339026/4332345	7	24 hpi
Metabolism	Metabolism of cofactors and vitamins	osa00670	One carbon pool by folate - Oryza sativa japonica (Japanese rice)	4/240	38/5482	0.0827394	0.465409	0.430027	4325932/4334048/4337733/4326996	4	24 hpi
Metabolism	Carbohydrate metabolism	osa00010	Glycolysis / Gluconeogenesis - Oryza sativa japonica (Japanese rice)	10/240	144/5482	0.0988062	0.490312	0.453037	4349897/4338750/4345685/4335745/4332593/4332592/4340153/4327301/4332293/4334968	10	24 hpi
Metabolism	Carbohydrate metabolism	osa00030	Pentose phosphate pathway - Oryza sativa japonica (Japanese rice)	5/240	57/5482	0.10261	0.490312	0.453037	4349897/4345685/4340153/4327301/4335430	5	24 hpi
Metabolism	Amino acid metabolism	osa00270	Cysteine and methionine metabolism - Oryza sativa japonica (Japanese rice)	9/240	127/5482	0.10351	0.490312	0.453037	4336750/4337733/4348647/4337818/4326996/4343993/4349123/4346642/4329955	9	24 hpi
Organismal Systems	Environmental adaptation	osa04712	Circadian rhythm - plant - Oryza sativa japonica (Japanese rice)	4/240	42/5482	0.109905	0.494573	0.456974	4344703/4324727/4336008/9270575	4	24 hpi
Metabolism	Metabolism of cofactors and vitamins	osa00860	Porphyrin metabolism - Oryza sativa japonica (Japanese rice)	12/247	46/5482	5.32029e-07	5.21389e-05	4.14423e-05	4341462/4349433/4330711/4341997/4331611/4332690/9269178/4348519/4326901/4351264/4348648/4332843	12	48 hpi
Metabolism	Global and overview maps	osa01200	Carbon metabolism - Oryza sativa japonica (Japanese rice)	31/247	273/5482	1.27967e-06	5.34218e-05	4.2462e-05	4325932/4349897/4334048/4345685/9268154/4338750/4334968/4335745/4336044/4331509/4345387/4330413/4332293/4339682/4336245/4332593/4343993/4340153/4341535/4337904/4326136/4325632/4342610/4343843/4334554/4340986/4332592/4345842/4350881/4339425/4352803	31	48 hpi
Metabolism	Energy metabolism	osa00196	Photosynthesis - antenna proteins - Oryza sativa japonica (Japanese rice)	7/247	15/5482	1.63536e-06	5.34218e-05	4.2462e-05	4333359/4346803/4328623/4343604/4350176/4346649/4345663	7	48 hpi
Metabolism	Carbohydrate metabolism	osa00630	Glyoxylate and dicarboxylate metabolism - Oryza sativa japonica (Japanese rice)	12/247	74/5482	9.72442e-05	0.00238248	0.0018937	4325932/4337447/4334048/9268154/4335745/4331509/4339682/4336245/4332593/4343993/4326136/4332592	12	48 hpi
Metabolism	Carbohydrate metabolism	osa00620	Pyruvate metabolism - Oryza sativa japonica (Japanese rice)	14/247	101/5482	0.000150176	0.00294345	0.00233959	9268154/4338750/4334968/4335745/4345387/4347172/4332293/4339682/4348450/4332593/4343993/4326136/4332592/4352803	14	48 hpi
Metabolism	Metabolism of terpenoids and polyketides	osa00900	Terpenoid backbone biosynthesis - Oryza sativa japonica (Japanese rice)	10/247	57/5482	0.000190725	0.00311518	0.00247608	4334003/4329911/4343523/9267741/4324245/4337261/4330711/4331944/4330320/4326136	10	48 hpi
Metabolism	Carbohydrate metabolism	osa00640	Propanoate metabolism - Oryza sativa japonica (Japanese rice)	7/247	32/5482	0.000442405	0.00619368	0.00492301	4335745/4351684/4348450/4337904/4342610/4340986/4350881	7	48 hpi
Metabolism	Global and overview maps	osa01212	Fatty acid metabolism - Oryza sativa japonica (Japanese rice)	11/247	81/5482	0.000915919	0.01122	0.00891816	4331150/4336202/4348450/4341431/4343598/4337904/4351483/4326136/4334949/4340986/4350881	11	48 hpi
Metabolism	Amino acid metabolism	osa00280	Valine, leucine and isoleucine degradation - Oryza sativa japonica (Japanese rice)	8/247	48/5482	0.001194	0.0130013	0.010334	4331150/4332151/4351684/4347172/4339095/4337676/4326136/4342610	8	48 hpi
Metabolism	Amino acid metabolism	osa00270	Cysteine and methionine metabolism - Oryza sativa japonica (Japanese rice)	14/247	127/5482	0.00159115	0.0155933	0.0123942	4348647/4349123/4332151/4346642/4329955/4350455/4339095/4326996/4339682/4351017/4343993/4337818/4347224/4339425	14	48 hpi
Metabolism	Lipid metabolism	osa00062	Fatty acid elongation - Oryza sativa japonica (Japanese rice)	7/247	43/5482	0.00277455	0.0247187	0.0196475	4332981/4331836/4332090/4336202/4330627/4334949/4340694	7	48 hpi
Metabolism	Lipid metabolism	osa01040	Biosynthesis of unsaturated fatty acids - Oryza sativa japonica (Japanese rice)	6/247	33/5482	0.00312542	0.0255242	0.0202878	4331150/4336202/4337904/4334949/4340986/4350881	6	48 hpi
Metabolism	Metabolism of cofactors and vitamins	osa00670	One carbon pool by folate - Oryza sativa japonica (Japanese rice)	6/247	38/5482	0.00645536	0.0486635	0.0386799	4325932/4334048/4347172/4350455/4326996/4334554	6	48 hpi
Metabolism	Energy metabolism	osa00195	Photosynthesis - Oryza sativa japonica (Japanese rice)	9/247	79/5482	0.00862968	0.0604078	0.0480148	4337500/4344899/4342404/4335799/4351694/9270637/4347395/4342395/4334701	9	48 hpi
Metabolism	Lipid metabolism	osa00071	Fatty acid degradation - Oryza sativa japonica (Japanese rice)	7/247	54/5482	0.010021	0.0654703	0.0520387	4331150/4347172/4337904/4351483/4326136/4340986/4350881	7	48 hpi
Metabolism	Nucleotide metabolism	osa00230	Purine metabolism - Oryza sativa japonica (Japanese rice)	10/247	96/5482	0.0106916	0.0654861	0.0520513	4344470/4343246/4341595/4337888/4341535/4347182/4324764/4345756/4352344/4352706	10	48 hpi
Metabolism	Metabolism of cofactors and vitamins	osa00760	Nicotinate and nicotinamide metabolism - Oryza sativa japonica (Japanese rice)	4/247	22/5482	0.0154959	0.0869388	0.0691028	4349979/4341595/4346302/4351669	4	48 hpi
Metabolism	Lipid metabolism	osa00592	alpha-Linolenic acid metabolism - Oryza sativa japonica (Japanese rice)	7/247	59/5482	0.0159684	0.0869388	0.0691028	4331150/9269832/4337904/4345993/4336987/4340986/4350881	7	48 hpi
Metabolism	Energy metabolism	osa00710	Carbon fixation by Calvin cycle - Oryza sativa japonica (Japanese rice)	8/247	79/5482	0.0249738	0.128812	0.102386	4349897/4338750/4336044/4345387/4330413/4332293/4339682/4343993	8	48 hpi
Metabolism	Carbohydrate metabolism	osa00010	Glycolysis / Gluconeogenesis - Oryza sativa japonica (Japanese rice)	12/247	144/5482	0.0283297	0.138816	0.110337	4349897/4345685/4338750/4334968/4335745/4347172/4332293/4332593/4340153/4332592/4345842/4352803	12	48 hpi

## Sheet: Supplementary Table 5f
Supplementary Table 5f The top 20 list of KEGG pathways down-regulated and enriched by the genes of epidermal cells was listed during infection at 12, 24 and 48 hpi.
category	subcategory	ID	Description	GeneRatio	BgRatio	p value	p adjust	q value	geneID	count	infection
Metabolism	Energy metabolism	osa00196	Photosynthesis - antenna proteins - Oryza sativa japonica (Japanese rice)	10/238	15/5482	4.90286e-11	4.60868e-09	3.71585e-09	4346803/4350176/4343604/4333359/4340892/4345663/4328623/4343583/4336028/4324599	10	12 hpi
Metabolism	Global and overview maps	osa01200	Carbon metabolism - Oryza sativa japonica (Japanese rice)	37/238	273/5482	2.70637e-10	1.27199e-08	1.02557e-08	4336044/4331495/4352021/4340025/4339204/4341496/4332253/4339682/4349114/4344564/4342543/4337051/4348905/4347691/4336216/4328435/4325211/4326980/4350456/4349774/4337406/4332592/4346332/4327301/4327493/4340677/4352839/4350528/4343993/4336209/4334316/4326074/4326547/4324773/4338737/4334554/4335689	37	12 hpi
Metabolism	Energy metabolism	osa00710	Carbon fixation by Calvin cycle - Oryza sativa japonica (Japanese rice)	19/238	79/5482	5.5057e-10	1.72512e-08	1.39091e-08	4336044/4331495/4352021/4340025/4339204/4341496/4339682/4344564/4342543/4348905/4347691/4336216/4328435/4325211/4346332/4343993/4334316/4326074/4338737	19	12 hpi
Metabolism	Carbohydrate metabolism	osa00010	Glycolysis / Gluconeogenesis - Oryza sativa japonica (Japanese rice)	24/238	144/5482	8.28167e-09	1.94619e-07	1.56916e-07	4339204/4341496/4332253/4344564/4347691/4336216/4328435/4333895/4346747/4325211/4326980/4349774/4337406/4330149/4332592/4327301/4327493/4340677/4348230/4332519/4326074/4326547/4348152/4338737	24	12 hpi
Metabolism	Carbohydrate metabolism	osa00030	Pentose phosphate pathway - Oryza sativa japonica (Japanese rice)	12/238	57/5482	4.22295e-06	7.93915e-05	6.40111e-05	4340025/4341496/4342543/4333895/4327301/4340677/4348230/4350528/4336209/4334316/4326074/4338737	12	12 hpi
Metabolism	Metabolism of terpenoids and polyketides	osa00906	Carotenoid biosynthesis - Oryza sativa japonica (Japanese rice)	8/238	32/5482	4.76984e-05	0.000747275	0.000602506	4330451/4335984/4345810/4331854/4328572/4347813/4352042/4349290	8	12 hpi
Metabolism	Global and overview maps	osa01250	Biosynthesis of nucleotide sugars - Oryza sativa japonica (Japanese rice)	12/238	89/5482	0.000411944	0.00547834	0.00441703	4347800/4338660/4333895/4332424/4340677/4333393/4348230/4332425/4344584/4326547/4340579/4344497	12	12 hpi
Metabolism	Global and overview maps	osa01230	Biosynthesis of amino acids - Oryza sativa japonica (Japanese rice)	22/238	235/5482	0.000484834	0.00547834	0.00441703	4340025/4339204/4341496/4343946/4332253/4344564/4342543/4347691/4336216/4328435/4325211/4350456/4349774/4337406/4327301/4327493/4352839/4352833/4334316/4326074/4324773/4338737	22	12 hpi
Metabolism	Carbohydrate metabolism	osa00500	Starch and sucrose metabolism - Oryza sativa japonica (Japanese rice)	18/238	175/5482	0.000524522	0.00547834	0.00441703	4347800/4343010/4337056/4325448/4330709/4333895/4334029/4340677/107275814/4348230/4336389/4324810/4328274/4335763/4326547/4345995/4340579/4344497	18	12 hpi
Metabolism	Metabolism of cofactors and vitamins	osa00670	One carbon pool by folate - Oryza sativa japonica (Japanese rice)	7/238	38/5482	0.00105901	0.00995469	0.00802617	4349114/4337051/4326980/4350456/4350455/4324773/4334554	7	12 hpi
Metabolism	Carbohydrate metabolism	osa00630	Glyoxylate and dicarboxylate metabolism - Oryza sativa japonica (Japanese rice)	10/238	74/5482	0.00122173	0.0102151	0.00823611	4352021/4339682/4349114/4337051/4348905/4326980/4350456/4332592/4343993/4324773	10	12 hpi
Metabolism	Carbohydrate metabolism	osa00620	Pyruvate metabolism - Oryza sativa japonica (Japanese rice)	12/238	101/5482	0.00130405	0.0102151	0.00823611	4339682/4329021/4348905/4326980/4344858/4349774/4337406/4330149/4332592/4346332/4343993/4348152	12	12 hpi
Metabolism	Carbohydrate metabolism	osa00051	Fructose and mannose metabolism - Oryza sativa japonica (Japanese rice)	9/238	64/5482	0.0016043	0.0116003	0.00935301	4341496/4347691/4325211/4327301/4326074/4326547/4340579/4344497/4338737	9	12 hpi
Cellular Processes	Transport and catabolism	osa04145	Phagosome - Oryza sativa japonica (Japanese rice)	10/238	85/5482	0.00350525	0.0235352	0.0189758	4337509/4342826/4330693/4336883/4343694/4333966/4327180/4332083/4333632/4341810	10	12 hpi
Genetic Information Processing	Folding, sorting and degradation	osa04141	Protein processing in endoplasmic reticulum - Oryza sativa japonica (Japanese rice)	19/238	230/5482	0.00491789	0.0308188	0.0248483	4345951/4338354/4339012/4332413/4334359/4330786/4327388/4340661/4341133/4342826/4351875/4330933/4328075/4352339/4337858/4347356/4328940/4335701/4350403	19	12 hpi
Metabolism	Biosynthesis of other secondary metabolites	osa00941	Flavonoid biosynthesis - Oryza sativa japonica (Japanese rice)	5/238	29/5482	0.0074692	0.0438816	0.0353804	4350636/4334588/4348304/4351321/4339188	5	12 hpi
Metabolism	Metabolism of other amino acids	osa00480	Glutathione metabolism - Oryza sativa japonica (Japanese rice)	11/238	114/5482	0.0101438	0.0560891	0.045223	4344397/4349203/4337622/4326887/4330235/4333870/4340581/4350528/4336209/4349167/4349192	11	12 hpi
Metabolism	Carbohydrate metabolism	osa00020	Citrate cycle (TCA cycle) - Oryza sativa japonica (Japanese rice)	7/238	60/5482	0.014441	0.075414	0.0608041	4339682/4348905/4326980/4325777/4343993/4352549/4335689	7	12 hpi
Metabolism	Carbohydrate metabolism	osa00520	Amino sugar and nucleotide sugar metabolism - Oryza sativa japonica (Japanese rice)	12/238	142/5482	0.0198871	0.0983887	0.079328	4347800/4338660/4333895/4332424/4340677/4333393/4348230/4332425/4344584/4326547/4340579/4344497	12	12 hpi
Organismal Systems	Environmental adaptation	osa04712	Circadian rhythm - plant - Oryza sativa japonica (Japanese rice)	5/238	42/5482	0.0339617	0.159527	0.128622	4332464/4325329/4350636/4344399/4347674	5	12 hpi
Genetic Information Processing	Translation	osa03010	Ribosome - Oryza sativa japonica (Japanese rice)	40/167	358/5482	1.57167e-13	1.33592e-11	1.32351e-11	4330763/4334555/4334651/4332348/4325555/4333233/4328236/4341869/4333848/4332868/4332089/4327257/9271252/4334749/4325273/4331442/4328932/4327541/9272428/4334247/4331459/4331942/4331189/4332652/4332466/4337526/4337506/4339443/4326593/4324446/9268245/4341664/4326977/4331122/4345279/4339475/4344579/4347899/4327483/4337883	40	24 hpi
Metabolism	Metabolism of cofactors and vitamins	osa00860	Porphyrin metabolism - Oryza sativa japonica (Japanese rice)	8/167	46/5482	6.09347e-05	0.00258972	0.00256567	4338498/4336951/4346136/4334537/4333259/4332771/4328432/4340015	8	24 hpi
Metabolism	Metabolism of cofactors and vitamins	osa00670	One carbon pool by folate - Oryza sativa japonica (Japanese rice)	5/167	38/5482	0.00549476	0.155685	0.154239	4349114/4352747/4326980/4347204/4345606	5	24 hpi
Metabolism	Carbohydrate metabolism	osa00620	Pyruvate metabolism - Oryza sativa japonica (Japanese rice)	8/167	101/5482	0.0114438	0.24318	0.240921	4344858/4326980/4331130/4329021/4342564/4346332/4337361/4338161	8	24 hpi
Metabolism	Amino acid metabolism	osa00260	Glycine, serine and threonine metabolism - Oryza sativa japonica (Japanese rice)	6/167	66/5482	0.0146709	0.249406	0.247089	4349114/4326980/4327493/4345328/4325651/4345606	6	24 hpi
Metabolism	Amino acid metabolism	osa00300	Lysine biosynthesis - Oryza sativa japonica (Japanese rice)	2/167	14/5482	0.0660448	0.632845	0.626967	4345328/4332563	2	24 hpi
Metabolism	Global and overview maps	osa01200	Carbon metabolism - Oryza sativa japonica (Japanese rice)	13/167	273/5482	0.0718866	0.632845	0.626967	4352021/4349114/4324176/4347691/4326980/4327493/4331130/4347204/4343908/4341321/4342564/4346332/9270306	13	24 hpi
Metabolism	Metabolism of terpenoids and polyketides	osa00906	Carotenoid biosynthesis - Oryza sativa japonica (Japanese rice)	3/167	32/5482	0.0723073	0.632845	0.626967	4345810/4331854/4349290	3	24 hpi
Metabolism	Carbohydrate metabolism	osa00630	Glyoxylate and dicarboxylate metabolism - Oryza sativa japonica (Japanese rice)	5/167	74/5482	0.0740945	0.632845	0.626967	4352021/4349114/4326980/4343908/9270306	5	24 hpi
Metabolism	Global and overview maps	osa01240	Biosynthesis of cofactors - Oryza sativa japonica (Japanese rice)	12/167	251/5482	0.079977	0.632845	0.626967	4343443/4333719/4347800/4343275/4336951/4326980/4346136/4347204/4332771/4345071/4328432/4333815	12	24 hpi
Metabolism	Energy metabolism	osa00195	Photosynthesis - Oryza sativa japonica (Japanese rice)	5/167	79/5482	0.0921027	0.632845	0.626967	4339874/4329766/4342192/4333624/4333746	5	24 hpi
Metabolism	Global and overview maps	osa01232	Nucleotide metabolism - Oryza sativa japonica (Japanese rice)	5/167	81/5482	0.0998849	0.632845	0.626967	4343275/4334308/4345281/4336398/4333815	5	24 hpi
Metabolism	Global and overview maps	osa01230	Biosynthesis of amino acids - Oryza sativa japonica (Japanese rice)	11/167	235/5482	0.102104	0.632845	0.626967	4324176/4347691/4327493/4341321/4342564/4345328/4325375/4332563/4339561/9270306/4325651	11	24 hpi
Genetic Information Processing	Folding, sorting and degradation	osa03060	Protein export - Oryza sativa japonica (Japanese rice)	4/167	61/5482	0.114179	0.632845	0.626967	4325387/4345097/4324524/4349809	4	24 hpi
Metabolism	Metabolism of cofactors and vitamins	osa00730	Thiamine metabolism - Oryza sativa japonica (Japanese rice)	2/167	21/5482	0.132958	0.632845	0.626967	4343443/4333719	2	24 hpi
Organismal Systems	Environmental adaptation	osa04712	Circadian rhythm - plant - Oryza sativa japonica (Japanese rice)	3/167	42/5482	0.134942	0.632845	0.626967	4347674/4350698/4330000	3	24 hpi
Metabolism	Carbohydrate metabolism	osa00562	Inositol phosphate metabolism - Oryza sativa japonica (Japanese rice)	4/167	65/5482	0.13533	0.632845	0.626967	4347691/4330934/4340387/4333833	4	24 hpi
Cellular Processes	Transport and catabolism	osa04146	Peroxisome - Oryza sativa japonica (Japanese rice)	5/167	90/5482	0.138749	0.632845	0.626967	4324176/4346329/4343908/4339922/4344210	5	24 hpi
Genetic Information Processing	Translation	osa03008	Ribosome biogenesis in eukaryotes - Oryza sativa japonica (Japanese rice)	5/167	91/5482	0.143433	0.632845	0.626967	4339683/4332840/4332851/4344029/4350782	5	24 hpi
Metabolism	Carbohydrate metabolism	osa00010	Glycolysis / Gluconeogenesis - Oryza sativa japonica (Japanese rice)	7/167	144/5482	0.148905	0.632845	0.626967	4347691/4326980/4327493/4331130/4346747/4342564/9268618	7	24 hpi
Environmental Information Processing	Signal transduction	osa04016	MAPK signaling pathway - plant - Oryza sativa japonica (Japanese rice)	18/195	163/5482	1.57609e-05	0.00135544	0.00124428	4352660/4338474/4346736/4327465/4324182/4332475/4343275/4324201/4343944/4326027/4327518/4332325/4344331/4339454/4330957/4329630/4327351/4349484	18	48 hpi
Environmental Information Processing	Signal transduction	osa04075	Plant hormone signal transduction - Oryza sativa japonica (Japanese rice)	28/195	371/5482	0.00010194	0.00292898	0.00268879	4352660/4331834/4333065/4328155/4348533/4346736/4327465/4324182/4332157/4331832/4332475/4324201/4348531/4349899/4343944/4330838/4339751/4344331/4338160/4326638/4339454/4343899/4330957/4329630/4327351/4349484/4325747/4325890	28	48 hpi
Metabolism	Metabolism of terpenoids and polyketides	osa00906	Carotenoid biosynthesis - Oryza sativa japonica (Japanese rice)	7/195	32/5482	0.000102174	0.00292898	0.00268879	9269675/4333566/4345810/4347813/4331854/4350758/4349290	7	48 hpi
Organismal Systems	Environmental adaptation	osa04712	Circadian rhythm - plant - Oryza sativa japonica (Japanese rice)	7/195	42/5482	0.000605707	0.0130227	0.0119547	4325329/4347674/4330000/4350698/4349831/4344399/4332623	7	48 hpi
Metabolism	Metabolism of cofactors and vitamins	osa00860	Porphyrin metabolism - Oryza sativa japonica (Japanese rice)	7/195	46/5482	0.00106553	0.0183272	0.0168242	4327178/4338537/4338498/4336951/4333259/4349004/4334537	7	48 hpi
Metabolism	Energy metabolism	osa00195	Photosynthesis - Oryza sativa japonica (Japanese rice)	9/195	79/5482	0.00180699	0.0259002	0.0237762	4329766/4339874/4342192/4343070/4334300/4339593/4333624/4332745/4333746	9	48 hpi
Metabolism	Carbohydrate metabolism	osa00500	Starch and sucrose metabolism - Oryza sativa japonica (Japanese rice)	14/195	175/5482	0.00357089	0.0438709	0.0402731	4330971/4324810/4347800/4344192/4335763/4324621/4325448/4339426/4324423/4336389/4326948/4325575/4349417/4347311	14	48 hpi
Metabolism	Energy metabolism	osa00196	Photosynthesis - antenna proteins - Oryza sativa japonica (Japanese rice)	3/195	15/5482	0.0147006	0.150535	0.13819	4347166/4324599/4336028	3	48 hpi
Organismal Systems	Environmental adaptation	osa04626	Plant-pathogen interaction - Oryza sativa japonica (Japanese rice)	16/195	250/5482	0.0157537	0.150535	0.13819	4325693/4328155/4338474/4336242/4328676/4332475/4338633/4349899/4325408/4326027/4327518/4332325/4339751/4326638/4330957/4327351	16	48 hpi
Metabolism	Amino acid metabolism	osa00290	Valine, leucine and isoleucine biosynthesis - Oryza sativa japonica (Japanese rice)	3/195	19/5482	0.0282146	0.242645	0.222747	4329938/4333898/4339677	3	48 hpi
Metabolism	Global and overview maps	osa01230	Biosynthesis of amino acids - Oryza sativa japonica (Japanese rice)	14/195	235/5482	0.0394624	0.308524	0.283223	4336076/4324176/4340042/4347691/4327493/4339561/9270306/4329938/4333898/4341321/4342564/4339677/4340706/4349454	14	48 hpi
Metabolism	Carbohydrate metabolism	osa00620	Pyruvate metabolism - Oryza sativa japonica (Japanese rice)	7/195	101/5482	0.0672628	0.48205	0.442518	4345657/4344858/4342564/4326980/4329021/4337361/4349454	7	48 hpi
Metabolism	Global and overview maps	osa01250	Biosynthesis of nucleotide sugars - Oryza sativa japonica (Japanese rice)	6/195	89/5482	0.0961205	0.635874	0.583728	4347800/4330975/4346094/4344260/4347638/4347311	6	48 hpi
Metabolism	Global and overview maps	osa01200	Carbon metabolism - Oryza sativa japonica (Japanese rice)	14/195	273/5482	0.105805	0.649946	0.596646	4349114/4324176/4340042/4347691/4347204/4327493/4345657/9270306/4333898/4341321/4342564/4326980/4349454/4347311	14	48 hpi
Metabolism	Metabolism of other amino acids	osa00460	Cyanoamino acid metabolism - Oryza sativa japonica (Japanese rice)	4/195	56/5482	0.137136	0.69785	0.640621	4337229/4330076/4336389/4326948	4	48 hpi
Metabolism	Lipid metabolism	osa00564	Glycerophospholipid metabolism - Oryza sativa japonica (Japanese rice)	7/195	121/5482	0.138686	0.69785	0.640621	4325586/4329468/4339516/4339200/4340428/4339554/4345367	7	48 hpi
Metabolism	Carbohydrate metabolism	osa00010	Glycolysis / Gluconeogenesis - Oryza sativa japonica (Japanese rice)	8/195	144/5482	0.139894	0.69785	0.640621	4340042/4347691/4327493/4342564/4326980/4349454/4347311/4332519	8	48 hpi
Metabolism	Metabolism of cofactors and vitamins	osa00670	One carbon pool by folate - Oryza sativa japonica (Japanese rice)	3/195	38/5482	0.151552	0.69785	0.640621	4349114/4347204/4326980	3	48 hpi
Metabolism	Carbohydrate metabolism	osa00052	Galactose metabolism - Oryza sativa japonica (Japanese rice)	4/195	59/5482	0.15701	0.69785	0.640621	4347800/4348984/4347638/9271916	4	48 hpi
Metabolism	Carbohydrate metabolism	osa00020	Citrate cycle (TCA cycle) - Oryza sativa japonica (Japanese rice)	4/195	60/5482	0.163863	0.69785	0.640621	4324176/4345657/9270306/4326980	4	48 hpi

## Sheet: Supplementary Table 5g
Supplementary Table 5g The top 20 list of KEGG pathways up-regulated and enriched by the genes of guard cells was listed during infection at 12, 24 and 48 hpi.
category	subcategory	ID	Description	GeneRatio	BgRatio	p value	p adjust	q value	geneID	count	infection
Metabolism	Amino acid metabolism	osa00280	Valine, leucine and isoleucine degradation - Oryza sativa japonica (Japanese rice)	4/57	48/5482	0.00145461	0.085822	0.0796207	4332628/4332151/4337676/4331150	4	12 hpi
Genetic Information Processing	Folding, sorting and degradation	osa04120	Ubiquitin mediated proteolysis - Oryza sativa japonica (Japanese rice)	6/57	158/5482	0.00561735	0.165712	0.153738	4334386/4328390/4324695/4337331/4327774/4348796	6	12 hpi
Genetic Information Processing	Folding, sorting and degradation	osa04141	Protein processing in endoplasmic reticulum - Oryza sativa japonica (Japanese rice)	7/57	230/5482	0.00922892	0.181502	0.168387	4333580/4337331/4351208/4347402/4343386/4330201/9267802	7	12 hpi
Metabolism	Nucleotide metabolism	osa00230	Purine metabolism - Oryza sativa japonica (Japanese rice)	4/57	96/5482	0.0171895	0.253545	0.235225	4341777/4341535/4337428/4352706	4	12 hpi
Metabolism	Carbohydrate metabolism	osa00650	Butanoate metabolism - Oryza sativa japonica (Japanese rice)	2/57	30/5482	0.0383629	0.369094	0.342425	4332593/4332628	2	12 hpi
Organismal Systems	Environmental adaptation	osa04626	Plant-pathogen interaction - Oryza sativa japonica (Japanese rice)	6/57	250/5482	0.0440074	0.369094	0.342425	4331522/4347399/4347402/4338474/4325760/9267802	6	12 hpi
Metabolism	Lipid metabolism	osa01040	Biosynthesis of unsaturated fatty acids - Oryza sativa japonica (Japanese rice)	2/57	33/5482	0.0456557	0.369094	0.342425	4330523/4331150	2	12 hpi
Metabolism	Global and overview maps	osa01212	Fatty acid metabolism - Oryza sativa japonica (Japanese rice)	3/57	81/5482	0.0514351	0.369094	0.342425	4330523/4332628/4331150	3	12 hpi
Metabolism	Global and overview maps	osa01210	2-Oxocarboxylic acid metabolism - Oryza sativa japonica (Japanese rice)	3/57	86/5482	0.0595192	0.369094	0.342425	4345962/4334968/4332151	3	12 hpi
Metabolism	Global and overview maps	osa01200	Carbon metabolism - Oryza sativa japonica (Japanese rice)	6/57	273/5482	0.0625584	0.369094	0.342425	4345962/4324655/4335430/4334968/4332593/4341535	6	12 hpi
Metabolism	Global and overview maps	osa01230	Biosynthesis of amino acids - Oryza sativa japonica (Japanese rice)	5/57	235/5482	0.0958894	0.464394	0.430839	4324655/4335430/4332506/4332151/4341535	5	12 hpi
Metabolism	Amino acid metabolism	osa00250	Alanine, aspartate and glutamate metabolism - Oryza sativa japonica (Japanese rice)	2/57	53/5482	0.104603	0.464394	0.430839	4345962/4332506	2	12 hpi
Metabolism	Lipid metabolism	osa00071	Fatty acid degradation - Oryza sativa japonica (Japanese rice)	2/57	54/5482	0.107928	0.464394	0.430839	4332628/4331150	2	12 hpi
Metabolism	Metabolism of terpenoids and polyketides	osa00909	Sesquiterpenoid and triterpenoid biosynthesis - Oryza sativa japonica (Japanese rice)	1/57	12/5482	0.11799	0.464394	0.430839	9269735	1	12 hpi
Metabolism	Carbohydrate metabolism	osa00030	Pentose phosphate pathway - Oryza sativa japonica (Japanese rice)	2/57	57/5482	0.118066	0.464394	0.430839	4335430/4341535	2	12 hpi
Metabolism	Carbohydrate metabolism	osa00630	Glyoxylate and dicarboxylate metabolism - Oryza sativa japonica (Japanese rice)	2/57	74/5482	0.179233	0.591256	0.548534	4345962/4332593	2	12 hpi
Metabolism	Amino acid metabolism	osa00290	Valine, leucine and isoleucine biosynthesis - Oryza sativa japonica (Japanese rice)	1/57	19/5482	0.180383	0.591256	0.548534	4332151	1	12 hpi
Metabolism	Metabolism of cofactors and vitamins	osa00740	Riboflavin metabolism - Oryza sativa japonica (Japanese rice)	1/57	19/5482	0.180383	0.591256	0.548534	4329733	1	12 hpi
Cellular Processes	Transport and catabolism	osa04144	Endocytosis - Oryza sativa japonica (Japanese rice)	3/57	155/5482	0.217604	0.626271	0.581018	4351208/4334545/4343612	3	12 hpi
Metabolism	Global and overview maps	osa01250	Biosynthesis of nucleotide sugars - Oryza sativa japonica (Japanese rice)	2/57	89/5482	0.236408	0.626271	0.581018	4348636/4345415	2	12 hpi
Metabolism	Energy metabolism	osa00196	Photosynthesis - antenna proteins - Oryza sativa japonica (Japanese rice)	11/165	15/5482	1.62233e-14	1.21675e-12	1.05878e-12	4346803/4333359/4343604/4328623/4324599/4350176/4343709/4345663/4343583/4336028/4324705	11	24 hpi
Metabolism	Metabolism of cofactors and vitamins	osa00860	Porphyrin metabolism - Oryza sativa japonica (Japanese rice)	10/165	46/5482	7.43172e-07	2.78689e-05	2.42509e-05	4332690/4326901/4351264/9269178/4341462/4349433/4341997/4349044/4330711/4331611	10	24 hpi
Metabolism	Energy metabolism	osa00195	Photosynthesis - Oryza sativa japonica (Japanese rice)	12/165	79/5482	3.29717e-06	8.24292e-05	7.17279e-05	4351694/4344439/4342404/4335799/4327150/4334300/4347395/4343515/4346326/4343570/9270637/4342395	12	24 hpi
Organismal Systems	Environmental adaptation	osa04626	Plant-pathogen interaction - Oryza sativa japonica (Japanese rice)	21/165	250/5482	1.56442e-05	0.000293329	0.000255248	4328676/4338474/4327518/4325760/9266860/4328155/9267892/4345951/4341445/4326638/4334072/4332731/4346097/4337206/4332664/4332475/4343644/4347399/4336783/107278041/4326682	21	24 hpi
Metabolism	Metabolism of terpenoids and polyketides	osa00900	Terpenoid backbone biosynthesis - Oryza sativa japonica (Japanese rice)	8/165	57/5482	0.000267194	0.00378273	0.00329164	4334003/4343523/4324245/4329911/4330711/9267741/4331944/4338768	8	24 hpi
Metabolism	Carbohydrate metabolism	osa00630	Glyoxylate and dicarboxylate metabolism - Oryza sativa japonica (Japanese rice)	9/165	74/5482	0.00033591	0.00378273	0.00329164	4337447/4325932/4331509/4351966/4335745/4328073/4332592/4343993/4332593	9	24 hpi
Environmental Information Processing	Signal transduction	osa04016	MAPK signaling pathway - plant - Oryza sativa japonica (Japanese rice)	14/165	163/5482	0.000353055	0.00378273	0.00329164	4331509/4338474/4332115/4327518/4349484/4344331/4328073/4334072/4331814/4339083/4332664/4332475/4329527/107278041	14	24 hpi
Metabolism	Global and overview maps	osa01240	Biosynthesis of cofactors - Oryza sativa japonica (Japanese rice)	17/165	251/5482	0.0013301	0.0124697	0.0108508	4349979/4351698/4326358/4347902/4341997/4349044/4329733/4337297/4337358/4328425/4342162/4343598/4348636/4327472/4337733/4328188/4326996	17	24 hpi
Environmental Information Processing	Signal transduction	osa04075	Plant hormone signal transduction - Oryza sativa japonica (Japanese rice)	21/165	371/5482	0.00348509	0.0290424	0.025272	4333065/4331834/4349484/4348531/4331832/4328155/4343899/4344331/4349090/4348533/4326638/4334072/4339083/4332664/4332475/4329527/4343644/4326541/4336783/4327315/4337240	21	24 hpi
Metabolism	Global and overview maps	osa01200	Carbon metabolism - Oryza sativa japonica (Japanese rice)	16/165	273/5482	0.00765602	0.0574202	0.0499656	4349897/4325932/4331509/4351966/4338750/4345685/4336044/4335745/4328073/4332592/4340153/4343993/4332593/4345387/4334968/4324655	16	24 hpi
Metabolism	Energy metabolism	osa00710	Carbon fixation by Calvin cycle - Oryza sativa japonica (Japanese rice)	6/165	79/5482	0.030942	0.19892	0.173096	4349897/4351966/4338750/4336044/4343993/4345387	6	24 hpi
Metabolism	Carbohydrate metabolism	osa00620	Pyruvate metabolism - Oryza sativa japonica (Japanese rice)	7/165	101/5482	0.0318273	0.19892	0.173096	4338750/4335745/4332592/4343993/4332593/4345387/4334968	7	24 hpi
Metabolism	Amino acid metabolism	osa00270	Cysteine and methionine metabolism - Oryza sativa japonica (Japanese rice)	8/165	127/5482	0.0369105	0.212945	0.1853	4343993/4346642/4348647/4329955/4349123/4337733/4324655/4326996	8	24 hpi
Metabolism	Metabolism of cofactors and vitamins	osa00790	Folate biosynthesis - Oryza sativa japonica (Japanese rice)	3/165	28/5482	0.0505866	0.271	0.235817	4326358/4329733/4337297	3	24 hpi
Metabolism	Metabolism of cofactors and vitamins	osa00750	Vitamin B6 metabolism - Oryza sativa japonica (Japanese rice)	2/165	13/5482	0.0565085	0.282542	0.245861	4342162/4328188	2	24 hpi
Metabolism	Carbohydrate metabolism	osa00010	Glycolysis / Gluconeogenesis - Oryza sativa japonica (Japanese rice)	8/165	144/5482	0.0678907	0.318238	0.276923	4349897/4338750/4345685/4335745/4332592/4340153/4332593/4334968	8	24 hpi
Metabolism	Metabolism of other amino acids	osa00450	Selenocompound metabolism - Oryza sativa japonica (Japanese rice)	2/165	15/5482	0.0731656	0.322789	0.280883	4337554/4349123	2	24 hpi
Metabolism	Metabolism of cofactors and vitamins	osa00670	One carbon pool by folate - Oryza sativa japonica (Japanese rice)	3/165	38/5482	0.10514	0.435397	0.378872	4325932/4337733/4326996	3	24 hpi
Metabolism	Metabolism of cofactors and vitamins	osa00740	Riboflavin metabolism - Oryza sativa japonica (Japanese rice)	2/165	19/5482	0.110301	0.435397	0.378872	4347902/4329733	2	24 hpi
Metabolism	Carbohydrate metabolism	osa00053	Ascorbate and aldarate metabolism - Oryza sativa japonica (Japanese rice)	4/165	63/5482	0.120621	0.45233	0.393606	4351698/4332474/4341305/4348636	4	24 hpi
Metabolism	Metabolism of terpenoids and polyketides	osa00900	Terpenoid backbone biosynthesis - Oryza sativa japonica (Japanese rice)	11/175	57/5482	1.31847e-06	0.000119939	9.40171e-05	4334003/4329911/4343523/9267741/4324245/4337261/4331944/4330260/4330320/4326136/4330711	11	48 hpi
Metabolism	Carbohydrate metabolism	osa00620	Pyruvate metabolism - Oryza sativa japonica (Japanese rice)	14/175	101/5482	3.07998e-06	0.000119939	9.40171e-05	9268154/4338750/4335745/4334968/4347172/4345387/4332593/4343993/4339682/4328859/4326136/4349966/4352803/4330673	14	48 hpi
Metabolism	Energy metabolism	osa00196	Photosynthesis - antenna proteins - Oryza sativa japonica (Japanese rice)	6/175	15/5482	3.82784e-06	0.000119939	9.40171e-05	4346803/4333359/4328623/4343604/4350176/4346649	6	48 hpi
Metabolism	Carbohydrate metabolism	osa00630	Glyoxylate and dicarboxylate metabolism - Oryza sativa japonica (Japanese rice)	11/175	74/5482	1.86257e-05	0.000437704	0.000343105	4337447/4325932/9268154/4334048/4335745/4332593/4329690/4343993/4339682/4343441/4326136	11	48 hpi
Metabolism	Global and overview maps	osa01200	Carbon metabolism - Oryza sativa japonica (Japanese rice)	22/175	273/5482	4.72174e-05	0.000887688	0.000695836	4349897/4325932/9268154/4345685/4334048/4338750/4335745/4334968/4345387/4332593/4336044/4325632/4329690/4343993/4339682/4328859/4343441/4326136/4340153/4352803/4330673/4341535	22	48 hpi
Metabolism	Metabolism of cofactors and vitamins	osa00860	Porphyrin metabolism - Oryza sativa japonica (Japanese rice)	8/175	46/5482	8.49351e-05	0.00133065	0.00104306	4341462/4349433/4331611/9269178/4341997/4348519/4332690/4330711	8	48 hpi
Metabolism	Amino acid metabolism	osa00280	Valine, leucine and isoleucine degradation - Oryza sativa japonica (Japanese rice)	8/175	48/5482	0.000116313	0.00156192	0.00122435	4331150/4332151/4347172/4351684/4339095/4337676/4326136/4349966	8	48 hpi
Metabolism	Amino acid metabolism	osa00270	Cysteine and methionine metabolism - Oryza sativa japonica (Japanese rice)	12/175	127/5482	0.00067407	0.00792032	0.00620854	4348647/4349123/4332151/4346642/4329955/4350455/4326996/4343993/4339682/4337733/4339095/4351017	12	48 hpi
Metabolism	Global and overview maps	osa01240	Biosynthesis of cofactors - Oryza sativa japonica (Japanese rice)	18/175	251/5482	0.000983439	0.0102715	0.00805154	4351698/4347902/4328425/4334048/4348636/4332151/4342162/4349979/4327472/4326996/4344470/4341997/4337733/4337297/4343598/4349966/4327039/4345021	18	48 hpi
Metabolism	Metabolism of cofactors and vitamins	osa00670	One carbon pool by folate - Oryza sativa japonica (Japanese rice)	6/175	38/5482	0.00114599	0.0107723	0.0084441	4325932/4334048/4347172/4350455/4326996/4337733	6	48 hpi
Metabolism	Carbohydrate metabolism	osa00650	Butanoate metabolism - Oryza sativa japonica (Japanese rice)	5/175	30/5482	0.00233222	0.0199299	0.0156225	4332593/4325632/4329690/4326136/4336983	5	48 hpi
Metabolism	Energy metabolism	osa00195	Photosynthesis - Oryza sativa japonica (Japanese rice)	8/175	79/5482	0.00346865	0.0271711	0.0212987	4337500/4344899/4342404/9270637/4351694/4342395/4335799/4347395	8	48 hpi
Metabolism	Metabolism of cofactors and vitamins	osa00130	Ubiquinone and other terpenoid-quinone biosynthesis - Oryza sativa japonica (Japanese rice)	6/175	49/5482	0.00434483	0.0314164	0.0246265	4328425/4328485/4331650/4351017/4338409/4327039	6	48 hpi
Metabolism	Metabolism of cofactors and vitamins	osa00785	Lipoic acid metabolism - Oryza sativa japonica (Japanese rice)	5/175	36/5482	0.00528749	0.0355017	0.0278289	4325932/4334968/4351684/4352803/4330673	5	48 hpi
Metabolism	Carbohydrate metabolism	osa00010	Glycolysis / Gluconeogenesis - Oryza sativa japonica (Japanese rice)	11/175	144/5482	0.00601895	0.0377188	0.0295668	4349897/4345685/4338750/4335745/4334968/4347172/4332593/4340153/4349966/4352803/4330673	11	48 hpi
Metabolism	Amino acid metabolism	osa00360	Phenylalanine metabolism - Oryza sativa japonica (Japanese rice)	5/175	43/5482	0.0112867	0.0663095	0.0519783	4328425/4325632/4352358/4351017/4336153	5	48 hpi
Metabolism	Energy metabolism	osa00710	Carbon fixation by Calvin cycle - Oryza sativa japonica (Japanese rice)	7/175	79/5482	0.0125635	0.069469	0.054455	4349897/4338750/4345387/4336044/4343993/4339682/4328859	7	48 hpi
Metabolism	Carbohydrate metabolism	osa00053	Ascorbate and aldarate metabolism - Oryza sativa japonica (Japanese rice)	6/175	63/5482	0.0146401	0.0764538	0.0599302	4351698/4348636/4347172/4341305/4330469/4349966	6	48 hpi
Metabolism	Amino acid metabolism	osa00260	Glycine, serine and threonine metabolism - Oryza sativa japonica (Japanese rice)	6/175	66/5482	0.0181079	0.085795	0.0672525	4325932/4334048/4347172/4346642/4339095/4336153	6	48 hpi
Metabolism	Lipid metabolism	osa00561	Glycerolipid metabolism - Oryza sativa japonica (Japanese rice)	7/175	85/5482	0.0182543	0.085795	0.0672525	4347172/4349835/4329584/4337206/4339026/4348988/4349966	7	48 hpi

## Sheet: Supplementary Table 5h
Supplementary Table 5h The top 20 list of KEGG pathways down-regulated and enriched by the genes of guard cells was listed during infection at 12, 24 and 48 hpi.
category	subcategory	ID	Description	GeneRatio	BgRatio	p value	p adjust	q value	geneID	count	infection
Metabolism	Energy metabolism	osa00196	Photosynthesis - antenna proteins - Oryza sativa japonica (Japanese rice)	11/99	15/5482	4.86471e-17	3.35665e-15	2.81641e-15	4346803/4350176/4343604/4333359/4328623/4340892/4345663/4343583/4336028/4324599/4330828	11	12 hpi
Metabolism	Energy metabolism	osa00710	Carbon fixation by Calvin cycle - Oryza sativa japonica (Japanese rice)	14/99	79/5482	7.29844e-11	2.51796e-09	2.11271e-09	4336044/4331495/4352021/4340025/4341496/4339682/4339204/4342543/4347691/4346332/4336216/4348905/4328435/4325531	14	12 hpi
Metabolism	Global and overview maps	osa01200	Carbon metabolism - Oryza sativa japonica (Japanese rice)	21/99	273/5482	9.84357e-09	2.26402e-07	1.89964e-07	4336044/4331495/4352021/4340025/4341496/4349114/4339682/4339204/4342543/4347691/4326980/4337051/4346332/4336216/4327301/4348905/4330673/4332253/4332592/4328435/4325531	21	12 hpi
Metabolism	Carbohydrate metabolism	osa00010	Glycolysis / Gluconeogenesis - Oryza sativa japonica (Japanese rice)	11/99	144/5482	4.87027e-05	0.000840122	0.000704908	4341496/4339204/4347691/4326980/4346747/4336216/4327301/4330673/4332253/4332592/4328435	11	12 hpi
Metabolism	Carbohydrate metabolism	osa00630	Glyoxylate and dicarboxylate metabolism - Oryza sativa japonica (Japanese rice)	7/99	74/5482	0.000338702	0.00467408	0.00392181	4352021/4349114/4339682/4326980/4337051/4348905/4332592	7	12 hpi
Metabolism	Carbohydrate metabolism	osa00620	Pyruvate metabolism - Oryza sativa japonica (Japanese rice)	8/99	101/5482	0.00043169	0.00496443	0.00416543	4339682/4329021/4326980/4346332/4348905/4330673/4332592/4325531	8	12 hpi
Genetic Information Processing	Folding, sorting and degradation	osa04141	Protein processing in endoplasmic reticulum - Oryza sativa japonica (Japanese rice)	11/99	230/5482	0.00269652	0.02658	0.022302	4345951/4338354/4332413/4334359/4330786/4340661/4339012/4351875/4341133/4327162/4327388	11	12 hpi
Metabolism	Metabolism of terpenoids and polyketides	osa00900	Terpenoid backbone biosynthesis - Oryza sativa japonica (Japanese rice)	5/99	57/5482	0.00345693	0.029014	0.0243443	9267741/4337261/4330320/4330711/4351957	5	12 hpi
Metabolism	Metabolism of cofactors and vitamins	osa00785	Lipoic acid metabolism - Oryza sativa japonica (Japanese rice)	4/99	36/5482	0.00378444	0.029014	0.0243443	4349114/4326980/4337051/4330673	4	12 hpi
Metabolism	Global and overview maps	osa01230	Biosynthesis of amino acids - Oryza sativa japonica (Japanese rice)	10/99	235/5482	0.00944873	0.0651962	0.0547032	4340025/4341496/4339204/4343946/4342543/4347691/4336216/4327301/4332253/4328435	10	12 hpi
Metabolism	Carbohydrate metabolism	osa00030	Pentose phosphate pathway - Oryza sativa japonica (Japanese rice)	4/99	57/5482	0.0190387	0.111535	0.0935839	4340025/4341496/4342543/4327301	4	12 hpi
Metabolism	Metabolism of terpenoids and polyketides	osa00906	Carotenoid biosynthesis - Oryza sativa japonica (Japanese rice)	3/99	32/5482	0.0193974	0.111535	0.0935839	4335984/4330451/4331854	3	12 hpi
Metabolism	Carbohydrate metabolism	osa00020	Citrate cycle (TCA cycle) - Oryza sativa japonica (Japanese rice)	4/99	60/5482	0.0225637	0.119761	0.100486	4339682/4326980/4348905/4330673	4	12 hpi
Metabolism	Metabolism of cofactors and vitamins	osa00670	One carbon pool by folate - Oryza sativa japonica (Japanese rice)	3/99	38/5482	0.0305348	0.150493	0.126272	4349114/4326980/4337051	3	12 hpi
Metabolism	Energy metabolism	osa00195	Photosynthesis - Oryza sativa japonica (Japanese rice)	4/99	79/5482	0.0537878	0.234959	0.197143	4324933/4337500/4344439/4326537	4	12 hpi
Metabolism	Metabolism of other amino acids	osa00480	Glutathione metabolism - Oryza sativa japonica (Japanese rice)	5/99	114/5482	0.0544832	0.234959	0.197143	4344397/4349203/4330235/4337622/4326887	5	12 hpi
Metabolism	Carbohydrate metabolism	osa00053	Ascorbate and aldarate metabolism - Oryza sativa japonica (Japanese rice)	3/99	63/5482	0.104595	0.415415	0.348556	4344397/4347885/4337622	3	12 hpi
Metabolism	Carbohydrate metabolism	osa00051	Fructose and mannose metabolism - Oryza sativa japonica (Japanese rice)	3/99	64/5482	0.108369	0.415415	0.348556	4341496/4347691/4327301	3	12 hpi
Metabolism	Amino acid metabolism	osa00260	Glycine, serine and threonine metabolism - Oryza sativa japonica (Japanese rice)	3/99	66/5482	0.116075	0.421536	0.353692	4349114/4326980/4337051	3	12 hpi
Cellular Processes	Transport and catabolism	osa04144	Endocytosis - Oryza sativa japonica (Japanese rice)	5/99	155/5482	0.14773	0.509669	0.42764	4338354/4332413/4339012/4351875/4327388	5	12 hpi
Genetic Information Processing	Translation	osa03010	Ribosome - Oryza sativa japonica (Japanese rice)	16/46	358/5482	1.27978e-08	5.11912e-07	4.44556e-07	4325555/4330763/4334651/4334555/4333233/4332348/4341869/4328932/4327257/4328236/4333848/4337506/4332089/9272428/4325273/4337526	16	24 hpi
Metabolism	Energy metabolism	osa00710	Carbon fixation by Calvin cycle - Oryza sativa japonica (Japanese rice)	4/46	79/5482	0.00412003	0.0824006	0.0715584	4352021/4340025/4347691/4341496	4	24 hpi
Metabolism	Metabolism of cofactors and vitamins	osa00730	Thiamine metabolism - Oryza sativa japonica (Japanese rice)	2/46	21/5482	0.0130713	0.174284	0.151352	4333719/4343443	2	24 hpi
Cellular Processes	Transport and catabolism	osa04142	Lysosome - Oryza sativa japonica (Japanese rice)	3/46	73/5482	0.022845	0.187036	0.162426	4347180/4329339/4342862	3	24 hpi
Metabolism	Global and overview maps	osa01200	Carbon metabolism - Oryza sativa japonica (Japanese rice)	6/46	273/5482	0.0253028	0.187036	0.162426	4352021/4349114/4340025/4347691/4324176/4341496	6	24 hpi
Metabolism	Energy metabolism	osa00195	Photosynthesis - Oryza sativa japonica (Japanese rice)	3/46	79/5482	0.0280554	0.187036	0.162426	4339874/4342192/4329766	3	24 hpi
Organismal Systems	Environmental adaptation	osa04712	Circadian rhythm - plant - Oryza sativa japonica (Japanese rice)	2/46	42/5482	0.0479668	0.274096	0.238031	4325329/4347674	2	24 hpi
Genetic Information Processing	Folding, sorting and degradation	osa03018	RNA degradation - Oryza sativa japonica (Japanese rice)	3/46	114/5482	0.0697687	0.348843	0.302943	4339910/4351976/4346605	3	24 hpi
Metabolism	Carbohydrate metabolism	osa00030	Pentose phosphate pathway - Oryza sativa japonica (Japanese rice)	2/46	57/5482	0.0822114	0.365384	0.317307	4340025/4341496	2	24 hpi
Metabolism	Carbohydrate metabolism	osa00051	Fructose and mannose metabolism - Oryza sativa japonica (Japanese rice)	2/46	64/5482	0.100141	0.400564	0.347858	4347691/4341496	2	24 hpi
Metabolism	Energy metabolism	osa00196	Photosynthesis - antenna proteins - Oryza sativa japonica (Japanese rice)	1/46	15/5482	0.118879	0.409116	0.355285	4347166	1	24 hpi
Metabolism	Carbohydrate metabolism	osa00630	Glyoxylate and dicarboxylate metabolism - Oryza sativa japonica (Japanese rice)	2/46	74/5482	0.127417	0.409116	0.355285	4352021/4349114	2	24 hpi
Metabolism	Global and overview maps	osa01230	Biosynthesis of amino acids - Oryza sativa japonica (Japanese rice)	4/46	235/5482	0.132963	0.409116	0.355285	4340025/4347691/4324176/4341496	4	24 hpi
Metabolism	Global and overview maps	osa01250	Biosynthesis of nucleotide sugars - Oryza sativa japonica (Japanese rice)	2/46	89/5482	0.171074	0.464195	0.403117	4347800/4338660	2	24 hpi
Cellular Processes	Transport and catabolism	osa04146	Peroxisome - Oryza sativa japonica (Japanese rice)	2/46	90/5482	0.174073	0.464195	0.403117	4324176/4346329	2	24 hpi
Genetic Information Processing	Information processing in viruses	osa03250	Viral life cycle - HIV-1 - Oryza sativa japonica (Japanese rice)	1/46	34/5482	0.249766	0.61065	0.530301	4339683	1	24 hpi
Metabolism	Metabolism of cofactors and vitamins	osa00785	Lipoic acid metabolism - Oryza sativa japonica (Japanese rice)	1/46	36/5482	0.262383	0.61065	0.530301	4349114	1	24 hpi
Metabolism	Metabolism of cofactors and vitamins	osa00670	One carbon pool by folate - Oryza sativa japonica (Japanese rice)	1/46	38/5482	0.274792	0.61065	0.530301	4349114	1	24 hpi
Metabolism	Metabolism of cofactors and vitamins	osa00860	Porphyrin metabolism - Oryza sativa japonica (Japanese rice)	1/46	46/5482	0.322419	0.62108	0.539359	4338498	1	24 hpi
Metabolism	Carbohydrate metabolism	osa00520	Amino sugar and nucleotide sugar metabolism - Oryza sativa japonica (Japanese rice)	2/46	142/5482	0.335464	0.62108	0.539359	4347800/4338660	2	24 hpi
Metabolism	Energy metabolism	osa00195	Photosynthesis - Oryza sativa japonica (Japanese rice)	7/93	79/5482	0.000345674	0.0137211	0.0121506	4329766/4343070/4342192/4339874/4334300/4339593/4333624	7	48 hpi
Metabolism	Global and overview maps	osa01200	Carbon metabolism - Oryza sativa japonica (Japanese rice)	13/93	273/5482	0.000626122	0.0137211	0.0121506	4349114/4324176/4352021/4347204/4347691/4340042/9270306/4345657/4343908/4327493/4336209/4333898/4341321	13	48 hpi
Organismal Systems	Environmental adaptation	osa04712	Circadian rhythm - plant - Oryza sativa japonica (Japanese rice)	5/93	42/5482	0.000653384	0.0137211	0.0121506	4325329/4330000/4350698/4347674/4344399	5	48 hpi
Metabolism	Metabolism of cofactors and vitamins	osa00860	Porphyrin metabolism - Oryza sativa japonica (Japanese rice)	5/93	46/5482	0.000998124	0.0157205	0.0139212	4338537/4327178/4338498/4336951/4327918	5	48 hpi
Metabolism	Energy metabolism	osa00196	Photosynthesis - antenna proteins - Oryza sativa japonica (Japanese rice)	3/93	15/5482	0.00185519	0.0233754	0.0207001	4347166/4324599/4336028	3	48 hpi
Metabolism	Global and overview maps	osa01230	Biosynthesis of amino acids - Oryza sativa japonica (Japanese rice)	10/93	235/5482	0.00612674	0.0643308	0.0569679	4324176/4336076/4347691/4329938/4340042/9270306/4327493/4339561/4333898/4341321	10	48 hpi
Metabolism	Carbohydrate metabolism	osa00630	Glyoxylate and dicarboxylate metabolism - Oryza sativa japonica (Japanese rice)	5/93	74/5482	0.00808717	0.0727845	0.0644541	4349114/4352021/9270306/4345657/4343908	5	48 hpi
Metabolism	Global and overview maps	osa01240	Biosynthesis of cofactors - Oryza sativa japonica (Japanese rice)	10/93	251/5482	0.00959547	0.0755643	0.0669158	4333719/4343443/4347800/4343275/4347204/4338537/4346094/4330975/4336951/4327918	10	48 hpi
Metabolism	Amino acid metabolism	osa00290	Valine, leucine and isoleucine biosynthesis - Oryza sativa japonica (Japanese rice)	2/93	19/5482	0.0403763	0.282634	0.250286	4329938/4333898	2	48 hpi
Metabolism	Metabolism of cofactors and vitamins	osa00730	Thiamine metabolism - Oryza sativa japonica (Japanese rice)	2/93	21/5482	0.0485177	0.305662	0.270678	4333719/4343443	2	48 hpi
Metabolism	Carbohydrate metabolism	osa00020	Citrate cycle (TCA cycle) - Oryza sativa japonica (Japanese rice)	3/93	60/5482	0.0810093	0.428795	0.379718	4324176/9270306/4345657	3	48 hpi
Metabolism	Carbohydrate metabolism	osa00053	Ascorbate and aldarate metabolism - Oryza sativa japonica (Japanese rice)	3/93	63/5482	0.0907276	0.428795	0.379718	4329643/4346094/4330975	3	48 hpi
Metabolism	Carbohydrate metabolism	osa00051	Fructose and mannose metabolism - Oryza sativa japonica (Japanese rice)	3/93	64/5482	0.0940712	0.428795	0.379718	4346217/4347691/4334653	3	48 hpi
Metabolism	Amino acid metabolism	osa00260	Glycine, serine and threonine metabolism - Oryza sativa japonica (Japanese rice)	3/93	66/5482	0.100909	0.428795	0.379718	4349114/4327493/4333898	3	48 hpi
Metabolism	Metabolism of other amino acids	osa00480	Glutathione metabolism - Oryza sativa japonica (Japanese rice)	4/93	114/5482	0.127566	0.428795	0.379718	4324176/4329643/4349203/4336209	4	48 hpi
Genetic Information Processing	Folding, sorting and degradation	osa03018	RNA degradation - Oryza sativa japonica (Japanese rice)	4/93	114/5482	0.127566	0.428795	0.379718	4340042/4337457/4346605/4351976	4	48 hpi
Metabolism	Energy metabolism	osa00920	Sulfur metabolism - Oryza sativa japonica (Japanese rice)	2/93	37/5482	0.129571	0.428795	0.379718	4341321/4339248	2	48 hpi
Organismal Systems	Environmental adaptation	osa04626	Plant-pathogen interaction - Oryza sativa japonica (Japanese rice)	7/93	250/5482	0.130661	0.428795	0.379718	4325693/4336242/4328676/4326027/4338633/4338474/4325408	7	48 hpi
Metabolism	Metabolism of cofactors and vitamins	osa00670	One carbon pool by folate - Oryza sativa japonica (Japanese rice)	2/93	38/5482	0.135326	0.428795	0.379718	4349114/4347204	2	48 hpi
Environmental Information Processing	Signal transduction	osa04016	MAPK signaling pathway - plant - Oryza sativa japonica (Japanese rice)	5/93	163/5482	0.142394	0.428795	0.379718	4352660/4343275/4326027/4324182/4338474	5	48 hpi
