# Supplementary material for: Single‐Cell and Spatial Transcriptomics Reveals a Stereoscopic Response of Rice Leaf Cells to Magnaporthe oryzae Infection
Source: Adv Sci (Weinh). 2025 Mar 24;12(19):2416846. doi: 10.1002/advs.202416846 (PMC12097076; doi:10.1002/advs.202416846)
Supplement: Supplementary file 10 — Supplemental Table 6 [file ADVS-12-2416846-s007.xlsx]

## Sheet: Supplementary Table 6
Supplementary Table 6 The dataset for PTI signal pathway genes fold changes were listed. Known PTI signal pathway genes were expressed across different cell populations in the integrated snRNA-seq data at 12, 24, and 48 hpi.
ID	gene name	avg_log2FC	pct.1	pct.2	p adjust	cell type	inoculation
LOC_Os10g30790	OsPT8	0.694408	0.395	0.179	1	Large parenchyma	24 hpi
LOC_Os10g30790	OsPT8	0.558273	0.057	0.028	1	Guard cell	12 hpi
LOC_Os10g30790	OsPT8	2.98073	0.597	0.135	2.42405e-42	Procambium	24 hpi
LOC_Os10g30790	OsPT8	-2.08113	0.301	0.737	1.04613e-150	Procambium	48 hpi
LOC_Os10g30790	OsPT8	0.179631	0.045	0.085	1	Large parenchyma	12 hpi
LOC_Os10g30790	OsPT8	-3.38128	0.068	0.456	5.54822e-160	Epidermis	48 hpi
LOC_Os10g30790	OsPT8	0.699973	0.039	0.037	1	Epidermis	12 hpi
LOC_Os10g30790	OsPT8	1.39283	0.81	0.454	4.34969e-93	Xylem	24 hpi
LOC_Os10g30790	OsPT8	2.40655	0.426	0.074	1.68236e-07	Guard cell	24 hpi
LOC_Os10g30790	OsPT8	-3.26326	0.09	0.485	2.54861e-89	Phloem	48 hpi
LOC_Os10g30790	OsPT8	-1.89455	0.259	0.662	1.8829e-152	Mestome sheath	48 hpi
LOC_Os10g30790	OsPT8	-3.7447	0.08	0.507	8.45693e-20	Large parenchyma	48 hpi
LOC_Os10g30790	OsPT8	1.9409	0.069	0.036	1	Fiber	12 hpi
LOC_Os10g30790	OsPT8	-0.496239	0.184	0.315	1	Mestome sheath	12 hpi
LOC_Os10g30790	OsPT8	0.603175	0.051	0.034	1	Phloem	12 hpi
LOC_Os10g30790	OsPT8	-0.689506	0.162	0.349	4.17473e-20	Xylem	12 hpi
LOC_Os10g30790	OsPT8	2.03855	0.328	0.079	0	Mesophyll	24 hpi
LOC_Os10g30790	OsPT8	2.1069	0.276	0.076	1.02975e-26	Fiber	24 hpi
LOC_Os10g30790	OsPT8	0.628015	0.049	0.034	0.000168425	Mesophyll	12 hpi
LOC_Os10g30790	OsPT8	-3.75293	0.093	0.569	4.78865e-27	Guard cell	48 hpi
LOC_Os10g30790	OsPT8	0.309705	0.27	0.242	1	Procambium	12 hpi
LOC_Os10g30790	OsPT8	1.39143	0.264	0.088	9.25978e-12	Phloem	24 hpi
LOC_Os10g30790	OsPT8	2.1397	0.262	0.062	6.39452e-23	Epidermis	24 hpi
LOC_Os10g30790	OsPT8	-1.43346	0.529	0.822	1.06329e-194	Xylem	48 hpi
LOC_Os10g30790	OsPT8	-4.31207	0.069	0.602	0	Mesophyll	48 hpi
LOC_Os10g30790	OsPT8	1.5575	0.635	0.266	1.25139e-15	Mestome sheath	24 hpi
LOC_Os10g30790	OsPT8	-3.143	0.082	0.468	7.1396e-191	Fiber	48 hpi
LOC_Os02g03410	OsCDPK4	2.30279	0.062	0.034	1	Procambium	12 hpi
LOC_Os02g03410	OsCDPK4	-2.42173	0.053	0.155	1	Large parenchyma	48 hpi
LOC_Os02g03410	OsCDPK4	1.09377	0.184	0.084	1	Mestome sheath	12 hpi
LOC_Os02g03410	OsCDPK4	3.21023	0.244	0.025	0	Mesophyll	24 hpi
LOC_Os02g03410	OsCDPK4	2.86027	0.504	0.104	3.84475e-19	Mestome sheath	24 hpi
LOC_Os02g03410	OsCDPK4	5.59364	0.415	0.014	5.13529e-34	Procambium	24 hpi
LOC_Os02g03410	OsCDPK4	-3.25154	0.077	0.388	1.82562e-114	Epidermis	48 hpi
LOC_Os02g03410	OsCDPK4	5.35293	0.678	0.036	5.28818e-217	Xylem	24 hpi
LOC_Os02g03410	OsCDPK4	2.65904	0.278	0.045	0.0492059	Large parenchyma	24 hpi
LOC_Os02g03410	OsCDPK4	1.01027	0.028	0.015	2.3988e-08	Mesophyll	12 hpi
LOC_Os02g03410	OsCDPK4	4.34011	0.519	0.041	9.33095e-117	Fiber	24 hpi
LOC_Os02g03410	OsCDPK4	0.862773	0.036	0.011	1	Guard cell	12 hpi
LOC_Os02g03410	OsCDPK4	1.00906	0.02	0.018	1	Xylem	12 hpi
LOC_Os02g03410	OsCDPK4	-2.28796	0.027	0.106	1.22459e-08	Phloem	48 hpi
LOC_Os02g03410	OsCDPK4	0.410319	0.023	0.02	1	Phloem	12 hpi
LOC_Os02g03410	OsCDPK4	-1.23815	0.022	0.042	1	Large parenchyma	12 hpi
LOC_Os02g03410	OsCDPK4	-2.75593	0.105	0.439	2.14343e-145	Fiber	48 hpi
LOC_Os02g03410	OsCDPK4	-1.17377	0.052	0.123	1	Guard cell	48 hpi
LOC_Os02g03410	OsCDPK4	-1.17853	0.142	0.228	3.29411e-09	Mestome sheath	48 hpi
LOC_Os02g03410	OsCDPK4	3.52418	0.432	0.051	1.1716e-67	Epidermis	24 hpi
LOC_Os02g03410	OsCDPK4	3.53651	0.374	0.025	2.55742e-09	Guard cell	24 hpi
LOC_Os02g03410	OsCDPK4	1.05094	0.041	0.032	1	Epidermis	12 hpi
LOC_Os02g03410	OsCDPK4	-2.16164	0.033	0.112	2.13404e-183	Mesophyll	48 hpi
LOC_Os02g03410	OsCDPK4	-0.077248	0.047	0.051	1	Fiber	12 hpi
LOC_Os02g03410	OsCDPK4	-3.64768	0.047	0.322	5.59978e-150	Xylem	48 hpi
LOC_Os02g03410	OsCDPK4	-1.66314	0.069	0.157	2.70288e-11	Procambium	48 hpi
LOC_Os02g03410	OsCDPK4	3.44536	0.246	0.02	6.62358e-33	Phloem	24 hpi
LOC_Os05g36360	OsPUB44	0.705828	0.173	0.089	1	Large parenchyma	48 hpi
LOC_Os05g36360	OsPUB44	1.2173	0.146	0.044	1	Guard cell	12 hpi
LOC_Os05g36360	OsPUB44	0.0940941	0.249	0.205	1	Guard cell	48 hpi
LOC_Os05g36360	OsPUB44	3.84921	0.417	0.03	6.23846e-31	Procambium	24 hpi
LOC_Os05g36360	OsPUB44	2.96298	0.294	0.042	1.54415e-37	Epidermis	24 hpi
LOC_Os05g36360	OsPUB44	-0.233951	0.164	0.142	1	Epidermis	48 hpi
LOC_Os05g36360	OsPUB44	0.898231	0.265	0.17	0.00249376	Phloem	48 hpi
LOC_Os05g36360	OsPUB44	0.631641	0.259	0.199	1	Procambium	12 hpi
LOC_Os05g36360	OsPUB44	0.046843	0.175	0.147	1	Mestome sheath	12 hpi
LOC_Os05g36360	OsPUB44	3.09093	0.299	0.041	4.79368e-56	Xylem	24 hpi
LOC_Os05g36360	OsPUB44	-0.321015	0.154	0.152	1	Fiber	48 hpi
LOC_Os05g36360	OsPUB44	4.03672	0.565	0.037	4.51305e-18	Guard cell	24 hpi
LOC_Os05g36360	OsPUB44	-0.201344	0.201	0.175	1	Xylem	48 hpi
LOC_Os05g36360	OsPUB44	-0.220476	0.172	0.141	1	Phloem	12 hpi
LOC_Os05g36360	OsPUB44	0.553414	0.112	0.085	1	Large parenchyma	12 hpi
LOC_Os05g36360	OsPUB44	0.231516	0.253	0.178	0.00826535	Mestome sheath	48 hpi
LOC_Os05g36360	OsPUB44	0.0936713	0.198	0.156	1.2232e-14	Mesophyll	48 hpi
LOC_Os05g36360	OsPUB44	1.03611	0.34	0.154	1.03646e-15	Procambium	48 hpi
LOC_Os05g36360	OsPUB44	2.78317	0.34	0.045	0.000362018	Large parenchyma	24 hpi
LOC_Os05g36360	OsPUB44	2.77387	0.301	0.042	9.3094e-47	Fiber	24 hpi
LOC_Os05g36360	OsPUB44	1.47308	0.126	0.053	9.76953e-85	Mesophyll	12 hpi
LOC_Os05g36360	OsPUB44	0.741877	0.074	0.057	1	Fiber	12 hpi
LOC_Os05g36360	OsPUB44	0.686398	0.134	0.102	1	Xylem	12 hpi
LOC_Os05g36360	OsPUB44	2.031	0.358	0.086	7.11558e-28	Phloem	24 hpi
LOC_Os05g36360	OsPUB44	0.899541	0.075	0.045	1	Epidermis	12 hpi
LOC_Os05g36360	OsPUB44	3.78617	0.376	0.031	6.04663e-16	Mestome sheath	24 hpi
LOC_Os05g36360	OsPUB44	3.66686	0.392	0.031	0	Mesophyll	24 hpi
LOC_Os03g12390	OsMKK10-2	5.016	0.241	0.018	0.0116548	Large parenchyma	24 hpi
LOC_Os03g12390	OsMKK10-2	3.09653	0.339	0.046	8.33899e-66	Xylem	24 hpi
LOC_Os03g12390	OsMKK10-2	1.82403	0.157	0.053	5.45626e-154	Mesophyll	12 hpi
LOC_Os03g12390	OsMKK10-2	-0.420204	0.15	0.146	1	Epidermis	48 hpi
LOC_Os03g12390	OsMKK10-2	1.22807	0.198	0.069	4.10054e-30	Xylem	48 hpi
LOC_Os03g12390	OsMKK10-2	0.619208	0.213	0.099	1	Large parenchyma	48 hpi
LOC_Os03g12390	OsMKK10-2	1.07798	0.293	0.121	3.75301e-15	Fiber	24 hpi
LOC_Os03g12390	OsMKK10-2	2.50025	0.333	0.062	1.55435e-37	Epidermis	24 hpi
LOC_Os03g12390	OsMKK10-2	1.70792	0.172	0.05	1	Guard cell	12 hpi
LOC_Os03g12390	OsMKK10-2	0.870907	0.124	0.056	1	Large parenchyma	12 hpi
LOC_Os03g12390	OsMKK10-2	0.789227	0.167	0.073	6.79434e-14	Fiber	48 hpi
LOC_Os03g12390	OsMKK10-2	3.72658	0.443	0.012	5.33373e-14	Guard cell	24 hpi
LOC_Os03g12390	OsMKK10-2	1.62592	0.122	0.041	0.0205093	Phloem	12 hpi
LOC_Os03g12390	OsMKK10-2	0.999855	0.102	0.08	1	Epidermis	12 hpi
LOC_Os03g12390	OsMKK10-2	3.28924	0.334	0.032	0	Mesophyll	24 hpi
LOC_Os03g12390	OsMKK10-2	0.862428	0.165	0.114	1	Fiber	12 hpi
LOC_Os03g12390	OsMKK10-2	3.00002	0.246	0.031	1.21284e-27	Phloem	24 hpi
LOC_Os03g12390	OsMKK10-2	1.31771	0.206	0.098	1	Mestome sheath	12 hpi
LOC_Os03g12390	OsMKK10-2	1.73707	0.221	0.103	1.2904e-12	Xylem	12 hpi
LOC_Os03g12390	OsMKK10-2	1.75244	0.256	0.067	9.97462e-71	Mestome sheath	48 hpi
LOC_Os03g12390	OsMKK10-2	0.839293	0.178	0.092	1	Guard cell	48 hpi
LOC_Os03g12390	OsMKK10-2	2.5167	0.239	0.037	2.7645e-10	Procambium	24 hpi
LOC_Os03g12390	OsMKK10-2	2.46449	0.307	0.062	6.85655e-08	Mestome sheath	24 hpi
LOC_Os03g12390	OsMKK10-2	0.701518	0.153	0.077	0.00940121	Phloem	48 hpi
LOC_Os03g12390	OsMKK10-2	1.40733	0.154	0.051	3.97978e-08	Procambium	48 hpi
LOC_Os03g12390	OsMKK10-2	1.31649	0.133	0.064	1	Procambium	12 hpi
LOC_Os03g12390	OsMKK10-2	1.31543	0.192	0.067	3.83864e-220	Mesophyll	48 hpi
LOC_Os01g09800	OsNH1	2.87916	0.118	0.015	3.42219e-15	Fiber	24 hpi
LOC_Os01g09800	OsNH1	0.15246	0.092	0.098	1	Mestome sheath	12 hpi
LOC_Os01g09800	OsNH1	1.74206	0.089	0.019	2.04993e-27	Mestome sheath	48 hpi
LOC_Os01g09800	OsNH1	-0.688182	0.042	0.043	1	Epidermis	48 hpi
LOC_Os01g09800	OsNH1	5.89951	0.165	0	0.0036785	Guard cell	24 hpi
LOC_Os01g09800	OsNH1	1.84567	0.058	0.009	1	Large parenchyma	48 hpi
LOC_Os01g09800	OsNH1	0.802932	0.081	0.04	1	Procambium	48 hpi
LOC_Os01g09800	OsNH1	2.04269	0.097	0.022	7.95081e-06	Epidermis	24 hpi
LOC_Os01g09800	OsNH1	2.43652	0.031	0.006	1	Guard cell	12 hpi
LOC_Os01g09800	OsNH1	-0.255692	0.029	0.02	1	Phloem	12 hpi
LOC_Os01g09800	OsNH1	1.44813	0.105	0.018	1	Large parenchyma	24 hpi
LOC_Os01g09800	OsNH1	0.34407	0.031	0.018	1	Phloem	48 hpi
LOC_Os01g09800	OsNH1	1.04986	0.045	0.01	1	Guard cell	48 hpi
LOC_Os01g09800	OsNH1	1.48031	0.112	0.055	1	Procambium	12 hpi
LOC_Os01g09800	OsNH1	0.875259	0.049	0.019	7.66042e-41	Mesophyll	48 hpi
LOC_Os01g09800	OsNH1	-0.144674	0.039	0.036	1	Fiber	48 hpi
LOC_Os01g09800	OsNH1	0.532667	0.034	0.042	1	Large parenchyma	12 hpi
LOC_Os01g09800	OsNH1	0.993577	0.034	0.017	1	Fiber	12 hpi
LOC_Os01g09800	OsNH1	0.271569	0.042	0.024	1	Xylem	48 hpi
LOC_Os01g09800	OsNH1	2.59892	0.146	0.026	0.16893	Mestome sheath	24 hpi
LOC_Os01g09800	OsNH1	0.781896	0.027	0.018	1	Xylem	12 hpi
LOC_Os01g09800	OsNH1	1.20327	0.034	0.022	1	Epidermis	12 hpi
LOC_Os01g09800	OsNH1	0.796845	0.032	0.02	0.000145263	Mesophyll	12 hpi
LOC_Os01g09800	OsNH1	3.808	0.15	0.007	5.87835e-07	Procambium	24 hpi
LOC_Os01g09800	OsNH1	3.25001	0.099	0.007	1.22178e-252	Mesophyll	24 hpi
LOC_Os01g09800	OsNH1	3.62456	0.124	0.01	1.25073e-21	Xylem	24 hpi
LOC_Os01g09800	OsNH1	2.69721	0.062	0.002	1.3819e-06	Phloem	24 hpi
LOC_Os12g42884	OsMETS4	-1.61845	0.054	0.176	3.44688e-186	Mesophyll	12 hpi
LOC_Os12g42884	OsMETS4	-1.50927	0.056	0.193	2.31053e-14	Epidermis	12 hpi
LOC_Os12g42884	OsMETS4	0.16341	0.262	0.208	1	Mestome sheath	24 hpi
LOC_Os12g42884	OsMETS4	1.33189	0.318	0.123	1.23541e-43	Fiber	48 hpi
LOC_Os12g42884	OsMETS4	1.02538	0.316	0.128	0.269451	Guard cell	48 hpi
LOC_Os12g42884	OsMETS4	1.23762	0.344	0.126	0	Mesophyll	48 hpi
LOC_Os12g42884	OsMETS4	0.846874	0.329	0.16	1	Large parenchyma	48 hpi
LOC_Os12g42884	OsMETS4	-1.87561	0.034	0.185	8.1158e-34	Xylem	12 hpi
LOC_Os12g42884	OsMETS4	1.06328	0.321	0.137	2.31258e-40	Xylem	48 hpi
LOC_Os12g42884	OsMETS4	-2.32887	0.027	0.15	6.19647e-10	Phloem	12 hpi
LOC_Os12g42884	OsMETS4	0.45835	0.223	0.154	1	Fiber	24 hpi
LOC_Os12g42884	OsMETS4	1.14401	0.257	0.108	1.21359e-12	Phloem	48 hpi
LOC_Os12g42884	OsMETS4	0.595713	0.261	0.153	6.13588e-09	Epidermis	48 hpi
LOC_Os12g42884	OsMETS4	0.285662	0.376	0.287	1	Procambium	24 hpi
LOC_Os12g42884	OsMETS4	-0.248517	0.272	0.232	1	Large parenchyma	24 hpi
LOC_Os12g42884	OsMETS4	-0.129183	0.237	0.231	1	Xylem	24 hpi
LOC_Os12g42884	OsMETS4	-0.956201	0.144	0.279	0.00976993	Procambium	12 hpi
LOC_Os12g42884	OsMETS4	-1.89993	0.036	0.148	1.95148e-18	Fiber	12 hpi
LOC_Os12g42884	OsMETS4	0.341411	0.328	0.216	1.65203e-60	Mesophyll	24 hpi
LOC_Os12g42884	OsMETS4	0.0682848	0.246	0.211	1	Phloem	24 hpi
LOC_Os12g42884	OsMETS4	-1.85145	0.079	0.282	1	Large parenchyma	12 hpi
LOC_Os12g42884	OsMETS4	-2.25382	0.038	0.161	0.147917	Mestome sheath	12 hpi
LOC_Os12g42884	OsMETS4	1.454	0.288	0.098	8.44463e-59	Mestome sheath	48 hpi
LOC_Os12g42884	OsMETS4	1.33297	0.436	0.191	1.45095e-26	Procambium	48 hpi
LOC_Os12g42884	OsMETS4	-2.16891	0.052	0.182	1	Guard cell	12 hpi
LOC_Os12g42884	OsMETS4	-0.0724401	0.313	0.253	1	Guard cell	24 hpi
LOC_Os12g42884	OsMETS4	-0.000220894	0.251	0.23	1	Epidermis	24 hpi
LOC_Os01g43540	OsSgt1	-0.712051	0.185	0.345	2.1668e-13	Fiber	12 hpi
LOC_Os01g43540	OsSgt1	1.14864	0.364	0.149	0	Mesophyll	24 hpi
LOC_Os01g43540	OsSgt1	-1.09365	0.18	0.371	1.71785e-237	Mesophyll	12 hpi
LOC_Os01g43540	OsSgt1	1.09138	0.29	0.146	2.49302e-13	Xylem	24 hpi
LOC_Os01g43540	OsSgt1	1.42465	0.452	0.175	5.5531e-60	Epidermis	48 hpi
LOC_Os01g43540	OsSgt1	1.02599	0.383	0.161	1	Large parenchyma	24 hpi
LOC_Os01g43540	OsSgt1	0.590867	0.266	0.152	0.142194	Phloem	24 hpi
LOC_Os01g43540	OsSgt1	0.743582	0.444	0.244	0.731124	Large parenchyma	48 hpi
LOC_Os01g43540	OsSgt1	-0.73444	0.216	0.441	0.249785	Mestome sheath	12 hpi
LOC_Os01g43540	OsSgt1	1.53307	0.377	0.145	1.1119e-20	Epidermis	24 hpi
LOC_Os01g43540	OsSgt1	-0.699143	0.315	0.439	1	Procambium	12 hpi
LOC_Os01g43540	OsSgt1	1.2845	0.424	0.2	0.0102408	Guard cell	48 hpi
LOC_Os01g43540	OsSgt1	-1.11227	0.148	0.299	3.59478e-06	Phloem	12 hpi
LOC_Os01g43540	OsSgt1	-1.10788	0.181	0.418	1.33046e-22	Epidermis	12 hpi
LOC_Os01g43540	OsSgt1	1.32039	0.426	0.13	0.0095245	Guard cell	24 hpi
LOC_Os01g43540	OsSgt1	1.21347	0.436	0.189	0	Mesophyll	48 hpi
LOC_Os01g43540	OsSgt1	1.35395	0.418	0.158	4.82929e-66	Fiber	48 hpi
LOC_Os01g43540	OsSgt1	2.07786	0.454	0.142	1.29428e-18	Procambium	24 hpi
LOC_Os01g43540	OsSgt1	1.11633	0.37	0.157	5.32614e-51	Xylem	48 hpi
LOC_Os01g43540	OsSgt1	-1.12543	0.144	0.351	1.06065e-29	Xylem	12 hpi
LOC_Os01g43540	OsSgt1	1.46099	0.341	0.141	1.43443e-20	Fiber	24 hpi
LOC_Os01g43540	OsSgt1	1.85066	0.486	0.149	6.12245e-135	Mestome sheath	48 hpi
LOC_Os01g43540	OsSgt1	1.41733	0.554	0.215	9.79244e-48	Procambium	48 hpi
LOC_Os01g43540	OsSgt1	1.18865	0.367	0.162	1.74992e-19	Phloem	48 hpi
LOC_Os01g43540	OsSgt1	1.38319	0.349	0.151	0.00149992	Mestome sheath	24 hpi
LOC_Os01g43540	OsSgt1	-0.452637	0.198	0.298	1	Guard cell	12 hpi
LOC_Os01g43540	OsSgt1	-0.428478	0.258	0.38	1	Large parenchyma	12 hpi
LOC_Os05g37690	OsCOI1b	-0.155331	0.21	0.188	1	Large parenchyma	24 hpi
LOC_Os05g37690	OsCOI1b	0.937378	0.342	0.141	0.152976	Large parenchyma	48 hpi
LOC_Os05g37690	OsCOI1b	0.119992	0.15	0.105	5.71866e-17	Mesophyll	24 hpi
LOC_Os05g37690	OsCOI1b	-0.409555	0.115	0.122	1	Guard cell	12 hpi
LOC_Os05g37690	OsCOI1b	-0.327812	0.123	0.138	1	Fiber	24 hpi
LOC_Os05g37690	OsCOI1b	0.876449	0.231	0.16	1	Procambium	12 hpi
LOC_Os05g37690	OsCOI1b	0.78148	0.14	0.091	1	Mestome sheath	12 hpi
LOC_Os05g37690	OsCOI1b	1.49929	0.305	0.101	4.59002e-43	Epidermis	48 hpi
LOC_Os05g37690	OsCOI1b	2.12198	0.409	0.118	3.44196e-07	Guard cell	48 hpi
LOC_Os05g37690	OsCOI1b	0.115265	0.147	0.187	1	Epidermis	12 hpi
LOC_Os05g37690	OsCOI1b	0.615184	0.191	0.13	1	Guard cell	24 hpi
LOC_Os05g37690	OsCOI1b	1.33668	0.367	0.123	8.08894e-29	Procambium	48 hpi
LOC_Os05g37690	OsCOI1b	0.340584	0.12	0.117	1	Mesophyll	12 hpi
LOC_Os05g37690	OsCOI1b	-0.281421	0.151	0.139	1	Procambium	24 hpi
LOC_Os05g37690	OsCOI1b	-0.52828	0.11	0.14	1	Phloem	24 hpi
LOC_Os05g37690	OsCOI1b	1.67587	0.263	0.092	2.49816e-18	Phloem	48 hpi
LOC_Os05g37690	OsCOI1b	0.401862	0.158	0.157	1	Fiber	12 hpi
LOC_Os05g37690	OsCOI1b	-0.452269	0.129	0.125	1	Epidermis	24 hpi
LOC_Os05g37690	OsCOI1b	1.5559	0.329	0.101	0	Mesophyll	48 hpi
LOC_Os05g37690	OsCOI1b	0.0134277	0.134	0.124	1	Phloem	12 hpi
LOC_Os05g37690	OsCOI1b	1.89165	0.306	0.074	1.89633e-95	Mestome sheath	48 hpi
LOC_Os05g37690	OsCOI1b	-0.178643	0.103	0.112	1	Xylem	24 hpi
LOC_Os05g37690	OsCOI1b	1.23658	0.293	0.105	6.74475e-42	Fiber	48 hpi
LOC_Os05g37690	OsCOI1b	-0.34135	0.1	0.135	1	Mestome sheath	24 hpi
LOC_Os05g37690	OsCOI1b	1.83411	0.323	0.086	2.9168e-77	Xylem	48 hpi
LOC_Os05g37690	OsCOI1b	-0.141289	0.202	0.225	1	Large parenchyma	12 hpi
LOC_Os05g37690	OsCOI1b	0.169655	0.116	0.14	1	Xylem	12 hpi
LOC_Os02g43020	OsHop/Sti1a	1.68363	0.144	0.042	5.74883e-10	Phloem	48 hpi
LOC_Os02g43020	OsHop/Sti1a	-1.20754	0.057	0.171	6.96075e-16	Xylem	12 hpi
LOC_Os02g43020	OsHop/Sti1a	-0.0810241	0.157	0.211	1	Large parenchyma	12 hpi
LOC_Os02g43020	OsHop/Sti1a	1.19479	0.118	0.044	4.58736e-14	Xylem	48 hpi
LOC_Os02g43020	OsHop/Sti1a	1.40073	0.124	0.037	2.16925e-18	Fiber	48 hpi
LOC_Os02g43020	OsHop/Sti1a	1.67183	0.133	0.036	7.08049e-33	Mestome sheath	48 hpi
LOC_Os02g43020	OsHop/Sti1a	1.23591	0.141	0.051	1	Guard cell	48 hpi
LOC_Os02g43020	OsHop/Sti1a	1.58975	0.136	0.051	1	Procambium	24 hpi
LOC_Os02g43020	OsHop/Sti1a	0.693721	0.088	0.047	1	Phloem	24 hpi
LOC_Os02g43020	OsHop/Sti1a	-1.06151	0.115	0.215	1	Guard cell	12 hpi
LOC_Os02g43020	OsHop/Sti1a	0.91907	0.111	0.045	6.38324e-83	Mesophyll	24 hpi
LOC_Os02g43020	OsHop/Sti1a	-0.029885	0.173	0.089	1	Large parenchyma	24 hpi
LOC_Os02g43020	OsHop/Sti1a	1.02437	0.095	0.038	0.0181242	Fiber	24 hpi
LOC_Os02g43020	OsHop/Sti1a	1.44675	0.137	0.048	6.75759e-14	Epidermis	48 hpi
LOC_Os02g43020	OsHop/Sti1a	1.28533	0.149	0.049	3.64117e-173	Mesophyll	48 hpi
LOC_Os02g43020	OsHop/Sti1a	-0.611628	0.081	0.171	1.18785e-06	Fiber	12 hpi
LOC_Os02g43020	OsHop/Sti1a	-0.917544	0.088	0.209	4.11684e-08	Epidermis	12 hpi
LOC_Os02g43020	OsHop/Sti1a	0.370542	0.088	0.057	1	Epidermis	24 hpi
LOC_Os02g43020	OsHop/Sti1a	-0.165728	0.147	0.122	1	Large parenchyma	48 hpi
LOC_Os02g43020	OsHop/Sti1a	1.23181	0.169	0.069	1.50622e-06	Procambium	48 hpi
LOC_Os02g43020	OsHop/Sti1a	-0.956527	0.076	0.175	1	Mestome sheath	12 hpi
LOC_Os02g43020	OsHop/Sti1a	-0.98011	0.097	0.204	9.28055e-112	Mesophyll	12 hpi
LOC_Os02g43020	OsHop/Sti1a	0.714341	0.088	0.048	1	Xylem	24 hpi
LOC_Os02g43020	OsHop/Sti1a	1.39423	0.082	0.031	1	Mestome sheath	24 hpi
LOC_Os02g43020	OsHop/Sti1a	-0.203916	0.125	0.206	1	Procambium	12 hpi
LOC_Os02g43020	OsHop/Sti1a	0.54258	0.139	0.043	1	Guard cell	24 hpi
LOC_Os02g43020	OsHop/Sti1a	-0.888008	0.094	0.182	0.265599	Phloem	12 hpi
LOC_Os03g25500	CYP72A1	-1.75376	0	0.005	1	Phloem	48 hpi
LOC_Os03g25500	CYP72A1	-0.758826	0.01	0.018	0.0197394	Mesophyll	24 hpi
LOC_Os03g25500	CYP72A1	-0.131817	0	0.002	1	Fiber	48 hpi
LOC_Os03g25500	CYP72A1	-2.89176	0	0.012	1	Guard cell	24 hpi
LOC_Os03g25500	CYP72A1	-4.33302	0.005	0.081	2.66333e-20	Xylem	24 hpi
LOC_Os03g25500	CYP72A1	0.110872	0.007	0.006	1	Fiber	24 hpi
LOC_Os03g25500	CYP72A1	-1.20686	0.004	0.01	1	Epidermis	24 hpi
LOC_Os03g25500	CYP72A1	-2.09071	0	0.011	1	Guard cell	12 hpi
LOC_Os03g25500	CYP72A1	-1.31008	0.002	0.007	1	Mestome sheath	48 hpi
LOC_Os03g25500	CYP72A1	-1.81537	0.001	0.006	6.95261e-08	Mesophyll	48 hpi
LOC_Os03g25500	CYP72A1	-1.24627	0	0.005	1	Guard cell	48 hpi
LOC_Os03g25500	CYP72A1	-3.262	0.006	0.027	1	Large parenchyma	24 hpi
LOC_Os03g25500	CYP72A1	-0.34444	0.002	0.003	1	Procambium	48 hpi
LOC_Os03g25500	CYP72A1	-0.93918	0.001	0.004	1	Fiber	12 hpi
LOC_Os03g25500	CYP72A1	-0.60259	0.004	0.01	1	Procambium	24 hpi
LOC_Os03g25500	CYP72A1	0	0	0	1	Mestome sheath	12 hpi
LOC_Os03g25500	CYP72A1	-2.20397	0.002	0.011	1	Xylem	48 hpi
LOC_Os03g25500	CYP72A1	-1.65779	0.003	0.012	5.734e-12	Mesophyll	12 hpi
LOC_Os03g25500	CYP72A1	-1.08594	0.002	0.003	1	Epidermis	48 hpi
LOC_Os03g25500	CYP72A1	0.999896	0.004	0.005	1	Large parenchyma	48 hpi
LOC_Os03g25500	CYP72A1	-2.63479	0.002	0.015	1	Phloem	24 hpi
LOC_Os03g25500	CYP72A1	-1.38631	0	0.014	1	Large parenchyma	12 hpi
LOC_Os03g25500	CYP72A1	-5.37222	0.003	0.123	9.7129e-39	Xylem	12 hpi
LOC_Os03g25500	CYP72A1	-0.427477	0.002	0.008	1	Epidermis	12 hpi
LOC_Os03g25500	CYP72A1	-1.73287	0.012	0.042	1	Mestome sheath	24 hpi
LOC_Os03g25500	CYP72A1	0.24957	0.003	0.003	1	Procambium	12 hpi
LOC_Os03g25500	CYP72A1	-1.79564	0.002	0.011	1	Phloem	12 hpi
LOC_Os12g16720	OsSL	0.24412	0.001	0	1	Mestome sheath	24 hpi
LOC_Os12g16720	OsSL	-2.14095	0	0.008	1	Epidermis	12 hpi
LOC_Os12g16720	OsSL	3.67875	0.018	0	8.88612e-05	Xylem	48 hpi
LOC_Os12g16720	OsSL	-0.209043	0.002	0.007	1	Phloem	12 hpi
LOC_Os12g16720	OsSL	0.571149	0.006	0	1	Large parenchyma	24 hpi
LOC_Os12g16720	OsSL	0.197481	0.007	0.006	1	Fiber	24 hpi
LOC_Os12g16720	OsSL	2.88357	0.013	0	1	Large parenchyma	48 hpi
LOC_Os12g16720	OsSL	1.22808	0.009	0	1	Guard cell	24 hpi
LOC_Os12g16720	OsSL	2.31403	0.011	0	3.30705e-29	Mesophyll	48 hpi
LOC_Os12g16720	OsSL	1.35843	0.005	0	1	Guard cell	12 hpi
LOC_Os12g16720	OsSL	1.85799	0.003	0	1	Xylem	24 hpi
LOC_Os12g16720	OsSL	0	0	0	1	Large parenchyma	12 hpi
LOC_Os12g16720	OsSL	1.23396	0.012	0.001	1	Epidermis	48 hpi
LOC_Os12g16720	OsSL	-0.27303	0.014	0.007	1	Procambium	24 hpi
LOC_Os12g16720	OsSL	7.40833	0.129	0	2.79573e-18	Procambium	48 hpi
LOC_Os12g16720	OsSL	2.27961	0.008	0	1	Phloem	48 hpi
LOC_Os12g16720	OsSL	-0.293332	0.001	0.003	1	Mesophyll	12 hpi
LOC_Os12g16720	OsSL	0.501939	0.001	0	1	Mesophyll	24 hpi
LOC_Os12g16720	OsSL	4.40294	0.03	0	1	Guard cell	48 hpi
LOC_Os12g16720	OsSL	1.2687	0.004	0.001	1	Xylem	12 hpi
LOC_Os12g16720	OsSL	-4.19662	0.001	0.047	7.26825e-11	Fiber	12 hpi
LOC_Os12g16720	OsSL	0	0	0	1	Phloem	24 hpi
LOC_Os12g16720	OsSL	0.2679	0.012	0.005	1	Fiber	48 hpi
LOC_Os12g16720	OsSL	1.22945	0.003	0	1	Epidermis	24 hpi
LOC_Os12g16720	OsSL	2.40489	0.01	0.001	0.00151143	Mestome sheath	48 hpi
LOC_Os12g16720	OsSL	0	0	0	1	Mestome sheath	12 hpi
LOC_Os12g16720	OsSL	1.63144	0.017	0.009	1	Procambium	12 hpi
LOC_Os11g05800	OsHLP1	2.98254	0.059	0.004	1.29891e-17	Fiber	48 hpi
LOC_Os11g05800	OsHLP1	2.74969	0.023	0.001	5.22998e-58	Mesophyll	48 hpi
LOC_Os11g05800	OsHLP1	2.32294	0.009	0	1	Guard cell	24 hpi
LOC_Os11g05800	OsHLP1	3.30127	0.031	0.002	0.00435476	Xylem	24 hpi
LOC_Os11g05800	OsHLP1	3.23797	0.045	0.003	9.05484e-05	Fiber	24 hpi
LOC_Os11g05800	OsHLP1	3.93418	0.167	0.006	2.28967e-23	Procambium	48 hpi
LOC_Os11g05800	OsHLP1	3.52606	0.018	0.001	1	Xylem	12 hpi
LOC_Os11g05800	OsHLP1	3.96846	0.065	0.002	3.34794e-45	Mestome sheath	48 hpi
LOC_Os11g05800	OsHLP1	3.63359	0.024	0	0.0868757	Phloem	48 hpi
LOC_Os11g05800	OsHLP1	2.32555	0.005	0	1	Guard cell	12 hpi
LOC_Os11g05800	OsHLP1	1.95082	0.011	0	1	Large parenchyma	12 hpi
LOC_Os11g05800	OsHLP1	3.56558	0.019	0	1	Large parenchyma	24 hpi
LOC_Os11g05800	OsHLP1	2.1442	0.023	0.003	0.0295992	Epidermis	48 hpi
LOC_Os11g05800	OsHLP1	2.6179	0.013	0	1	Phloem	24 hpi
LOC_Os11g05800	OsHLP1	3.06356	0.14	0.018	7.79348e-05	Procambium	12 hpi
LOC_Os11g05800	OsHLP1	1.79554	0.012	0.002	6.58452e-18	Mesophyll	12 hpi
LOC_Os11g05800	OsHLP1	3.654	0.03	0	1	Guard cell	48 hpi
LOC_Os11g05800	OsHLP1	3.38657	0.038	0.007	1	Mestome sheath	12 hpi
LOC_Os11g05800	OsHLP1	1.23809	0.007	0.001	4.99984e-12	Mesophyll	24 hpi
LOC_Os11g05800	OsHLP1	2.27532	0.009	0.001	1	Epidermis	12 hpi
LOC_Os11g05800	OsHLP1	2.4114	0.025	0.005	1	Fiber	12 hpi
LOC_Os11g05800	OsHLP1	2.24495	0.072	0.01	1	Procambium	24 hpi
LOC_Os11g05800	OsHLP1	1.7117	0.044	0.005	1	Large parenchyma	48 hpi
LOC_Os11g05800	OsHLP1	0.891132	0.011	0.005	1	Mestome sheath	24 hpi
LOC_Os11g05800	OsHLP1	2.4676	0.014	0.002	1	Phloem	12 hpi
LOC_Os11g05800	OsHLP1	4.20512	0.113	0.004	2.58055e-45	Xylem	48 hpi
LOC_Os11g05800	OsHLP1	2.54539	0.009	0	1	Epidermis	24 hpi
LOC_Os06g40650	OsRING84	1.13881	0.372	0.174	0.186394	Guard cell	48 hpi
LOC_Os06g40650	OsRING84	0.876736	0.277	0.134	5.95793e-10	Phloem	48 hpi
LOC_Os06g40650	OsRING84	0.871901	0.297	0.137	7.25268e-31	Xylem	48 hpi
LOC_Os06g40650	OsRING84	0.717672	0.325	0.165	2.24663e-19	Epidermis	48 hpi
LOC_Os06g40650	OsRING84	1.41268	0.333	0.164	0.568879	Large parenchyma	48 hpi
LOC_Os06g40650	OsRING84	1.42953	0.261	0.08	1	Guard cell	24 hpi
LOC_Os06g40650	OsRING84	1.28358	0.195	0.085	7.52595e-10	Xylem	24 hpi
LOC_Os06g40650	OsRING84	0.798622	0.272	0.143	1	Large parenchyma	24 hpi
LOC_Os06g40650	OsRING84	1.99896	0.388	0.11	7.69949e-42	Fiber	24 hpi
LOC_Os06g40650	OsRING84	1.09372	0.234	0.095	3.06423e-185	Mesophyll	24 hpi
LOC_Os06g40650	OsRING84	2.63025	0.176	0.027	3.59697e-12	Phloem	12 hpi
LOC_Os06g40650	OsRING84	2.2181	0.148	0.043	5.01611e-14	Xylem	12 hpi
LOC_Os06g40650	OsRING84	2.04501	0.182	0.044	1	Guard cell	12 hpi
LOC_Os06g40650	OsRING84	1.18651	0.329	0.131	0	Mesophyll	48 hpi
LOC_Os06g40650	OsRING84	2.37734	0.245	0.067	1.89903e-07	Procambium	12 hpi
LOC_Os06g40650	OsRING84	1.49658	0.238	0.105	1	Mestome sheath	12 hpi
LOC_Os06g40650	OsRING84	1.78924	0.163	0.056	1.86654e-09	Epidermis	12 hpi
LOC_Os06g40650	OsRING84	0.837813	0.171	0.091	1	Phloem	24 hpi
LOC_Os06g40650	OsRING84	1.60419	0.283	0.092	2.74171e-17	Epidermis	24 hpi
LOC_Os06g40650	OsRING84	3.02567	0.184	0.029	0	Mesophyll	12 hpi
LOC_Os06g40650	OsRING84	1.68853	0.225	0.056	1	Large parenchyma	12 hpi
LOC_Os06g40650	OsRING84	1.23299	0.259	0.094	0.0483424	Mestome sheath	24 hpi
LOC_Os06g40650	OsRING84	1.87986	0.197	0.075	1.88924e-15	Fiber	12 hpi
LOC_Os06g40650	OsRING84	1.09025	0.249	0.101	0.00211965	Procambium	24 hpi
LOC_Os06g40650	OsRING84	0.452292	0.385	0.234	5.19761e-15	Fiber	48 hpi
LOC_Os06g40650	OsRING84	1.23723	0.314	0.115	9.02999e-56	Mestome sheath	48 hpi
LOC_Os06g40650	OsRING84	1.1429	0.328	0.135	7.52512e-18	Procambium	48 hpi
LOC_Os05g25770	OsWRKY45	1.43517	0.156	0.088	1	Guard cell	12 hpi
LOC_Os05g25770	OsWRKY45	1.33129	0.133	0.076	1.32073e-46	Mesophyll	12 hpi
LOC_Os05g25770	OsWRKY45	4.66977	0.066	0.001	3.11344e-12	Xylem	24 hpi
LOC_Os05g25770	OsWRKY45	-1.10839	0.088	0.145	2.1944e-05	Fiber	48 hpi
LOC_Os05g25770	OsWRKY45	0.7745	0.101	0.141	1	Large parenchyma	12 hpi
LOC_Os05g25770	OsWRKY45	3.29105	0.056	0.01	1	Mestome sheath	24 hpi
LOC_Os05g25770	OsWRKY45	2.2654	0.027	0.003	1.00715e-58	Mesophyll	24 hpi
LOC_Os05g25770	OsWRKY45	2.63459	0.035	0.002	0.0954189	Phloem	24 hpi
LOC_Os05g25770	OsWRKY45	-0.415578	0.077	0.076	1	Epidermis	48 hpi
LOC_Os05g25770	OsWRKY45	3.9217	0.04	0.001	0.000619919	Epidermis	24 hpi
LOC_Os05g25770	OsWRKY45	1.26511	0.258	0.107	1.92151e-36	Mestome sheath	48 hpi
LOC_Os05g25770	OsWRKY45	-0.423309	0.025	0.027	1	Large parenchyma	24 hpi
LOC_Os05g25770	OsWRKY45	-0.311302	0.061	0.063	1	Mesophyll	48 hpi
LOC_Os05g25770	OsWRKY45	-0.204018	0.114	0.106	1	Xylem	48 hpi
LOC_Os05g25770	OsWRKY45	1.78282	0.122	0.063	1	Phloem	12 hpi
LOC_Os05g25770	OsWRKY45	2.35023	0.457	0.196	6.2851e-05	Mestome sheath	12 hpi
LOC_Os05g25770	OsWRKY45	0.407896	0.059	0.062	1	Guard cell	48 hpi
LOC_Os05g25770	OsWRKY45	0.395733	0.137	0.119	1	Epidermis	12 hpi
LOC_Os05g25770	OsWRKY45	3.17448	0.106	0.007	5.81695e-16	Fiber	24 hpi
LOC_Os05g25770	OsWRKY45	1.51043	0.188	0.122	0.00527463	Fiber	12 hpi
LOC_Os05g25770	OsWRKY45	2.52014	0.398	0.169	9.4787e-12	Procambium	12 hpi
LOC_Os05g25770	OsWRKY45	1.04783	0.193	0.081	6.41014e-08	Procambium	48 hpi
LOC_Os05g25770	OsWRKY45	-2.26377	0.089	0.164	1	Large parenchyma	48 hpi
LOC_Os05g25770	OsWRKY45	4.01318	0.061	0	1	Guard cell	24 hpi
LOC_Os05g25770	OsWRKY45	-0.0103793	0.129	0.16	1	Xylem	12 hpi
LOC_Os05g25770	OsWRKY45	3.29639	0.095	0.01	0.0379126	Procambium	24 hpi
LOC_Os05g25770	OsWRKY45	0.289572	0.07	0.069	1	Phloem	48 hpi
LOC_Os04g49160	OsRFPH2-6	2.24774	0.014	0.001	1.17112e-26	Mesophyll	12 hpi
LOC_Os04g49160	OsRFPH2-6	1.33912	0.014	0.003	1	Procambium	48 hpi
LOC_Os04g49160	OsRFPH2-6	1.47425	0.017	0	1	Guard cell	24 hpi
LOC_Os04g49160	OsRFPH2-6	3.31558	0.113	0.013	4.68508e-14	Epidermis	12 hpi
LOC_Os04g49160	OsRFPH2-6	3.37512	0.025	0	1	Large parenchyma	24 hpi
LOC_Os04g49160	OsRFPH2-6	-0.477592	0.007	0.005	1	Guard cell	48 hpi
LOC_Os04g49160	OsRFPH2-6	1.83286	0.01	0	1	Mestome sheath	12 hpi
LOC_Os04g49160	OsRFPH2-6	1.08592	0.013	0.004	8.102e-14	Mesophyll	48 hpi
LOC_Os04g49160	OsRFPH2-6	1.09314	0.01	0.002	6.95547e-11	Mesophyll	24 hpi
LOC_Os04g49160	OsRFPH2-6	-0.566519	0.006	0.003	1	Procambium	12 hpi
LOC_Os04g49160	OsRFPH2-6	1.39032	0.016	0.005	1	Phloem	48 hpi
LOC_Os04g49160	OsRFPH2-6	1.88012	0.011	0.001	1	Phloem	24 hpi
LOC_Os04g49160	OsRFPH2-6	2.49047	0.011	0	1	Xylem	12 hpi
LOC_Os04g49160	OsRFPH2-6	3.26283	0.112	0.013	3.73644e-19	Fiber	12 hpi
LOC_Os04g49160	OsRFPH2-6	2.25666	0.016	0	1	Guard cell	12 hpi
LOC_Os04g49160	OsRFPH2-6	-3.77641	0	0.028	1	Large parenchyma	12 hpi
LOC_Os04g49160	OsRFPH2-6	1.62583	0.14	0.042	1.2925e-17	Epidermis	48 hpi
LOC_Os04g49160	OsRFPH2-6	2.28007	0.01	0	1	Procambium	24 hpi
LOC_Os04g49160	OsRFPH2-6	1.89992	0.11	0.028	4.92243e-08	Fiber	24 hpi
LOC_Os04g49160	OsRFPH2-6	1.82898	0.017	0.002	2.5323e-05	Mestome sheath	48 hpi
LOC_Os04g49160	OsRFPH2-6	1.86066	0.162	0.035	5.74807e-35	Fiber	48 hpi
LOC_Os04g49160	OsRFPH2-6	2.96725	0.124	0.017	9.9932e-13	Epidermis	24 hpi
LOC_Os04g49160	OsRFPH2-6	-1.1267	0.007	0.01	1	Mestome sheath	24 hpi
LOC_Os04g49160	OsRFPH2-6	1.25583	0.044	0.019	1	Large parenchyma	48 hpi
LOC_Os04g49160	OsRFPH2-6	1.30018	0.018	0.004	1	Xylem	48 hpi
LOC_Os04g49160	OsRFPH2-6	2.25609	0.015	0	1	Phloem	12 hpi
LOC_Os04g49160	OsRFPH2-6	0.805142	0.011	0.004	1	Xylem	24 hpi
LOC_Os10g34540	OsTPR1	1.26922	0.093	0.053	1	Xylem	12 hpi
LOC_Os10g34540	OsTPR1	-0.0201162	0.055	0.051	1	Xylem	24 hpi
LOC_Os10g34540	OsTPR1	0.58916	0.09	0.044	6.49116e-44	Mesophyll	24 hpi
LOC_Os10g34540	OsTPR1	-0.344992	0.08	0.08	1	Large parenchyma	24 hpi
LOC_Os10g34540	OsTPR1	-0.532641	0.115	0.072	1	Guard cell	48 hpi
LOC_Os10g34540	OsTPR1	0.866436	0.102	0.047	3.04364e-07	Xylem	48 hpi
LOC_Os10g34540	OsTPR1	0.925724	0.117	0.05	1.77581e-90	Mesophyll	48 hpi
LOC_Os10g34540	OsTPR1	-0.0154994	0.082	0.061	1	Procambium	24 hpi
LOC_Os10g34540	OsTPR1	0.664927	0.104	0.058	0.07694	Epidermis	48 hpi
LOC_Os10g34540	OsTPR1	1.17908	0.164	0.083	1	Procambium	12 hpi
LOC_Os10g34540	OsTPR1	0.944744	0.138	0.08	1	Large parenchyma	48 hpi
LOC_Os10g34540	OsTPR1	1.02609	0.13	0.056	0.64088	Phloem	12 hpi
LOC_Os10g34540	OsTPR1	0.779637	0.109	0.07	1	Fiber	12 hpi
LOC_Os10g34540	OsTPR1	0.156606	0.078	0.05	1	Fiber	24 hpi
LOC_Os10g34540	OsTPR1	1.04363	0.097	0.037	1.41569e-12	Mestome sheath	48 hpi
LOC_Os10g34540	OsTPR1	1.43471	0.125	0.055	1	Guard cell	12 hpi
LOC_Os10g34540	OsTPR1	0.250669	0.09	0.082	1	Epidermis	12 hpi
LOC_Os10g34540	OsTPR1	1.40758	0.121	0.052	2.47426e-78	Mesophyll	12 hpi
LOC_Os10g34540	OsTPR1	1.2799	0.157	0.113	1	Large parenchyma	12 hpi
LOC_Os10g34540	OsTPR1	0.349565	0.139	0.062	1	Guard cell	24 hpi
LOC_Os10g34540	OsTPR1	-0.175362	0.062	0.068	1	Mestome sheath	24 hpi
LOC_Os10g34540	OsTPR1	0.464902	0.126	0.063	0.156907	Procambium	48 hpi
LOC_Os10g34540	OsTPR1	0.743254	0.1	0.051	0.00014297	Fiber	48 hpi
LOC_Os10g34540	OsTPR1	0.766014	0.129	0.057	0.00313664	Phloem	48 hpi
LOC_Os10g34540	OsTPR1	0.169234	0.078	0.063	1	Epidermis	24 hpi
LOC_Os10g34540	OsTPR1	0.206245	0.084	0.06	1	Phloem	24 hpi
LOC_Os10g34540	OsTPR1	1.98815	0.117	0.056	1	Mestome sheath	12 hpi
LOC_Os02g09060	OsAPIP10	0.430879	0.112	0.1	1	Xylem	12 hpi
LOC_Os02g09060	OsAPIP10	-0.0299977	0.09	0.072	0.00221603	Mesophyll	48 hpi
LOC_Os02g09060	OsAPIP10	-0.351394	0.049	0.052	1	Epidermis	24 hpi
LOC_Os02g09060	OsAPIP10	0.446917	0.086	0.045	1	Large parenchyma	24 hpi
LOC_Os02g09060	OsAPIP10	0.195146	0.098	0.085	1	Large parenchyma	48 hpi
LOC_Os02g09060	OsAPIP10	1.22889	0.13	0.084	1	Mestome sheath	12 hpi
LOC_Os02g09060	OsAPIP10	0.344943	0.121	0.107	1	Fiber	12 hpi
LOC_Os02g09060	OsAPIP10	0.189803	0.107	0.074	1	Xylem	48 hpi
LOC_Os02g09060	OsAPIP10	-1.26481	0.07	0.074	1	Guard cell	24 hpi
LOC_Os02g09060	OsAPIP10	1.0442	0.137	0.074	1	Phloem	12 hpi
LOC_Os02g09060	OsAPIP10	0.84572	0.13	0.108	1	Epidermis	12 hpi
LOC_Os02g09060	OsAPIP10	0.710389	0.07	0.043	1	Phloem	24 hpi
LOC_Os02g09060	OsAPIP10	-0.0665879	0.099	0.074	1	Mestome sheath	48 hpi
LOC_Os02g09060	OsAPIP10	0.202453	0.067	0.055	1	Xylem	24 hpi
LOC_Os02g09060	OsAPIP10	-0.178753	0.064	0.061	1	Fiber	24 hpi
LOC_Os02g09060	OsAPIP10	0.915942	0.145	0.051	1	Guard cell	48 hpi
LOC_Os02g09060	OsAPIP10	0.102363	0.112	0.086	1	Epidermis	48 hpi
LOC_Os02g09060	OsAPIP10	0.888448	0.146	0.113	1	Large parenchyma	12 hpi
LOC_Os02g09060	OsAPIP10	0.496554	0.09	0.06	1	Procambium	48 hpi
LOC_Os02g09060	OsAPIP10	0.0837188	0.085	0.069	1	Phloem	48 hpi
LOC_Os02g09060	OsAPIP10	0.103916	0.066	0.061	1	Procambium	24 hpi
LOC_Os02g09060	OsAPIP10	2.67938	0.167	0.039	1	Guard cell	12 hpi
LOC_Os02g09060	OsAPIP10	-0.128786	0.061	0.054	1	Mesophyll	24 hpi
LOC_Os02g09060	OsAPIP10	0.684145	0.066	0.057	1	Mestome sheath	24 hpi
LOC_Os02g09060	OsAPIP10	0.00826433	0.095	0.078	1	Fiber	48 hpi
LOC_Os02g09060	OsAPIP10	1.37432	0.156	0.078	6.74881e-80	Mesophyll	12 hpi
LOC_Os02g09060	OsAPIP10	1.4317	0.189	0.083	0.265985	Procambium	12 hpi
LOC_Os09g33630	OsLysM-RLK10	0.58673	0.102	0.097	1	Fiber	12 hpi
LOC_Os09g33630	OsLysM-RLK10	-0.368259	0.075	0.076	1	Fiber	48 hpi
LOC_Os09g33630	OsLysM-RLK10	-0.983539	0.096	0.062	1	Guard cell	24 hpi
LOC_Os09g33630	OsLysM-RLK10	-0.171556	0.066	0.067	1	Xylem	24 hpi
LOC_Os09g33630	OsLysM-RLK10	-1.17713	0.054	0.088	1	Procambium	48 hpi
LOC_Os09g33630	OsLysM-RLK10	-0.175213	0.067	0.066	1	Epidermis	24 hpi
LOC_Os09g33630	OsLysM-RLK10	1.18906	0.123	0.066	0.0384764	Xylem	12 hpi
LOC_Os09g33630	OsLysM-RLK10	0.843223	0.14	0.063	0.685979	Phloem	12 hpi
LOC_Os09g33630	OsLysM-RLK10	-0.256286	0.065	0.067	1	Phloem	48 hpi
LOC_Os09g33630	OsLysM-RLK10	1.02091	0.18	0.099	1	Large parenchyma	12 hpi
LOC_Os09g33630	OsLysM-RLK10	1.09044	0.12	0.085	1	Epidermis	12 hpi
LOC_Os09g33630	OsLysM-RLK10	1.48041	0.12	0.044	1	Guard cell	12 hpi
LOC_Os09g33630	OsLysM-RLK10	-1.029	0.037	0.055	1	Phloem	24 hpi
LOC_Os09g33630	OsLysM-RLK10	-0.0621512	0.065	0.057	1	Mesophyll	24 hpi
LOC_Os09g33630	OsLysM-RLK10	-0.456098	0.062	0.074	1	Procambium	24 hpi
LOC_Os09g33630	OsLysM-RLK10	-0.974245	0.057	0.079	1	Mestome sheath	48 hpi
LOC_Os09g33630	OsLysM-RLK10	-0.431313	0.068	0.062	1	Large parenchyma	24 hpi
LOC_Os09g33630	OsLysM-RLK10	1.67635	0.122	0.055	1	Procambium	12 hpi
LOC_Os09g33630	OsLysM-RLK10	-0.360401	0.068	0.067	1	Epidermis	48 hpi
LOC_Os09g33630	OsLysM-RLK10	-1.32655e-06	0.059	0.056	1	Guard cell	48 hpi
LOC_Os09g33630	OsLysM-RLK10	0.849636	0.098	0.077	1	Mestome sheath	12 hpi
LOC_Os09g33630	OsLysM-RLK10	0.514298	0.08	0.053	1	Fiber	24 hpi
LOC_Os09g33630	OsLysM-RLK10	0.434897	0.071	0.073	1	Mestome sheath	24 hpi
LOC_Os09g33630	OsLysM-RLK10	1.72736	0.129	0.047	2.00152e-111	Mesophyll	12 hpi
LOC_Os09g33630	OsLysM-RLK10	-0.641594	0.058	0.075	1	Large parenchyma	48 hpi
LOC_Os09g33630	OsLysM-RLK10	-0.72243	0.053	0.065	0.0120592	Mesophyll	48 hpi
LOC_Os09g33630	OsLysM-RLK10	-0.353647	0.083	0.08	1	Xylem	48 hpi
LOC_Os11g01074	OsCCT36	1.71216	0.146	0.066	1	Guard cell	12 hpi
LOC_Os11g01074	OsCCT36	-0.453336	0.073	0.081	1	Xylem	48 hpi
LOC_Os11g01074	OsCCT36	0.20133	0.089	0.052	1	Large parenchyma	48 hpi
LOC_Os11g01074	OsCCT36	-0.248788	0.081	0.077	1	Fiber	48 hpi
LOC_Os11g01074	OsCCT36	-0.355489	0.076	0.072	1	Mesophyll	48 hpi
LOC_Os11g01074	OsCCT36	0.107477	0.101	0.068	1	Procambium	24 hpi
LOC_Os11g01074	OsCCT36	-0.0683014	0.088	0.084	1	Fiber	24 hpi
LOC_Os11g01074	OsCCT36	-0.863299	0.066	0.082	1	Procambium	48 hpi
LOC_Os11g01074	OsCCT36	0.916605	0.188	0.12	1	Procambium	12 hpi
LOC_Os11g01074	OsCCT36	1.18238	0.168	0.097	3.53767e-60	Mesophyll	12 hpi
LOC_Os11g01074	OsCCT36	-0.0453037	0.091	0.073	0.113996	Mesophyll	24 hpi
LOC_Os11g01074	OsCCT36	-0.518214	0.072	0.089	1	Epidermis	48 hpi
LOC_Os11g01074	OsCCT36	-0.397515	0.08	0.082	1	Mestome sheath	48 hpi
LOC_Os11g01074	OsCCT36	-0.59961	0.078	0.097	1	Guard cell	48 hpi
LOC_Os11g01074	OsCCT36	0.154309	0.09	0.078	1	Mestome sheath	24 hpi
LOC_Os11g01074	OsCCT36	-0.124971	0.091	0.09	1	Epidermis	24 hpi
LOC_Os11g01074	OsCCT36	-0.107919	0.102	0.096	1	Xylem	24 hpi
LOC_Os11g01074	OsCCT36	1.15664	0.167	0.105	0.893322	Epidermis	12 hpi
LOC_Os11g01074	OsCCT36	-0.457812	0.135	0.169	1	Large parenchyma	12 hpi
LOC_Os11g01074	OsCCT36	2.07602	0.238	0.112	1	Mestome sheath	12 hpi
LOC_Os11g01074	OsCCT36	0.421702	0.138	0.086	1	Phloem	24 hpi
LOC_Os11g01074	OsCCT36	1.14876	0.152	0.092	0.0308849	Fiber	12 hpi
LOC_Os11g01074	OsCCT36	-0.980761	0.096	0.08	1	Guard cell	24 hpi
LOC_Os11g01074	OsCCT36	-0.105432	0.08	0.073	1	Phloem	48 hpi
LOC_Os11g01074	OsCCT36	1.09489	0.2	0.126	0.00273407	Xylem	12 hpi
LOC_Os11g01074	OsCCT36	0.953509	0.17	0.097	1	Phloem	12 hpi
LOC_Os11g01074	OsCCT36	-0.991288	0.099	0.098	1	Large parenchyma	24 hpi
LOC_Os04g46390	OsDjA6	1.16729	0.785	0.649	4.02688e-46	Epidermis	12 hpi
LOC_Os04g46390	OsDjA6	1.26959	0.914	0.783	0	Mesophyll	12 hpi
LOC_Os04g46390	OsDjA6	0.297541	0.648	0.511	1.46773e-63	Mesophyll	24 hpi
LOC_Os04g46390	OsDjA6	-0.245581	0.729	0.662	1	Guard cell	48 hpi
LOC_Os04g46390	OsDjA6	0.868849	0.745	0.639	1.82077e-34	Fiber	12 hpi
LOC_Os04g46390	OsDjA6	-0.0721737	0.594	0.537	1	Fiber	48 hpi
LOC_Os04g46390	OsDjA6	-0.363617	0.423	0.481	1	Xylem	24 hpi
LOC_Os04g46390	OsDjA6	0.0988072	0.46	0.416	1	Epidermis	24 hpi
LOC_Os04g46390	OsDjA6	0.989673	0.891	0.768	3.94061e-10	Guard cell	12 hpi
LOC_Os04g46390	OsDjA6	-0.011468	0.515	0.427	1	Mestome sheath	24 hpi
LOC_Os04g46390	OsDjA6	-0.322849	0.614	0.601	1	Mestome sheath	48 hpi
LOC_Os04g46390	OsDjA6	0.802021	0.82	0.761	1	Large parenchyma	12 hpi
LOC_Os04g46390	OsDjA6	0.426326	0.568	0.446	1	Large parenchyma	24 hpi
LOC_Os04g46390	OsDjA6	-0.200377	0.447	0.452	1	Fiber	24 hpi
LOC_Os04g46390	OsDjA6	0.805102	0.813	0.704	3.95014e-40	Xylem	12 hpi
LOC_Os04g46390	OsDjA6	-0.246911	0.606	0.566	1	Xylem	48 hpi
LOC_Os04g46390	OsDjA6	-0.259974	0.621	0.605	1	Phloem	48 hpi
LOC_Os04g46390	OsDjA6	-0.035159	0.523	0.487	1	Phloem	24 hpi
LOC_Os04g46390	OsDjA6	0.74104	0.844	0.699	0.000328738	Mestome sheath	12 hpi
LOC_Os04g46390	OsDjA6	-0.114318	0.744	0.68	1	Mesophyll	48 hpi
LOC_Os04g46390	OsDjA6	1.16879	0.861	0.661	1.01894e-41	Phloem	12 hpi
LOC_Os04g46390	OsDjA6	1.06263	0.891	0.764	1.56105e-28	Procambium	12 hpi
LOC_Os04g46390	OsDjA6	0.183068	0.661	0.568	1	Guard cell	24 hpi
LOC_Os04g46390	OsDjA6	-0.26153	0.511	0.503	1	Procambium	24 hpi
LOC_Os04g46390	OsDjA6	-0.13456	0.658	0.604	1	Procambium	48 hpi
LOC_Os04g46390	OsDjA6	-0.00939572	0.671	0.62	1	Large parenchyma	48 hpi
LOC_Os04g46390	OsDjA6	-0.107649	0.574	0.518	1	Epidermis	48 hpi
LOC_Os05g02020	OsRLCK176	0.582818	0.104	0.056	2.25939e-49	Mesophyll	48 hpi
LOC_Os05g02020	OsRLCK176	0.778768	0.124	0.061	0.139585	Procambium	48 hpi
LOC_Os05g02020	OsRLCK176	-1.02421	0.071	0.105	1	Procambium	24 hpi
LOC_Os05g02020	OsRLCK176	-0.602614	0.057	0.075	1	Phloem	24 hpi
LOC_Os05g02020	OsRLCK176	0.990846	0.133	0.075	1	Large parenchyma	48 hpi
LOC_Os05g02020	OsRLCK176	1.4214	0.113	0.042	1.3202e-16	Mestome sheath	48 hpi
LOC_Os05g02020	OsRLCK176	-0.00399788	0.143	0.194	1	Epidermis	12 hpi
LOC_Os05g02020	OsRLCK176	-0.73485	0.139	0.093	1	Guard cell	24 hpi
LOC_Os05g02020	OsRLCK176	-0.157303	0.136	0.19	1	Procambium	12 hpi
LOC_Os05g02020	OsRLCK176	-0.27773	0.069	0.065	1	Mesophyll	24 hpi
LOC_Os05g02020	OsRLCK176	1.51959	0.184	0.058	7.48867e-29	Fiber	48 hpi
LOC_Os05g02020	OsRLCK176	1.05335	0.134	0.054	1.97962e-14	Xylem	48 hpi
LOC_Os05g02020	OsRLCK176	0.0941343	0.131	0.152	1	Fiber	12 hpi
LOC_Os05g02020	OsRLCK176	0.496861	0.178	0.108	0.000759672	Epidermis	48 hpi
LOC_Os05g02020	OsRLCK176	0.271622	0.286	0.298	1	Guard cell	12 hpi
LOC_Os05g02020	OsRLCK176	1.11778	0.121	0.057	0.0391038	Phloem	48 hpi
LOC_Os05g02020	OsRLCK176	1.6678	0.249	0.077	0.0674634	Guard cell	48 hpi
LOC_Os05g02020	OsRLCK176	0.0347949	0.048	0.062	1	Mestome sheath	24 hpi
LOC_Os05g02020	OsRLCK176	0.285959	0.137	0.154	1	Mestome sheath	12 hpi
LOC_Os05g02020	OsRLCK176	-1.16661	0.075	0.109	1	Fiber	24 hpi
LOC_Os05g02020	OsRLCK176	-0.192309	0.125	0.162	2.05182e-10	Mesophyll	12 hpi
LOC_Os05g02020	OsRLCK176	-1.53086	0.072	0.17	0.000208889	Epidermis	24 hpi
LOC_Os05g02020	OsRLCK176	0.209656	0.191	0.211	1	Large parenchyma	12 hpi
LOC_Os05g02020	OsRLCK176	-0.1351	0.063	0.069	1	Xylem	24 hpi
LOC_Os05g02020	OsRLCK176	-0.635668	0.13	0.134	1	Large parenchyma	24 hpi
LOC_Os05g02020	OsRLCK176	-0.259047	0.16	0.178	1	Phloem	12 hpi
LOC_Os05g02020	OsRLCK176	-0.0806419	0.111	0.143	1	Xylem	12 hpi
LOC_Os08g42580	OsCERK1	0.868251	0.065	0.052	1	Phloem	12 hpi
LOC_Os08g42580	OsCERK1	0.950897	0.125	0.061	1	Procambium	12 hpi
LOC_Os08g42580	OsCERK1	2.2345	0.098	0.063	1	Mestome sheath	12 hpi
LOC_Os08g42580	OsCERK1	3.09468	0.068	0.011	1	Guard cell	12 hpi
LOC_Os08g42580	OsCERK1	-0.279346	0.132	0.124	1	Fiber	48 hpi
LOC_Os08g42580	OsCERK1	1.0429	0.176	0.085	7.70948e-07	Xylem	24 hpi
LOC_Os08g42580	OsCERK1	0.256375	0.144	0.091	0.0118316	Mestome sheath	48 hpi
LOC_Os08g42580	OsCERK1	-0.372109	0.107	0.103	1	Large parenchyma	48 hpi
LOC_Os08g42580	OsCERK1	0.761971	0.113	0.043	1	Guard cell	24 hpi
LOC_Os08g42580	OsCERK1	0.560014	0.058	0.045	0.128139	Mesophyll	12 hpi
LOC_Os08g42580	OsCERK1	0.83402	0.161	0.077	0.0189471	Epidermis	24 hpi
LOC_Os08g42580	OsCERK1	0.208267	0.123	0.092	1	Guard cell	48 hpi
LOC_Os08g42580	OsCERK1	-0.41214	0.132	0.129	1	Epidermis	48 hpi
LOC_Os08g42580	OsCERK1	0.458139	0.078	0.074	1	Xylem	12 hpi
LOC_Os08g42580	OsCERK1	0.732592	0.187	0.094	1	Mestome sheath	24 hpi
LOC_Os08g42580	OsCERK1	0.672303	0.111	0.055	1.27504e-51	Mesophyll	24 hpi
LOC_Os08g42580	OsCERK1	0.947739	0.164	0.073	3.7683e-05	Fiber	24 hpi
LOC_Os08g42580	OsCERK1	-0.298772	0.086	0.08	1	Phloem	48 hpi
LOC_Os08g42580	OsCERK1	1.25194	0.185	0.078	0.27263	Procambium	24 hpi
LOC_Os08g42580	OsCERK1	0.0197682	0.136	0.108	1	Xylem	48 hpi
LOC_Os08g42580	OsCERK1	0.718218	0.105	0.064	1	Phloem	24 hpi
LOC_Os08g42580	OsCERK1	-0.460491	0.077	0.082	1	Mesophyll	48 hpi
LOC_Os08g42580	OsCERK1	-0.128524	0.135	0.133	1	Procambium	48 hpi
LOC_Os08g42580	OsCERK1	3.09568	0.169	0.028	1	Large parenchyma	12 hpi
LOC_Os08g42580	OsCERK1	0.386895	0.114	0.117	1	Epidermis	12 hpi
LOC_Os08g42580	OsCERK1	-0.993687	0.08	0.116	1	Large parenchyma	24 hpi
LOC_Os08g42580	OsCERK1	0.349552	0.107	0.109	1	Fiber	12 hpi
LOC_Os06g50310	OsbZIP53	1.04812	0.109	0.044	1	Procambium	24 hpi
LOC_Os06g50310	OsbZIP53	1.68695	0.165	0.037	1	Guard cell	24 hpi
LOC_Os06g50310	OsbZIP53	0.52518	0.19	0.203	1	Mestome sheath	12 hpi
LOC_Os06g50310	OsbZIP53	0.400911	0.188	0.118	0.00456795	Epidermis	48 hpi
LOC_Os06g50310	OsbZIP53	-0.946763	0.124	0.183	1	Large parenchyma	12 hpi
LOC_Os06g50310	OsbZIP53	0.558643	0.182	0.133	1	Guard cell	12 hpi
LOC_Os06g50310	OsbZIP53	0.715506	0.108	0.056	1	Epidermis	24 hpi
LOC_Os06g50310	OsbZIP53	0.421599	0.093	0.036	1	Large parenchyma	24 hpi
LOC_Os06g50310	OsbZIP53	0.266227	0.172	0.166	1	Xylem	12 hpi
LOC_Os06g50310	OsbZIP53	0.385638	0.177	0.164	1	Mesophyll	12 hpi
LOC_Os06g50310	OsbZIP53	1.42333	0.127	0.038	1.93953e-147	Mesophyll	24 hpi
LOC_Os06g50310	OsbZIP53	0.577378	0.133	0.08	1	Large parenchyma	48 hpi
LOC_Os06g50310	OsbZIP53	-0.047075	0.129	0.114	1	Phloem	48 hpi
LOC_Os06g50310	OsbZIP53	0.108172	0.196	0.258	1	Fiber	12 hpi
LOC_Os06g50310	OsbZIP53	0.041404	0.149	0.114	3.15388e-12	Mesophyll	48 hpi
LOC_Os06g50310	OsbZIP53	0.261442	0.144	0.097	1	Procambium	48 hpi
LOC_Os06g50310	OsbZIP53	0.328089	0.197	0.199	1	Procambium	12 hpi
LOC_Os06g50310	OsbZIP53	0.433495	0.205	0.225	1	Epidermis	12 hpi
LOC_Os06g50310	OsbZIP53	0.720576	0.099	0.057	1	Mestome sheath	24 hpi
LOC_Os06g50310	OsbZIP53	0.448231	0.154	0.087	1.53375e-06	Mestome sheath	48 hpi
LOC_Os06g50310	OsbZIP53	1.67941	0.107	0.031	4.18472e-08	Xylem	24 hpi
LOC_Os06g50310	OsbZIP53	0.562033	0.167	0.128	1	Guard cell	48 hpi
LOC_Os06g50310	OsbZIP53	0.79788	0.101	0.042	0.0257643	Fiber	24 hpi
LOC_Os06g50310	OsbZIP53	0.189131	0.166	0.111	0.148737	Fiber	48 hpi
LOC_Os06g50310	OsbZIP53	0.164597	0.169	0.153	1	Phloem	12 hpi
LOC_Os06g50310	OsbZIP53	0.221192	0.145	0.102	1	Xylem	48 hpi
LOC_Os06g50310	OsbZIP53	1.11893	0.112	0.047	0.582018	Phloem	24 hpi
LOC_Os03g46440	OsNPR3	2.09017	0.108	0.026	1	Mestome sheath	24 hpi
LOC_Os03g46440	OsNPR3	-0.0454026	0.052	0.039	1	Xylem	48 hpi
LOC_Os03g46440	OsNPR3	-2.06532	0.022	0.141	1	Large parenchyma	12 hpi
LOC_Os03g46440	OsNPR3	1.49139	0.21	0.112	1	Mestome sheath	12 hpi
LOC_Os03g46440	OsNPR3	0.547244	0.082	0.043	1	Procambium	48 hpi
LOC_Os03g46440	OsNPR3	-0.00110049	0.076	0.055	1	Mestome sheath	48 hpi
LOC_Os03g46440	OsNPR3	2.12454	0.052	0.014	0.620502	Epidermis	24 hpi
LOC_Os03g46440	OsNPR3	-0.152546	0.04	0.037	1	Mesophyll	48 hpi
LOC_Os03g46440	OsNPR3	-0.0307934	0.077	0.097	1	Phloem	12 hpi
LOC_Os03g46440	OsNPR3	-0.204419	0.079	0.107	2.14203e-08	Mesophyll	12 hpi
LOC_Os03g46440	OsNPR3	0.868142	0.044	0.015	1	Phloem	24 hpi
LOC_Os03g46440	OsNPR3	2.98855	0.098	0.014	0.0651154	Procambium	24 hpi
LOC_Os03g46440	OsNPR3	-0.0927039	0.068	0.05	1	Fiber	48 hpi
LOC_Os03g46440	OsNPR3	-1.13288	0.068	0.127	1	Guard cell	12 hpi
LOC_Os03g46440	OsNPR3	-0.637761	0.071	0.138	0.000978979	Xylem	12 hpi
LOC_Os03g46440	OsNPR3	0.0286241	0.058	0.066	1	Large parenchyma	48 hpi
LOC_Os03g46440	OsNPR3	-0.598503	0.064	0.124	0.709504	Epidermis	12 hpi
LOC_Os03g46440	OsNPR3	1.91947	0.05	0.01	4.48343e-81	Mesophyll	24 hpi
LOC_Os03g46440	OsNPR3	-0.121053	0.052	0.041	1	Phloem	48 hpi
LOC_Os03g46440	OsNPR3	-0.210281	0.073	0.101	1	Fiber	12 hpi
LOC_Os03g46440	OsNPR3	2.82212	0.1	0.014	1.38036e-13	Xylem	24 hpi
LOC_Os03g46440	OsNPR3	0.891315	0.065	0.03	1	Fiber	24 hpi
LOC_Os03g46440	OsNPR3	4.45851	0.062	0	1	Large parenchyma	24 hpi
LOC_Os03g46440	OsNPR3	-0.0383556	0.062	0.041	1	Epidermis	48 hpi
LOC_Os03g46440	OsNPR3	0.172867	0.15	0.153	1	Procambium	12 hpi
LOC_Os03g46440	OsNPR3	4.68401	0.043	0	1	Guard cell	24 hpi
LOC_Os03g46440	OsNPR3	-0.40679	0.048	0.041	1	Guard cell	48 hpi
LOC_Os06g50300	OsHsp90	0.647349	0.547	0.394	0.000149497	Epidermis	24 hpi
LOC_Os06g50300	OsHsp90	-1.24745	0.136	0.347	2.09161e-31	Xylem	12 hpi
LOC_Os06g50300	OsHsp90	0.369563	0.219	0.217	1	Mestome sheath	12 hpi
LOC_Os06g50300	OsHsp90	0.102906	0.287	0.23	1	Phloem	48 hpi
LOC_Os06g50300	OsHsp90	-0.306684	0.21	0.272	1	Fiber	12 hpi
LOC_Os06g50300	OsHsp90	1.64171	0.447	0.167	2.90367e-08	Mestome sheath	24 hpi
LOC_Os06g50300	OsHsp90	1.73297	0.578	0.28	2.55113e-43	Fiber	24 hpi
LOC_Os06g50300	OsHsp90	-0.0114513	0.396	0.383	1	Fiber	48 hpi
LOC_Os06g50300	OsHsp90	0.26142	0.157	0.239	1	Large parenchyma	12 hpi
LOC_Os06g50300	OsHsp90	0.880384	0.346	0.167	1.98246e-207	Mesophyll	24 hpi
LOC_Os06g50300	OsHsp90	0.86709	0.319	0.171	0.000122391	Phloem	24 hpi
LOC_Os06g50300	OsHsp90	1.15442	0.435	0.24	1.51461e-21	Xylem	24 hpi
LOC_Os06g50300	OsHsp90	-0.00944892	0.325	0.287	1	Mestome sheath	48 hpi
LOC_Os06g50300	OsHsp90	-0.715816	0.38	0.451	1	Procambium	12 hpi
LOC_Os06g50300	OsHsp90	-0.179474	0.275	0.333	1	Guard cell	48 hpi
LOC_Os06g50300	OsHsp90	0.046658	0.322	0.293	1	Xylem	48 hpi
LOC_Os06g50300	OsHsp90	-0.349312	0.158	0.196	1	Phloem	12 hpi
LOC_Os06g50300	OsHsp90	-0.361823	0.112	0.162	1.3481e-23	Mesophyll	12 hpi
LOC_Os06g50300	OsHsp90	-0.457996	0.125	0.155	1	Guard cell	12 hpi
LOC_Os06g50300	OsHsp90	3.06662	0.762	0.291	9.98028e-59	Procambium	24 hpi
LOC_Os06g50300	OsHsp90	-0.0813786	0.487	0.451	1	Epidermis	48 hpi
LOC_Os06g50300	OsHsp90	0.922874	0.451	0.232	1	Large parenchyma	24 hpi
LOC_Os06g50300	OsHsp90	0.631337	0.417	0.228	1	Guard cell	24 hpi
LOC_Os06g50300	OsHsp90	-0.572446	0.246	0.277	2.34651e-17	Mesophyll	48 hpi
LOC_Os06g50300	OsHsp90	-0.0726087	0.28	0.338	1	Large parenchyma	48 hpi
LOC_Os06g50300	OsHsp90	-0.834979	0.221	0.417	2.70157e-13	Epidermis	12 hpi
LOC_Os06g50300	OsHsp90	1.01433	0.548	0.36	3.08873e-15	Procambium	48 hpi
LOC_Os06g18000	OsSOBIR1	1.76883	0.157	0.08	1	Procambium	12 hpi
LOC_Os06g18000	OsSOBIR1	-0.284999	0.222	0.214	1	Epidermis	48 hpi
LOC_Os06g18000	OsSOBIR1	-0.285316	0.289	0.28	1	Fiber	48 hpi
LOC_Os06g18000	OsSOBIR1	2.08209	0.072	0.012	1.00385e-130	Mesophyll	24 hpi
LOC_Os06g18000	OsSOBIR1	0.129335	0.038	0.045	1	Xylem	12 hpi
LOC_Os06g18000	OsSOBIR1	2.06923	0.195	0.051	5.58451e-05	Procambium	24 hpi
LOC_Os06g18000	OsSOBIR1	-0.301496	0.211	0.234	1	Fiber	12 hpi
LOC_Os06g18000	OsSOBIR1	0.399336	0.019	0.015	1	Mesophyll	12 hpi
LOC_Os06g18000	OsSOBIR1	-0.0834994	0.117	0.113	1	Mestome sheath	48 hpi
LOC_Os06g18000	OsSOBIR1	3.33243	0.381	0.043	9.69093e-82	Xylem	24 hpi
LOC_Os06g18000	OsSOBIR1	0.812986	0.036	0.028	1	Guard cell	12 hpi
LOC_Os06g18000	OsSOBIR1	0.0339024	0.126	0.16	1	Epidermis	12 hpi
LOC_Os06g18000	OsSOBIR1	-1.44416	0.053	0.103	1	Large parenchyma	48 hpi
LOC_Os06g18000	OsSOBIR1	-1.62582	0.12	0.26	3.16263e-37	Xylem	48 hpi
LOC_Os06g18000	OsSOBIR1	-2.43463	0	0.028	1	Large parenchyma	12 hpi
LOC_Os06g18000	OsSOBIR1	-0.605362	0.095	0.091	1	Mestome sheath	12 hpi
LOC_Os06g18000	OsSOBIR1	-1.38787	0.036	0.071	2.73934e-45	Mesophyll	48 hpi
LOC_Os06g18000	OsSOBIR1	2.09493	0.084	0.021	0.00621847	Phloem	24 hpi
LOC_Os06g18000	OsSOBIR1	-1.33044	0.044	0.098	0.0676599	Phloem	48 hpi
LOC_Os06g18000	OsSOBIR1	0.947309	0.165	0.037	1	Guard cell	24 hpi
LOC_Os06g18000	OsSOBIR1	-2.06015	0.033	0.103	1	Guard cell	48 hpi
LOC_Os06g18000	OsSOBIR1	1.30301	0.368	0.151	1.25144e-22	Fiber	24 hpi
LOC_Os06g18000	OsSOBIR1	1.44622	0.157	0.052	1	Mestome sheath	24 hpi
LOC_Os06g18000	OsSOBIR1	0.727555	0.036	0.023	1	Phloem	12 hpi
LOC_Os06g18000	OsSOBIR1	1.35503	0.25	0.115	8.82495e-08	Epidermis	24 hpi
LOC_Os06g18000	OsSOBIR1	1.58829	0.13	0.036	1	Large parenchyma	24 hpi
LOC_Os06g18000	OsSOBIR1	0.395324	0.208	0.139	1	Procambium	48 hpi
LOC_Os05g51830	OsHDT1	-1.51446	0.053	0.113	0.0142637	Phloem	48 hpi
LOC_Os05g51830	OsHDT1	-0.19855	0.007	0.008	1	Mesophyll	12 hpi
LOC_Os05g51830	OsHDT1	0.072862	0.011	0.017	1	Fiber	12 hpi
LOC_Os05g51830	OsHDT1	-1.60331	0.064	0.142	4.58139e-89	Mesophyll	24 hpi
LOC_Os05g51830	OsHDT1	-0.16189	0.006	0.014	1	Epidermis	12 hpi
LOC_Os05g51830	OsHDT1	-0.170676	0.009	0.016	1	Phloem	12 hpi
LOC_Os05g51830	OsHDT1	-1.23238	0.083	0.148	0.000333702	Procambium	48 hpi
LOC_Os05g51830	OsHDT1	-1.74697	0.048	0.115	2.17917e-12	Fiber	48 hpi
LOC_Os05g51830	OsHDT1	-1.55919	0.044	0.099	1	Large parenchyma	48 hpi
LOC_Os05g51830	OsHDT1	-1.49898	0.062	0.142	0.33408	Phloem	24 hpi
LOC_Os05g51830	OsHDT1	-0.720692	0.056	0.127	1	Large parenchyma	12 hpi
LOC_Os05g51830	OsHDT1	-1.44329	0.005	0.02	1	Xylem	12 hpi
LOC_Os05g51830	OsHDT1	-0.899188	0.085	0.149	1	Procambium	24 hpi
LOC_Os05g51830	OsHDT1	-1.12376	0.083	0.147	0.101111	Fiber	24 hpi
LOC_Os05g51830	OsHDT1	-0.78202	0.047	0.066	1	Mestome sheath	48 hpi
LOC_Os05g51830	OsHDT1	-1.87679	0.048	0.151	0.000604924	Mestome sheath	24 hpi
LOC_Os05g51830	OsHDT1	-1.07841	0.073	0.121	0.000122257	Xylem	48 hpi
LOC_Os05g51830	OsHDT1	-1.55281	0.053	0.13	2.54556e-11	Epidermis	48 hpi
LOC_Os05g51830	OsHDT1	-1.48139	0.061	0.111	1	Guard cell	24 hpi
LOC_Os05g51830	OsHDT1	-1.32128	0.111	0.196	1	Large parenchyma	24 hpi
LOC_Os05g51830	OsHDT1	-1.67324	0.056	0.128	1	Guard cell	48 hpi
LOC_Os05g51830	OsHDT1	-1.56901	0.046	0.105	3.69564e-99	Mesophyll	48 hpi
LOC_Os05g51830	OsHDT1	-0.941106	0.085	0.154	0.00170926	Xylem	24 hpi
LOC_Os05g51830	OsHDT1	0.633254	0.028	0.018	1	Procambium	12 hpi
LOC_Os05g51830	OsHDT1	0.138366	0.01	0.007	1	Mestome sheath	12 hpi
LOC_Os05g51830	OsHDT1	-1.50352	0.081	0.182	0.000148005	Epidermis	24 hpi
LOC_Os05g51830	OsHDT1	-2.05938	0.005	0.006	1	Guard cell	12 hpi
LOC_Os03g04110	Os-LYP1	-1.24993	0.1	0.157	2.80371e-62	Mesophyll	48 hpi
LOC_Os03g04110	Os-LYP1	2.05005	0.157	0.046	2.20148e-180	Mesophyll	12 hpi
LOC_Os03g04110	Os-LYP1	1.16145	0.202	0.085	1	Large parenchyma	12 hpi
LOC_Os03g04110	Os-LYP1	-0.833781	0.139	0.276	0.0345739	Mestome sheath	24 hpi
LOC_Os03g04110	Os-LYP1	1.18454	0.137	0.078	0.0303755	Fiber	12 hpi
LOC_Os03g04110	Os-LYP1	-0.399566	0.112	0.113	1	Guard cell	48 hpi
LOC_Os03g04110	Os-LYP1	-0.431346	0.125	0.162	1	Phloem	24 hpi
LOC_Os03g04110	Os-LYP1	-1.5818	0.097	0.213	1.30128e-24	Fiber	48 hpi
LOC_Os03g04110	Os-LYP1	-0.320707	0.157	0.123	1	Guard cell	24 hpi
LOC_Os03g04110	Os-LYP1	-0.167436	0.204	0.17	1	Large parenchyma	24 hpi
LOC_Os03g04110	Os-LYP1	1.32476	0.164	0.083	0.703453	Phloem	12 hpi
LOC_Os03g04110	Os-LYP1	-0.0566777	0.187	0.159	1	Mestome sheath	48 hpi
LOC_Os03g04110	Os-LYP1	-0.136135	0.149	0.143	1	Epidermis	24 hpi
LOC_Os03g04110	Os-LYP1	-1.62866	0.114	0.223	2.06763e-16	Epidermis	48 hpi
LOC_Os03g04110	Os-LYP1	1.73901	0.302	0.154	1	Mestome sheath	12 hpi
LOC_Os03g04110	Os-LYP1	1.22319	0.283	0.144	0.0264318	Procambium	12 hpi
LOC_Os03g04110	Os-LYP1	-1.16771	0.12	0.194	2.27563e-10	Xylem	48 hpi
LOC_Os03g04110	Os-LYP1	2.19101	0.125	0.05	1	Guard cell	12 hpi
LOC_Os03g04110	Os-LYP1	0.317445	0.153	0.125	1	Epidermis	12 hpi
LOC_Os03g04110	Os-LYP1	-1.38922	0.081	0.149	6.64489e-64	Mesophyll	24 hpi
LOC_Os03g04110	Os-LYP1	-0.0645988	0.224	0.216	1	Procambium	24 hpi
LOC_Os03g04110	Os-LYP1	0.0642416	0.283	0.247	1	Procambium	48 hpi
LOC_Os03g04110	Os-LYP1	-0.0483411	0.145	0.153	1	Xylem	24 hpi
LOC_Os03g04110	Os-LYP1	-0.303145	0.147	0.17	1	Fiber	24 hpi
LOC_Os03g04110	Os-LYP1	2.57554	0.159	0.041	1.35463e-17	Xylem	12 hpi
LOC_Os03g04110	Os-LYP1	-1.05432	0.114	0.193	0.00737898	Phloem	48 hpi
LOC_Os03g04110	Os-LYP1	-0.507814	0.129	0.164	1	Large parenchyma	48 hpi
LOC_Os05g19970	OsRFP	0.624736	0.08	0.068	1	Fiber	12h
LOC_Os05g19970	OsRFP	-0.321704	0.046	0.048	1	Epidermis	24h
LOC_Os05g19970	OsRFP	0.792365	0.101	0.047	0.000152386	Epidermis	48h
LOC_Os05g19970	OsRFP	0.338751	0.071	0.037	1	Procambium	24h
LOC_Os05g19970	OsRFP	0.067525	0.135	0.127	1	Large parenchyma	12h
LOC_Os05g19970	OsRFP	0.331249	0.065	0.046	1	Guard cell	24h
LOC_Os05g19970	OsRFP	0.573741	0.109	0.089	0.000771136	Mesophyll	12h
LOC_Os05g19970	OsRFP	1.1642	0.099	0.039	0.0220234	Procambium	48h
LOC_Os05g19970	OsRFP	-0.226798	0.04	0.036	1	Phloem	24h
LOC_Os05g19970	OsRFP	0.198384	0.057	0.042	1	Fiber	24h
LOC_Os05g19970	OsRFP	-0.842219	0.073	0.147	1	Mestome sheath	12h
LOC_Os05g19970	OsRFP	0.703829	0.126	0.095	1	Procambium	12h
LOC_Os05g19970	OsRFP	0.857189	0.108	0.048	1.45614e-79	Mesophyll	48h
LOC_Os05g19970	OsRFP	0.172549	0.051	0.032	1	Xylem	24h
LOC_Os05g19970	OsRFP	0.0303924	0.106	0.085	1	Phloem	12h
LOC_Os05g19970	OsRFP	0.773889	0.078	0.036	5.07472e-05	Xylem	48h
LOC_Os05g19970	OsRFP	1.08686	0.105	0.043	0.000491144	Guard cell	48h
LOC_Os05g19970	OsRFP	-0.221064	0.064	0.042	1	Mestome sheath	24h
LOC_Os05g19970	OsRFP	0.0711062	0.07	0.091	1	Epidermis	12h
LOC_Os05g19970	OsRFP	0.764874	0.076	0.061	1	Large parenchyma	48h
LOC_Os05g19970	OsRFP	0.512405	0.077	0.04	0.0590343	Fiber	48h
LOC_Os05g19970	OsRFP	0.584543	0.073	0.076	1	Xylem	12h
LOC_Os05g19970	OsRFP	0.138564	0.084	0.11	1	Guard cell	12h
LOC_Os05g19970	OsRFP	0.946266	0.086	0.054	1	Large parenchyma	24h
LOC_Os05g19970	OsRFP	0.236892	0.067	0.044	1.31161e-10	Mesophyll	24h
LOC_Os05g19970	OsRFP	0.905689	0.081	0.046	1	Phloem	48h
LOC_Os05g19970	OsRFP	1.14968	0.096	0.036	4.05824e-13	Mestome sheath	48h
LOC_Os05g06270	OsAPIP6	-0.0840379	0.097	0.09	1	Epidermis	24h
LOC_Os05g06270	OsAPIP6	-0.0907742	0.158	0.122	1	Epidermis	48h
LOC_Os05g06270	OsAPIP6	-0.272156	0.18	0.178	1	Procambium	48h
LOC_Os05g06270	OsAPIP6	0.119049	0.177	0.141	1	Phloem	48h
LOC_Os05g06270	OsAPIP6	0.0878015	0.154	0.111	1	Fiber	48h
LOC_Os05g06270	OsAPIP6	0.236641	0.308	0.319	1	Mesophyll	12h
LOC_Os05g06270	OsAPIP6	-0.00153131	0.111	0.115	1	Procambium	24h
LOC_Os05g06270	OsAPIP6	1.07104	0.337	0.31	1	Large parenchyma	12h
LOC_Os05g06270	OsAPIP6	0.164107	0.241	0.25	1	Guard cell	12h
LOC_Os05g06270	OsAPIP6	0.0210343	0.15	0.115	1	Xylem	48h
LOC_Os05g06270	OsAPIP6	-0.352015	0.109	0.141	1	Mestome sheath	24h
LOC_Os05g06270	OsAPIP6	-0.328942	0.222	0.287	1	Mestome sheath	12h
LOC_Os05g06270	OsAPIP6	0.240734	0.185	0.205	1	Fiber	12h
LOC_Os05g06270	OsAPIP6	0.576063	0.13	0.089	1	Large parenchyma	24h
LOC_Os05g06270	OsAPIP6	-0.461437	0.096	0.104	1	Fiber	24h
LOC_Os05g06270	OsAPIP6	0.29739	0.298	0.27	1	Procambium	12h
LOC_Os05g06270	OsAPIP6	-0.494116	0.118	0.122	1	Guard cell	24h
LOC_Os05g06270	OsAPIP6	0.173496	0.205	0.236	1	Epidermis	12h
LOC_Os05g06270	OsAPIP6	-0.0736811	0.148	0.118	0.000207168	Mesophyll	24h
LOC_Os05g06270	OsAPIP6	-0.11923	0.206	0.252	1	Xylem	12h
LOC_Os05g06270	OsAPIP6	0.0592164	0.217	0.164	1.5556e-21	Mesophyll	48h
LOC_Os05g06270	OsAPIP6	0.458174	0.175	0.128	1	Guard cell	48h
LOC_Os05g06270	OsAPIP6	-0.0328938	0.184	0.14	1	Mestome sheath	48h
LOC_Os05g06270	OsAPIP6	-0.309172	0.088	0.097	1	Xylem	24h
LOC_Os05g06270	OsAPIP6	0.227864	0.261	0.24	1	Phloem	12h
LOC_Os05g06270	OsAPIP6	0.115819	0.191	0.113	1	Large parenchyma	48h
LOC_Os05g06270	OsAPIP6	-0.464636	0.103	0.12	1	Phloem	24h
LOC_Os05g02020	OsRLCK176	-1.53086	0.072	0.17	0.000208889	Epidermis	24h
LOC_Os05g02020	OsRLCK176	-0.157303	0.136	0.19	1	Procambium	12h
LOC_Os05g02020	OsRLCK176	0.778768	0.124	0.061	0.139585	Procambium	48h
LOC_Os05g02020	OsRLCK176	0.990846	0.133	0.075	1	Large parenchyma	48h
LOC_Os05g02020	OsRLCK176	0.209656	0.191	0.211	1	Large parenchyma	12h
LOC_Os05g02020	OsRLCK176	-0.635668	0.13	0.134	1	Large parenchyma	24h
LOC_Os05g02020	OsRLCK176	-0.0806419	0.111	0.143	1	Xylem	12h
LOC_Os05g02020	OsRLCK176	1.4214	0.113	0.042	1.3202e-16	Mestome sheath	48h
LOC_Os05g02020	OsRLCK176	1.36816	0.163	0.06	1.20506e-10	Guard cell	48h
LOC_Os05g02020	OsRLCK176	1.11778	0.121	0.057	0.0391038	Phloem	48h
LOC_Os05g02020	OsRLCK176	-1.16661	0.075	0.109	1	Fiber	24h
LOC_Os05g02020	OsRLCK176	1.51959	0.184	0.058	7.48867e-29	Fiber	48h
LOC_Os05g02020	OsRLCK176	-0.1351	0.063	0.069	1	Xylem	24h
LOC_Os05g02020	OsRLCK176	-0.192309	0.125	0.162	2.05182e-10	Mesophyll	12h
LOC_Os05g02020	OsRLCK176	0.0941343	0.131	0.152	1	Fiber	12h
LOC_Os05g02020	OsRLCK176	-0.259047	0.16	0.178	1	Phloem	12h
LOC_Os05g02020	OsRLCK176	-0.602614	0.057	0.075	1	Phloem	24h
LOC_Os05g02020	OsRLCK176	-0.979019	0.074	0.084	1	Guard cell	24h
LOC_Os05g02020	OsRLCK176	-1.02421	0.071	0.105	1	Procambium	24h
LOC_Os05g02020	OsRLCK176	-0.27773	0.069	0.065	1	Mesophyll	24h
LOC_Os05g02020	OsRLCK176	0.582818	0.104	0.056	2.25939e-49	Mesophyll	48h
LOC_Os05g02020	OsRLCK176	-0.00473998	0.193	0.218	1	Guard cell	12h
LOC_Os05g02020	OsRLCK176	0.285959	0.137	0.154	1	Mestome sheath	12h
LOC_Os05g02020	OsRLCK176	-0.00399788	0.143	0.194	1	Epidermis	12h
LOC_Os05g02020	OsRLCK176	0.496861	0.178	0.108	0.000759672	Epidermis	48h
LOC_Os05g02020	OsRLCK176	1.05335	0.134	0.054	1.97962e-14	Xylem	48h
LOC_Os05g02020	OsRLCK176	0.0347949	0.048	0.062	1	Mestome sheath	24h
LOC_Os04g56530	OsMAPKKKepsilon	-0.679529	0.047	0.069	1	Procambium	48h
LOC_Os04g56530	OsMAPKKKepsilon	-1.25456	0.035	0.08	0.0168734	Xylem	24h
LOC_Os04g56530	OsMAPKKKepsilon	-0.489797	0.048	0.076	1	Fiber	12h
LOC_Os04g56530	OsMAPKKKepsilon	-1.56407	0.033	0.064	1	Procambium	24h
LOC_Os04g56530	OsMAPKKKepsilon	-1.56284	0.027	0.078	1	Mestome sheath	24h
LOC_Os04g56530	OsMAPKKKepsilon	-1.57122	0.036	0.075	6.34002e-38	Mesophyll	24h
LOC_Os04g56530	OsMAPKKKepsilon	-0.603749	0.043	0.071	1	Epidermis	24h
LOC_Os04g56530	OsMAPKKKepsilon	-2.10356	0.024	0.079	1	Phloem	24h
LOC_Os04g56530	OsMAPKKKepsilon	0.57861	0.075	0.056	1	Phloem	12h
LOC_Os04g56530	OsMAPKKKepsilon	0.940353	0.09	0.077	1	Procambium	12h
LOC_Os04g56530	OsMAPKKKepsilon	-1.71462	0.034	0.113	1	Large parenchyma	12h
LOC_Os04g56530	OsMAPKKKepsilon	-0.915414	0.051	0.073	2.80174e-14	Mesophyll	48h
LOC_Os04g56530	OsMAPKKKepsilon	-0.847748	0.037	0.063	1	Phloem	48h
LOC_Os04g56530	OsMAPKKKepsilon	-1.34029	0.025	0.062	1	Large parenchyma	24h
LOC_Os04g56530	OsMAPKKKepsilon	-0.637119	0.037	0.051	1	Guard cell	24h
LOC_Os04g56530	OsMAPKKKepsilon	-0.563537	0.067	0.082	1	Epidermis	48h
LOC_Os04g56530	OsMAPKKKepsilon	-1.1988	0.036	0.074	1	Fiber	24h
LOC_Os04g56530	OsMAPKKKepsilon	-0.883068	0.051	0.065	1	Mestome sheath	48h
LOC_Os04g56530	OsMAPKKKepsilon	-0.547214	0.058	0.066	1	Fiber	48h
LOC_Os04g56530	OsMAPKKKepsilon	-1.51209	0.04	0.066	1	Large parenchyma	48h
LOC_Os04g56530	OsMAPKKKepsilon	0.535903	0.068	0.054	0.0646758	Mesophyll	12h
LOC_Os04g56530	OsMAPKKKepsilon	-0.457626	0.046	0.055	1	Xylem	48h
LOC_Os04g56530	OsMAPKKKepsilon	0.418896	0.082	0.085	1	Epidermis	12h
LOC_Os04g56530	OsMAPKKKepsilon	0.383347	0.057	0.056	1	Mestome sheath	12h
LOC_Os04g56530	OsMAPKKKepsilon	0.278009	0.064	0.068	1	Xylem	12h
LOC_Os04g56530	OsMAPKKKepsilon	-0.54243	0.062	0.077	1	Guard cell	12h
LOC_Os04g56530	OsMAPKKKepsilon	-0.672901	0.064	0.082	1	Guard cell	48h
LOC_Os04g52810	ONAC083	3.10969	0.006	0	1	Epidermis	24h
LOC_Os04g52810	ONAC083	3.27977	0.022	0	1	Large parenchyma	48h
LOC_Os04g52810	ONAC083	0	0	0	1	Large parenchyma	24h
LOC_Os04g52810	ONAC083	1.29559	0.006	0.001	8.20613e-09	Mesophyll	48h
LOC_Os04g52810	ONAC083	4.10535	0.037	0.001	0.000278138	Fiber	24h
LOC_Os04g52810	ONAC083	0.090515	0.002	0.001	1	Mesophyll	12h
LOC_Os04g52810	ONAC083	0	0	0	1	Mestome sheath	12h
LOC_Os04g52810	ONAC083	0	0	0	1	Guard cell	24h
LOC_Os04g52810	ONAC083	0.0734654	0.002	0.003	1	Xylem	12h
LOC_Os04g52810	ONAC083	1.32842	0.004	0	1	Phloem	24h
LOC_Os04g52810	ONAC083	-1.04144	0.001	0.003	1	Procambium	12h
LOC_Os04g52810	ONAC083	0	0	0	1	Mestome sheath	24h
LOC_Os04g52810	ONAC083	0.931396	0.002	0	1	Procambium	24h
LOC_Os04g52810	ONAC083	-0.565379	0	0.002	1	Guard cell	12h
LOC_Os04g52810	ONAC083	1.57436	0.004	0	1	Guard cell	48h
LOC_Os04g52810	ONAC083	1.82012	0.007	0	1	Procambium	48h
LOC_Os04g52810	ONAC083	0.671316	0.002	0	1	Epidermis	12h
LOC_Os04g52810	ONAC083	0	0	0	1	Large parenchyma	12h
LOC_Os04g52810	ONAC083	2.33813	0.087	0.014	2.79599e-20	Fiber	48h
LOC_Os04g52810	ONAC083	1.38848	0.003	0	1	Xylem	24h
LOC_Os04g52810	ONAC083	3.17028	0.014	0	0.00316708	Xylem	48h
LOC_Os04g52810	ONAC083	0.0154617	0.017	0.017	1	Fiber	12h
LOC_Os04g52810	ONAC083	1.80092	0.013	0.003	1	Epidermis	48h
LOC_Os04g52810	ONAC083	2.09932	0.005	0	1	Phloem	48h
LOC_Os04g52810	ONAC083	0.452008	0.001	0	1	Mesophyll	24h
LOC_Os04g52810	ONAC083	0	0	0	1	Phloem	12h
LOC_Os04g52810	ONAC083	2.86547	0.013	0	7.73589e-07	Mestome sheath	48h
LOC_Os04g49160	OsRFPH2-6	-0.566519	0.006	0.003	1	Procambium	12h
LOC_Os04g49160	OsRFPH2-6	2.25609	0.015	0	1	Phloem	12h
LOC_Os04g49160	OsRFPH2-6	1.30018	0.018	0.004	1	Xylem	48h
LOC_Os04g49160	OsRFPH2-6	0.805142	0.011	0.004	1	Xylem	24h
LOC_Os04g49160	OsRFPH2-6	1.08592	0.013	0.004	8.102e-14	Mesophyll	48h
LOC_Os04g49160	OsRFPH2-6	-0.186349	0.007	0.003	1	Guard cell	24h
LOC_Os04g49160	OsRFPH2-6	1.83286	0.01	0	1	Mestome sheath	12h
LOC_Os04g49160	OsRFPH2-6	2.28007	0.01	0	1	Procambium	24h
LOC_Os04g49160	OsRFPH2-6	1.33912	0.014	0.003	1	Procambium	48h
LOC_Os04g49160	OsRFPH2-6	0.438684	0.008	0.004	1	Guard cell	12h
LOC_Os04g49160	OsRFPH2-6	1.62583	0.14	0.042	1.2925e-17	Epidermis	48h
LOC_Os04g49160	OsRFPH2-6	-3.77641	0	0.028	1	Large parenchyma	12h
LOC_Os04g49160	OsRFPH2-6	2.96725	0.124	0.017	9.9932e-13	Epidermis	24h
LOC_Os04g49160	OsRFPH2-6	1.89992	0.11	0.028	4.92243e-08	Fiber	24h
LOC_Os04g49160	OsRFPH2-6	1.39032	0.016	0.005	1	Phloem	48h
LOC_Os04g49160	OsRFPH2-6	3.31558	0.113	0.013	4.68508e-14	Epidermis	12h
LOC_Os04g49160	OsRFPH2-6	1.82898	0.017	0.002	2.5323e-05	Mestome sheath	48h
LOC_Os04g49160	OsRFPH2-6	2.49047	0.011	0	1	Xylem	12h
LOC_Os04g49160	OsRFPH2-6	2.24774	0.014	0.001	1.17112e-26	Mesophyll	12h
LOC_Os04g49160	OsRFPH2-6	3.26283	0.112	0.013	3.73644e-19	Fiber	12h
LOC_Os04g49160	OsRFPH2-6	1.09314	0.01	0.002	6.95547e-11	Mesophyll	24h
LOC_Os04g49160	OsRFPH2-6	1.86066	0.162	0.035	5.74807e-35	Fiber	48h
LOC_Os04g49160	OsRFPH2-6	-1.1267	0.007	0.01	1	Mestome sheath	24h
LOC_Os04g49160	OsRFPH2-6	1.88012	0.011	0.001	1	Phloem	24h
LOC_Os04g49160	OsRFPH2-6	1.22855	0.013	0.004	1	Guard cell	48h
LOC_Os04g49160	OsRFPH2-6	3.37512	0.025	0	1	Large parenchyma	24h
LOC_Os04g49160	OsRFPH2-6	1.25583	0.044	0.019	1	Large parenchyma	48h
LOC_Os04g46390	OsDjA6	1.16729	0.785	0.649	4.02688e-46	Epidermis	12h
LOC_Os04g46390	OsDjA6	0.936868	0.833	0.703	1.58091e-24	Guard cell	12h
LOC_Os04g46390	OsDjA6	0.297541	0.648	0.511	1.46773e-63	Mesophyll	24h
LOC_Os04g46390	OsDjA6	0.426326	0.568	0.446	1	Large parenchyma	24h
LOC_Os04g46390	OsDjA6	1.06263	0.891	0.764	1.56105e-28	Procambium	12h
LOC_Os04g46390	OsDjA6	-0.0721737	0.594	0.537	1	Fiber	48h
LOC_Os04g46390	OsDjA6	0.0988072	0.46	0.416	1	Epidermis	24h
LOC_Os04g46390	OsDjA6	0.868849	0.745	0.639	1.82077e-34	Fiber	12h
LOC_Os04g46390	OsDjA6	-0.035159	0.523	0.487	1	Phloem	24h
LOC_Os04g46390	OsDjA6	-0.200377	0.447	0.452	1	Fiber	24h
LOC_Os04g46390	OsDjA6	-0.322849	0.614	0.601	1	Mestome sheath	48h
LOC_Os04g46390	OsDjA6	0.805102	0.813	0.704	3.95014e-40	Xylem	12h
LOC_Os04g46390	OsDjA6	-0.0920456	0.684	0.602	1	Guard cell	48h
LOC_Os04g46390	OsDjA6	1.26959	0.914	0.783	0	Mesophyll	12h
LOC_Os04g46390	OsDjA6	0.115098	0.539	0.496	1	Guard cell	24h
LOC_Os04g46390	OsDjA6	-0.246911	0.606	0.566	1	Xylem	48h
LOC_Os04g46390	OsDjA6	0.802021	0.82	0.761	1	Large parenchyma	12h
LOC_Os04g46390	OsDjA6	-0.259974	0.621	0.605	1	Phloem	48h
LOC_Os04g46390	OsDjA6	-0.00939572	0.671	0.62	1	Large parenchyma	48h
LOC_Os04g46390	OsDjA6	-0.13456	0.658	0.604	1	Procambium	48h
LOC_Os04g46390	OsDjA6	-0.363617	0.423	0.481	1	Xylem	24h
LOC_Os04g46390	OsDjA6	-0.011468	0.515	0.427	1	Mestome sheath	24h
LOC_Os04g46390	OsDjA6	0.74104	0.844	0.699	0.000328738	Mestome sheath	12h
LOC_Os04g46390	OsDjA6	1.16879	0.861	0.661	1.01894e-41	Phloem	12h
LOC_Os04g46390	OsDjA6	-0.114318	0.744	0.68	1	Mesophyll	48h
LOC_Os04g46390	OsDjA6	-0.107649	0.574	0.518	1	Epidermis	48h
LOC_Os04g46390	OsDjA6	-0.26153	0.511	0.503	1	Procambium	24h
LOC_Os04g28390	OsIRP1	0	0	0	1	Large parenchyma	48h
LOC_Os04g28390	OsIRP1	0	0	0	1	Procambium	12h
LOC_Os04g28390	OsIRP1	0	0	0	1	Xylem	12h
LOC_Os04g28390	OsIRP1	0	0	0	1	Phloem	12h
LOC_Os04g28390	OsIRP1	0	0	0	1	Guard cell	48h
LOC_Os04g28390	OsIRP1	0.332216	0.002	0	1	Guard cell	24h
LOC_Os04g28390	OsIRP1	0	0	0	1	Fiber	24h
LOC_Os04g28390	OsIRP1	0	0	0	1	Epidermis	24h
LOC_Os04g28390	OsIRP1	0.339355	0.003	0	1	Mestome sheath	12h
LOC_Os04g28390	OsIRP1	0.0518639	0	0	1	Mesophyll	12h
LOC_Os04g28390	OsIRP1	0.259342	0.001	0	1	Xylem	24h
LOC_Os04g28390	OsIRP1	0	0	0	1	Large parenchyma	12h
LOC_Os04g28390	OsIRP1	0	0	0	1	Phloem	48h
LOC_Os04g28390	OsIRP1	0	0	0	1	Mesophyll	48h
LOC_Os04g28390	OsIRP1	0.246663	0.001	0	1	Procambium	48h
LOC_Os04g28390	OsIRP1	0	0	0	1	Mestome sheath	48h
LOC_Os04g28390	OsIRP1	0	0	0	1	Epidermis	48h
LOC_Os04g28390	OsIRP1	0	0	0	1	Fiber	12h
LOC_Os04g28390	OsIRP1	0.0215385	0	0	1	Mesophyll	24h
LOC_Os04g28390	OsIRP1	0	0	0	1	Large parenchyma	24h
LOC_Os04g28390	OsIRP1	0	0	0	1	Fiber	48h
LOC_Os04g28390	OsIRP1	0.539754	0.001	0	1	Mestome sheath	24h
LOC_Os04g28390	OsIRP1	2.04107	0.006	0	1	Procambium	24h
LOC_Os04g28390	OsIRP1	0	0	0	1	Guard cell	12h
LOC_Os04g28390	OsIRP1	0	0	0	1	Phloem	24h
LOC_Os04g28390	OsIRP1	0	0	0	1	Epidermis	12h
LOC_Os04g28390	OsIRP1	0	0	0	1	Xylem	48h
LOC_Os03g58420	OsWRKY6	2.82184	0.023	0.002	0.00452836	Epidermis	48h
LOC_Os03g58420	OsWRKY6	0	0	0	1	Guard cell	24h
LOC_Os03g58420	OsWRKY6	0.185608	0.001	0	1	Procambium	12h
LOC_Os03g58420	OsWRKY6	-0.930502	0.017	0.041	1	Epidermis	12h
LOC_Os03g58420	OsWRKY6	0.209849	0.001	0	1	Mestome sheath	48h
LOC_Os03g58420	OsWRKY6	0	0	0	1	Phloem	24h
LOC_Os03g58420	OsWRKY6	-0.117682	0.001	0.002	1	Mesophyll	12h
LOC_Os03g58420	OsWRKY6	0	0	0	1	Mestome sheath	24h
LOC_Os03g58420	OsWRKY6	0	0	0	1	Large parenchyma	12h
LOC_Os03g58420	OsWRKY6	0	0	0	1	Large parenchyma	24h
LOC_Os03g58420	OsWRKY6	-0.109006	0	0	1	Mesophyll	48h
LOC_Os03g58420	OsWRKY6	0.387164	0.001	0	1	Procambium	48h
LOC_Os03g58420	OsWRKY6	0	0	0	1	Fiber	24h
LOC_Os03g58420	OsWRKY6	0	0	0	1	Fiber	48h
LOC_Os03g58420	OsWRKY6	0	0	0	1	Guard cell	12h
LOC_Os03g58420	OsWRKY6	-0.382654	0	0.004	1	Phloem	12h
LOC_Os03g58420	OsWRKY6	-1.00231	0.001	0.005	1	Fiber	12h
LOC_Os03g58420	OsWRKY6	0.157068	0.001	0.001	1	Phloem	48h
LOC_Os03g58420	OsWRKY6	0	0	0	1	Procambium	24h
LOC_Os03g58420	OsWRKY6	0	0	0	1	Large parenchyma	48h
LOC_Os03g58420	OsWRKY6	0	0	0	1	Mestome sheath	12h
LOC_Os03g58420	OsWRKY6	0	0	0	1	Mesophyll	24h
LOC_Os03g58420	OsWRKY6	0	0	0	1	Xylem	24h
LOC_Os03g58420	OsWRKY6	0.438878	0.001	0	1	Xylem	12h
LOC_Os03g58420	OsWRKY6	0	0	0	1	Epidermis	24h
LOC_Os03g58420	OsWRKY6	0	0	0	1	Xylem	48h
LOC_Os03g58420	OsWRKY6	0	0	0	1	Guard cell	48h
LOC_Os03g50940	OsCOX11	0.0866246	0.052	0.042	1	Epidermis	48h
LOC_Os03g50940	OsCOX11	0.408153	0.061	0.042	1	Phloem	48h
LOC_Os03g50940	OsCOX11	-0.0634015	0.036	0.03	1	Epidermis	24h
LOC_Os03g50940	OsCOX11	0.25593	0.063	0.039	1	Xylem	48h
LOC_Os03g50940	OsCOX11	0.120002	0.072	0.077	1	Guard cell	12h
LOC_Os03g50940	OsCOX11	-0.0368131	0.058	0.043	0.0142022	Mesophyll	24h
LOC_Os03g50940	OsCOX11	0.354422	0.037	0.036	1	Xylem	24h
LOC_Os03g50940	OsCOX11	0.510482	0.074	0.04	0.031982	Mestome sheath	48h
LOC_Os03g50940	OsCOX11	0.183876	0.056	0.066	1	Xylem	12h
LOC_Os03g50940	OsCOX11	-0.597892	0.055	0.059	1	Guard cell	24h
LOC_Os03g50940	OsCOX11	-0.221059	0.044	0.044	1	Fiber	24h
LOC_Os03g50940	OsCOX11	0.413095	0.047	0.056	1	Fiber	12h
LOC_Os03g50940	OsCOX11	1.09967	0.105	0.061	1	Procambium	12h
LOC_Os03g50940	OsCOX11	0.285479	0.076	0.07	1	Mestome sheath	12h
LOC_Os03g50940	OsCOX11	0.249579	0.055	0.036	1	Fiber	48h
LOC_Os03g50940	OsCOX11	-0.42254	0.053	0.042	1	Large parenchyma	48h
LOC_Os03g50940	OsCOX11	-0.124634	0.062	0.051	1	Guard cell	48h
LOC_Os03g50940	OsCOX11	-0.227179	0.072	0.055	1	Procambium	48h
LOC_Os03g50940	OsCOX11	0.116716	0.066	0.067	1	Phloem	12h
LOC_Os03g50940	OsCOX11	0.00128465	0.055	0.068	1	Epidermis	12h
LOC_Os03g50940	OsCOX11	0.674516	0.064	0.031	1	Phloem	24h
LOC_Os03g50940	OsCOX11	0.360816	0.078	0.049	1.47655e-20	Mesophyll	48h
LOC_Os03g50940	OsCOX11	0.0905659	0.051	0.036	1	Mestome sheath	24h
LOC_Os03g50940	OsCOX11	0.736377	0.061	0.027	1	Procambium	24h
LOC_Os03g50940	OsCOX11	2.06249	0.049	0.009	1	Large parenchyma	24h
LOC_Os03g50940	OsCOX11	-1.45324	0.045	0.127	1	Large parenchyma	12h
LOC_Os03g50940	OsCOX11	0.143608	0.087	0.089	1	Mesophyll	12h
LOC_Os03g46440	OsNPR3	0.891315	0.065	0.03	1	Fiber	24h
LOC_Os03g46440	OsNPR3	2.12454	0.052	0.014	0.620502	Epidermis	24h
LOC_Os03g46440	OsNPR3	-0.00110049	0.076	0.055	1	Mestome sheath	48h
LOC_Os03g46440	OsNPR3	0.172867	0.15	0.153	1	Procambium	12h
LOC_Os03g46440	OsNPR3	-0.0307934	0.077	0.097	1	Phloem	12h
LOC_Os03g46440	OsNPR3	-0.0383556	0.062	0.041	1	Epidermis	48h
LOC_Os03g46440	OsNPR3	-0.598503	0.064	0.124	0.709504	Epidermis	12h
LOC_Os03g46440	OsNPR3	4.45851	0.062	0	1	Large parenchyma	24h
LOC_Os03g46440	OsNPR3	2.09017	0.108	0.026	1	Mestome sheath	24h
LOC_Os03g46440	OsNPR3	-2.06532	0.022	0.141	1	Large parenchyma	12h
LOC_Os03g46440	OsNPR3	-0.152546	0.04	0.037	1	Mesophyll	48h
LOC_Os03g46440	OsNPR3	-0.210281	0.073	0.101	1	Fiber	12h
LOC_Os03g46440	OsNPR3	-0.121053	0.052	0.041	1	Phloem	48h
LOC_Os03g46440	OsNPR3	1.49139	0.21	0.112	1	Mestome sheath	12h
LOC_Os03g46440	OsNPR3	2.98855	0.098	0.014	0.0651154	Procambium	24h
LOC_Os03g46440	OsNPR3	-0.0927039	0.068	0.05	1	Fiber	48h
LOC_Os03g46440	OsNPR3	-0.204419	0.079	0.107	2.14203e-08	Mesophyll	12h
LOC_Os03g46440	OsNPR3	0.868142	0.044	0.015	1	Phloem	24h
LOC_Os03g46440	OsNPR3	2.82212	0.1	0.014	1.38036e-13	Xylem	24h
LOC_Os03g46440	OsNPR3	-0.0454026	0.052	0.039	1	Xylem	48h
LOC_Os03g46440	OsNPR3	-0.711888	0.061	0.064	1	Guard cell	48h
LOC_Os03g46440	OsNPR3	0.547244	0.082	0.043	1	Procambium	48h
LOC_Os03g46440	OsNPR3	1.66089	0.051	0.015	1	Guard cell	24h
LOC_Os03g46440	OsNPR3	-0.222624	0.092	0.106	1	Guard cell	12h
LOC_Os03g46440	OsNPR3	0.0286241	0.058	0.066	1	Large parenchyma	48h
LOC_Os03g46440	OsNPR3	1.91947	0.05	0.01	4.48343e-81	Mesophyll	24h
LOC_Os03g46440	OsNPR3	-0.637761	0.071	0.138	0.000978979	Xylem	12h
LOC_Os03g25500	CYP72A1	-2.63479	0.002	0.015	1	Phloem	24h
LOC_Os03g25500	CYP72A1	-1.65779	0.003	0.012	5.734e-12	Mesophyll	12h
LOC_Os03g25500	CYP72A1	-0.93918	0.001	0.004	1	Fiber	12h
LOC_Os03g25500	CYP72A1	-0.34444	0.002	0.003	1	Procambium	48h
LOC_Os03g25500	CYP72A1	-0.758826	0.01	0.018	0.0197394	Mesophyll	24h
LOC_Os03g25500	CYP72A1	-1.08594	0.002	0.003	1	Epidermis	48h
LOC_Os03g25500	CYP72A1	-0.131817	0	0.002	1	Fiber	48h
LOC_Os03g25500	CYP72A1	-1.20686	0.004	0.01	1	Epidermis	24h
LOC_Os03g25500	CYP72A1	-1.75376	0	0.005	1	Phloem	48h
LOC_Os03g25500	CYP72A1	-2.37385	0.005	0.023	1	Guard cell	24h
LOC_Os03g25500	CYP72A1	-1.79564	0.002	0.011	1	Phloem	12h
LOC_Os03g25500	CYP72A1	-1.81537	0.001	0.006	6.95261e-08	Mesophyll	48h
LOC_Os03g25500	CYP72A1	0.24957	0.003	0.003	1	Procambium	12h
LOC_Os03g25500	CYP72A1	-3.262	0.006	0.027	1	Large parenchyma	24h
LOC_Os03g25500	CYP72A1	-0.60259	0.004	0.01	1	Procambium	24h
LOC_Os03g25500	CYP72A1	0.110872	0.007	0.006	1	Fiber	24h
LOC_Os03g25500	CYP72A1	-4.33302	0.005	0.081	2.66333e-20	Xylem	24h
LOC_Os03g25500	CYP72A1	-5.37222	0.003	0.123	9.7129e-39	Xylem	12h
LOC_Os03g25500	CYP72A1	-0.427477	0.002	0.008	1	Epidermis	12h
LOC_Os03g25500	CYP72A1	-1.38631	0	0.014	1	Large parenchyma	12h
LOC_Os03g25500	CYP72A1	0.0582877	0.014	0.011	1	Guard cell	48h
LOC_Os03g25500	CYP72A1	-1.31008	0.002	0.007	1	Mestome sheath	48h
LOC_Os03g25500	CYP72A1	0.999896	0.004	0.005	1	Large parenchyma	48h
LOC_Os03g25500	CYP72A1	-3.29308	0	0.015	1	Guard cell	12h
LOC_Os03g25500	CYP72A1	-2.20397	0.002	0.011	1	Xylem	48h
LOC_Os03g25500	CYP72A1	-1.73287	0.012	0.042	1	Mestome sheath	24h
LOC_Os03g25500	CYP72A1	0	0	0	1	Mestome sheath	12h
LOC_Os03g20550	OsWRKY55	0.619409	0.005	0.004	1	Guard cell	24h
LOC_Os03g20550	OsWRKY55	-0.690385	0.028	0.028	1	Fiber	24h
LOC_Os03g20550	OsWRKY55	0.519724	0.006	0.003	1	Xylem	12h
LOC_Os03g20550	OsWRKY55	0.797655	0.053	0.028	1	Large parenchyma	48h
LOC_Os03g20550	OsWRKY55	0.548028	0.031	0.025	1	Fiber	12h
LOC_Os03g20550	OsWRKY55	3.19273	0.078	0.004	1.6753e-48	Mestome sheath	48h
LOC_Os03g20550	OsWRKY55	2.53739	0.008	0	1	Guard cell	12h
LOC_Os03g20550	OsWRKY55	0.988314	0.03	0.016	1	Epidermis	12h
LOC_Os03g20550	OsWRKY55	0.553498	0.031	0.009	1	Large parenchyma	24h
LOC_Os03g20550	OsWRKY55	4.0262	0.049	0.001	5.05419e-10	Guard cell	48h
LOC_Os03g20550	OsWRKY55	0.291063	0.005	0.003	1	Mesophyll	24h
LOC_Os03g20550	OsWRKY55	1.01446	0.017	0.006	1	Procambium	12h
LOC_Os03g20550	OsWRKY55	0.478691	0.004	0.002	1	Mesophyll	12h
LOC_Os03g20550	OsWRKY55	-0.959547	0.002	0.004	1	Phloem	24h
LOC_Os03g20550	OsWRKY55	0.0877444	0.022	0.028	1	Large parenchyma	12h
LOC_Os03g20550	OsWRKY55	2.89297	0.032	0.003	0.0752986	Phloem	48h
LOC_Os03g20550	OsWRKY55	0.0534798	0.024	0.019	1	Epidermis	24h
LOC_Os03g20550	OsWRKY55	2.10541	0.035	0.004	1.17858e-73	Mesophyll	48h
LOC_Os03g20550	OsWRKY55	2.79229	0.013	0	1	Procambium	24h
LOC_Os03g20550	OsWRKY55	0.160446	0.004	0.005	1	Mestome sheath	24h
LOC_Os03g20550	OsWRKY55	1.24918	0.084	0.028	1.18012e-07	Epidermis	48h
LOC_Os03g20550	OsWRKY55	0.325508	0.005	0.002	1	Phloem	12h
LOC_Os03g20550	OsWRKY55	3.08179	0.07	0.003	8.04143e-07	Procambium	48h
LOC_Os03g20550	OsWRKY55	2.45731	0.01	0	1	Mestome sheath	12h
LOC_Os03g20550	OsWRKY55	1.55345	0.008	0.002	1	Xylem	24h
LOC_Os03g20550	OsWRKY55	0.975291	0.094	0.036	6.48799e-09	Fiber	48h
LOC_Os03g20550	OsWRKY55	2.66711	0.061	0.007	3.57641e-17	Xylem	48h
LOC_Os03g12390	OsMKK10-2	1.07798	0.293	0.121	3.75301e-15	Fiber	24h
LOC_Os03g12390	OsMKK10-2	0.701518	0.153	0.077	0.00940121	Phloem	48h
LOC_Os03g12390	OsMKK10-2	0.999855	0.102	0.08	1	Epidermis	12h
LOC_Os03g12390	OsMKK10-2	1.75244	0.256	0.067	9.97462e-71	Mestome sheath	48h
LOC_Os03g12390	OsMKK10-2	5.016	0.241	0.018	0.0116548	Large parenchyma	24h
LOC_Os03g12390	OsMKK10-2	1.31649	0.133	0.064	1	Procambium	12h
LOC_Os03g12390	OsMKK10-2	1.31771	0.206	0.098	1	Mestome sheath	12h
LOC_Os03g12390	OsMKK10-2	2.50025	0.333	0.062	1.55435e-37	Epidermis	24h
LOC_Os03g12390	OsMKK10-2	2.5167	0.239	0.037	2.7645e-10	Procambium	24h
LOC_Os03g12390	OsMKK10-2	3.09653	0.339	0.046	8.33899e-66	Xylem	24h
LOC_Os03g12390	OsMKK10-2	0.619208	0.213	0.099	1	Large parenchyma	48h
LOC_Os03g12390	OsMKK10-2	1.22807	0.198	0.069	4.10054e-30	Xylem	48h
LOC_Os03g12390	OsMKK10-2	0.862428	0.165	0.114	1	Fiber	12h
LOC_Os03g12390	OsMKK10-2	2.46449	0.307	0.062	6.85655e-08	Mestome sheath	24h
LOC_Os03g12390	OsMKK10-2	2.0293	0.152	0.046	0.00010694	Guard cell	12h
LOC_Os03g12390	OsMKK10-2	3.22445	0.343	0.04	4.40824e-44	Guard cell	24h
LOC_Os03g12390	OsMKK10-2	1.82403	0.157	0.053	5.45626e-154	Mesophyll	12h
LOC_Os03g12390	OsMKK10-2	1.73707	0.221	0.103	1.2904e-12	Xylem	12h
LOC_Os03g12390	OsMKK10-2	3.28924	0.334	0.032	0	Mesophyll	24h
LOC_Os03g12390	OsMKK10-2	0.870907	0.124	0.056	1	Large parenchyma	12h
LOC_Os03g12390	OsMKK10-2	0.789227	0.167	0.073	6.79434e-14	Fiber	48h
LOC_Os03g12390	OsMKK10-2	3.00002	0.246	0.031	1.21284e-27	Phloem	24h
LOC_Os03g12390	OsMKK10-2	0.524753	0.174	0.095	0.00348195	Guard cell	48h
LOC_Os03g12390	OsMKK10-2	-0.420204	0.15	0.146	1	Epidermis	48h
LOC_Os03g12390	OsMKK10-2	1.40733	0.154	0.051	3.97978e-08	Procambium	48h
LOC_Os03g12390	OsMKK10-2	1.31543	0.192	0.067	3.83864e-220	Mesophyll	48h
LOC_Os03g12390	OsMKK10-2	1.62592	0.122	0.041	0.0205093	Phloem	12h
LOC_Os03g04110	Os-LYP1	1.16145	0.202	0.085	1	Large parenchyma	12h
LOC_Os03g04110	Os-LYP1	-0.0483411	0.145	0.153	1	Xylem	24h
LOC_Os03g04110	Os-LYP1	-0.0645988	0.224	0.216	1	Procambium	24h
LOC_Os03g04110	Os-LYP1	-0.303145	0.147	0.17	1	Fiber	24h
LOC_Os03g04110	Os-LYP1	-1.62866	0.114	0.223	2.06763e-16	Epidermis	48h
LOC_Os03g04110	Os-LYP1	1.73901	0.302	0.154	1	Mestome sheath	12h
LOC_Os03g04110	Os-LYP1	0.317445	0.153	0.125	1	Epidermis	12h
LOC_Os03g04110	Os-LYP1	-0.167436	0.204	0.17	1	Large parenchyma	24h
LOC_Os03g04110	Os-LYP1	-0.866532	0.157	0.199	1	Guard cell	48h
LOC_Os03g04110	Os-LYP1	0.0642416	0.283	0.247	1	Procambium	48h
LOC_Os03g04110	Os-LYP1	-0.136135	0.149	0.143	1	Epidermis	24h
LOC_Os03g04110	Os-LYP1	2.05005	0.157	0.046	2.20148e-180	Mesophyll	12h
LOC_Os03g04110	Os-LYP1	-1.24993	0.1	0.157	2.80371e-62	Mesophyll	48h
LOC_Os03g04110	Os-LYP1	1.22319	0.283	0.144	0.0264318	Procambium	12h
LOC_Os03g04110	Os-LYP1	1.32476	0.164	0.083	0.703453	Phloem	12h
LOC_Os03g04110	Os-LYP1	-1.5818	0.097	0.213	1.30128e-24	Fiber	48h
LOC_Os03g04110	Os-LYP1	-0.833781	0.139	0.276	0.0345739	Mestome sheath	24h
LOC_Os03g04110	Os-LYP1	-0.0566777	0.187	0.159	1	Mestome sheath	48h
LOC_Os03g04110	Os-LYP1	1.56429	0.16	0.066	0.0133504	Guard cell	12h
LOC_Os03g04110	Os-LYP1	0.345495	0.163	0.128	1	Guard cell	24h
LOC_Os03g04110	Os-LYP1	-1.38922	0.081	0.149	6.64489e-64	Mesophyll	24h
LOC_Os03g04110	Os-LYP1	-1.05432	0.114	0.193	0.00737898	Phloem	48h
LOC_Os03g04110	Os-LYP1	1.18454	0.137	0.078	0.0303755	Fiber	12h
LOC_Os03g04110	Os-LYP1	-0.507814	0.129	0.164	1	Large parenchyma	48h
LOC_Os03g04110	Os-LYP1	-1.16771	0.12	0.194	2.27563e-10	Xylem	48h
LOC_Os03g04110	Os-LYP1	2.57554	0.159	0.041	1.35463e-17	Xylem	12h
LOC_Os03g04110	Os-LYP1	-0.431346	0.125	0.162	1	Phloem	24h
LOC_Os02g57650	OsNTL6	0.227026	0.258	0.203	1	Procambium	24h
LOC_Os02g57650	OsNTL6	0.0468481	0.291	0.231	1	Fiber	48h
LOC_Os02g57650	OsNTL6	0.327918	0.285	0.208	1	Guard cell	48h
LOC_Os02g57650	OsNTL6	0.330412	0.296	0.295	1	Fiber	12h
LOC_Os02g57650	OsNTL6	0.560282	0.286	0.287	1	Mestome sheath	12h
LOC_Os02g57650	OsNTL6	0.0533277	0.324	0.286	1	Large parenchyma	48h
LOC_Os02g57650	OsNTL6	0.4575	0.26	0.241	0.00843138	Mesophyll	12h
LOC_Os02g57650	OsNTL6	0.134567	0.278	0.188	1	Large parenchyma	24h
LOC_Os02g57650	OsNTL6	0.230704	0.211	0.189	1	Epidermis	24h
LOC_Os02g57650	OsNTL6	0.180506	0.297	0.22	1	Phloem	48h
LOC_Os02g57650	OsNTL6	-0.0450465	0.217	0.196	1	Guard cell	24h
LOC_Os02g57650	OsNTL6	0.373138	0.216	0.154	1	Xylem	24h
LOC_Os02g57650	OsNTL6	0.0845758	0.221	0.203	1	Mestome sheath	24h
LOC_Os02g57650	OsNTL6	0.216393	0.285	0.283	1	Guard cell	12h
LOC_Os02g57650	OsNTL6	0.320606	0.207	0.156	1	Phloem	24h
LOC_Os02g57650	OsNTL6	0.385385	0.313	0.335	1	Epidermis	12h
LOC_Os02g57650	OsNTL6	0.0965749	0.298	0.223	0.155497	Xylem	48h
LOC_Os02g57650	OsNTL6	-0.116132	0.31	0.272	1	Epidermis	48h
LOC_Os02g57650	OsNTL6	-0.130954	0.303	0.282	1	Large parenchyma	12h
LOC_Os02g57650	OsNTL6	0.510033	0.282	0.233	1	Procambium	12h
LOC_Os02g57650	OsNTL6	-0.020119	0.213	0.174	0.000216996	Mesophyll	24h
LOC_Os02g57650	OsNTL6	0.314194	0.317	0.2	2.58481e-09	Mestome sheath	48h
LOC_Os02g57650	OsNTL6	0.151573	0.297	0.213	1.42901e-42	Mesophyll	48h
LOC_Os02g57650	OsNTL6	0.669267	0.3	0.254	1	Xylem	12h
LOC_Os02g57650	OsNTL6	0.0422281	0.318	0.253	1	Procambium	48h
LOC_Os02g57650	OsNTL6	-0.0906783	0.213	0.191	1	Fiber	24h
LOC_Os02g57650	OsNTL6	0.094474	0.287	0.27	1	Phloem	12h
LOC_Os02g43020	OsHop/Sti1a	-0.98011	0.097	0.204	9.28055e-112	Mesophyll	12h
LOC_Os02g43020	OsHop/Sti1a	0.693721	0.088	0.047	1	Phloem	24h
LOC_Os02g43020	OsHop/Sti1a	-0.203916	0.125	0.206	1	Procambium	12h
LOC_Os02g43020	OsHop/Sti1a	1.67183	0.133	0.036	7.08049e-33	Mestome sheath	48h
LOC_Os02g43020	OsHop/Sti1a	-0.0810241	0.157	0.211	1	Large parenchyma	12h
LOC_Os02g43020	OsHop/Sti1a	-1.20754	0.057	0.171	6.96075e-16	Xylem	12h
LOC_Os02g43020	OsHop/Sti1a	0.91907	0.111	0.045	6.38324e-83	Mesophyll	24h
LOC_Os02g43020	OsHop/Sti1a	-0.888008	0.094	0.182	0.265599	Phloem	12h
LOC_Os02g43020	OsHop/Sti1a	1.39423	0.082	0.031	1	Mestome sheath	24h
LOC_Os02g43020	OsHop/Sti1a	0.714341	0.088	0.048	1	Xylem	24h
LOC_Os02g43020	OsHop/Sti1a	1.0972	0.124	0.047	0.0166129	Guard cell	24h
LOC_Os02g43020	OsHop/Sti1a	-0.165728	0.147	0.122	1	Large parenchyma	48h
LOC_Os02g43020	OsHop/Sti1a	0.894953	0.138	0.069	0.00233444	Guard cell	48h
LOC_Os02g43020	OsHop/Sti1a	1.19479	0.118	0.044	4.58736e-14	Xylem	48h
LOC_Os02g43020	OsHop/Sti1a	0.370542	0.088	0.057	1	Epidermis	24h
LOC_Os02g43020	OsHop/Sti1a	-0.029885	0.173	0.089	1	Large parenchyma	24h
LOC_Os02g43020	OsHop/Sti1a	1.28533	0.149	0.049	3.64117e-173	Mesophyll	48h
LOC_Os02g43020	OsHop/Sti1a	1.68363	0.144	0.042	5.74883e-10	Phloem	48h
LOC_Os02g43020	OsHop/Sti1a	-0.956527	0.076	0.175	1	Mestome sheath	12h
LOC_Os02g43020	OsHop/Sti1a	1.02437	0.095	0.038	0.0181242	Fiber	24h
LOC_Os02g43020	OsHop/Sti1a	1.44675	0.137	0.048	6.75759e-14	Epidermis	48h
LOC_Os02g43020	OsHop/Sti1a	-0.611628	0.081	0.171	1.18785e-06	Fiber	12h
LOC_Os02g43020	OsHop/Sti1a	1.40073	0.124	0.037	2.16925e-18	Fiber	48h
LOC_Os02g43020	OsHop/Sti1a	-1.10328	0.105	0.2	0.108079	Guard cell	12h
LOC_Os02g43020	OsHop/Sti1a	-0.917544	0.088	0.209	4.11684e-08	Epidermis	12h
LOC_Os02g43020	OsHop/Sti1a	1.23181	0.169	0.069	1.50622e-06	Procambium	48h
LOC_Os02g43020	OsHop/Sti1a	1.58975	0.136	0.051	1	Procambium	24h
LOC_Os02g33180	Os RAR1	0.40562	0.083	0.045	0.00977189	Mestome sheath	48h
LOC_Os02g33180	Os RAR1	0.128396	0.046	0.039	1	Phloem	24h
LOC_Os02g33180	Os RAR1	0.0052452	0.065	0.05	1	Guard cell	24h
LOC_Os02g33180	Os RAR1	0.552722	0.082	0.048	0.6365	Fiber	48h
LOC_Os02g33180	Os RAR1	-0.309416	0.054	0.052	1	Mestome sheath	24h
LOC_Os02g33180	Os RAR1	0.498444	0.081	0.045	1	Procambium	48h
LOC_Os02g33180	Os RAR1	-0.332773	0.041	0.05	1	Fiber	24h
LOC_Os02g33180	Os RAR1	-0.217437	0.039	0.048	1	Epidermis	24h
LOC_Os02g33180	Os RAR1	-0.0974504	0.06	0.051	1	Mesophyll	24h
LOC_Os02g33180	Os RAR1	0.397632	0.096	0.084	1	Mesophyll	12h
LOC_Os02g33180	Os RAR1	0.0566499	0.087	0.098	1	Epidermis	12h
LOC_Os02g33180	Os RAR1	0.0108727	0.069	0.052	1	Epidermis	48h
LOC_Os02g33180	Os RAR1	0.466731	0.077	0.071	1	Fiber	12h
LOC_Os02g33180	Os RAR1	0.613138	0.08	0.077	1	Xylem	12h
LOC_Os02g33180	Os RAR1	0.535278	0.065	0.046	1	Phloem	48h
LOC_Os02g33180	Os RAR1	0.998283	0.102	0.098	1	Procambium	12h
LOC_Os02g33180	Os RAR1	-0.0492183	0.079	0.067	1	Guard cell	48h
LOC_Os02g33180	Os RAR1	0.355802	0.105	0.091	1	Mestome sheath	12h
LOC_Os02g33180	Os RAR1	-0.424402	0.101	0.127	1	Large parenchyma	12h
LOC_Os02g33180	Os RAR1	0.684556	0.074	0.027	1	Large parenchyma	24h
LOC_Os02g33180	Os RAR1	0.251674	0.101	0.088	1	Phloem	12h
LOC_Os02g33180	Os RAR1	0.323126	0.076	0.048	1	Xylem	48h
LOC_Os02g33180	Os RAR1	-0.733625	0.077	0.123	1	Guard cell	12h
LOC_Os02g33180	Os RAR1	0.107266	0.082	0.058	1.12206e-11	Mesophyll	48h
LOC_Os02g33180	Os RAR1	0.398813	0.06	0.037	1	Procambium	24h
LOC_Os02g33180	Os RAR1	0.0345592	0.043	0.043	1	Xylem	24h
LOC_Os02g33180	Os RAR1	0.282514	0.111	0.061	1	Large parenchyma	48h
LOC_Os02g09060	OsAPIP10	0.684145	0.066	0.057	1	Mestome sheath	24h
LOC_Os02g09060	OsAPIP10	0.189803	0.107	0.074	1	Xylem	48h
LOC_Os02g09060	OsAPIP10	0.0837188	0.085	0.069	1	Phloem	48h
LOC_Os02g09060	OsAPIP10	1.4317	0.189	0.083	0.265985	Procambium	12h
LOC_Os02g09060	OsAPIP10	-0.267751	0.053	0.061	1	Guard cell	24h
LOC_Os02g09060	OsAPIP10	0.103916	0.066	0.061	1	Procambium	24h
LOC_Os02g09060	OsAPIP10	0.888448	0.146	0.113	1	Large parenchyma	12h
LOC_Os02g09060	OsAPIP10	0.496554	0.09	0.06	1	Procambium	48h
LOC_Os02g09060	OsAPIP10	0.202453	0.067	0.055	1	Xylem	24h
LOC_Os02g09060	OsAPIP10	1.22889	0.13	0.084	1	Mestome sheath	12h
LOC_Os02g09060	OsAPIP10	0.416349	0.11	0.069	1	Guard cell	48h
LOC_Os02g09060	OsAPIP10	0.195146	0.098	0.085	1	Large parenchyma	48h
LOC_Os02g09060	OsAPIP10	-0.178753	0.064	0.061	1	Fiber	24h
LOC_Os02g09060	OsAPIP10	0.102363	0.112	0.086	1	Epidermis	48h
LOC_Os02g09060	OsAPIP10	0.00826433	0.095	0.078	1	Fiber	48h
LOC_Os02g09060	OsAPIP10	0.710389	0.07	0.043	1	Phloem	24h
LOC_Os02g09060	OsAPIP10	-0.351394	0.049	0.052	1	Epidermis	24h
LOC_Os02g09060	OsAPIP10	1.37432	0.156	0.078	6.74881e-80	Mesophyll	12h
LOC_Os02g09060	OsAPIP10	0.446917	0.086	0.045	1	Large parenchyma	24h
LOC_Os02g09060	OsAPIP10	-0.0299977	0.09	0.072	0.00221603	Mesophyll	48h
LOC_Os02g09060	OsAPIP10	-0.0665879	0.099	0.074	1	Mestome sheath	48h
LOC_Os02g09060	OsAPIP10	1.38968	0.139	0.071	1	Guard cell	12h
LOC_Os02g09060	OsAPIP10	0.430879	0.112	0.1	1	Xylem	12h
LOC_Os02g09060	OsAPIP10	0.344943	0.121	0.107	1	Fiber	12h
LOC_Os02g09060	OsAPIP10	1.0442	0.137	0.074	1	Phloem	12h
LOC_Os02g09060	OsAPIP10	-0.128786	0.061	0.054	1	Mesophyll	24h
LOC_Os02g09060	OsAPIP10	0.84572	0.13	0.108	1	Epidermis	12h
LOC_Os02g03410	OsCDPK4	-2.16164	0.033	0.112	2.13404e-183	Mesophyll	48h
LOC_Os02g03410	OsCDPK4	-2.71865	0.056	0.223	4.38104e-26	Guard cell	48h
LOC_Os02g03410	OsCDPK4	4.34011	0.519	0.041	9.33095e-117	Fiber	24h
LOC_Os02g03410	OsCDPK4	-1.23815	0.022	0.042	1	Large parenchyma	12h
LOC_Os02g03410	OsCDPK4	5.59364	0.415	0.014	5.13529e-34	Procambium	24h
LOC_Os02g03410	OsCDPK4	-2.75593	0.105	0.439	2.14343e-145	Fiber	48h
LOC_Os02g03410	OsCDPK4	2.86027	0.504	0.104	3.84475e-19	Mestome sheath	24h
LOC_Os02g03410	OsCDPK4	-2.42173	0.053	0.155	1	Large parenchyma	48h
LOC_Os02g03410	OsCDPK4	-2.28796	0.027	0.106	1.22459e-08	Phloem	48h
LOC_Os02g03410	OsCDPK4	1.05094	0.041	0.032	1	Epidermis	12h
LOC_Os02g03410	OsCDPK4	1.01027	0.028	0.015	2.3988e-08	Mesophyll	12h
LOC_Os02g03410	OsCDPK4	-0.077248	0.047	0.051	1	Fiber	12h
LOC_Os02g03410	OsCDPK4	3.21023	0.244	0.025	0	Mesophyll	24h
LOC_Os02g03410	OsCDPK4	-1.66314	0.069	0.157	2.70288e-11	Procambium	48h
LOC_Os02g03410	OsCDPK4	-3.25154	0.077	0.388	1.82562e-114	Epidermis	48h
LOC_Os02g03410	OsCDPK4	-3.64768	0.047	0.322	5.59978e-150	Xylem	48h
LOC_Os02g03410	OsCDPK4	3.8149	0.424	0.042	7.4343e-62	Guard cell	24h
LOC_Os02g03410	OsCDPK4	5.35293	0.678	0.036	5.28818e-217	Xylem	24h
LOC_Os02g03410	OsCDPK4	0.410319	0.023	0.02	1	Phloem	12h
LOC_Os02g03410	OsCDPK4	2.65904	0.278	0.045	0.0492059	Large parenchyma	24h
LOC_Os02g03410	OsCDPK4	1.00906	0.02	0.018	1	Xylem	12h
LOC_Os02g03410	OsCDPK4	-1.17853	0.142	0.228	3.29411e-09	Mestome sheath	48h
LOC_Os02g03410	OsCDPK4	3.52418	0.432	0.051	1.1716e-67	Epidermis	24h
LOC_Os02g03410	OsCDPK4	2.30279	0.062	0.034	1	Procambium	12h
LOC_Os02g03410	OsCDPK4	1.95221	0.041	0.01	1	Guard cell	12h
LOC_Os02g03410	OsCDPK4	3.44536	0.246	0.02	6.62358e-33	Phloem	24h
LOC_Os02g03410	OsCDPK4	1.09377	0.184	0.084	1	Mestome sheath	12h
LOC_Os01g65370	OsDLN31	0.970619	0.006	0	1	Mestome sheath	12h
LOC_Os01g65370	OsDLN31	-0.384595	0	0.002	1	Phloem	12h
LOC_Os01g65370	OsDLN31	2.86683	0.011	0	1	Phloem	24h
LOC_Os01g65370	OsDLN31	1.21537	0.012	0.002	1	Epidermis	24h
LOC_Os01g65370	OsDLN31	-2.76922	0.006	0.034	1.02566e-05	Epidermis	48h
LOC_Os01g65370	OsDLN31	1.4582	0.034	0.014	1	Large parenchyma	12h
LOC_Os01g65370	OsDLN31	1.62633	0.001	0	1	Procambium	12h
LOC_Os01g65370	OsDLN31	0.178249	0.002	0.002	1	Guard cell	12h
LOC_Os01g65370	OsDLN31	-0.0488232	0.003	0.004	1	Procambium	48h
LOC_Os01g65370	OsDLN31	4.39362	0.036	0	2.58195e-05	Xylem	24h
LOC_Os01g65370	OsDLN31	-1.16133	0.014	0.026	1	Xylem	48h
LOC_Os01g65370	OsDLN31	1.76859	0.005	0	1	Procambium	24h
LOC_Os01g65370	OsDLN31	0.292734	0.001	0.001	1	Epidermis	12h
LOC_Os01g65370	OsDLN31	0.963722	0.003	0	7.90946e-07	Mesophyll	24h
LOC_Os01g65370	OsDLN31	1.20968	0.002	0	1	Mestome sheath	24h
LOC_Os01g65370	OsDLN31	-1.41695	0.001	0.007	2.81104e-14	Mesophyll	48h
LOC_Os01g65370	OsDLN31	2.86138	0.021	0.001	1	Guard cell	24h
LOC_Os01g65370	OsDLN31	-1.09021	0	0.002	1	Fiber	12h
LOC_Os01g65370	OsDLN31	-3.61933	0.006	0.071	2.67619e-26	Fiber	48h
LOC_Os01g65370	OsDLN31	-2.57237	0.005	0.021	1	Phloem	48h
LOC_Os01g65370	OsDLN31	3.72858	0.031	0	1	Large parenchyma	24h
LOC_Os01g65370	OsDLN31	0.106595	0	0	1	Mesophyll	12h
LOC_Os01g65370	OsDLN31	2.93701	0.01	0	1	Fiber	24h
LOC_Os01g65370	OsDLN31	-0.370563	0.005	0.008	1	Mestome sheath	48h
LOC_Os01g65370	OsDLN31	0.161653	0.001	0	1	Xylem	12h
LOC_Os01g65370	OsDLN31	-0.306924	0.004	0.009	1	Large parenchyma	48h
LOC_Os01g65370	OsDLN31	-1.90993	0.004	0.016	1	Guard cell	48h
LOC_Os01g63420	OsCOI1a	-0.799765	0.052	0.075	1	Fiber	24h
LOC_Os01g63420	OsCOI1a	0.0101048	0.038	0.036	1	Mestome sheath	24h
LOC_Os01g63420	OsCOI1a	-0.497939	0.045	0.044	1	Procambium	24h
LOC_Os01g63420	OsCOI1a	-0.130349	0.153	0.196	1	Procambium	12h
LOC_Os01g63420	OsCOI1a	-0.570661	0.047	0.052	1	Mesophyll	24h
LOC_Os01g63420	OsCOI1a	0.362775	0.127	0.095	1	Guard cell	48h
LOC_Os01g63420	OsCOI1a	-0.470357	0.081	0.094	1	Phloem	24h
LOC_Os01g63420	OsCOI1a	-0.633613	0.104	0.194	9.9112e-06	Xylem	12h
LOC_Os01g63420	OsCOI1a	0.572279	0.094	0.049	0.000149944	Mestome sheath	48h
LOC_Os01g63420	OsCOI1a	0.501609	0.114	0.064	0.00216344	Fiber	48h
LOC_Os01g63420	OsCOI1a	-0.507078	0.104	0.213	6.5953e-05	Epidermis	12h
LOC_Os01g63420	OsCOI1a	0.0970502	0.123	0.083	1	Epidermis	48h
LOC_Os01g63420	OsCOI1a	-0.255572	0.065	0.08	1	Guard cell	24h
LOC_Os01g63420	OsCOI1a	-0.30112	0.216	0.265	1	Phloem	12h
LOC_Os01g63420	OsCOI1a	-0.537802	0.094	0.169	0.0035339	Fiber	12h
LOC_Os01g63420	OsCOI1a	0.33577	0.13	0.084	0.0756786	Xylem	48h
LOC_Os01g63420	OsCOI1a	0.14478	0.121	0.073	1	Procambium	48h
LOC_Os01g63420	OsCOI1a	-0.680667	0.098	0.182	1	Mestome sheath	12h
LOC_Os01g63420	OsCOI1a	-0.945396	0.037	0.068	1	Xylem	24h
LOC_Os01g63420	OsCOI1a	0.423318	0.113	0.066	2.25867e-39	Mesophyll	48h
LOC_Os01g63420	OsCOI1a	-0.27139	0.109	0.139	5.05328e-08	Mesophyll	12h
LOC_Os01g63420	OsCOI1a	-1.25352	0.157	0.254	1	Large parenchyma	12h
LOC_Os01g63420	OsCOI1a	-2.83893	0.043	0.161	1	Large parenchyma	24h
LOC_Os01g63420	OsCOI1a	0.745509	0.187	0.097	0.00101681	Phloem	48h
LOC_Os01g63420	OsCOI1a	-0.254251	0.084	0.099	1	Large parenchyma	48h
LOC_Os01g63420	OsCOI1a	-0.633162	0.125	0.177	1	Guard cell	12h
LOC_Os01g63420	OsCOI1a	-0.566961	0.058	0.085	1	Epidermis	24h
LOC_Os01g61500	OsBAG4	0.874275	0.087	0.067	1	Phloem	12h
LOC_Os01g61500	OsBAG4	-0.792693	0.06	0.109	0.294639	Xylem	12h
LOC_Os01g61500	OsBAG4	-0.181044	0.094	0.078	1	Procambium	24h
LOC_Os01g61500	OsBAG4	0.580862	0.08	0.045	1	Fiber	24h
LOC_Os01g61500	OsBAG4	0.262754	0.104	0.062	1	Mestome sheath	24h
LOC_Os01g61500	OsBAG4	-0.602255	0.088	0.096	1	Xylem	48h
LOC_Os01g61500	OsBAG4	-0.150061	0.093	0.092	1	Epidermis	48h
LOC_Os01g61500	OsBAG4	-0.528297	0.072	0.08	1	Guard cell	48h
LOC_Os01g61500	OsBAG4	-0.921375	0.056	0.062	1	Large parenchyma	24h
LOC_Os01g61500	OsBAG4	-0.42259	0.06	0.095	1	Fiber	12h
LOC_Os01g61500	OsBAG4	-0.300083	0.094	0.086	1	Phloem	48h
LOC_Os01g61500	OsBAG4	1.01028	0.098	0.047	0.0918215	Xylem	24h
LOC_Os01g61500	OsBAG4	-0.841901	0.056	0.07	1	Large parenchyma	12h
LOC_Os01g61500	OsBAG4	0.317181	0.09	0.054	1	Guard cell	24h
LOC_Os01g61500	OsBAG4	0.0842901	0.081	0.087	1	Mesophyll	12h
LOC_Os01g61500	OsBAG4	-0.0599834	0.06	0.084	1	Mestome sheath	12h
LOC_Os01g61500	OsBAG4	0.656833	0.104	0.051	5.54032e-51	Mesophyll	24h
LOC_Os01g61500	OsBAG4	0.249695	0.075	0.06	1	Phloem	24h
LOC_Os01g61500	OsBAG4	-0.554327	0.069	0.089	1	Procambium	12h
LOC_Os01g61500	OsBAG4	-1.13861	0.058	0.085	1	Large parenchyma	48h
LOC_Os01g61500	OsBAG4	-0.18718	0.092	0.082	1	Procambium	48h
LOC_Os01g61500	OsBAG4	-0.339938	0.073	0.065	1	Epidermis	24h
LOC_Os01g61500	OsBAG4	-0.0715686	0.063	0.081	1	Guard cell	12h
LOC_Os01g61500	OsBAG4	-0.313055	0.089	0.088	1	Fiber	48h
LOC_Os01g61500	OsBAG4	-0.32784	0.062	0.104	1	Epidermis	12h
LOC_Os01g61500	OsBAG4	-0.0433889	0.098	0.083	0.237186	Mesophyll	48h
LOC_Os01g61500	OsBAG4	0.00568671	0.108	0.077	1	Mestome sheath	48h
LOC_Os01g43540	OsSgt1	1.11633	0.37	0.157	5.32614e-51	Xylem	48h
LOC_Os01g43540	OsSgt1	1.85066	0.486	0.149	6.12245e-135	Mestome sheath	48h
LOC_Os01g43540	OsSgt1	1.14864	0.364	0.149	0	Mesophyll	24h
LOC_Os01g43540	OsSgt1	-1.09365	0.18	0.371	1.71785e-237	Mesophyll	12h
LOC_Os01g43540	OsSgt1	2.07786	0.454	0.142	1.29428e-18	Procambium	24h
LOC_Os01g43540	OsSgt1	1.41733	0.554	0.215	9.79244e-48	Procambium	48h
LOC_Os01g43540	OsSgt1	1.18865	0.367	0.162	1.74992e-19	Phloem	48h
LOC_Os01g43540	OsSgt1	-0.428478	0.258	0.38	1	Large parenchyma	12h
LOC_Os01g43540	OsSgt1	-1.10788	0.181	0.418	1.33046e-22	Epidermis	12h
LOC_Os01g43540	OsSgt1	1.35395	0.418	0.158	4.82929e-66	Fiber	48h
LOC_Os01g43540	OsSgt1	-1.11227	0.148	0.299	3.59478e-06	Phloem	12h
LOC_Os01g43540	OsSgt1	1.09138	0.29	0.146	2.49302e-13	Xylem	24h
LOC_Os01g43540	OsSgt1	-0.702482	0.205	0.333	0.0701934	Guard cell	12h
LOC_Os01g43540	OsSgt1	1.42465	0.452	0.175	5.5531e-60	Epidermis	48h
LOC_Os01g43540	OsSgt1	0.590867	0.266	0.152	0.142194	Phloem	24h
LOC_Os01g43540	OsSgt1	-1.12543	0.144	0.351	1.06065e-29	Xylem	12h
LOC_Os01g43540	OsSgt1	1.21347	0.436	0.189	0	Mesophyll	48h
LOC_Os01g43540	OsSgt1	0.743582	0.444	0.244	0.731124	Large parenchyma	48h
LOC_Os01g43540	OsSgt1	1.38319	0.349	0.151	0.00149992	Mestome sheath	24h
LOC_Os01g43540	OsSgt1	-0.73444	0.216	0.441	0.249785	Mestome sheath	12h
LOC_Os01g43540	OsSgt1	-0.699143	0.315	0.439	1	Procambium	12h
LOC_Os01g43540	OsSgt1	1.46099	0.341	0.141	1.43443e-20	Fiber	24h
LOC_Os01g43540	OsSgt1	1.2373	0.405	0.181	1.21643e-28	Guard cell	48h
LOC_Os01g43540	OsSgt1	-0.712051	0.185	0.345	2.1668e-13	Fiber	12h
LOC_Os01g43540	OsSgt1	1.02599	0.383	0.161	1	Large parenchyma	24h
LOC_Os01g43540	OsSgt1	0.966541	0.345	0.162	6.45689e-09	Guard cell	24h
LOC_Os01g43540	OsSgt1	1.53307	0.377	0.145	1.1119e-20	Epidermis	24h
LOC_Os01g26174	OsWAK5	0.373811	0.005	0.003	1	Epidermis	48h
LOC_Os01g26174	OsWAK5	-0.620383	0	0.001	1	Guard cell	24h
LOC_Os01g26174	OsWAK5	1.41024	0.004	0	1	Procambium	48h
LOC_Os01g26174	OsWAK5	1.0534	0.003	0	1	Phloem	48h
LOC_Os01g26174	OsWAK5	0.161995	0.003	0.004	1	Xylem	12h
LOC_Os01g26174	OsWAK5	-0.142483	0.001	0.001	1	Mesophyll	48h
LOC_Os01g26174	OsWAK5	2.02331	0.01	0.002	1	Fiber	24h
LOC_Os01g26174	OsWAK5	-0.189051	0.003	0.004	1	Phloem	12h
LOC_Os01g26174	OsWAK5	-0.589476	0.003	0.007	1	Mestome sheath	12h
LOC_Os01g26174	OsWAK5	-0.662919	0.002	0.003	1	Procambium	24h
LOC_Os01g26174	OsWAK5	0.900396	0.006	0.003	1	Epidermis	24h
LOC_Os01g26174	OsWAK5	0.597343	0.002	0	1	Xylem	48h
LOC_Os01g26174	OsWAK5	-0.216533	0.002	0.004	1	Mesophyll	12h
LOC_Os01g26174	OsWAK5	0.00521888	0.005	0.004	1	Guard cell	12h
LOC_Os01g26174	OsWAK5	0	0	0	1	Large parenchyma	48h
LOC_Os01g26174	OsWAK5	0.689036	0.002	0.001	1	Phloem	24h
LOC_Os01g26174	OsWAK5	-0.000993955	0.003	0.003	1	Epidermis	12h
LOC_Os01g26174	OsWAK5	1.40388	0.009	0.001	1	Fiber	48h
LOC_Os01g26174	OsWAK5	0.846194	0.003	0.001	1	Mestome sheath	48h
LOC_Os01g26174	OsWAK5	0.108009	0.002	0.001	1	Guard cell	48h
LOC_Os01g26174	OsWAK5	0	0	0	1	Large parenchyma	24h
LOC_Os01g26174	OsWAK5	0.279673	0.001	0	1	Mestome sheath	24h
LOC_Os01g26174	OsWAK5	1.29906	0.004	0.002	1	Fiber	12h
LOC_Os01g26174	OsWAK5	0	0	0	1	Large parenchyma	12h
LOC_Os01g26174	OsWAK5	-0.144269	0.001	0.001	1	Mesophyll	24h
LOC_Os01g26174	OsWAK5	1.30497	0.004	0.003	1	Procambium	12h
LOC_Os01g26174	OsWAK5	-0.839951	0.001	0.003	1	Xylem	24h
LOC_Os01g24710	OsSalT	0	0	0	1	Procambium	24h
LOC_Os01g24710	OsSalT	-0.168456	0	0	1	Mesophyll	48h
LOC_Os01g24710	OsSalT	0	0	0	1	Epidermis	48h
LOC_Os01g24710	OsSalT	0	0	0	1	Procambium	12h
LOC_Os01g24710	OsSalT	0	0	0	1	Xylem	24h
LOC_Os01g24710	OsSalT	0	0	0	1	Large parenchyma	24h
LOC_Os01g24710	OsSalT	0	0	0	1	Procambium	48h
LOC_Os01g24710	OsSalT	0	0	0	1	Epidermis	24h
LOC_Os01g24710	OsSalT	0	0	0	1	Large parenchyma	12h
LOC_Os01g24710	OsSalT	0	0	0	1	Large parenchyma	48h
LOC_Os01g24710	OsSalT	-0.442465	0	0.002	1	Phloem	12h
LOC_Os01g24710	OsSalT	0.201663	0.001	0	1	Epidermis	12h
LOC_Os01g24710	OsSalT	0.00906597	0	0	1	Mesophyll	24h
LOC_Os01g24710	OsSalT	0	0	0	1	Xylem	12h
LOC_Os01g24710	OsSalT	-0.295393	0.002	0.001	1	Guard cell	24h
LOC_Os01g24710	OsSalT	0	0	0	1	Guard cell	48h
LOC_Os01g24710	OsSalT	0.547949	0.001	0	1	Mestome sheath	24h
LOC_Os01g24710	OsSalT	0	0	0	1	Phloem	24h
LOC_Os01g24710	OsSalT	-2.35296	0	0.007	1	Mestome sheath	12h
LOC_Os01g24710	OsSalT	-0.612971	0	0.001	1	Mestome sheath	48h
LOC_Os01g24710	OsSalT	0	0	0	1	Phloem	48h
LOC_Os01g24710	OsSalT	0	0	0	1	Fiber	12h
LOC_Os01g24710	OsSalT	-0.517634	0	0	1	Xylem	48h
LOC_Os01g24710	OsSalT	0.0430946	0.001	0.001	1	Mesophyll	12h
LOC_Os01g24710	OsSalT	0	0	0	1	Guard cell	12h
LOC_Os01g24710	OsSalT	0	0	0	1	Fiber	48h
LOC_Os01g24710	OsSalT	0	0	0	1	Fiber	24h
LOC_Os01g09800	OsNH1	0.34407	0.031	0.018	1	Phloem	48h
LOC_Os01g09800	OsNH1	0.796845	0.032	0.02	0.000145263	Mesophyll	12h
LOC_Os01g09800	OsNH1	3.62456	0.124	0.01	1.25073e-21	Xylem	24h
LOC_Os01g09800	OsNH1	1.551	0.03	0.015	1	Guard cell	12h
LOC_Os01g09800	OsNH1	3.95413	0.094	0.004	1.38696e-11	Guard cell	24h
LOC_Os01g09800	OsNH1	1.44813	0.105	0.018	1	Large parenchyma	24h
LOC_Os01g09800	OsNH1	-0.688182	0.042	0.043	1	Epidermis	48h
LOC_Os01g09800	OsNH1	2.87916	0.118	0.015	3.42219e-15	Fiber	24h
LOC_Os01g09800	OsNH1	1.74206	0.089	0.019	2.04993e-27	Mestome sheath	48h
LOC_Os01g09800	OsNH1	0.781896	0.027	0.018	1	Xylem	12h
LOC_Os01g09800	OsNH1	0.15246	0.092	0.098	1	Mestome sheath	12h
LOC_Os01g09800	OsNH1	2.04269	0.097	0.022	7.95081e-06	Epidermis	24h
LOC_Os01g09800	OsNH1	1.20327	0.034	0.022	1	Epidermis	12h
LOC_Os01g09800	OsNH1	0.993577	0.034	0.017	1	Fiber	12h
LOC_Os01g09800	OsNH1	0.271569	0.042	0.024	1	Xylem	48h
LOC_Os01g09800	OsNH1	-0.255692	0.029	0.02	1	Phloem	12h
LOC_Os01g09800	OsNH1	1.20804	0.049	0.016	0.267231	Guard cell	48h
LOC_Os01g09800	OsNH1	0.532667	0.034	0.042	1	Large parenchyma	12h
LOC_Os01g09800	OsNH1	0.802932	0.081	0.04	1	Procambium	48h
LOC_Os01g09800	OsNH1	-0.144674	0.039	0.036	1	Fiber	48h
LOC_Os01g09800	OsNH1	2.59892	0.146	0.026	0.16893	Mestome sheath	24h
LOC_Os01g09800	OsNH1	2.69721	0.062	0.002	1.3819e-06	Phloem	24h
LOC_Os01g09800	OsNH1	0.875259	0.049	0.019	7.66042e-41	Mesophyll	48h
LOC_Os01g09800	OsNH1	3.808	0.15	0.007	5.87835e-07	Procambium	24h
LOC_Os01g09800	OsNH1	1.84567	0.058	0.009	1	Large parenchyma	48h
LOC_Os01g09800	OsNH1	1.48031	0.112	0.055	1	Procambium	12h
LOC_Os01g09800	OsNH1	3.25001	0.099	0.007	1.22178e-252	Mesophyll	24h
LOC_Os01g06340	OsPBI1	0	0	0	1	Large parenchyma	24h
LOC_Os01g06340	OsPBI1	0.286274	0.001	0	1	Procambium	48h
LOC_Os01g06340	OsPBI1	-0.543202	0	0.001	1	Phloem	48h
LOC_Os01g06340	OsPBI1	0	0	0	1	Mestome sheath	12h
LOC_Os01g06340	OsPBI1	-0.44712	0.002	0.002	1	Guard cell	12h
LOC_Os01g06340	OsPBI1	0	0	0	1	Phloem	24h
LOC_Os01g06340	OsPBI1	0.206511	0	0	1	Mesophyll	12h
LOC_Os01g06340	OsPBI1	0.340431	0.001	0	1	Mestome sheath	24h
LOC_Os01g06340	OsPBI1	-0.49859	0	0.002	1	Xylem	12h
LOC_Os01g06340	OsPBI1	0	0	0	1	Large parenchyma	12h
LOC_Os01g06340	OsPBI1	0.166698	0	0.001	1	Fiber	48h
LOC_Os01g06340	OsPBI1	0	0	0	1	Guard cell	24h
LOC_Os01g06340	OsPBI1	0	0	0	1	Epidermis	24h
LOC_Os01g06340	OsPBI1	0.964147	0.002	0	1	Fiber	12h
LOC_Os01g06340	OsPBI1	0.300821	0.002	0.001	1	Epidermis	48h
LOC_Os01g06340	OsPBI1	1.10727	0.002	0	1	Xylem	24h
LOC_Os01g06340	OsPBI1	0	0	0	1	Large parenchyma	48h
LOC_Os01g06340	OsPBI1	0.133227	0.001	0	1	Procambium	12h
LOC_Os01g06340	OsPBI1	0	0	0	1	Guard cell	48h
LOC_Os01g06340	OsPBI1	0	0	0	1	Phloem	12h
LOC_Os01g06340	OsPBI1	-0.760073	0	0.002	1	Epidermis	12h
LOC_Os01g06340	OsPBI1	-0.0605484	0	0	1	Xylem	48h
LOC_Os01g06340	OsPBI1	-0.0564644	0	0	1	Mesophyll	24h
LOC_Os01g06340	OsPBI1	0.268836	0.001	0	1	Mestome sheath	48h
LOC_Os01g06340	OsPBI1	1.54747	0.004	0	1	Fiber	24h
LOC_Os01g06340	OsPBI1	0.0851957	0	0	1	Mesophyll	48h
LOC_Os01g06340	OsPBI1	0	0	0	1	Procambium	24h
