# Supplementary material for: Single‐Cell and Spatial Transcriptomics Reveals a Stereoscopic Response of Rice Leaf Cells to Magnaporthe oryzae Infection
Source: Adv Sci (Weinh). 2025 Mar 24;12(19):2416846. doi: 10.1002/advs.202416846 (PMC12097076; doi:10.1002/advs.202416846)
Supplement: Supplementary file 11 — Supplemental Table 7 [file ADVS-12-2416846-s008.xlsx]

## Sheet: Supplementary Table 7a
Supplementary Table 7a NLR genes were analyzed by ALBST at 0 hours post-infection by M. oryzae. The leaf fragment (2 cm) was equally divided into 40 plots, with the infection site labeled as "0 cm".
Fragments (cm)		-1	-0.95	-0.9	-0.85	-0.8	-0.75	-0.7	-0.65	-0.6	-0.55	-0.5	-0.45	-0.4	-0.35	-0.3	-0.25	-0.2	-0.15	-0.1	-0.05	0	0.05	0.1	0.15	0.2	0.25	0.3	0.35	0.4	0.45	0.5	0.55	0.6	0.65	0.7	0.75	0.8	0.85	0.9	0.95
Fit		3.53961	3.53961	3.53961	3.53961	3.53961	3.53961	3.53961	3.53961	3.53961	3.53961	3.53961	3.53961	3.53961	3.53961	3.53961	3.53961	3.53961	3.53961	3.53961	3.53961	3.53961	3.53961	3.53961	3.53961	3.53961	3.53961	3.53961	3.53961	3.53961	3.53961	3.53961	3.53961	3.53961	3.53961	3.53961	3.53961	3.53961	3.53961	3.53961	3.53961
Ratio		4.45524	3.90552	2.28441	4.35809	2.08297	3.63636	4.25958	3.74981	2.74198	4.07498	4.24689	3.15657	3.04816	4.38095	4.48574	3.92606	3.66911	3.27307	4.26894	2.00983	3.96754	4.13294	4.26913	3.10559	2.7116	2.49377	2.71686	3.06251	3.65525	4.32684	3.33834	3.86036	3.65596	3.90407	3.42205	2.999	4.43204	2.61461	3.9485	2.95312
ID	Name
LOC_Os01g15580	LOC_Os01g15580	0	9.97108	0	0	0	0	0	0	0	0	0	0	0	0	0	0	0	0	0	0	0	0	0	0	0	0	0	0	0	0	0	0	0	0	40.3454	0	0	0	18.4665	0
LOC_Os01g21240	LOC_Os01g21240	0	0	0	0	0	0	0	0	0	0	0	54.5703	0	0	0	0	0	0	0	0	0	0	0	0	0	0	0	0	0	0	0	0	0	0	0	0	0	0	0	0
LOC_Os01g23380	LOC_Os01g23380	14.7397	0	0	48.1974	0	0	0	0	0	0	0	0	0	0	0	0	0	0	0	0	135.501	0	0	0	0	0	0	0	0	0	0	0	294.985	0	0	0	68.5777	0	0	0
LOC_Os01g25720	LOC_Os01g25720	0	0	0	48.1974	0	0	0	0	139.86	0	118.469	49.5663	0	0	0	0	0	0	92.285	0	48.5626	0	0	0	0	0	0	0	0	0	0	0	0	26.6837	33.5785	0	49.9176	0	0	0
LOC_Os01g25740	LOC_Os01g25740	0	0	0	0	0	0	0	0	0	0	0	0	0	0	27.0241	0	0	0	0	0	0	0	0	0	0	0	0	0	82.7952	0	0	20.4507	0	0	0	0	0	0	0	0
LOC_Os01g25810	LOC_Os01g25810	0	0	0	0	0	0	0	0	0	0	0	0	0	0	0	0	0	0	26.7738	0	0	23.5117	0	0	0	0	0	0	0	0	0	0	0	0	0	0	0	0	41.0509	0
LOC_Os01g33684	LOC_Os01g33684	0	20.7297	0	0	0	0	0	0	0	0	0	0	0	0	0	0	0	0	0	0	0	0	0	0	0	0	0	0	0	0	0	0	0	0	0	0	0	0	0	0
LOC_Os01g36640	OsRPM1	0	223.714	0	36.6019	0	0	91.0747	0	0	0	0	0	0	62.9049	0	0	0	0	0	0	0	30.1132	0	0	84.2318	0	0	0	0	0	0	0	0	0	0	0	30.1096	0	0	0
LOC_Os01g57270	LOC_Os01g57270	0	0	0	0	0	0	0	0	0	0	0	0	0	26.3964	0	0	0	0	0	0	23.9464	34.7415	0	0	0	0	0	55.1724	0	171.939	20.8125	0	0	0	0	73.6702	0	0	0	0
LOC_Os01g57280	Pi64	0	0	0	0	0	0	0	0	0	0	108.425	34.7222	54.2888	0	0	0	22.9442	0	0	0	0	0	0	0	0	0	0	0	0	0	0	0	0	0	0	0	0	0	0	29.792
LOC_Os01g57310	Pi37(t)	0	0	0	0	0	0	0	0	0	0	0	0	0	0	0	0	0	0	0	0	0	0	0	0	0	0	18.2775	0	0	0	15.5463	19.2042	18.6637	0	25.4201	0	0	0	0	0
LOC_Os01g57340	Pi sh	0	0	0	59.3754	0	0	0	0	0	0	0	68.3761	0	0	42.8009	0	0	0	0	0	0	0	0	0	0	0	0	0	0	0	0	0	0	0	0	0	26.9884	0	0	0
LOC_Os01g57870	LOC_Os01g57870	0	0	0	0	0	0	0	0	0	0	0	0	0	0	0	0	0	0	0	0	0	0	39.0213	0	0	0	0	0	0	0	0	0	0	0	0	0	0	0	0	0
LOC_Os01g58530	LOC_Os01g58530	0	0	0	0	0	0	0	31.8756	0	126.502	0	0	70.2247	0	0	0	0	0	0	0	0	0	0	0	0	0	0	0	0	25.7043	0	0	0	0	0	0	0	0	0	0
LOC_Os01g70080	LOC_Os01g70080	0	0	0	0	12.7632	0	0	0	0	0	0	0	0	71.7154	0	0	0	0	0	0	0	0	0	0	0	0	0	0	0	0	0	47.6213	0	0	0	0	0	0	46.322	0
LOC_Os02g04530	LOC_Os02g04530	0	0	0	0	0	0	0	0	0	0	0	0	0	0	0	0	19.2278	0	0	0	0	0	0	0	0	0	0	0	0	0	0	0	0	0	0	0	0	0	0	0
LOC_Os02g17304	OsXo2	0	0	0	0	0	0	0	0	0	0	0	0	0	0	0	0	0	0	0	0	0	0	18.5108	0	0	0	0	22.1185	0	0	0	0	0	0	0	0	0	0	0	0
LOC_Os02g18070	LOC_Os02g18070	0	0	0	0	0	0	0	0	0	0	0	0	0	0	42.1641	0	0	27.7739	19.1902	0	0	0	0	0	0	0	0	0	0	0	0	40.9015	0	0	0	0	0	0	0	0
LOC_Os02g18080	LOC_Os02g18080	0	0	0	0	0	0	0	0	0	0	0	0	0	0	0	0	0	0	0	0	0	0	0	0	0	0	0	0	0	0	0	47.6213	30.4414	0	0	0	0	0	0	0
LOC_Os02g18140	LOC_Os02g18140	0	0	0	0	0	0	0	0	0	0	0	0	0	0	0	24.8515	0	0	0	0	0	0	0	0	0	0	0	0	0	0	0	60.4705	0	0	0	0	0	0	0	0
LOC_Os02g19890	LOC_Os02g19890	46.1425	0	0	0	0	0	0	0	0	0	0	0	0	0	0	32.4275	0	0	0	0	0	0	0	0	0	0	0	0	0	0	0	60.4705	0	0	0	0	0	0	34.3737	29.792
LOC_Os02g25900	LOC_Os02g25900	0	41.4594	0	0	0	0	0	0	0	0	0	0	0	0	0	32.789	157.53	0	0	0	0	0	16.0568	44.2807	0	0	0	0	0	0	0	88.5391	0	0	31.4139	0	0	0	0	0
LOC_Os02g30150	LOC_Os02g30150	0	0	0	0	0	0	0	0	0	0	0	0	0	0	0	0	0	0	0	0	0	0	0	0	0	85.3388	0	0	0	0	0	0	0	0	0	0	0	0	0	0
LOC_Os03g14900	LOC_Os03g14900	0	0	0	0	0	169.262	0	0	0	0	0	0	0	0	0	0	0	51.2978	0	0	33.8341	0	111.646	0	0	0	0	0	0	0	0	0	57.1755	0	0	0	49.9176	0	0	0
LOC_Os03g40194	LOC_Os03g40194	0	58.072	0	55.0509	0	0	0	0	0	0	0	0	0	0	0	0	0	0	0	0	0	0	0	0	0	0	0	0	0	0	0	0	33.5683	0	0	0	0	0	0	0
LOC_Os03g46550	LOC_Os03g46550	0	0	0	0	0	0	0	0	116.317	0	0	0	0	0	0	0	0	0	26.7738	0	0	17.6979	23.2439	0	41.8445	0	0	0	0	130.005	0	27.8886	0	70.533	0	0	0	0	43.3952	76.381
LOC_Os03g50150	LOC_Os03g50150	0	0	0	0	0	0	0	0	0	193.237	0	0	0	0	0	0	0	0	0	0	0	0	0	0	0	0	0	0	0	0	0	0	0	0	0	0	0	0	0	0
LOC_Os03g63150	Bph14 (Qbp1)	18.3905	79.3464	0	0	0	0	0	0	0	0	0	0	68.3995	0	22.6706	0	0	0	0	0	0	0	0	14.3991	0	0	0	0	0	21.3238	22.2578	0	0	0	0	0	0	0	0	0
LOC_Os03g63200	LOC_Os03g63200	0	0	0	35.2734	10.0806	0	0	38.1054	50.7872	0	0	0	48.1696	0	24.1266	32.4275	31.2578	0	0	0	0	0	10.8324	0	0	0	0	0	0	0	18.091	0	0	0	0	28.6418	0	0	0	33.4739
LOC_Os04g02110	PIC22	0	45.8505	0	0	0	0	0	0	42.8412	0	0	0	0	77.4293	0	0	0	0	0	0	0	0	9.2554	0	0	0	0	0	32.8429	0	0	0	0	27.4755	0	0	0	0	0	0
LOC_Os04g14220	rNBS17	0	0	0	0	0	0	0	0	0	0	0	0	0	40.9802	0	0	0	0	109.146	0	0	0	0	0	0	0	0	0	0	0	0	0	0	0	0	0	0	0	0	0
LOC_Os04g43340	LOC_Os04g43340	0	0	0	0	0	0	0	0	0	0	0	0	0	41.3719	0	0	0	0	0	0	33.8341	0	0	0	0	0	0	0	0	0	0	0	0	0	0	0	0	0	0	0
LOC_Os04g43440	LOC_Os04g43440	0	0	0	0	0	0	0	0	0	0	0	0	0	0	60.6061	0	0	0	0	0	0	21.5536	0	0	0	0	0	0	0	0	0	0	0	0	0	0	0	0	0	0
LOC_Os04g52970	Pi63	0	0	0	0	0	0	0	50.7924	0	0	0	0	51.9211	0	0	0	0	0	0	0	0	0	0	0	0	0	0	0	0	0	0	0	0	0	0	0	0	0	0	0
LOC_Os04g53030	LOC_Os04g53030	0	0	0	0	0	0	0	0	0	0	0	0	0	0	0	0	0	0	0	0	0	20.8611	0	0	0	0	0	55.1724	0	0	0	0	0	0	0	0	0	0	0	0
LOC_Os04g53120	Xa1(Xe)	0	0	0	0	0	0	0	0	0	0	0	0	0	0	0	0	0	0	0	0	0	0	37.515	0	0	0	0	0	0	0	0	0	0	0	0	0	0	0	0	0
LOC_Os04g53160	LOC_Os04g53160	0	0	0	0	0	0	57.2738	0	0	0	0	0	0	0	0	0	0	0	0	0	0	0	29.28	0	0	0	0	0	0	0	0	0	0	0	0	0	0	0	0	0
LOC_Os05g15040	OsWD40-115	19.7644	0	0	0	0	0	0	0	0	0	0	0	0	0	81.4598	46.2813	0	0	0	0	0	0	0	0	0	0	0	0	0	0	0	0	0	0	0	0	0	0	0	0
LOC_Os05g23250	LOC_Os05g23250	59.5238	0	0	0	0	0	0	0	0	0	0	0	0	0	0	0	0	0	0	0	0	0	0	0	0	0	0	0	0	0	0	0	0	0	0	0	0	0	0	0
LOC_Os05g30220	OsRP1L1	0	0	0	0	0	0	0	0	0	0	0	0	0	60.9719	0	47.1154	0	0	84.9473	0	159.301	0	14.4534	0	0	0	0	22.1185	0	21.3238	0	0	0	0	0	0	53.9767	0	0	0
LOC_Os05g31570	LOC_Os05g31570	0	0	0	0	13.0081	0	0	33.8616	0	0	100.412	0	45.2489	47.9065	21.7174	0	0	30.9962	0	0	55.5556	0	49.9384	0	0	0	91.2438	0	0	0	0	0	24.8942	0	0	90.6372	0	0	0	0
LOC_Os05g34220	LOC_Os05g34220	0	0	0	68.7335	0	0	0	27.6932	0	0	0	0	0	0	0	46.2813	0	0	0	0	0	0	0	0	0	0	0	0	49.2999	0	0	0	0	0	0	0	0	0	0	0
LOC_Os05g34230	LOC_Os05g34230	0	0	0	0	0	0	0	0	0	0	0	0	0	0	0	0	0	0	104.921	0	0	0	0	0	0	0	0	27.5862	0	0	60.1902	0	0	0	0	0	0	0	38.9469	0
LOC_Os05g41310	YR48	0	0	0	0	18.1406	0	0	0	0	0	0	0	0	0	0	0	0	0	0	0	0	0	0	0	0	0	0	0	0	0	0	0	0	0	0	0	0	0	0	0
LOC_Os06g06380	LOC_Os06g06380	0	0	0	0	0	0	0	0	0	0	0	0	0	0	115.955	0	0	0	0	0	0	39.6825	0	0	0	0	0	0	0	0	0	20.4507	0	0	0	0	0	0	0	0
LOC_Os06g06390	LOC_Os06g06390	0	0	0	0	0	33.0229	0	0	0	0	0	0	0	0	0	0	0	31.1061	0	65.2827	0	17.6979	0	0	0	0	0	0	0	0	0	0	0	0	0	0	0	0	0	0
LOC_Os06g06860	LOC_Os06g06860	0	0	0	0	0	0	0	0	0	0	0	0	0	0	0	0	0	0	0	0	0	0	23.2439	0	0	0	0	0	0	0	0	0	0	0	0	0	0	0	0	0
LOC_Os06g16450	LOC_Os06g16450	0	0	0	0	0	0	0	0	0	0	0	0	0	0	0	0	0	0	0	0	0	34.7415	0	0	0	0	0	0	0	0	0	0	0	0	0	0	0	0	0	0
LOC_Os06g41480	LOC_Os06g41480	0	0	0	0	0	0	0	0	0	0	0	0	0	0	0	0	0	0	0	0	0	0	0	0	0	0	0	0	0	0	0	0	0	0	0	0	0	0	21.978	0
LOC_Os06g41660	LOC_Os06g41660	0	0	0	0	0	0	0	0	0	0	0	0	0	0	0	0	0	0	0	0	0	39.0747	16.6461	0	0	0	0	0	0	0	0	19.2042	0	0	0	0	0	0	0	0
LOC_Os07g01530	LOC_Os07g01530	0	0	0	0	0	0	0	29.1996	0	0	0	0	0	0	0	0	0	0	0	0	0	0	0	0	0	0	0	0	0	43.3576	0	0	0	0	0	0	0	0	58.2615	0
LOC_Os07g19320	LOC_Os07g19320	16.7752	0	0	0	0	0	0	0	0	0	0	0	0	0	0	0	0	0	0	0	0	0	0	0	0	0	0	0	0	0	0	0	0	0	0	0	0	0	0	0
LOC_Os07g29810	LOC_Os07g29810	0	0	0	36.6019	0	0	0	0	0	0	0	0	0	0	0	0	0	0	0	0	0	0	21.7803	10.7208	0	0	0	0	0	0	0	0	0	0	0	0	0	0	0	0
LOC_Os07g29820	LOC_Os07g29820	16.8146	12.2145	0	0	0	0	0	0	0	0	0	0	51.9211	0	0	0	0	0	19.1902	118.793	32.7955	0	0	34.8077	0	0	0	32.1069	0	55.8534	0	0	0	0	0	0	0	0	0	0
LOC_Os07g33730	LOC_Os07g33730	0	0	0	0	0	0	0	0	0	0	0	0	0	0	0	0	70.8491	0	0	0	82.9187	41.7223	0	0	0	0	0	20.6855	0	25.7043	0	0	0	0	0	0	0	0	18.4665	0
LOC_Os07g33740	LOC_Os07g33740	0	0	0	0	0	0	0	0	0	0	0	0	0	0	0	0	0	0	0	0	0	0	0	0	0	0	0	0	0	0	0	0	0	0	0	27.3164	0	0	0	0
LOC_Os08g05440	Pi36(t)	0	27.8242	0	0	0	0	0	0	0	0	0	0	0	0	25.1686	0	0	0	0	0	0	0	12.184	8.38828	0	52.8346	0	16.358	0	0	31.1935	0	0	0	0	0	0	0	0	0
LOC_Os08g07330	LOC_Os08g07330	15.0313	0	0	0	0	0	179.791	0	0	0	0	0	0	0	0	0	0	0	0	0	0	0	0	9.62158	0	0	0	0	0	0	0	0	0	0	0	0	0	0	0	0
LOC_Os08g07340	LOC_Os08g07340	0	0	0	0	0	0	0	0	0	0	0	0	0	0	0	0	0	0	0	0	0	0	0	0	0	0	0	0	0	0	0	0	17.1116	0	0	0	0	0	0	0
LOC_Os08g07774	LOC_Os08g07774	62.6177	78.2798	0	60.8939	46.2543	0	122.3	66.7418	0	0	84.2602	49.5663	314.856	62.3286	202.885	0	40.18	29.7354	117.848	65.1848	330.113	64.3905	30.5055	90.3734	0	377.899	61.6827	137.799	50.6175	21.3238	18.9653	45.7185	118.348	48.6604	0	24.2813	30.1096	53.4645	44.4208	66.1989
LOC_Os08g10430	LOC_Os08g10430	0	0	0	0	56.7376	0	0	0	0	0	0	0	0	0	0	0	0	0	0	0	0	0	0	0	0	0	0	0	0	0	0	0	0	0	0	0	0	0	0	0
LOC_Os08g12740	OsOSC12	0	0	0	0	0	0	0	0	0	0	0	95.2381	0	0	0	0	0	0	0	0	0	0	0	0	0	0	0	0	0	0	0	0	0	0	0	0	0	0	0	0
LOC_Os08g13800	LOC_Os08g13800	0	0	0	0	0	0	0	0	0	0	0	0	0	0	0	0	0	0	0	0	0	0	0	24.9327	0	0	0	0	0	0	0	0	0	0	0	0	0	0	0	0
LOC_Os08g14850	OsSCR8	0	0	0	42.2529	0	0	0	0	0	0	0	0	0	0	0	0	0	0	0	0	0	0	0	0	0	0	0	0	0	0	0	0	0	0	0	0	0	0	0	0
LOC_Os08g16120	LOC_Os08g16120	0	0	0	0	0	0	0	0	0	0	0	0	0	0	0	0	0	0	0	0	0	0	0	0	0	0	0	0	0	0	0	0	0	0	0	0	26.2867	0	0	0
LOC_Os08g19980	YR14	0	0	0	0	0	0	0	0	0	0	0	0	0	0	0	0	0	0	0	0	0	0	0	0	0	0	23.2666	0	0	0	0	0	0	0	0	0	0	0	0	0
LOC_Os08g20000	YR36	0	0	0	0	0	0	0	0	0	0	0	0	0	0	0	0	0	0	0	0	0	0	0	0	83.689	0	0	0	0	0	0	0	0	0	0	0	0	0	0	236.444
LOC_Os08g29854	LOC_Os08g29854	0	61.7284	0	0	0	0	0	0	0	0	0	0	0	0	26.244	0	28.8351	0	0	0	0	0	0	0	0	0	0	0	0	0	0	0	0	0	0	0	0	0	0	0
LOC_Os08g30634	LOC_Os08g30634	29.6877	11.6225	0	0	0	0	78.4683	0	0	0	0	0	64.433	0	0	29.9052	0	0	0	0	0	0	0	0	0	0	0	0	0	0	0	0	0	0	25.4201	24.4117	0	0	0	0
LOC_Os08g31800	LOC_Os08g31800	0	0	0	0	0	0	0	0	0	0	0	0	0	0	0	0	0	0	0	0	0	0	0	0	0	96.2001	0	0	0	0	0	0	0	0	0	147.34	0	0	0	0
LOC_Os08g42700	Pib-H8	0	11.6225	0	34.5316	18.1406	0	115.5	0	0	0	0	76.1905	0	83.2501	0	0	0	45.8064	238.919	99.4926	0	22.8791	10.8324	39.133	0	0	0	0	41.3976	0	0	0	0	0	0	0	0	30.525	0	0
LOC_Os08g42930	LOC_Os08g42930	0	0	0	0	0	0	0	0	0	0	0	0	0	0	0	0	0	0	0	0	0	0	0	0	0	0	0	0	0	0	0	0	0	0	0	0	0	38.6518	0	0
LOC_Os08g43010	LOC_Os08g43010	0	0	0	0	0	0	0	0	0	0	0	0	0	0	0	0	0	0	0	0	0	0	0	0	0	0	0	0	0	40.3747	0	0	0	0	0	0	0	32.1172	0	0
LOC_Os08g43050	LOC_Os08g43050	0	0	0	0	0	0	0	0	0	0	0	0	0	0	0	0	0	0	0	0	0	0	0	0	0	0	30.868	0	0	0	27.5512	0	0	0	0	0	0	0	0	0
LOC_Os09g10054	OsRPS2	53.2088	11.7123	51.4536	0	0	330.642	0	0	233.489	0	0	0	0	67.7683	0	33.5751	97.5721	0	0	0	0	64.0887	0	0	67.1558	0	0	0	0	77.0812	42.1655	113.35	0	24.2548	66.4537	0	111.656	93.5071	93.8767	58.4966
LOC_Os09g14410	LOC_Os09g14410	0	11.7123	0	0	0	32.8558	0	0	0	0	118.469	0	0	0	0	0	63.7105	0	0	0	0	16.5344	0	0	0	0	0	0	0	0	0	69.5136	18.6637	0	0	0	0	0	0	0
LOC_Os09g15850	LOC_Os09g15850	21.6976	0	0	0	0	0	0	0	0	0	0	0	0	0	22.6706	64.4367	28.8351	0	0	0	23.9464	22.8791	16.0568	0	0	0	0	0	128.2	0	0	0	0	0	0	0	43.5218	0	22.777	0
LOC_Os09g20020	OsVQ34	14.7397	17.618	0	0	0	0	115.5	39.4898	0	0	0	0	0	0	26.6127	0	0	104.24	0	0	53.8329	0	0	49.5001	0	0	0	56.8443	0	25.1155	45.7386	25.0307	0	0	0	39.8724	28.8509	114.802	16.5651	0
LOC_Os09g20030	LOC_Os09g20030	0	13.8255	0	0	22.3714	0	0	0	0	0	0	0	0	0	0	0	0	0	0	130.37	0	0	0	0	0	0	0	0	0	0	21.3675	0	0	0	0	0	0	0	0	41.1353
LOC_Os09g30220	LOC_Os09g30220	0	0	0	0	0	0	0	0	0	0	0	0	0	0	0	0	0	0	0	0	0	0	0	0	0	0	0	0	0	0	0	0	0	27.3134	0	0	0	0	0	0
LOC_Os09g34150	LOC_Os09g34150	32.5552	45.7646	0	91.507	18.9048	0	0	70.1571	0	124.378	0	0	0	143.215	77.1661	99.8091	80.7494	0	0	61.3234	0	79.6305	40.1661	98.1326	0	0	147.031	63.9684	40.5121	0	76.1175	56.0508	0	0	147.155	24.4117	69.7885	0	119.078	24.3273
LOC_Os10g04180	LOC_Os10g04180	21.1954	0	0	0	0	0	0	0	0	419.287	0	0	0	0	0	30.259	24.5821	0	26.7738	0	0	34.2091	0	26.4194	0	0	0	0	0	0	0	0	0	0	0	110.588	0	0	174.784	0
LOC_Os10g04674	LOC_Os10g04674	0	0	0	0	0	0	0	0	0	0	0	0	0	0	0	0	0	0	0	0	0	0	42.0787	0	0	0	0	0	0	0	0	0	0	0	0	0	0	0	0	0
LOC_Os10g07978	OsRLR1	0	0	0	0	45.6621	32.8558	153.468	0	0	252.525	0	0	0	0	0	0	0	0	0	0	0	0	0	0	0	0	0	0	0	0	0	0	0	0	0	0	26.9884	0	0	0
LOC_Os10g10360	OsLSR	36.9912	0	0	0	0	0	0	0	0	0	0	0	0	0	0	0	0	0	0	0	0	0	0	0	0	0	0	0	0	0	0	0	0	0	0	0	0	0	0	0
LOC_Os10g22300	LOC_Os10g22300	0	0	0	0	0	0	0	0	0	0	0	0	0	0	0	0	0	0	0	0	0	0	0	0	0	0	0	0	0	0	0	0	0	0	34.421	0	0	0	0	0
LOC_Os10g22484	LOC_Os10g22484	47.2411	0	0	0	0	0	0	0	0	0	0	0	0	0	0	0	0	0	0	0	0	0	0	0	0	0	0	0	0	55.9611	19.9076	0	0	24.2548	0	0	0	0	0	0
LOC_Os10g22510	LOC_Os10g22510	62.4376	27.0343	0	48.1974	0	0	0	41.4473	0	0	126.024	0	0	0	0	0	0	25.699	84.9473	0	0	0	53.9898	0	0	0	0	0	0	0	0	0	0	0	0	0	0	0	0	0
LOC_Os10g36270	OsRPP13	0	0	0	0	0	0	0	0	0	0	0	0	0	0	0	0	0	0	0	0	0	0	0	9.62158	0	0	0	0	0	0	0	0	0	0	0	0	0	0	0	0
LOC_Os11g10550	LOC_Os11g10550	0	0	0	0	0	0	180.375	0	0	0	0	0	0	0	0	0	0	0	0	0	0	29.1783	0	0	0	0	0	0	0	0	0	0	0	0	0	0	30.1305	0	0	0
LOC_Os11g11550	LOC_Os11g11550	0	0	0	0	0	0	0	0	0	0	0	0	0	0	58.8028	0	0	0	0	0	48.5626	0	0	0	0	80.1667	0	0	0	0	0	31.8289	0	0	33.5785	0	0	0	0	0
LOC_Os11g11580	LOC_Os11g11580	0	0	73.692	0	0	0	0	0	0	0	0	0	0	0	0	0	0	0	0	265.111	0	0	0	10.7892	0	46.8231	0	0	0	24.0015	0	0	0	0	0	0	26.2867	24.9576	0	0
LOC_Os11g11790	Os11gRGA4	0	0	0	0	0	0	57.2738	0	0	0	0	0	0	0	0	0	0	0	0	0	0	0	0	0	0	0	0	0	0	0	18.9653	0	0	0	0	0	0	0	0	0
LOC_Os11g11960	LOC_Os11g11960	71.144	0	58.2818	25.9646	44.8875	32.002	0	0	0	0	0	134.087	0	81.9605	62.4255	43.1891	40.18	117.821	107.654	0	0	0	50.5041	59.6558	0	0	64.5652	109.077	0	0	32.1048	0	131.676	0	0	0	0	0	42.8743	0
LOC_Os11g11990	LOC_Os11g11990	0	0	0	0	0	0	0	69.7326	0	0	0	0	0	0	0	0	0	0	0	0	0	0	0	0	0	0	0	0	0	0	0	0	0	0	0	0	0	0	0	0
LOC_Os11g12000	OsLRR	30.0625	0	0	0	8.82418	0	0	0	0	0	0	95.2381	0	0	27.0241	0	0	47.8034	0	0	0	0	0	0	0	0	0	0	0	0	0	24.2219	55.0055	0	0	0	0	53.4645	71.6732	32.078
LOC_Os11g12040	LOC_Os11g12040	0	0	0	0	0	0	0	0	0	0	0	0	0	0	0	24.8515	0	0	0	0	0	0	0	0	0	0	0	0	0	0	0	0	0	0	0	0	0	0	0	0
LOC_Os11g12050	LOC_Os11g12050	15.0313	0	0	0	0	0	0	0	0	0	0	0	0	0	0	0	0	0	0	0	0	0	0	0	0	0	0	0	36.2476	0	0	0	0	0	0	0	33.0885	0	29.9115	0
LOC_Os11g12320	LOC_Os11g12320	0	0	0	0	0	0	0	0	0	0	0	0	0	0	0	0	0	26.1199	0	0	0	0	0	0	0	0	0	0	0	0	0	0	0	0	0	0	0	0	0	0
LOC_Os11g12340	OsRPM1	23.6206	0	0	0	0	0	0	31.4149	0	0	0	0	0	0	26.244	0	0	31.7824	132.482	0	0	0	0	0	0	0	0	0	0	0	0	0	0	0	0	0	0	0	0	0
LOC_Os11g13410	LOC_Os11g13410	0	0	0	0	25.3646	0	378.436	0	0	0	0	0	0	0	0	0	0	0	0	0	0	17.6979	0	0	0	0	0	0	0	0	0	0	0	0	0	0	0	0	0	0
LOC_Os11g16470	LOC_Os11g16470	0	86.6529	0	0	0	0	0	0	0	0	0	0	0	0	0	0	0	0	0	0	0	0	0	0	0	0	0	0	0	0	0	0	0	0	0	0	0	0	0	0
LOC_Os11g16530	LOC_Os11g16530	0	0	0	0	0	0	0	0	0	0	118.469	0	0	0	0	0	0	0	0	0	0	0	0	19.2363	0	0	0	0	0	0	0	0	17.1116	0	0	0	0	0	0	0
LOC_Os11g17014	LOC_Os11g17014	0	11.7123	0	0	0	0	0	0	45.1834	0	0	0	94.162	0	0	0	0	22.8337	0	0	0	0	0	0	0	0	0	0	0	0	0	0	30.4414	0	0	0	0	0	0	0
LOC_Os11g24170	LOC_Os11g24170	0	0	0	0	0	0	0	0	0	0	0	0	0	0	0	0	0	0	0	0	0	34.7415	0	12.6177	0	0	0	0	0	0	0	0	21.4087	0	0	0	33.0885	0	0	0
LOC_Os11g27430	LOC_Os11g27430	0	0	0	0	0	0	0	0	0	0	0	0	0	0	0	30.259	0	0	0	0	0	0	0	0	0	0	0	0	23.936	0	0	0	0	0	0	0	0	0	0	0
LOC_Os11g27440	LOC_Os11g27440	0	0	0	0	10.0806	0	0	0	0	0	0	0	0	0	0	0	0	0	0	0	0	0	0	0	0	0	0	0	0	0	0	0	0	0	0	0	0	0	0	0
LOC_Os11g36410	OsRPS2	0	0	0	0	0	0	0	0	0	0	0	0	0	0	0	0	0	0	0	0	0	0	0	0	0	0	0	0	0	0	0	47.6213	0	0	0	0	0	0	0	0
LOC_Os11g37050	LOC_Os11g37050	0	0	0	0	0	0	0	0	92.7644	0	0	0	0	0	23.015	0	0	0	0	0	0	0	0	0	0	0	53.7866	0	0	0	0	0	0	32.9218	0	0	0	0	0	44.2595
LOC_Os11g37740	LOC_Os11g37740	55.7929	60.3865	0	26.9949	0	0	0	84.4575	0	0	0	0	47.081	0	0	32.789	31.2578	60.6098	28.3447	0	63.857	0	29.28	57.3503	0	0	96.484	0	0	97.6091	0	19.2042	60.8828	24.0344	25.4201	27.3164	35.4925	0	203.153	0
LOC_Os11g37759	Xa39	36.5238	10.7147	0	85.4153	0	146.655	86.8056	33.2403	220.653	0	0	0	0	0	23.015	0	57.3921	0	0	0	0	0	87.291	51.1876	61.9766	0	0	51.4668	66.6489	119.755	0	80.9212	104.822	55.7626	34.421	0	0	0	0	58.4966
LOC_Os11g37860	LOC_Os11g37860	0	0	0	0	0	0	0	0	0	0	0	0	0	0	0	0	0	0	0	0	0	0	47.2411	0	0	0	0	0	0	0	0	0	0	0	0	0	0	0	0	0
LOC_Os11g38440	LOC_Os11g38440	0	0	0	0	0	0	0	0	0	0	0	0	0	0	0	0	0	0	0	0	0	0	0	0	0	0	0	0	0	0	0	0	0	37.9478	0	0	0	0	0	0
LOC_Os11g38520	LOC_Os11g38520	0	0	0	0	0	0	0	0	0	0	196.734	0	0	0	0	0	0	0	0	0	0	0	0	0	0	0	0	0	0	0	0	0	0	0	0	0	0	0	0	0
LOC_Os11g39160	LOC_Os11g39160	0	0	0	0	0	0	0	64.437	0	0	0	0	0	0	0	0	0	0	0	0	0	0	0	0	54.9451	0	0	0	0	0	0	0	0	0	54.227	0	0	0	0	0
LOC_Os11g39190	LOC_Os11g39190	53.1463	21.4293	233.799	226.289	62.7299	0	64.0041	118.539	0	126.502	97.924	82.1355	71.736	98.004	236.24	68.2516	28.8351	76.9085	131.582	42.2119	104.507	68.4413	116.836	219.157	80.2564	0	0	78.1474	28.8784	49.1171	75.3206	0	0	42.7186	233.534	102.962	52.9254	0	38.9469	66.1989
LOC_Os11g39310	LOC_Os11g39310	180.98	101.606	0	79.6217	26.0163	0	0	76.0999	0	0	0	64.1026	0	83.2501	0	30.259	0	54.616	224.923	0	147.597	55.8909	44.2009	0	156.299	46.1233	0	134.4	42.6403	54.7525	49.2261	203.436	33.5683	27.4755	28.3809	76.8391	0	0	44.755	0
LOC_Os11g39320	OsRPM1	0	19.9422	0	25.9646	0	0	0	0	0	0	0	0	0	0	0	0	31.0251	0	0	0	0	0	42.8104	26.4194	0	0	0	0	0	0	0	0	0	27.4755	0	0	0	0	0	21.9029
LOC_Os11g41170	LOC_Os11g41170	0	0	0	26.9949	0	0	0	25.5454	0	0	0	0	0	0	137.463	0	0	0	0	0	0	0	0	0	0	0	0	0	0	43.5388	56.7438	0	0	0	0	0	0	0	0	0
LOC_Os11g42040	LOC_Os11g42040	0	0	0	0	22.3714	147.885	0	0	0	0	118.469	0	0	0	0	0	0	0	54.9402	0	23.9464	0	33.8444	0	0	0	0	0	50.6175	0	0	0	0	42.7186	0	0	0	0	0	0
LOC_Os11g42070	LOC_Os11g42070	0	0	0	0	0	0	0	0	0	0	0	0	0	0	0	48.8567	0	0	0	0	0	0	0	0	0	0	0	0	0	0	0	0	0	0	0	0	0	0	0	0
LOC_Os11g43700	OsRYMV3	0	0	0	0	0	0	0	0	0	0	0	0	0	0	0	0	0	0	0	0	0	0	0	0	0	0	0	0	0	65.0026	0	0	0	0	0	0	0	0	0	0
LOC_Os11g44960	YR2	16.7752	0	0	0	0	0	0	0	0	0	0	0	0	0	0	0	0	0	0	0	0	0	0	0	0	0	0	0	0	0	0	0	0	0	0	0	0	0	0	0
LOC_Os11g45060	Osh359-2	0	0	0	0	0	0	0	0	0	0	0	0	0	0	0	0	0	0	0	0	0	0	0	0	0	0	0	0	0	0	0	0	0	0	0	0	34.8943	0	0	0
LOC_Os11g45190	LOC_Os11g45190	0	0	0	0	0	0	0	0	0	0	0	0	0	0	0	0	0	0	0	0	43.6758	0	12.184	0	0	0	0	0	0	0	0	0	0	0	0	0	0	0	0	0
LOC_Os11g45750	OsWRKY125	71.7206	17.618	0	0	73.3468	179.887	57.2738	94.1737	0	126.502	100.412	52.0156	70.2247	152.138	115.955	0	0	25.699	91.0742	0	0	23.5117	19.1626	72.163	47.4293	45.2775	26.7723	0	122.136	0	85.7384	122.074	30.4414	191.82	0	72.0772	52.7649	48.1325	38.9469	49.3097
LOC_Os11g45790	LOC_Os11g45790	0	0	0	0	0	0	0	0	0	0	0	0	0	40.9802	0	0	0	0	0	0	0	0	50.1429	0	0	0	0	0	0	0	0	0	0	0	0	0	34.8943	0	0	0
LOC_Os11g45930	LOC_Os11g45930	0	0	0	0	0	148.81	0	0	0	0	0	0	0	0	0	0	0	0	0	0	0	0	0	10.7208	0	0	49.8803	0	0	0	0	0	0	0	0	0	33.0885	0	0	0
LOC_Os11g46200	OsXa47	0	0	0	0	0	0	0	0	0	0	108.425	0	0	0	0	0	0	0	0	0	0	0	0	0	0	0	0	0	0	0	0	0	21.4087	0	0	0	0	0	0	0
LOC_Os11g47447	LOC_Os11g47447	0	0	0	0	12.7632	0	0	0	0	0	0	0	0	0	0	0	0	0	0	0	0	0	0	0	0	0	0	0	0	35.014	0	0	0	0	0	0	0	0	0	0
LOC_Os12g03080	LOC_Os12g03080	350.817	450.812	320.937	372.596	494.759	257.581	386.848	202.524	267.137	810.719	446.422	482.299	477.713	455.502	635.731	275.196	231.123	615.896	563.763	705.067	175.036	587.697	538.9	355.711	237.343	86.5498	436.1	222.54	398.518	490.279	422.283	280.784	457.14	461.658	448.559	395.894	386.856	381.006	670.074	110.854
LOC_Os12g10180	LOC_Os12g10180	0	0	0	26.9949	0	0	0	0	0	0	0	0	0	0	0	0	0	0	0	0	0	0	0	0	0	0	0	0	32.3981	0	0	0	0	0	0	0	0	0	0	0
LOC_Os12g10330	LOC_Os12g10330	0	0	0	0	0	0	0	0	0	0	0	0	0	83.2501	0	0	0	0	0	0	0	0	0	0	0	0	0	0	0	0	20.8125	0	0	0	0	0	0	0	0	0
LOC_Os12g10710	LOC_Os12g10710	0	23.245	58.2818	0	0	0	57.2738	0	0	252.525	85.0847	77.2201	0	0	64.0239	57.279	40.18	0	0	0	0	0	30.4145	0	41.8445	0	0	0	0	0	0	0	17.1116	0	0	0	0	0	0	0
LOC_Os12g13550	LOC_Os12g13550	0	0	0	0	14.0007	0	0	0	0	0	0	0	0	0	0	0	0	0	0	0	0	0	0	0	0	0	0	0	0	0	0	0	0	0	0	0	33.0885	0	0	0
LOC_Os12g17090	LOC_Os12g17090	16.4279	23.245	0	0	0	0	121.036	59.5335	0	0	0	0	0	62.3286	0	0	0	0	0	0	0	0	14.4585	0	0	103.167	0	0	0	0	18.9653	0	0	63.857	0	0	33.0885	82.7389	0	0
LOC_Os12g18374	Pi42(t)	0	0	0	0	0	0	0	0	0	0	0	0	0	0	0	0	0	0	0	0	0	0	0	0	0	0	0	0	0	0	0	0	0	0	0	0	0	34.4068	0	0
LOC_Os12g28100	LOC_Os12g28100	0	0	0	0	0	0	0	0	0	0	0	0	0	0	0	0	0	0	0	0	0	0	0	0	0	0	0	0	0	0	0	0	0	0	21.8121	0	0	0	0	0
LOC_Os12g28250	LOC_Os12g28250	0	0	0	0	0	0	0	0	0	0	0	0	0	0	0	0	0	0	0	0	0	0	0	0	0	0	0	0	0	0	0	0	0	0	0	0	0	0	42.8743	0
LOC_Os12g32660	LOC_Os12g32660	0	0	0	0	13.3735	0	0	0	0	0	0	0	0	132.092	0	0	0	0	0	0	0	20.8611	15.6145	0	47.8423	0	0	0	0	0	0	0	18.4468	0	0	0	0	0	0	0
LOC_Os12g32670	LOC_Os12g32670	0	0	0	0	0	0	0	0	0	0	0	0	0	0	0	0	0	0	0	0	0	0	0	0	0	0	0	0	0	0	0	0	0	24.2548	0	0	0	0	0	0
LOC_Os12g33160	LOC_Os12g33160	0	0	0	0	0	32.002	0	27.6579	102.375	0	0	0	93.1099	0	76.7188	28.6664	83.0489	57.5644	0	0	100.281	34.2091	0	0	156.299	106.144	49.8803	0	41.3976	25.7043	56.4748	0	34.65	37.9478	0	133.713	0	0	0	0
LOC_Os12g36720	OsGNP12	0	0	0	0	0	32.002	0	0	0	0	0	0	0	0	0	0	0	0	45.6496	0	0	0	0	0	0	0	78.8395	50.5612	0	0	21.9404	28.0686	0	0	0	45.0491	0	108.267	24.2295	0
LOC_Os12g36730	LOC_Os12g36730	0	20.7297	0	73.5998	0	51.6476	0	0	0	0	0	0	0	72.9235	0	39.5851	40.18	27.7739	0	0	0	16.5344	0	44.4523	0	0	0	35.0791	0	25.1155	0	0	17.1116	0	35.0398	0	0	52.2139	0	0
LOC_Os12g37760	LOC_Os12g37760	0	0	0	0	0	0	0	25.3075	0	0	0	0	0	0	0	0	0	0	0	0	0	0	0	0	0	0	0	0	0	0	0	0	0	0	0	0	0	0	0	0
LOC_Os12g39620	LOC_Os12g39620	54.9007	57.0564	54.6896	35.9661	104.916	0	0	68.6808	0	182.648	196.734	77.3694	0	178.634	21.7174	48.4092	24.5821	149.957	111.721	0	190.973	208.405	57.34	98.645	41.8445	98.1121	152.799	0	83.6274	27.3045	85.4131	245.834	45.7247	61.1172	83.5822	131.586	59.57	345.732	109.658	0
LOC_Os01g02250	LOC_Os01g02250	0	0	0	0	0	0	0	0	0	0	0	0	0	0	0	0	0	0	0	0	0	0	0	0	0	0	0	0	0	0	0	0	0	0	0	0	0	0	0	0
LOC_Os01g02280	LOC_Os01g02280	0	0	0	0	0	0	0	0	0	0	0	0	0	0	0	0	0	0	0	0	0	0	0	0	0	0	0	0	0	0	0	0	0	0	0	0	0	0	0	0
LOC_Os01g05600	LOC_Os01g05600	0	0	0	0	0	0	0	0	0	0	0	0	0	0	0	0	0	0	0	0	0	0	0	0	0	0	0	0	0	0	0	0	0	0	0	0	0	0	0	0
LOC_Os01g05620	PIT	0	0	0	0	0	0	0	0	0	0	0	0	0	0	0	0	0	0	0	0	0	0	0	0	0	0	0	0	0	0	0	0	0	0	0	0	0	0	0	0
LOC_Os06g06400	LOC_Os06g06400	0	0	0	0	0	0	0	0	0	0	0	0	0	0	0	0	0	0	0	0	0	0	0	0	0	0	0	0	0	0	0	0	0	0	0	0	0	0	0	0
LOC_Os01g16370	LOC_Os01g16370	0	0	0	0	0	0	0	0	0	0	0	0	0	0	0	0	0	0	0	0	0	0	0	0	0	0	0	0	0	0	0	0	0	0	0	0	0	0	0	0
LOC_Os01g16390	LOC_Os01g16390	0	0	0	0	0	0	0	0	0	0	0	0	0	0	0	0	0	0	0	0	0	0	0	0	0	0	0	0	0	0	0	0	0	0	0	0	0	0	0	0
LOC_Os01g16400	LOC_Os01g16400	0	0	0	0	0	0	0	0	0	0	0	0	0	0	0	0	0	0	0	0	0	0	0	0	0	0	0	0	0	0	0	0	0	0	0	0	0	0	0	0
LOC_Os01g20720	LOC_Os01g20720	0	0	0	0	0	0	0	0	0	0	0	0	0	0	0	0	0	0	0	0	0	0	0	0	0	0	0	0	0	0	0	0	0	0	0	0	0	0	0	0
LOC_Os06g16790	LOC_Os06g16790	0	0	0	0	0	0	0	0	0	0	0	0	0	0	0	0	0	0	0	0	0	0	0	0	0	0	0	0	0	0	0	0	0	0	0	0	0	0	0	0
LOC_Os06g17880	Nbs1-Pi9	0	0	0	0	0	0	0	0	0	0	0	0	0	0	0	0	0	0	0	0	0	0	0	0	0	0	0	0	0	0	0	0	0	0	0	0	0	0	0	0
LOC_Os01g24820	LOC_Os01g24820	0	0	0	0	0	0	0	0	0	0	0	0	0	0	0	0	0	0	0	0	0	0	0	0	0	0	0	0	0	0	0	0	0	0	0	0	0	0	0	0
LOC_Os01g25630	LOC_Os01g25630	0	0	0	0	0	0	0	0	0	0	0	0	0	0	0	0	0	0	0	0	0	0	0	0	0	0	0	0	0	0	0	0	0	0	0	0	0	0	0	0
LOC_Os06g17920	LOC_Os06g17920	0	0	0	0	0	0	0	0	0	0	0	0	0	0	0	0	0	0	0	0	0	0	0	0	0	0	0	0	0	0	0	0	0	0	0	0	0	0	0	0
LOC_Os06g17930	LOC_Os06g17930	0	0	0	0	0	0	0	0	0	0	0	0	0	0	0	0	0	0	0	0	0	0	0	0	0	0	0	0	0	0	0	0	0	0	0	0	0	0	0	0
LOC_Os01g25760	LOC_Os01g25760	0	0	0	0	0	0	0	0	0	0	0	0	0	0	0	0	0	0	0	0	0	0	0	0	0	0	0	0	0	0	0	0	0	0	0	0	0	0	0	0
LOC_Os06g20050	LOC_Os06g20050	0	0	0	0	0	0	0	0	0	0	0	0	0	0	0	0	0	0	0	0	0	0	0	0	0	0	0	0	0	0	0	0	0	0	0	0	0	0	0	0
LOC_Os06g22460	Pi-d3	0	0	0	0	0	0	0	0	0	0	0	0	0	0	0	0	0	0	0	0	0	0	0	0	0	0	0	0	0	0	0	0	0	0	0	0	0	0	0	0
LOC_Os01g33810	LOC_Os01g33810	0	0	0	0	0	0	0	0	0	0	0	0	0	0	0	0	0	0	0	0	0	0	0	0	0	0	0	0	0	0	0	0	0	0	0	0	0	0	0	0
LOC_Os01g35254	LOC_Os01g35254	0	0	0	0	0	0	0	0	0	0	0	0	0	0	0	0	0	0	0	0	0	0	0	0	0	0	0	0	0	0	0	0	0	0	0	0	0	0	0	0
LOC_Os12g10340	LOC_Os12g10340	0	0	0	0	0	0	0	0	0	0	0	0	0	0	0	0	0	0	0	0	0	0	0	0	0	0	0	0	0	0	0	0	0	0	0	0	0	0	0	0
LOC_Os11g10770	LOC_Os11g10770	0	0	0	0	0	0	0	0	0	0	0	0	0	0	0	0	0	0	0	0	0	0	0	0	0	0	0	0	0	0	0	0	0	0	0	0	0	0	0	0
LOC_Os06g41670	LOC_Os06g41670	0	0	0	0	0	0	0	0	0	0	0	0	0	0	0	0	0	0	0	0	0	0	0	0	0	0	0	0	0	0	0	0	0	0	0	0	0	0	0	0
LOC_Os06g43670	LOC_Os06g43670	0	0	0	0	0	0	0	0	0	0	0	0	0	0	0	0	0	0	0	0	0	0	0	0	0	0	0	0	0	0	0	0	0	0	0	0	0	0	0	0
LOC_Os06g45690	LOC_Os06g45690	0	0	0	0	0	0	0	0	0	0	0	0	0	0	0	0	0	0	0	0	0	0	0	0	0	0	0	0	0	0	0	0	0	0	0	0	0	0	0	0
LOC_Os01g58520	LOC_Os01g58520	0	0	0	0	0	0	0	0	0	0	0	0	0	0	0	0	0	0	0	0	0	0	0	0	0	0	0	0	0	0	0	0	0	0	0	0	0	0	0	0
LOC_Os06g48990	LOC_Os06g48990	0	0	0	0	0	0	0	0	0	0	0	0	0	0	0	0	0	0	0	0	0	0	0	0	0	0	0	0	0	0	0	0	0	0	0	0	0	0	0	0
LOC_Os06g49380	LOC_Os06g49380	0	0	0	0	0	0	0	0	0	0	0	0	0	0	0	0	0	0	0	0	0	0	0	0	0	0	0	0	0	0	0	0	0	0	0	0	0	0	0	0
LOC_Os01g72390	LOC_Os01g72390	0	0	0	0	0	0	0	0	0	0	0	0	0	0	0	0	0	0	0	0	0	0	0	0	0	0	0	0	0	0	0	0	0	0	0	0	0	0	0	0
LOC_Os01g72680	LOC_Os01g72680	0	0	0	0	0	0	0	0	0	0	0	0	0	0	0	0	0	0	0	0	0	0	0	0	0	0	0	0	0	0	0	0	0	0	0	0	0	0	0	0
LOC_Os02g02640	LOC_Os02g02640	0	0	0	0	0	0	0	0	0	0	0	0	0	0	0	0	0	0	0	0	0	0	0	0	0	0	0	0	0	0	0	0	0	0	0	0	0	0	0	0
LOC_Os07g08890	LOC_Os07g08890	0	0	0	0	0	0	0	0	0	0	0	0	0	0	0	0	0	0	0	0	0	0	0	0	0	0	0	0	0	0	0	0	0	0	0	0	0	0	0	0
LOC_Os02g02670	YR16	0	0	0	0	0	0	0	0	0	0	0	0	0	0	0	0	0	0	0	0	0	0	0	0	0	0	0	0	0	0	0	0	0	0	0	0	0	0	0	0
LOC_Os07g12670	LOC_Os07g12670	0	0	0	0	0	0	0	0	0	0	0	0	0	0	0	0	0	0	0	0	0	0	0	0	0	0	0	0	0	0	0	0	0	0	0	0	0	0	0	0
LOC_Os02g09790	OsNBS-Str1	0	0	0	0	0	0	0	0	0	0	0	0	0	0	0	0	0	0	0	0	0	0	0	0	0	0	0	0	0	0	0	0	0	0	0	0	0	0	0	0
LOC_Os02g16060	LOC_Os02g16060	0	0	0	0	0	0	0	0	0	0	0	0	0	0	0	0	0	0	0	0	0	0	0	0	0	0	0	0	0	0	0	0	0	0	0	0	0	0	0	0
LOC_Os02g16270	rNBS41	0	0	0	0	0	0	0	0	0	0	0	0	0	0	0	0	0	0	0	0	0	0	0	0	0	0	0	0	0	0	0	0	0	0	0	0	0	0	0	0
LOC_Os02g16330	LOC_Os02g16330	0	0	0	0	0	0	0	0	0	0	0	0	0	0	0	0	0	0	0	0	0	0	0	0	0	0	0	0	0	0	0	0	0	0	0	0	0	0	0	0
LOC_Os07g26430	LOC_Os07g26430	0	0	0	0	0	0	0	0	0	0	0	0	0	0	0	0	0	0	0	0	0	0	0	0	0	0	0	0	0	0	0	0	0	0	0	0	0	0	0	0
LOC_Os02g18000	LOC_Os02g18000	0	0	0	0	0	0	0	0	0	0	0	0	0	0	0	0	0	0	0	0	0	0	0	0	0	0	0	0	0	0	0	0	0	0	0	0	0	0	0	0
LOC_Os11g13510	LOC_Os11g13510	0	0	0	0	0	0	0	0	0	0	0	0	0	0	0	0	0	0	0	0	0	0	0	0	0	0	0	0	0	0	0	0	0	0	0	0	0	0	0	0
LOC_Os11g13940	LOC_Os11g13940	0	0	0	0	0	0	0	0	0	0	0	0	0	0	0	0	0	0	0	0	0	0	0	0	0	0	0	0	0	0	0	0	0	0	0	0	0	0	0	0
LOC_Os07g31800	LOC_Os07g31800	0	0	0	0	0	0	0	0	0	0	0	0	0	0	0	0	0	0	0	0	0	0	0	0	0	0	0	0	0	0	0	0	0	0	0	0	0	0	0	0
LOC_Os02g18510	LOC_Os02g18510	0	0	0	0	0	0	0	0	0	0	0	0	0	0	0	0	0	0	0	0	0	0	0	0	0	0	0	0	0	0	0	0	0	0	0	0	0	0	0	0
LOC_Os02g19750	LOC_Os02g19750	0	0	0	0	0	0	0	0	0	0	0	0	0	0	0	0	0	0	0	0	0	0	0	0	0	0	0	0	0	0	0	0	0	0	0	0	0	0	0	0
LOC_Os12g30720	LOC_Os12g30720	0	0	0	0	0	0	0	0	0	0	0	0	0	0	0	0	0	0	0	0	0	0	0	0	0	0	0	0	0	0	0	0	0	0	0	0	0	0	0	0
LOC_Os02g20210	LOC_Os02g20210	0	0	0	0	0	0	0	0	0	0	0	0	0	0	0	0	0	0	0	0	0	0	0	0	0	0	0	0	0	0	0	0	0	0	0	0	0	0	0	0
LOC_Os02g20460	LOC_Os02g20460	0	0	0	0	0	0	0	0	0	0	0	0	0	0	0	0	0	0	0	0	0	0	0	0	0	0	0	0	0	0	0	0	0	0	0	0	0	0	0	0
LOC_Os12g31620	LOC_Os12g31620	0	0	0	0	0	0	0	0	0	0	0	0	0	0	0	0	0	0	0	0	0	0	0	0	0	0	0	0	0	0	0	0	0	0	0	0	0	0	0	0
LOC_Os02g27500	LOC_Os02g27500	0	0	0	0	0	0	0	0	0	0	0	0	0	0	0	0	0	0	0	0	0	0	0	0	0	0	0	0	0	0	0	0	0	0	0	0	0	0	0	0
LOC_Os02g27540	LOC_Os02g27540	0	0	0	0	0	0	0	0	0	0	0	0	0	0	0	0	0	0	0	0	0	0	0	0	0	0	0	0	0	0	0	0	0	0	0	0	0	0	0	0
LOC_Os11g28950	LOC_Os11g28950	0	0	0	0	0	0	0	0	0	0	0	0	0	0	0	0	0	0	0	0	0	0	0	0	0	0	0	0	0	0	0	0	0	0	0	0	0	0	0	0
LOC_Os02g35210	LOC_Os02g35210	0	0	0	0	0	0	0	0	0	0	0	0	0	0	0	0	0	0	0	0	0	0	0	0	0	0	0	0	0	0	0	0	0	0	0	0	0	0	0	0
LOC_Os03g10900	LOC_Os03g10900	0	0	0	0	0	0	0	0	0	0	0	0	0	0	0	0	0	0	0	0	0	0	0	0	0	0	0	0	0	0	0	0	0	0	0	0	0	0	0	0
LOC_Os03g10910	LOC_Os03g10910	0	0	0	0	0	0	0	0	0	0	0	0	0	0	0	0	0	0	0	0	0	0	0	0	0	0	0	0	0	0	0	0	0	0	0	0	0	0	0	0
LOC_Os08g07930	LOC_Os08g07930	0	0	0	0	0	0	0	0	0	0	0	0	0	0	0	0	0	0	0	0	0	0	0	0	0	0	0	0	0	0	0	0	0	0	0	0	0	0	0	0
LOC_Os03g20840	LOC_Os03g20840	0	0	0	0	0	0	0	0	0	0	0	0	0	0	0	0	0	0	0	0	0	0	0	0	0	0	0	0	0	0	0	0	0	0	0	0	0	0	0	0
LOC_Os03g26260	LOC_Os03g26260	0	0	0	0	0	0	0	0	0	0	0	0	0	0	0	0	0	0	0	0	0	0	0	0	0	0	0	0	0	0	0	0	0	0	0	0	0	0	0	0
LOC_Os03g30910	LOC_Os03g30910	0	0	0	0	0	0	0	0	0	0	0	0	0	0	0	0	0	0	0	0	0	0	0	0	0	0	0	0	0	0	0	0	0	0	0	0	0	0	0	0
LOC_Os03g36920	LOC_Os03g36920	0	0	0	0	0	0	0	0	0	0	0	0	0	0	0	0	0	0	0	0	0	0	0	0	0	0	0	0	0	0	0	0	0	0	0	0	0	0	0	0
LOC_Os03g37720	LOC_Os03g37720	0	0	0	0	0	0	0	0	0	0	0	0	0	0	0	0	0	0	0	0	0	0	0	0	0	0	0	0	0	0	0	0	0	0	0	0	0	0	0	0
LOC_Os03g38250	LOC_Os03g38250	0	0	0	0	0	0	0	0	0	0	0	0	0	0	0	0	0	0	0	0	0	0	0	0	0	0	0	0	0	0	0	0	0	0	0	0	0	0	0	0
LOC_Os03g38330	LOC_Os03g38330	0	0	0	0	0	0	0	0	0	0	0	0	0	0	0	0	0	0	0	0	0	0	0	0	0	0	0	0	0	0	0	0	0	0	0	0	0	0	0	0
LOC_Os11g30110	LOC_Os11g30110	0	0	0	0	0	0	0	0	0	0	0	0	0	0	0	0	0	0	0	0	0	0	0	0	0	0	0	0	0	0	0	0	0	0	0	0	0	0	0	0
LOC_Os11g30210	LOC_Os11g30210	0	0	0	0	0	0	0	0	0	0	0	0	0	0	0	0	0	0	0	0	0	0	0	0	0	0	0	0	0	0	0	0	0	0	0	0	0	0	0	0
LOC_Os03g48320	LOC_Os03g48320	0	0	0	0	0	0	0	0	0	0	0	0	0	0	0	0	0	0	0	0	0	0	0	0	0	0	0	0	0	0	0	0	0	0	0	0	0	0	0	0
LOC_Os03g48370	LOC_Os03g48370	0	0	0	0	0	0	0	0	0	0	0	0	0	0	0	0	0	0	0	0	0	0	0	0	0	0	0	0	0	0	0	0	0	0	0	0	0	0	0	0
LOC_Os11g34880	LOC_Os11g34880	0	0	0	0	0	0	0	0	0	0	0	0	0	0	0	0	0	0	0	0	0	0	0	0	0	0	0	0	0	0	0	0	0	0	0	0	0	0	0	0
LOC_Os08g15880	LOC_Os08g15880	0	0	0	0	0	0	0	0	0	0	0	0	0	0	0	0	0	0	0	0	0	0	0	0	0	0	0	0	0	0	0	0	0	0	0	0	0	0	0	0
LOC_Os08g16070	LOC_Os08g16070	0	0	0	0	0	0	0	0	0	0	0	0	0	0	0	0	0	0	0	0	0	0	0	0	0	0	0	0	0	0	0	0	0	0	0	0	0	0	0	0
LOC_Os03g63240	LOC_Os03g63240	0	0	0	0	0	0	0	0	0	0	0	0	0	0	0	0	0	0	0	0	0	0	0	0	0	0	0	0	0	0	0	0	0	0	0	0	0	0	0	0
LOC_Os04g02030	LOC_Os04g02030	0	0	0	0	0	0	0	0	0	0	0	0	0	0	0	0	0	0	0	0	0	0	0	0	0	0	0	0	0	0	0	0	0	0	0	0	0	0	0	0
LOC_Os08g19694	LOC_Os08g19694	0	0	0	0	0	0	0	0	0	0	0	0	0	0	0	0	0	0	0	0	0	0	0	0	0	0	0	0	0	0	0	0	0	0	0	0	0	0	0	0
LOC_Os04g02450	LOC_Os04g02450	0	0	0	0	0	0	0	0	0	0	0	0	0	0	0	0	0	0	0	0	0	0	0	0	0	0	0	0	0	0	0	0	0	0	0	0	0	0	0	0
LOC_Os04g02860	LOC_Os04g02860	0	0	0	0	0	0	0	0	0	0	0	0	0	0	0	0	0	0	0	0	0	0	0	0	0	0	0	0	0	0	0	0	0	0	0	0	0	0	0	0
LOC_Os04g11430	LOC_Os04g11430	0	0	0	0	0	0	0	0	0	0	0	0	0	0	0	0	0	0	0	0	0	0	0	0	0	0	0	0	0	0	0	0	0	0	0	0	0	0	0	0
LOC_Os04g11780	OsLR10	0	0	0	0	0	0	0	0	0	0	0	0	0	0	0	0	0	0	0	0	0	0	0	0	0	0	0	0	0	0	0	0	0	0	0	0	0	0	0	0
LOC_Os08g28570	LOC_Os08g28570	0	0	0	0	0	0	0	0	0	0	0	0	0	0	0	0	0	0	0	0	0	0	0	0	0	0	0	0	0	0	0	0	0	0	0	0	0	0	0	0
LOC_Os04g21890	LOC_Os04g21890	0	0	0	0	0	0	0	0	0	0	0	0	0	0	0	0	0	0	0	0	0	0	0	0	0	0	0	0	0	0	0	0	0	0	0	0	0	0	0	0
LOC_Os04g22090	LOC_Os04g22090	0	0	0	0	0	0	0	0	0	0	0	0	0	0	0	0	0	0	0	0	0	0	0	0	0	0	0	0	0	0	0	0	0	0	0	0	0	0	0	0
LOC_Os04g24700	LOC_Os04g24700	0	0	0	0	0	0	0	0	0	0	0	0	0	0	0	0	0	0	0	0	0	0	0	0	0	0	0	0	0	0	0	0	0	0	0	0	0	0	0	0
LOC_Os04g25900	LOC_Os04g25900	0	0	0	0	0	0	0	0	0	0	0	0	0	0	0	0	0	0	0	0	0	0	0	0	0	0	0	0	0	0	0	0	0	0	0	0	0	0	0	0
LOC_Os04g30530	LOC_Os04g30530	0	0	0	0	0	0	0	0	0	0	0	0	0	0	0	0	0	0	0	0	0	0	0	0	0	0	0	0	0	0	0	0	0	0	0	0	0	0	0	0
LOC_Os04g30610	LOC_Os04g30610	0	0	0	0	0	0	0	0	0	0	0	0	0	0	0	0	0	0	0	0	0	0	0	0	0	0	0	0	0	0	0	0	0	0	0	0	0	0	0	0
LOC_Os04g30660	rNBS56	0	0	0	0	0	0	0	0	0	0	0	0	0	0	0	0	0	0	0	0	0	0	0	0	0	0	0	0	0	0	0	0	0	0	0	0	0	0	0	0
LOC_Os04g30690	LOC_Os04g30690	0	0	0	0	0	0	0	0	0	0	0	0	0	0	0	0	0	0	0	0	0	0	0	0	0	0	0	0	0	0	0	0	0	0	0	0	0	0	0	0
LOC_Os04g30930	LOC_Os04g30930	0	0	0	0	0	0	0	0	0	0	0	0	0	0	0	0	0	0	0	0	0	0	0	0	0	0	0	0	0	0	0	0	0	0	0	0	0	0	0	0
LOC_Os04g39460	LOC_Os04g39460	0	0	0	0	0	0	0	0	0	0	0	0	0	0	0	0	0	0	0	0	0	0	0	0	0	0	0	0	0	0	0	0	0	0	0	0	0	0	0	0
LOC_Os04g41370	LOC_Os04g41370	0	0	0	0	0	0	0	0	0	0	0	0	0	0	0	0	0	0	0	0	0	0	0	0	0	0	0	0	0	0	0	0	0	0	0	0	0	0	0	0
LOC_Os11g39330	LOC_Os11g39330	0	0	0	0	0	0	0	0	0	0	0	0	0	0	0	0	0	0	0	0	0	0	0	0	0	0	0	0	0	0	0	0	0	0	0	0	0	0	0	0
LOC_Os08g43000	PIC27	0	0	0	0	0	0	0	0	0	0	0	0	0	0	0	0	0	0	0	0	0	0	0	0	0	0	0	0	0	0	0	0	0	0	0	0	0	0	0	0
LOC_Os04g46300	LOC_Os04g46300	0	0	0	0	0	0	0	0	0	0	0	0	0	0	0	0	0	0	0	0	0	0	0	0	0	0	0	0	0	0	0	0	0	0	0	0	0	0	0	0
LOC_Os06g17950	NBS2	0	0	0	0	0	0	0	0	0	0	0	0	0	0	0	0	0	0	0	0	0	0	0	0	0	0	0	0	0	0	0	0	0	0	0	0	0	0	0	0
LOC_Os09g09490	OsRPM1	0	0	0	0	0	0	0	0	0	0	0	0	0	0	0	0	0	0	0	0	0	0	0	0	0	0	0	0	0	0	0	0	0	0	0	0	0	0	0	0
LOC_Os04g53050	OsPiPR1	0	0	0	0	0	0	0	0	0	0	0	0	0	0	0	0	0	0	0	0	0	0	0	0	0	0	0	0	0	0	0	0	0	0	0	0	0	0	0	0
LOC_Os09g11020	LOC_Os09g11020	0	0	0	0	0	0	0	0	0	0	0	0	0	0	0	0	0	0	0	0	0	0	0	0	0	0	0	0	0	0	0	0	0	0	0	0	0	0	0	0
LOC_Os09g13820	LOC_Os09g13820	0	0	0	0	0	0	0	0	0	0	0	0	0	0	0	0	0	0	0	0	0	0	0	0	0	0	0	0	0	0	0	0	0	0	0	0	0	0	0	0
LOC_Os04g53496	LOC_Os04g53496	0	0	0	0	0	0	0	0	0	0	0	0	0	0	0	0	0	0	0	0	0	0	0	0	0	0	0	0	0	0	0	0	0	0	0	0	0	0	0	0
LOC_Os05g12570	LOC_Os05g12570	0	0	0	0	0	0	0	0	0	0	0	0	0	0	0	0	0	0	0	0	0	0	0	0	0	0	0	0	0	0	0	0	0	0	0	0	0	0	0	0
LOC_Os05g12770	LOC_Os05g12770	0	0	0	0	0	0	0	0	0	0	0	0	0	0	0	0	0	0	0	0	0	0	0	0	0	0	0	0	0	0	0	0	0	0	0	0	0	0	0	0
LOC_Os11g43320	LOC_Os11g43320	0	0	0	0	0	0	0	0	0	0	0	0	0	0	0	0	0	0	0	0	0	0	0	0	0	0	0	0	0	0	0	0	0	0	0	0	0	0	0	0
LOC_Os05g16180	LOC_Os05g16180	0	0	0	0	0	0	0	0	0	0	0	0	0	0	0	0	0	0	0	0	0	0	0	0	0	0	0	0	0	0	0	0	0	0	0	0	0	0	0	0
LOC_Os05g16200	LOC_Os05g16200	0	0	0	0	0	0	0	0	0	0	0	0	0	0	0	0	0	0	0	0	0	0	0	0	0	0	0	0	0	0	0	0	0	0	0	0	0	0	0	0
LOC_Os06g48520	LOC_Os06g48520	0	0	0	0	0	0	0	0	0	0	0	0	0	0	0	0	0	0	0	0	0	0	0	0	0	0	0	0	0	0	0	0	0	0	0	0	0	0	0	0
LOC_Os05g23990	LOC_Os05g23990	0	0	0	0	0	0	0	0	0	0	0	0	0	0	0	0	0	0	0	0	0	0	0	0	0	0	0	0	0	0	0	0	0	0	0	0	0	0	0	0
LOC_Os05g31530	LOC_Os05g31530	0	0	0	0	0	0	0	0	0	0	0	0	0	0	0	0	0	0	0	0	0	0	0	0	0	0	0	0	0	0	0	0	0	0	0	0	0	0	0	0
LOC_Os05g31550	LOC_Os05g31550	0	0	0	0	0	0	0	0	0	0	0	0	0	0	0	0	0	0	0	0	0	0	0	0	0	0	0	0	0	0	0	0	0	0	0	0	0	0	0	0
LOC_Os09g20040	LOC_Os09g20040	0	0	0	0	0	0	0	0	0	0	0	0	0	0	0	0	0	0	0	0	0	0	0	0	0	0	0	0	0	0	0	0	0	0	0	0	0	0	0	0
LOC_Os05g31610	LOC_Os05g31610	0	0	0	0	0	0	0	0	0	0	0	0	0	0	0	0	0	0	0	0	0	0	0	0	0	0	0	0	0	0	0	0	0	0	0	0	0	0	0	0
LOC_Os11g45090	LOC_Os11g45090	0	0	0	0	0	0	0	0	0	0	0	0	0	0	0	0	0	0	0	0	0	0	0	0	0	0	0	0	0	0	0	0	0	0	0	0	0	0	0	0
LOC_Os09g34160	LOC_Os09g34160	0	0	0	0	0	0	0	0	0	0	0	0	0	0	0	0	0	0	0	0	0	0	0	0	0	0	0	0	0	0	0	0	0	0	0	0	0	0	0	0
LOC_Os05g40150	LOC_Os05g40150	0	0	0	0	0	0	0	0	0	0	0	0	0	0	0	0	0	0	0	0	0	0	0	0	0	0	0	0	0	0	0	0	0	0	0	0	0	0	0	0
LOC_Os05g40160	LOC_Os05g40160	0	0	0	0	0	0	0	0	0	0	0	0	0	0	0	0	0	0	0	0	0	0	0	0	0	0	0	0	0	0	0	0	0	0	0	0	0	0	0	0
LOC_Os05g41290	YR1	0	0	0	0	0	0	0	0	0	0	0	0	0	0	0	0	0	0	0	0	0	0	0	0	0	0	0	0	0	0	0	0	0	0	0	0	0	0	0	0
LOC_Os10g04120	LOC_Os10g04120	0	0	0	0	0	0	0	0	0	0	0	0	0	0	0	0	0	0	0	0	0	0	0	0	0	0	0	0	0	0	0	0	0	0	0	0	0	0	0	0
LOC_Os06g03500	LOC_Os06g03500	0	0	0	0	0	0	0	0	0	0	0	0	0	0	0	0	0	0	0	0	0	0	0	0	0	0	0	0	0	0	0	0	0	0	0	0	0	0	0	0
LOC_Os06g05359	Pi9(t)	0	0	0	0	0	0	0	0	0	0	0	0	0	0	0	0	0	0	0	0	0	0	0	0	0	0	0	0	0	0	0	0	0	0	0	0	0	0	0	0
LOC_Os11g45840	LOC_Os11g45840	0	0	0	0	0	0	0	0	0	0	0	0	0	0	0	0	0	0	0	0	0	0	0	0	0	0	0	0	0	0	0	0	0	0	0	0	0	0	0	0
LOC_Os10g07400	LOC_Os10g07400	0	0	0	0	0	0	0	0	0	0	0	0	0	0	0	0	0	0	0	0	0	0	0	0	0	0	0	0	0	0	0	0	0	0	0	0	0	0	0	0
LOC_Os10g07534	LOC_Os10g07534	0	0	0	0	0	0	0	0	0	0	0	0	0	0	0	0	0	0	0	0	0	0	0	0	0	0	0	0	0	0	0	0	0	0	0	0	0	0	0	0
LOC_Os06g06850	LOC_Os06g06850	0	0	0	0	0	0	0	0	0	0	0	0	0	0	0	0	0	0	0	0	0	0	0	0	0	0	0	0	0	0	0	0	0	0	0	0	0	0	0	0
LOC_Os11g45980	LOC_Os11g45980	0	0	0	0	0	0	0	0	0	0	0	0	0	0	0	0	0	0	0	0	0	0	0	0	0	0	0	0	0	0	0	0	0	0	0	0	0	0	0	0
LOC_Os06g15750	LOC_Os06g15750	0	0	0	0	0	0	0	0	0	0	0	0	0	0	0	0	0	0	0	0	0	0	0	0	0	0	0	0	0	0	0	0	0	0	0	0	0	0	0	0
LOC_Os10g17690	LOC_Os10g17690	0	0	0	0	0	0	0	0	0	0	0	0	0	0	0	0	0	0	0	0	0	0	0	0	0	0	0	0	0	0	0	0	0	0	0	0	0	0	0	0
LOC_Os10g21400	LOC_Os10g21400	0	0	0	0	0	0	0	0	0	0	0	0	0	0	0	0	0	0	0	0	0	0	0	0	0	0	0	0	0	0	0	0	0	0	0	0	0	0	0	0
LOC_Os06g17900	OsPiz-t	0	0	0	0	0	0	0	0	0	0	0	0	0	0	0	0	0	0	0	0	0	0	0	0	0	0	0	0	0	0	0	0	0	0	0	0	0	0	0	0
LOC_Os06g17910	LOC_Os06g17910	0	0	0	0	0	0	0	0	0	0	0	0	0	0	0	0	0	0	0	0	0	0	0	0	0	0	0	0	0	0	0	0	0	0	0	0	0	0	0	0
LOC_Os12g03750	LOC_Os12g03750	0	0	0	0	0	0	0	0	0	0	0	0	0	0	0	0	0	0	0	0	0	0	0	0	0	0	0	0	0	0	0	0	0	0	0	0	0	0	0	0
LOC_Os12g06920	LOC_Os12g06920	0	0	0	0	0	0	0	0	0	0	0	0	0	0	0	0	0	0	0	0	0	0	0	0	0	0	0	0	0	0	0	0	0	0	0	0	0	0	0	0
LOC_Os10g33440	LOC_Os10g33440	0	0	0	0	0	0	0	0	0	0	0	0	0	0	0	0	0	0	0	0	0	0	0	0	0	0	0	0	0	0	0	0	0	0	0	0	0	0	0	0
LOC_Os12g09739	LOC_Os12g09739	0	0	0	0	0	0	0	0	0	0	0	0	0	0	0	0	0	0	0	0	0	0	0	0	0	0	0	0	0	0	0	0	0	0	0	0	0	0	0	0
LOC_Os06g30430	LOC_Os06g30430	0	0	0	0	0	0	0	0	0	0	0	0	0	0	0	0	0	0	0	0	0	0	0	0	0	0	0	0	0	0	0	0	0	0	0	0	0	0	0	0
LOC_Os06g37820	LOC_Os06g37820	0	0	0	0	0	0	0	0	0	0	0	0	0	0	0	0	0	0	0	0	0	0	0	0	0	0	0	0	0	0	0	0	0	0	0	0	0	0	0	0
LOC_Os08g07950	LOC_Os08g07950	0	0	0	0	0	0	0	0	0	0	0	0	0	0	0	0	0	0	0	0	0	0	0	0	0	0	0	0	0	0	0	0	0	0	0	0	0	0	0	0
LOC_Os06g41640	LOC_Os06g41640	0	0	0	0	0	0	0	0	0	0	0	0	0	0	0	0	0	0	0	0	0	0	0	0	0	0	0	0	0	0	0	0	0	0	0	0	0	0	0	0
LOC_Os12g10390	LOC_Os12g10390	0	0	0	0	0	0	0	0	0	0	0	0	0	0	0	0	0	0	0	0	0	0	0	0	0	0	0	0	0	0	0	0	0	0	0	0	0	0	0	0
LOC_Os12g10400	LOC_Os12g10400	0	0	0	0	0	0	0	0	0	0	0	0	0	0	0	0	0	0	0	0	0	0	0	0	0	0	0	0	0	0	0	0	0	0	0	0	0	0	0	0
LOC_Os12g10410	LOC_Os12g10410	0	0	0	0	0	0	0	0	0	0	0	0	0	0	0	0	0	0	0	0	0	0	0	0	0	0	0	0	0	0	0	0	0	0	0	0	0	0	0	0
LOC_Os11g11770	Os11gRGA3	0	0	0	0	0	0	0	0	0	0	0	0	0	0	0	0	0	0	0	0	0	0	0	0	0	0	0	0	0	0	0	0	0	0	0	0	0	0	0	0
LOC_Os12g10490	LOC_Os12g10490	0	0	0	0	0	0	0	0	0	0	0	0	0	0	0	0	0	0	0	0	0	0	0	0	0	0	0	0	0	0	0	0	0	0	0	0	0	0	0	0
LOC_Os09g14490	LOC_Os09g14490	0	0	0	0	0	0	0	0	0	0	0	0	0	0	0	0	0	0	0	0	0	0	0	0	0	0	0	0	0	0	0	0	0	0	0	0	0	0	0	0
LOC_Os08g14830	LOC_Os08g14830	0	0	0	0	0	0	0	0	0	0	0	0	0	0	0	0	0	0	0	0	0	0	0	0	0	0	0	0	0	0	0	0	0	0	0	0	0	0	0	0
LOC_Os06g49390	LOC_Os06g49390	0	0	0	0	0	0	0	0	0	0	0	0	0	0	0	0	0	0	0	0	0	0	0	0	0	0	0	0	0	0	0	0	0	0	0	0	0	0	0	0
LOC_Os12g17410	OsNRTP1	0	0	0	0	0	0	0	0	0	0	0	0	0	0	0	0	0	0	0	0	0	0	0	0	0	0	0	0	0	0	0	0	0	0	0	0	0	0	0	0
LOC_Os07g04900	LOC_Os07g04900	0	0	0	0	0	0	0	0	0	0	0	0	0	0	0	0	0	0	0	0	0	0	0	0	0	0	0	0	0	0	0	0	0	0	0	0	0	0	0	0
LOC_Os12g17480	LOC_Os12g17480	0	0	0	0	0	0	0	0	0	0	0	0	0	0	0	0	0	0	0	0	0	0	0	0	0	0	0	0	0	0	0	0	0	0	0	0	0	0	0	0
LOC_Os07g09900	LOC_Os07g09900	0	0	0	0	0	0	0	0	0	0	0	0	0	0	0	0	0	0	0	0	0	0	0	0	0	0	0	0	0	0	0	0	0	0	0	0	0	0	0	0
LOC_Os12g18360	OsTRXh6	0	0	0	0	0	0	0	0	0	0	0	0	0	0	0	0	0	0	0	0	0	0	0	0	0	0	0	0	0	0	0	0	0	0	0	0	0	0	0	0
LOC_Os07g17230	OsWRKY123	0	0	0	0	0	0	0	0	0	0	0	0	0	0	0	0	0	0	0	0	0	0	0	0	0	0	0	0	0	0	0	0	0	0	0	0	0	0	0	0
LOC_Os07g17250	LOC_Os07g17250	0	0	0	0	0	0	0	0	0	0	0	0	0	0	0	0	0	0	0	0	0	0	0	0	0	0	0	0	0	0	0	0	0	0	0	0	0	0	0	0
LOC_Os07g17420	LOC_Os07g17420	0	0	0	0	0	0	0	0	0	0	0	0	0	0	0	0	0	0	0	0	0	0	0	0	0	0	0	0	0	0	0	0	0	0	0	0	0	0	0	0
LOC_Os08g28460	LOC_Os08g28460	0	0	0	0	0	0	0	0	0	0	0	0	0	0	0	0	0	0	0	0	0	0	0	0	0	0	0	0	0	0	0	0	0	0	0	0	0	0	0	0
LOC_Os11g13430	LOC_Os11g13430	0	0	0	0	0	0	0	0	0	0	0	0	0	0	0	0	0	0	0	0	0	0	0	0	0	0	0	0	0	0	0	0	0	0	0	0	0	0	0	0
LOC_Os07g27370	LOC_Os07g27370	0	0	0	0	0	0	0	0	0	0	0	0	0	0	0	0	0	0	0	0	0	0	0	0	0	0	0	0	0	0	0	0	0	0	0	0	0	0	0	0
LOC_Os12g29290	LOC_Os12g29290	0	0	0	0	0	0	0	0	0	0	0	0	0	0	0	0	0	0	0	0	0	0	0	0	0	0	0	0	0	0	0	0	0	0	0	0	0	0	0	0
LOC_Os12g29690	LOC_Os12g29690	0	0	0	0	0	0	0	0	0	0	0	0	0	0	0	0	0	0	0	0	0	0	0	0	0	0	0	0	0	0	0	0	0	0	0	0	0	0	0	0
LOC_Os11g14380	OsNLS1	0	0	0	0	0	0	0	0	0	0	0	0	0	0	0	0	0	0	0	0	0	0	0	0	0	0	0	0	0	0	0	0	0	0	0	0	0	0	0	0
LOC_Os07g33690	LOC_Os07g33690	0	0	0	0	0	0	0	0	0	0	0	0	0	0	0	0	0	0	0	0	0	0	0	0	0	0	0	0	0	0	0	0	0	0	0	0	0	0	0	0
LOC_Os07g33720	LOC_Os07g33720	0	0	0	0	0	0	0	0	0	0	0	0	0	0	0	0	0	0	0	0	0	0	0	0	0	0	0	0	0	0	0	0	0	0	0	0	0	0	0	0
LOC_Os11g38580	Pb1	0	0	0	0	0	0	0	0	0	0	0	0	0	0	0	0	0	0	0	0	0	0	0	0	0	0	0	0	0	0	0	0	0	0	0	0	0	0	0	0
LOC_Os12g30760	LOC_Os12g30760	0	0	0	0	0	0	0	0	0	0	0	0	0	0	0	0	0	0	0	0	0	0	0	0	0	0	0	0	0	0	0	0	0	0	0	0	0	0	0	0
LOC_Os07g40810	LOC_Os07g40810	0	0	0	0	0	0	0	0	0	0	0	0	0	0	0	0	0	0	0	0	0	0	0	0	0	0	0	0	0	0	0	0	0	0	0	0	0	0	0	0
LOC_Os08g01580	LOC_Os08g01580	0	0	0	0	0	0	0	0	0	0	0	0	0	0	0	0	0	0	0	0	0	0	0	0	0	0	0	0	0	0	0	0	0	0	0	0	0	0	0	0
LOC_Os11g17330	LOC_Os11g17330	0	0	0	0	0	0	0	0	0	0	0	0	0	0	0	0	0	0	0	0	0	0	0	0	0	0	0	0	0	0	0	0	0	0	0	0	0	0	0	0
LOC_Os09g14450	LOC_Os09g14450	0	0	0	0	0	0	0	0	0	0	0	0	0	0	0	0	0	0	0	0	0	0	0	0	0	0	0	0	0	0	0	0	0	0	0	0	0	0	0	0
LOC_Os12g32680	LOC_Os12g32680	0	0	0	0	0	0	0	0	0	0	0	0	0	0	0	0	0	0	0	0	0	0	0	0	0	0	0	0	0	0	0	0	0	0	0	0	0	0	0	0
LOC_Os11g40780	Osh359-3	0	0	0	0	0	0	0	0	0	0	0	0	0	0	0	0	0	0	0	0	0	0	0	0	0	0	0	0	0	0	0	0	0	0	0	0	0	0	0	0
LOC_Os11g29050	LOC_Os11g29050	0	0	0	0	0	0	0	0	0	0	0	0	0	0	0	0	0	0	0	0	0	0	0	0	0	0	0	0	0	0	0	0	0	0	0	0	0	0	0	0
LOC_Os08g07890	OsRLCK246	0	0	0	0	0	0	0	0	0	0	0	0	0	0	0	0	0	0	0	0	0	0	0	0	0	0	0	0	0	0	0	0	0	0	0	0	0	0	0	0
LOC_Os11g29110	LOC_Os11g29110	0	0	0	0	0	0	0	0	0	0	0	0	0	0	0	0	0	0	0	0	0	0	0	0	0	0	0	0	0	0	0	0	0	0	0	0	0	0	0	0
LOC_Os08g07940	LOC_Os08g07940	0	0	0	0	0	0	0	0	0	0	0	0	0	0	0	0	0	0	0	0	0	0	0	0	0	0	0	0	0	0	0	0	0	0	0	0	0	0	0	0
LOC_Os11g42580	LOC_Os11g42580	0	0	0	0	0	0	0	0	0	0	0	0	0	0	0	0	0	0	0	0	0	0	0	0	0	0	0	0	0	0	0	0	0	0	0	0	0	0	0	0
LOC_Os08g09110	LOC_Os08g09110	0	0	0	0	0	0	0	0	0	0	0	0	0	0	0	0	0	0	0	0	0	0	0	0	0	0	0	0	0	0	0	0	0	0	0	0	0	0	0	0
LOC_Os08g09430	LOC_Os08g09430	0	0	0	0	0	0	0	0	0	0	0	0	0	0	0	0	0	0	0	0	0	0	0	0	0	0	0	0	0	0	0	0	0	0	0	0	0	0	0	0
LOC_Os08g10260	LOC_Os08g10260	0	0	0	0	0	0	0	0	0	0	0	0	0	0	0	0	0	0	0	0	0	0	0	0	0	0	0	0	0	0	0	0	0	0	0	0	0	0	0	0
LOC_Os11g30050	LOC_Os11g30050	0	0	0	0	0	0	0	0	0	0	0	0	0	0	0	0	0	0	0	0	0	0	0	0	0	0	0	0	0	0	0	0	0	0	0	0	0	0	0	0
LOC_Os08g10440	OsPi304	0	0	0	0	0	0	0	0	0	0	0	0	0	0	0	0	0	0	0	0	0	0	0	0	0	0	0	0	0	0	0	0	0	0	0	0	0	0	0	0
LOC_Os10g04110	LOC_Os10g04110	0	0	0	0	0	0	0	0	0	0	0	0	0	0	0	0	0	0	0	0	0	0	0	0	0	0	0	0	0	0	0	0	0	0	0	0	0	0	0	0
LOC_Os11g43410	LOC_Os11g43410	0	0	0	0	0	0	0	0	0	0	0	0	0	0	0	0	0	0	0	0	0	0	0	0	0	0	0	0	0	0	0	0	0	0	0	0	0	0	0	0
LOC_Os08g14810	LOC_Os08g14810	0	0	0	0	0	0	0	0	0	0	0	0	0	0	0	0	0	0	0	0	0	0	0	0	0	0	0	0	0	0	0	0	0	0	0	0	0	0	0	0
LOC_Os09g16000	Pi56	0	0	0	0	0	0	0	0	0	0	0	0	0	0	0	0	0	0	0	0	0	0	0	0	0	0	0	0	0	0	0	0	0	0	0	0	0	0	0	0
LOC_Os12g14330	LOC_Os12g14330	0	0	0	0	0	0	0	0	0	0	0	0	0	0	0	0	0	0	0	0	0	0	0	0	0	0	0	0	0	0	0	0	0	0	0	0	0	0	0	0
LOC_Os11g34920	LOC_Os11g34920	0	0	0	0	0	0	0	0	0	0	0	0	0	0	0	0	0	0	0	0	0	0	0	0	0	0	0	0	0	0	0	0	0	0	0	0	0	0	0	0
LOC_Os11g34970	LOC_Os11g34970	0	0	0	0	0	0	0	0	0	0	0	0	0	0	0	0	0	0	0	0	0	0	0	0	0	0	0	0	0	0	0	0	0	0	0	0	0	0	0	0
LOC_Os11g35210	LOC_Os11g35210	0	0	0	0	0	0	0	0	0	0	0	0	0	0	0	0	0	0	0	0	0	0	0	0	0	0	0	0	0	0	0	0	0	0	0	0	0	0	0	0
LOC_Os08g16460	LOC_Os08g16460	0	0	0	0	0	0	0	0	0	0	0	0	0	0	0	0	0	0	0	0	0	0	0	0	0	0	0	0	0	0	0	0	0	0	0	0	0	0	0	0
LOC_Os12g17490	LOC_Os12g17490	0	0	0	0	0	0	0	0	0	0	0	0	0	0	0	0	0	0	0	0	0	0	0	0	0	0	0	0	0	0	0	0	0	0	0	0	0	0	0	0
LOC_Os11g45130	LOC_Os11g45130	0	0	0	0	0	0	0	0	0	0	0	0	0	0	0	0	0	0	0	0	0	0	0	0	0	0	0	0	0	0	0	0	0	0	0	0	0	0	0	0
LOC_Os10g04060	LOC_Os10g04060	0	0	0	0	0	0	0	0	0	0	0	0	0	0	0	0	0	0	0	0	0	0	0	0	0	0	0	0	0	0	0	0	0	0	0	0	0	0	0	0
LOC_Os08g24380	LOC_Os08g24380	0	0	0	0	0	0	0	0	0	0	0	0	0	0	0	0	0	0	0	0	0	0	0	0	0	0	0	0	0	0	0	0	0	0	0	0	0	0	0	0
LOC_Os08g42710	LOC_Os08g42710	0	0	0	0	0	0	0	0	0	0	0	0	0	0	0	0	0	0	0	0	0	0	0	0	0	0	0	0	0	0	0	0	0	0	0	0	0	0	0	0
LOC_Os08g28540	LOC_Os08g28540	0	0	0	0	0	0	0	0	0	0	0	0	0	0	0	0	0	0	0	0	0	0	0	0	0	0	0	0	0	0	0	0	0	0	0	0	0	0	0	0
LOC_Os11g37850	LOC_Os11g37850	0	0	0	0	0	0	0	0	0	0	0	0	0	0	0	0	0	0	0	0	0	0	0	0	0	0	0	0	0	0	0	0	0	0	0	0	0	0	0	0
LOC_Os08g28600	LOC_Os08g28600	0	0	0	0	0	0	0	0	0	0	0	0	0	0	0	0	0	0	0	0	0	0	0	0	0	0	0	0	0	0	0	0	0	0	0	0	0	0	0	0
LOC_Os08g29809	LOC_Os08g29809	0	0	0	0	0	0	0	0	0	0	0	0	0	0	0	0	0	0	0	0	0	0	0	0	0	0	0	0	0	0	0	0	0	0	0	0	0	0	0	0
LOC_Os11g37880	LOC_Os11g37880	0	0	0	0	0	0	0	0	0	0	0	0	0	0	0	0	0	0	0	0	0	0	0	0	0	0	0	0	0	0	0	0	0	0	0	0	0	0	0	0
LOC_Os08g31780	LOC_Os08g31780	0	0	0	0	0	0	0	0	0	0	0	0	0	0	0	0	0	0	0	0	0	0	0	0	0	0	0	0	0	0	0	0	0	0	0	0	0	0	0	0
LOC_Os11g15500	LOC_Os11g15500	0	0	0	0	0	0	0	0	0	0	0	0	0	0	0	0	0	0	0	0	0	0	0	0	0	0	0	0	0	0	0	0	0	0	0	0	0	0	0	0
LOC_Os08g32880	LOC_Os08g32880	0	0	0	0	0	0	0	0	0	0	0	0	0	0	0	0	0	0	0	0	0	0	0	0	0	0	0	0	0	0	0	0	0	0	0	0	0	0	0	0
LOC_Os08g32890	LOC_Os08g32890	0	0	0	0	0	0	0	0	0	0	0	0	0	0	0	0	0	0	0	0	0	0	0	0	0	0	0	0	0	0	0	0	0	0	0	0	0	0	0	0
LOC_Os08g42670	LOC_Os08g42670	0	0	0	0	0	0	0	0	0	0	0	0	0	0	0	0	0	0	0	0	0	0	0	0	0	0	0	0	0	0	0	0	0	0	0	0	0	0	0	0
LOC_Os11g39290	LOC_Os11g39290	0	0	0	0	0	0	0	0	0	0	0	0	0	0	0	0	0	0	0	0	0	0	0	0	0	0	0	0	0	0	0	0	0	0	0	0	0	0	0	0
LOC_Os11g42770	LOC_Os11g42770	0	0	0	0	0	0	0	0	0	0	0	0	0	0	0	0	0	0	0	0	0	0	0	0	0	0	0	0	0	0	0	0	0	0	0	0	0	0	0	0
LOC_Os12g10460	LOC_Os12g10460	0	0	0	0	0	0	0	0	0	0	0	0	0	0	0	0	0	0	0	0	0	0	0	0	0	0	0	0	0	0	0	0	0	0	0	0	0	0	0	0
LOC_Os11g39730	LOC_Os11g39730	0	0	0	0	0	0	0	0	0	0	0	0	0	0	0	0	0	0	0	0	0	0	0	0	0	0	0	0	0	0	0	0	0	0	0	0	0	0	0	0
LOC_Os11g11810	Os11gRGA5	0	0	0	0	0	0	0	0	0	0	0	0	0	0	0	0	0	0	0	0	0	0	0	0	0	0	0	0	0	0	0	0	0	0	0	0	0	0	0	0
LOC_Os10g25487	LOC_Os10g25487	0	0	0	0	0	0	0	0	0	0	0	0	0	0	0	0	0	0	0	0	0	0	0	0	0	0	0	0	0	0	0	0	0	0	0	0	0	0	0	0
LOC_Os12g09710	LOC_Os12g09710	0	0	0	0	0	0	0	0	0	0	0	0	0	0	0	0	0	0	0	0	0	0	0	0	0	0	0	0	0	0	0	0	0	0	0	0	0	0	0	0
LOC_Os09g09750	LOC_Os09g09750	0	0	0	0	0	0	0	0	0	0	0	0	0	0	0	0	0	0	0	0	0	0	0	0	0	0	0	0	0	0	0	0	0	0	0	0	0	0	0	0
LOC_Os11g42090	LOC_Os11g42090	0	0	0	0	0	0	0	0	0	0	0	0	0	0	0	0	0	0	0	0	0	0	0	0	0	0	0	0	0	0	0	0	0	0	0	0	0	0	0	0
LOC_Os11g03650	LOC_Os11g03650	0	0	0	0	0	0	0	0	0	0	0	0	0	0	0	0	0	0	0	0	0	0	0	0	0	0	0	0	0	0	0	0	0	0	0	0	0	0	0	0
LOC_Os11g42590	LOC_Os11g42590	0	0	0	0	0	0	0	0	0	0	0	0	0	0	0	0	0	0	0	0	0	0	0	0	0	0	0	0	0	0	0	0	0	0	0	0	0	0	0	0
LOC_Os09g14010	OsG2-NB-LRR	0	0	0	0	0	0	0	0	0	0	0	0	0	0	0	0	0	0	0	0	0	0	0	0	0	0	0	0	0	0	0	0	0	0	0	0	0	0	0	0
LOC_Os09g14060	LOC_Os09g14060	0	0	0	0	0	0	0	0	0	0	0	0	0	0	0	0	0	0	0	0	0	0	0	0	0	0	0	0	0	0	0	0	0	0	0	0	0	0	0	0
LOC_Os09g14100	OsG7-NB-LRR	0	0	0	0	0	0	0	0	0	0	0	0	0	0	0	0	0	0	0	0	0	0	0	0	0	0	0	0	0	0	0	0	0	0	0	0	0	0	0	0
LOC_Os10g04090	LOC_Os10g04090	0	0	0	0	0	0	0	0	0	0	0	0	0	0	0	0	0	0	0	0	0	0	0	0	0	0	0	0	0	0	0	0	0	0	0	0	0	0	0	0
LOC_Os12g28070	LOC_Os12g28070	0	0	0	0	0	0	0	0	0	0	0	0	0	0	0	0	0	0	0	0	0	0	0	0	0	0	0	0	0	0	0	0	0	0	0	0	0	0	0	0
LOC_Os12g37770	LOC_Os12g37770	0	0	0	0	0	0	0	0	0	0	0	0	0	0	0	0	0	0	0	0	0	0	0	0	0	0	0	0	0	0	0	0	0	0	0	0	0	0	0	0
LOC_Os11g37780	LOC_Os11g37780	0	0	0	0	0	0	0	0	0	0	0	0	0	0	0	0	0	0	0	0	0	0	0	0	0	0	0	0	0	0	0	0	0	0	0	0	0	0	0	0
LOC_Os11g32170	LOC_Os11g32170	0	0	0	0	0	0	0	0	0	0	0	0	0	0	0	0	0	0	0	0	0	0	0	0	0	0	0	0	0	0	0	0	0	0	0	0	0	0	0	0
LOC_Os11g32210	OsSTA260	0	0	0	0	0	0	0	0	0	0	0	0	0	0	0	0	0	0	0	0	0	0	0	0	0	0	0	0	0	0	0	0	0	0	0	0	0	0	0	0
LOC_Os11g44970	OsDRP-RP13	0	0	0	0	0	0	0	0	0	0	0	0	0	0	0	0	0	0	0	0	0	0	0	0	0	0	0	0	0	0	0	0	0	0	0	0	0	0	0	0
LOC_Os11g44990	LOC_Os11g44990	0	0	0	0	0	0	0	0	0	0	0	0	0	0	0	0	0	0	0	0	0	0	0	0	0	0	0	0	0	0	0	0	0	0	0	0	0	0	0	0
LOC_Os11g45050	LOC_Os11g45050	0	0	0	0	0	0	0	0	0	0	0	0	0	0	0	0	0	0	0	0	0	0	0	0	0	0	0	0	0	0	0	0	0	0	0	0	0	0	0	0
LOC_Os11g45970	LOC_Os11g45970	0	0	0	0	0	0	0	0	0	0	0	0	0	0	0	0	0	0	0	0	0	0	0	0	0	0	0	0	0	0	0	0	0	0	0	0	0	0	0	0
LOC_Os11g35580	LOC_Os11g35580	0	0	0	0	0	0	0	0	0	0	0	0	0	0	0	0	0	0	0	0	0	0	0	0	0	0	0	0	0	0	0	0	0	0	0	0	0	0	0	0
LOC_Os11g10610	LOC_Os11g10610	0	0	0	0	0	0	0	0	0	0	0	0	0	0	0	0	0	0	0	0	0	0	0	0	0	0	0	0	0	0	0	0	0	0	0	0	0	0	0	0
LOC_Os11g46210	Pik	0	0	0	0	0	0	0	0	0	0	0	0	0	0	0	0	0	0	0	0	0	0	0	0	0	0	0	0	0	0	0	0	0	0	0	0	0	0	0	0
LOC_Os11g29990	LOC_Os11g29990	0	0	0	0	0	0	0	0	0	0	0	0	0	0	0	0	0	0	0	0	0	0	0	0	0	0	0	0	0	0	0	0	0	0	0	0	0	0	0	0
LOC_Os11g47780	LOC_Os11g47780	0	0	0	0	0	0	0	0	0	0	0	0	0	0	0	0	0	0	0	0	0	0	0	0	0	0	0	0	0	0	0	0	0	0	0	0	0	0	0	0
LOC_Os11g45620	OsLr21	0	0	0	0	0	0	0	0	0	0	0	0	0	0	0	0	0	0	0	0	0	0	0	0	0	0	0	0	0	0	0	0	0	0	0	0	0	0	0	0
LOC_Os11g37774	LOC_Os11g37774	0	0	0	0	0	0	0	0	0	0	0	0	0	0	0	0	0	0	0	0	0	0	0	0	0	0	0	0	0	0	0	0	0	0	0	0	0	0	0	0
LOC_Os11g13440	LOC_Os11g13440	0	0	0	0	0	0	0	0	0	0	0	0	0	0	0	0	0	0	0	0	0	0	0	0	0	0	0	0	0	0	0	0	0	0	0	0	0	0	0	0
LOC_Os12g29280	LOC_Os12g29280	0	0	0	0	0	0	0	0	0	0	0	0	0	0	0	0	0	0	0	0	0	0	0	0	0	0	0	0	0	0	0	0	0	0	0	0	0	0	0	0
LOC_Os11g45924	OsWRKY41	0	0	0	0	0	0	0	0	0	0	0	0	0	0	0	0	0	0	0	0	0	0	0	0	0	0	0	0	0	0	0	0	0	0	0	0	0	0	0	0
LOC_Os11g29090	LOC_Os11g29090	0	0	0	0	0	0	0	0	0	0	0	0	0	0	0	0	0	0	0	0	0	0	0	0	0	0	0	0	0	0	0	0	0	0	0	0	0	0	0	0
LOC_Os11g29520	rNBS10	0	0	0	0	0	0	0	0	0	0	0	0	0	0	0	0	0	0	0	0	0	0	0	0	0	0	0	0	0	0	0	0	0	0	0	0	0	0	0	0
LOC_Os11g46140	LOC_Os11g46140	0	0	0	0	0	0	0	0	0	0	0	0	0	0	0	0	0	0	0	0	0	0	0	0	0	0	0	0	0	0	0	0	0	0	0	0	0	0	0	0
LOC_Os12g30590	LOC_Os12g30590	0	0	0	0	0	0	0	0	0	0	0	0	0	0	0	0	0	0	0	0	0	0	0	0	0	0	0	0	0	0	0	0	0	0	0	0	0	0	0	0
LOC_Os11g29980	LOC_Os11g29980	0	0	0	0	0	0	0	0	0	0	0	0	0	0	0	0	0	0	0	0	0	0	0	0	0	0	0	0	0	0	0	0	0	0	0	0	0	0	0	0
LOC_Os12g31160	LOC_Os12g31160	0	0	0	0	0	0	0	0	0	0	0	0	0	0	0	0	0	0	0	0	0	0	0	0	0	0	0	0	0	0	0	0	0	0	0	0	0	0	0	0
LOC_Os12g37740	LOC_Os12g37740	0	0	0	0	0	0	0	0	0	0	0	0	0	0	0	0	0	0	0	0	0	0	0	0	0	0	0	0	0	0	0	0	0	0	0	0	0	0	0	0
LOC_Os11g30060	LOC_Os11g30060	0	0	0	0	0	0	0	0	0	0	0	0	0	0	0	0	0	0	0	0	0	0	0	0	0	0	0	0	0	0	0	0	0	0	0	0	0	0	0	0
LOC_Os11g11950	YR5	0	0	0	0	0	0	0	0	0	0	0	0	0	0	0	0	0	0	0	0	0	0	0	0	0	0	0	0	0	0	0	0	0	0	0	0	0	0	0	0
LOC_Os11g43420	LOC_Os11g43420	0	0	0	0	0	0	0	0	0	0	0	0	0	0	0	0	0	0	0	0	0	0	0	0	0	0	0	0	0	0	0	0	0	0	0	0	0	0	0	0
LOC_Os11g29000	LOC_Os11g29000	0	0	0	0	0	0	0	0	0	0	0	0	0	0	0	0	0	0	0	0	0	0	0	0	0	0	0	0	0	0	0	0	0	0	0	0	0	0	0	0
LOC_Os12g32790	LOC_Os12g32790	0	0	0	0	0	0	0	0	0	0	0	0	0	0	0	0	0	0	0	0	0	0	0	0	0	0	0	0	0	0	0	0	0	0	0	0	0	0	0	0
LOC_Os12g28040	LOC_Os12g28040	0	0	0	0	0	0	0	0	0	0	0	0	0	0	0	0	0	0	0	0	0	0	0	0	0	0	0	0	0	0	0	0	0	0	0	0	0	0	0	0
LOC_Os10g41900	LOC_Os10g41900	0	0	0	0	0	0	0	0	0	0	0	0	0	0	0	0	0	0	0	0	0	0	0	0	0	0	0	0	0	0	0	0	0	0	0	0	0	0	0	0
LOC_Os12g17420	LOC_Os12g17420	0	0	0	0	0	0	0	0	0	0	0	0	0	0	0	0	0	0	0	0	0	0	0	0	0	0	0	0	0	0	0	0	0	0	0	0	0	0	0	0
LOC_Os11g29920	LOC_Os11g29920	0	0	0	0	0	0	0	0	0	0	0	0	0	0	0	0	0	0	0	0	0	0	0	0	0	0	0	0	0	0	0	0	0	0	0	0	0	0	0	0
LOC_Os11g44580	OsNBSGO35	0	0	0	0	0	0	0	0	0	0	0	0	0	0	0	0	0	0	0	0	0	0	0	0	0	0	0	0	0	0	0	0	0	0	0	0	0	0	0	0
LOC_Os11g29970	LOC_Os11g29970	0	0	0	0	0	0	0	0	0	0	0	0	0	0	0	0	0	0	0	0	0	0	0	0	0	0	0	0	0	0	0	0	0	0	0	0	0	0	0	0
LOC_Os11g42660	OsWED	0	0	0	0	0	0	0	0	0	0	0	0	0	0	0	0	0	0	0	0	0	0	0	0	0	0	0	0	0	0	0	0	0	0	0	0	0	0	0	0
LOC_Os11g12330	LOC_Os11g12330	0	0	0	0	0	0	0	0	0	0	0	0	0	0	0	0	0	0	0	0	0	0	0	0	0	0	0	0	0	0	0	0	0	0	0	0	0	0	0	0
LOC_Os12g30070	LOC_Os12g30070	0	0	0	0	0	0	0	0	0	0	0	0	0	0	0	0	0	0	0	0	0	0	0	0	0	0	0	0	0	0	0	0	0	0	0	0	0	0	0	0
LOC_Os11g37870	LOC_Os11g37870	0	0	0	0	0	0	0	0	0	0	0	0	0	0	0	0	0	0	0	0	0	0	0	0	0	0	0	0	0	0	0	0	0	0	0	0	0	0	0	0
LOC_Os11g45330	LOC_Os11g45330	0	0	0	0	0	0	0	0	0	0	0	0	0	0	0	0	0	0	0	0	0	0	0	0	0	0	0	0	0	0	0	0	0	0	0	0	0	0	0	0
LOC_Os11g15190	LOC_Os11g15190	0	0	0	0	0	0	0	0	0	0	0	0	0	0	0	0	0	0	0	0	0	0	0	0	0	0	0	0	0	0	0	0	0	0	0	0	0	0	0	0
LOC_Os12g31200	LOC_Os12g31200	0	0	0	0	0	0	0	0	0	0	0	0	0	0	0	0	0	0	0	0	0	0	0	0	0	0	0	0	0	0	0	0	0	0	0	0	0	0	0	0
LOC_Os12g32710	LOC_Os12g32710	0	0	0	0	0	0	0	0	0	0	0	0	0	0	0	0	0	0	0	0	0	0	0	0	0	0	0	0	0	0	0	0	0	0	0	0	0	0	0	0
LOC_Os12g37280	Bph9	0	0	0	0	0	0	0	0	0	0	0	0	0	0	0	0	0	0	0	0	0	0	0	0	0	0	0	0	0	0	0	0	0	0	0	0	0	0	0	0
LOC_Os12g36690	LOC_Os12g36690	0	0	0	0	0	0	0	0	0	0	0	0	0	0	0	0	0	0	0	0	0	0	0	0	0	0	0	0	0	0	0	0	0	0	0	0	0	0	0	0
LOC_Os12g10360	LOC_Os12g10360	0	0	0	0	0	0	0	0	0	0	0	0	0	0	0	0	0	0	0	0	0	0	0	0	0	0	0	0	0	0	0	0	0	0	0	0	0	0	0	0
LOC_Os12g09240	LOC_Os12g09240	0	0	0	0	0	0	0	0	0	0	0	0	0	0	0	0	0	0	0	0	0	0	0	0	0	0	0	0	0	0	0	0	0	0	0	0	0	0	0	0
LOC_Os12g37270	LOC_Os12g37270	0	0	0	0	0	0	0	0	0	0	0	0	0	0	0	0	0	0	0	0	0	0	0	0	0	0	0	0	0	0	0	0	0	0	0	0	0	0	0	0
LOC_Os11g45180	LOC_Os11g45180	0	0	0	0	0	0	0	0	0	0	0	0	0	0	0	0	0	0	0	0	0	0	0	0	0	0	0	0	0	0	0	0	0	0	0	0	0	0	0	0
LOC_Os06g41690	LOC_Os06g41690	0	0	0	0	0	0	0	0	0	0	0	0	0	0	0	0	0	0	0	0	0	0	0	0	0	0	0	0	0	0	0	0	0	0	0	0	0	0	0	0
LOC_Os08g05800	LOC_Os08g05800	0	0	0	0	0	0	0	0	0	0	0	0	0	0	0	0	0	0	0	0	0	0	0	0	0	0	0	0	0	0	0	0	0	0	0	0	0	0	0	0
LOC_Os02g02660	LOC_Os02g02660	0	0	0	0	0	0	0	0	0	0	0	0	0	0	0	0	0	0	0	0	0	0	0	0	0	0	0	0	49.2999	0	21.9404	0	0	0	0	0	0	0	0	0
LOC_Os11g42720	LOC_Os11g42720	0	0	0	0	0	0	0	0	0	0	0	0	0	0	0	0	0	0	0	0	0	0	0	0	0	0	0	0	0	0	0	0	0	0	0	0	0	0	0	0
LOC_Os08g07380	LOC_Os08g07380	0	0	0	0	0	0	0	0	0	0	0	0	0	0	0	0	0	0	0	0	0	0	0	0	0	0	0	0	0	0	0	0	0	0	0	0	0	0	0	0
LOC_Os11g11940	LOC_Os11g11940	0	0	0	0	0	0	0	0	0	0	0	0	0	0	0	0	0	0	0	0	0	0	0	0	0	0	0	0	0	0	0	0	0	0	0	0	0	0	0	0
LOC_Os04g53040	LOC_Os04g53040	0	0	0	0	0	0	0	0	0	0	0	0	0	0	0	0	0	0	0	0	0	0	0	0	0	0	0	0	0	0	0	0	0	0	0	0	0	0	0	0
LOC_Os09g19280	LOC_Os09g19280	46.1425	40.8599	54.6896	0	0	114.653	0	41.4473	0	0	0	0	0	0	0	0	34.5495	0	0	0	63.1313	0	84.1574	0	0	0	0	0	0	0	0	0	33.5683	0	0	0	0	0	16.5651	0
LOC_Os10g21950	LOC_Os10g21950	0	0	0	0	0	0	0	0	0	0	0	0	0	0	0	0	0	0	0	0	0	0	0	18.3358	0	0	0	0	0	0	0	0	0	0	0	0	0	0	0	0
LOC_Os12g29710	LOC_Os12g29710	0	0	0	0	0	0	0	0	0	0	0	0	0	0	0	0	0	0	0	0	0	0	0	0	0	0	0	0	0	0	0	0	0	0	0	0	0	0	0	0
LOC_Os01g42330	LOC_Os01g42330	0	0	0	0	0	0	0	0	0	0	0	0	0	0	0	0	0	0	0	0	0	0	0	0	0	0	0	0	0	0	0	0	0	0	0	0	0	0	0	0
LOC_Os10g17724	LOC_Os10g17724	0	0	0	0	0	0	0	0	0	0	0	0	0	0	0	0	0	0	0	0	0	0	0	0	0	0	0	0	0	0	0	0	0	0	0	0	0	0	0	0
LOC_Os04g02460	LOC_Os04g02460	0	0	0	0	0	0	0	0	0	0	0	0	0	0	0	0	0	0	0	0	0	0	0	0	0	0	0	0	0	0	0	0	0	0	0	0	0	0	0	0
LOC_Os10g04290	LOC_Os10g04290	0	0	0	0	0	0	0	0	0	0	0	0	0	0	0	0	0	0	0	0	0	0	0	0	0	0	0	0	0	32.1999	0	0	0	0	0	0	0	0	0	0
LOC_Os11g11920	LOC_Os11g11920	0	0	0	0	0	0	0	0	0	0	0	0	0	0	0	0	0	0	0	0	0	0	0	0	0	0	0	0	0	0	0	0	0	0	0	0	0	0	0	0
LOC_Os02g20420	LOC_Os02g20420	0	0	0	0	0	0	0	0	0	0	0	0	0	0	0	0	0	0	0	0	0	0	0	0	0	0	0	0	0	0	0	0	0	0	0	0	0	0	0	0
LOC_Os10g07574	LOC_Os10g07574	0	0	0	0	0	0	0	0	0	0	0	0	0	0	0	0	0	0	0	0	0	0	0	0	0	0	0	0	0	0	0	0	0	0	0	0	0	0	0	0

## Sheet: Supplementary Table 7b
Supplementary Table 7b NLR genes were analyzed by ALBST at 6 hours post-infection by M. oryzae. The leaf fragment (2 cm) was equally divided into 40 plots, with the infection site labeled as "0 cm".
Fragments (cm)		-0.95	-0.9	-0.85	-0.8	-0.75	-0.7	-0.65	-0.6	-0.55	-0.5	-0.45	-0.4	-0.35	-0.3	-0.25	-0.2	-0.15	-0.1	-0.05	0	0.05	0.1	0.15	0.2	0.25	0.3	0.35	0.4	0.45	0.5	0.55	0.6	0.65	0.7	0.75	0.8	0.85	0.9	0.95
Fit		4.42666	4.36205	4.29507	4.22338	4.14461	4.05751	3.96975	3.89326	3.83998	3.82123	3.83736	3.87921	3.93731	4.00222	4.06697	4.12837	4.18357	4.22971	4.26379	4.28235	4.28186	4.2588	4.21094	4.14331	4.0635	3.97909	3.89757	3.8256	3.76926	3.73464	3.72773	3.75187	3.80733	3.89422	4.01261	4.16035	4.33053	4.51569	4.70833
Ratio		3.49834	4.43608	5.6926	4.34468	4.01002	5.56188	3.08642	2.32165	3.93185	4.14815	3.57437	3.19276	3.68955	3.81212	6.09675	3.52711	3.93152	3.84911	4.96815	3.94623	3.95589	4.74055	4.82613	4.66321	4.30023	3.3159	3.50416	3.53872	4.61838	3.18756	4.29129	3.13676	3.71652	2.41924	4.49006	4.33369	4.51739	4.76743	4.97512
ID	Name
LOC_Os01g15580	LOC_Os01g15580	0	0	0	0	0	59.4001	0	0	0	0	0	18.7719	13.5221	0	31.3913	15.1172	15.9546	0	0	14.0877	0	21.1439	23.0441	86.2488	9.41903	0	0	0	0	0	13.3035	0	9.52435	15.753	14.59	0	0	22.5897	19.9665
LOC_Os01g23380	LOC_Os01g23380	0	0	0	0	0	30.4275	0	0	0	0	0	0	28.0217	0	0	13.586	47.0035	67.7094	39.4089	0	16.071	16.6625	17.9449	32.5351	11.6877	0	0	0	0	40.583	0	9.41274	10.1234	0	14.59	19.7629	0	16.1257	26.1588
LOC_Os01g25630	LOC_Os01g25630	0	0	0	0	0	29.304	0	0	0	0	0	0	0	0	0	0	0	0	0	0	0	0	0	0	0	0	0	0	0	0	0	0	0	0	0	0	0	0	0
LOC_Os01g25720	LOC_Os01g25720	53.8358	32.3562	0	0	94.9668	0	0	0	0	35.6189	0	0	0	43.0072	34.6717	0	0	28.9976	50.1932	24.2319	32.1254	16.6625	0	0	0	10.6897	0	0	0	0	0	0	25.2478	0	0	28.6599	0	50.2841	24.2207
LOC_Os01g25740	LOC_Os01g25740	0	0	0	0	0	0	0	0	0	0	26.0213	0	0	0	0	15.0218	0	0	0	8.99839	18.6289	0	0	0	12.5153	0	0	0	0	0	13.1151	17.2783	0	0	0	0	0	0	0
LOC_Os01g25760	LOC_Os01g25760	0	0	0	0	0	0	0	0	0	0	0	0	0	26.1097	0	0	0	0	0	0	0	0	0	0	0	0	0	0	0	0	0	0	0	0	27.4876	0	0	0	0
LOC_Os01g25810	LOC_Os01g25810	0	0	0	0	0	0	0	0	0	0	0	21.2004	18.5556	0	26.1233	0	13.8814	17.4456	0	18.4932	0	0	0	0	0	5.27969	0	0	0	15.6539	0	8.71824	0	0	20.2757	0	0	0	0
LOC_Os01g33684	LOC_Os01g33684	0	0	0	0	0	0	0	0	0	0	0	0	0	0	0	0	0	27.9384	0	0	9.43681	0	0	0	0	6.01837	0	0	22.9253	0	0	0	9.00147	35.273	15.5715	0	0	0	0
LOC_Os01g36640	OsRPM1	62.5978	50.7975	0	0	0	47.2646	117.25	0	0	39.5648	0	0	0	49.4307	0	0	0	26.1478	39.7077	0	0	0	0	0	0	4.91533	0	0	0	21.0116	43.7145	8.25287	0	0	24.1429	0	38.1301	0	0
LOC_Os01g57270	LOC_Os01g57270	0	0	0	187.617	0	0	0	0	0	0	0	0	0	0	0	0	0	0	0	0	10.5521	0	47.5085	0	0	4.68468	0	0	28.0112	0	0	0	9.74478	0	23.2558	0	0	0	0
LOC_Os01g57280	Pi64	0	0	0	0	0	0	0	0	0	0	0	0	0	16.7715	0	36.7627	0	0	0	0	24.7763	0	28.7414	0	0	10.0946	55.7414	0	0	0	0	0	0	0	0	0	0	0	16.8583
LOC_Os01g57310	Pi37(t)	0	0	0	0	0	0	0	0	0	0	0	0	0	0	0	11.3065	0	13.6116	0	16.2143	16.0627	0	0	0	0	0	0	0	0	17.4905	0	0	0	13.3262	0	59.2692	60.8495	0	0
LOC_Os01g57340	Pi sh	46.2963	0	0	0	0	0	0	0	0	0	0	0	0	28.4293	0	0	10.1149	10.8295	0	44.2828	11.8551	16.6625	0	19.4039	0	0	0	0	0	8.34307	0	9.45197	0	0	0	0	0	0	44.5653
LOC_Os01g57870	LOC_Os01g57870	0	0	0	0	0	0	0	0	0	0	0	0	0	0	0	0	0	0	0	0	33.6944	0	0	0	0	0	17.8291	0	25.6608	7.94332	0	0	10.2556	0	0	36.2188	0	21.8536	0
LOC_Os01g58520	LOC_Os01g58520	0	0	0	45.4628	0	0	0	0	0	0	0	0	0	21.1082	0	0	14.5934	0	33.1565	0	0	0	0	0	0	0	0	0	0	0	0	0	9.74478	0	0	0	0	0	0
LOC_Os01g58530	LOC_Os01g58530	0	56.5611	0	0	152.523	0	36.2845	0	0	0	43.5275	13.8872	0	0	0	0	0	0	0	0	11.5934	21.1439	0	0	0	0	0	0	0	0	23.4313	0	9.00147	0	0	23.6619	0	0	52.0538
LOC_Os01g70080	LOC_Os01g70080	0	0	0	0	0	21.6614	0	0	0	45.5581	0	16.6384	0	75.9525	53.2255	0	20.5373	31.2042	0	83.6891	57.4738	141.222	0	0	28.4411	15.8391	48.9045	0	0	0	14.3406	8.71824	9.52435	0	0	26.1835	0	0	71.3544
LOC_Os02g02640	LOC_Os02g02640	0	0	0	0	0	0	0	0	0	0	0	0	0	0	0	0	0	0	0	0	0	0	0	0	11.4931	0	63.2271	0	0	0	0	0	0	0	0	0	0	0	0
LOC_Os02g16060	LOC_Os02g16060	0	0	0	0	0	0	0	0	0	0	0	0	0	0	0	0	0	0	0	0	9.43681	0	0	0	0	0	0	0	0	0	0	0	0	0	0	0	0	0	0
LOC_Os02g16270	rNBS41	0	35.6075	0	0	0	0	0	0	0	0	0	0	0	0	0	0	0	0	0	0	0	0	0	0	0	0	0	0	0	0	0	0	0	0	0	0	0	0	0
LOC_Os02g17304	OsXo2	0	0	0	0	0	0	0	0	0	43.9078	0	0	0	0	49.6229	0	13.8814	9.31281	0	0	0	16.5303	25.2595	0	0	0	0	0	0	0	0	0	0	0	0	0	0	0	0
LOC_Os02g18000	LOC_Os02g18000	0	0	0	0	0	33.4952	0	0	0	0	0	0	0	0	0	0	0	0	0	0	0	10.8295	0	0	0	0	0	0	0	0	0	0	0	0	0	0	0	0	29.7354
LOC_Os02g18070	LOC_Os02g18070	0	0	0	0	40.2576	0	0	0	0	0	0	0	0	16.3466	37.6591	18.2448	0	22.6526	29.976	0	77.7494	67.143	22.2489	0	0	0	85.9107	0	0	0	0	0	0	0	0	0	0	0	0
LOC_Os02g18080	LOC_Os02g18080	53.8358	0	0	0	45.5001	0	0	0	0	0	0	0	0	0	0	0	43.6235	0	29.976	42.5204	87.6452	84.2649	28.7414	0	0	0	0	0	19.972	0	0	0	0	0	0	0	0	0	0
LOC_Os02g18140	LOC_Os02g18140	0	0	0	0	0	0	0	0	0	0	0	0	0	0	0	0	0	0	0	0	0	12.1566	30.3536	0	0	0	0	0	0	0	0	0	0	0	0	0	0	0	0
LOC_Os02g18510	LOC_Os02g18510	0	0	0	0	0	0	0	0	0	0	0	0	0	0	0	0	0	0	0	0	0	0	0	0	0	0	0	0	0	0	0	0	10.1234	0	0	0	0	0	0
LOC_Os02g19890	LOC_Os02g19890	0	0	0	0	0	0	0	0	0	0	0	0	0	0	0	17.6258	0	0	39.7077	0	10.5521	21.1439	0	0	0	0	0	0	0	0	11.4335	0	0	0	0	0	0	0	0
LOC_Os02g25900	LOC_Os02g25900	53.8358	0	0	0	0	42.4538	0	0	0	0	0	0	0	0	0	0	0	37.5249	0	0	0	0	0	0	0	0	0	0	0	18.7572	46.9532	9.13993	0	0	0	19.7629	61.1172	0	19.1179
LOC_Os02g30150	LOC_Os02g30150	0	0	0	0	0	0	0	0	0	0	0	0	0	0	0	0	0	0	0	0	0	0	0	0	0	4.97275	0	0	0	0	0	0	0	0	0	0	0	0	0
LOC_Os03g10900	LOC_Os03g10900	0	0	0	0	0	0	0	0	0	0	0	14.4338	11.3159	0	0	0	0	0	0	0	0	0	0	0	0	0	0	0	0	0	33.6496	0	0	0	0	0	0	0	0
LOC_Os03g14900	LOC_Os03g14900	51.282	43.9638	0	0	0	72.7948	57.4911	95.3471	0	0	23.6793	0	0	0	25.9889	11.0017	15.9546	0	35.7961	0	0	0	0	0	7.33439	12.0367	43.8597	73.3568	0	23.2677	0	0	0	15.0966	0	19.7629	0	66.9748	42.2491
LOC_Os03g20840	LOC_Os03g20840	87.5273	0	0	0	0	0	0	0	0	0	0	0	0	0	26.1233	18.2448	0	0	0	0	0	0	22.2489	25.7096	28.0686	0	46.3404	0	42.5556	0	0	8.7535	0	22.5023	0	0	0	0	0
LOC_Os03g38250	LOC_Os03g38250	0	0	0	0	0	0	0	0	0	0	0	0	0	0	0	0	0	0	0	0	0	0	0	0	0	0	0	0	0	0	0	0	0	0	0	0	41.6771	0	0
LOC_Os03g40194	LOC_Os03g40194	0	0	0	0	0	0	35.5467	0	0	0	0	27.2532	0	0	0	0	20.5373	0	0	0	0	20.35	0	0	14.5705	0	0	0	0	8.88257	0	0	0	0	0	0	0	0	0
LOC_Os03g46550	LOC_Os03g46550	50.8259	0	0	45.4628	0	35.3607	0	0	0	0	0	14.3332	70.1891	0	0	0	35.0091	0	0	18.4932	0	51.8552	23.0441	66.8449	0	34.867	0	92.6956	0	26.8896	0	25.7188	27.8574	32.5268	0	18.721	0	0	0
LOC_Os03g48320	LOC_Os03g48320	0	0	0	0	0	0	0	0	0	0	0	0	0	0	0	0	0	9.31281	0	0	0	0	0	0	0	0	0	97.58	0	0	0	0	0	0	0	0	0	0	0
LOC_Os03g48370	LOC_Os03g48370	0	0	0	0	0	0	0	0	0	0	0	0	0	0	0	0	32.4044	0	0	8.99839	0	12.1566	0	0	0	0	0	154.036	0	0	0	0	17.8171	0	0	0	0	0	0
LOC_Os03g50150	LOC_Os03g50150	0	0	0	0	0	0	0	0	0	0	57.6735	0	0	0	0	0	0	0	0	0	0	0	0	0	0	0	0	0	0	0	0	0	0	0	0	0	0	0	0
LOC_Os03g63150	Bph14 (Qbp1)	0	0	0	0	0	0	0	0	0	0	0	0	28.4463	0	0	15.0218	0	24.4411	18.9681	0	13.1829	0	0	18.9394	0	27.7307	0	0	20.9512	0	0	17.589	0	0	0	0	0	0	0
LOC_Os03g63200	LOC_Os03g63200	0	42.0769	0	61.9348	45.4442	182.393	0	0	0	71.2378	0	38.0745	10.5639	36.9015	0	15.1172	88.3155	15.8821	215.647	21.012	30.9173	15.8655	49.7501	129.815	65.3324	31.838	22.4558	0	38.8954	50.74	24.5486	59.6194	44.563	64.9354	72.35	92.5846	91.755	21.724	42.2491
LOC_Os04g02030	LOC_Os04g02030	0	0	0	0	0	0	0	0	0	0	0	0	0	0	0	0	0	0	0	0	0	0	0	28.7489	0	0	0	0	0	0	0	0	0	0	41.5973	0	0	0	0
LOC_Os04g02110	PIC22	0	0	0	61.9348	0	51.066	0	0	281.294	0	0	61.4911	0	53.1865	0	28.6574	12.9564	18.1554	29.976	0	0	0	0	21.5146	9.37233	10.7666	12.2748	0	18.2349	18.7184	43.4725	16.5905	22.2527	15.753	15.5715	33.4963	0	0	19.9665
LOC_Os04g02860	LOC_Os04g02860	0	0	0	0	0	0	0	0	0	0	0	0	0	0	0	0	27.7627	0	0	0	12.082	0	0	0	0	0	0	0	0	8.34307	0	0	0	0	27.5634	0	0	0	0
LOC_Os04g11780	OsLR10	0	0	0	0	0	0	0	0	0	0	0	0	0	0	0	0	0	0	0	0	0	0	0	0	0	0	0	0	0	0	0	0	0	0	0	0	0	41.1573	0
LOC_Os04g14220	rNBS17	0	0	0	0	0	0	0	0	0	0	0	0	0	0	0	0	0	0	0	18.4932	0	0	0	0	0	0	0	0	0	0	0	0	0	0	0	0	0	0	0
LOC_Os04g41370	LOC_Os04g41370	0	0	0	0	0	0	0	0	0	0	0	0	0	0	0	0	0	0	0	12.0136	9.81316	10.8295	0	0	0	0	0	0	0	0	0	0	0	0	0	0	0	0	0
LOC_Os04g43340	LOC_Os04g43340	0	0	0	0	0	0	0	0	0	0	0	0	33.4867	74.3405	48.8234	0	0	34.617	0	0	0	15.8655	30.3536	0	38.5944	0	0	0	0	12.6685	23.3644	0	12.1104	0	0	0	41.6146	0	0
LOC_Os04g43440	LOC_Os04g43440	0	0	0	0	0	0	69.9301	0	0	0	0	0	0	0	0	11.3065	0	0	70.1853	0	12.0262	140.29	0	0	0	0	0	0	0	0	0	0	0	13.3262	0	0	0	0	0
LOC_Os04g46300	LOC_Os04g46300	0	0	0	0	0	0	0	0	0	0	0	12.3128	0	0	0	0	0	0	0	0	0	0	0	0	0	0	0	0	0	0	0	0	0	0	0	0	0	0	0
LOC_Os04g52970	Pi63	0	0	0	0	0	0	0	0	0	0	0	0	0	0	0	0	0	0	0	0	0	0	0	0	0	5.27969	0	0	22.4618	15.6539	0	0	24.5827	0	0	0	0	0	0
LOC_Os04g53050	OsPiPR1	0	0	0	0	0	0	0	0	0	0	0	0	0	0	0	0	17.7692	0	0	0	0	12.1566	0	0	0	8.36995	0	0	0	0	0	0	0	0	0	0	0	0	0
LOC_Os04g53120	Xa1(Xe)	0	0	0	0	0	0	0	0	0	0	0	12.4914	0	0	0	0	0	18.1554	23.461	8.99839	0	11.1371	29.0909	0	0	0	0	0	0	8.88257	0	0	0	0	0	0	0	0	0
LOC_Os04g53160	LOC_Os04g53160	0	0	0	0	0	0	0	0	0	0	0	0	0	0	0	0	0	0	0	0	0	0	17.9449	0	0	0	0	0	0	0	0	0	0	0	0	0	0	0	0
LOC_Os04g53496	LOC_Os04g53496	0	0	0	0	0	0	0	0	0	0	0	0	0	0	0	0	0	0	0	0	0	0	0	0	0	0	0	0	0	0	0	0	10.3321	0	0	0	0	0	0
LOC_Os05g15040	OsWD40-115	0	0	0	0	0	0	0	0	0	35.7462	0	28.0544	16.9895	17.2265	0	46.6472	0	36.1206	0	24.2319	16.0627	12.1566	61.1494	0	0	23.2522	12.2748	0	19.972	37.5976	11.4335	39.8167	30.1758	0	0	0	0	22.5897	0
LOC_Os05g23250	LOC_Os05g23250	0	0	0	0	0	0	0	0	0	0	0	0	0	17.7305	0	0	0	13.6116	0	0	0	0	0	0	0	0	0	0	0	0	0	0	0	12.7226	0	0	0	0	0
LOC_Os05g23990	LOC_Os05g23990	0	0	0	0	0	30.4275	0	0	0	0	0	0	10.0891	0	0	0	29.8359	0	0	12.0136	0	0	0	0	0	0	0	0	0	0	0	8.32646	0	0	0	0	0	50.2841	26.1588
LOC_Os05g30220	OsRP1L1	0	50.449	0	0	0	26.2847	0	0	0	0	19.492	45.6858	0	17.9051	0	0	0	22.4603	0	0	0	12.161	0	0	9.41903	23.7885	0	152.346	0	0	60.2542	0	0	0	0	20.2741	0	0	0
LOC_Os05g31530	LOC_Os05g31530	0	0	0	0	0	0	0	0	0	0	0	0	0	0	0	0	0	0	0	0	0	0	0	0	0	0	0	0	22.941	0	0	0	0	15.0966	0	0	0	0	0
LOC_Os05g31570	LOC_Os05g31570	0	0	0	0	71.9166	25.533	38.5386	0	0	71.4924	0	0	0	0	86.0921	15.0218	56.9351	78.5389	45.1264	63.74	16.071	0	25.2595	0	53.9654	14.8393	0	0	50.9522	12.6685	0	20.9074	28.3652	20.9468	0	55.9816	78.5793	36.66	0
LOC_Os05g34220	LOC_Os05g34220	0	0	0	0	0	0	0	0	0	0	16.9402	47.8252	29.9481	64.0367	0	53.216	63.3676	56.1777	0	17.6143	25.1939	27.6613	69.1324	33.857	20.4028	41.7399	0	0	22.9253	14.6632	86.1539	13.0642	41.0946	0	22.5734	0	0	86.3351	21.395
LOC_Os05g34230	LOC_Os05g34230	0	42.0769	0	0	0	0	0	0	0	0	0	0	43.0153	20.7147	0	24.5881	15.9546	0	104.866	12.5313	0	0	0	16.5519	9.13025	5.77441	0	0	22.5836	26.9566	15.011	19.9924	9.00147	0	0	0	0	0	46.9163
LOC_Os05g40150	LOC_Os05g40150	0	0	0	0	0	0	0	0	0	0	0	0	0	0	0	0	0	0	0	0	0	0	0	0	0	0	0	0	0	0	0	0	0	0	22.5734	0	0	0	0
LOC_Os05g40160	LOC_Os05g40160	0	0	0	0	0	0	0	0	0	0	0	0	0	0	0	0	0	12.0328	0	0	16.0627	0	0	0	0	9.60006	0	0	0	0	0	0	24.5827	0	0	0	0	0	0
LOC_Os05g41310	YR48	0	0	0	0	0	0	0	0	0	0	0	17.5116	0	0	0	0	0	0	0	0	10.8338	0	0	0	0	0	0	0	0	0	0	0	0	0	0	0	0	0	0
LOC_Os06g05359	Pi9(t)	0	0	0	0	0	0	0	0	0	0	0	0	0	0	0	0	0	0	0	0	0	0	0	0	0	6.231	0	0	0	0	0	0	0	0	0	0	0	0	0
LOC_Os06g06380	LOC_Os06g06380	0	0	0	0	0	0	0	0	0	0	23.6793	0	0	0	0	0	0	0	39.7077	14.0877	0	11.6754	0	0	0	0	63.2271	0	17.1733	0	0	0	0	0	22.5734	0	0	0	0
LOC_Os06g06400	LOC_Os06g06400	0	0	0	0	0	0	0	0	0	0	0	12.4746	0	0	0	0	0	0	0	0	11.8551	0	0	0	0	0	0	0	0	0	0	0	0	0	0	0	0	0	0
LOC_Os06g06850	LOC_Os06g06850	0	0	0	0	0	0	0	0	0	0	0	0	0	0	0	0	0	0	0	0	0	16.6625	0	0	0	0	0	0	0	0	0	0	0	0	0	0	0	0	0
LOC_Os06g06860	LOC_Os06g06860	0	0	0	0	0	0	0	0	0	0	0	0	0	0	0	0	14.5934	0	0	0	0	0	0	0	0	0	0	0	0	0	0	0	0	0	0	0	0	0	0
LOC_Os06g17880	Nbs1-Pi9	0	0	0	0	0	0	0	0	0	0	0	0	0	0	0	0	0	0	0	0	0	0	0	0	14.6737	0	0	0	0	0	0	0	9.74478	0	0	0	0	0	0
LOC_Os06g17920	LOC_Os06g17920	0	41.425	0	0	0	0	0	0	0	0	0	0	0	0	0	0	0	0	0	0	0	0	0	0	0	0	0	0	0	0	0	0	0	0	0	0	0	0	0
LOC_Os06g17950	NBS2	0	0	0	0	0	0	0	0	0	0	0	0	0	0	0	15.1172	0	0	42.3155	0	0	0	0	0	0	0	0	0	0	0	0	0	11.6648	0	0	19.7629	0	0	0
LOC_Os06g37820	LOC_Os06g37820	0	0	0	0	0	0	0	0	0	0	0	0	0	0	0	0	0	12.0328	0	0	0	0	0	0	0	0	0	0	0	0	0	0	0	0	0	0	0	0	0
LOC_Os06g41480	LOC_Os06g41480	0	0	0	0	0	0	0	0	0	0	0	12.4914	0	0	0	0	0	0	0	0	9.43681	0	0	0	0	0	0	0	0	0	0	0	0	0	0	0	0	0	16.8583
LOC_Os06g41640	LOC_Os06g41640	0	0	0	0	0	0	0	0	0	0	0	0	0	68.2594	0	18.5649	0	0	0	0	0	0	0	0	0	0	0	0	0	0	0	0	0	0	0	0	0	0	0
LOC_Os06g41660	LOC_Os06g41660	0	0	0	0	0	52.5693	0	0	0	0	0	0	19.859	0	0	0	18.0421	0	37.9363	0	0	0	0	15.3487	0	0	0	0	0	0	61.7793	8.7535	19.004	15.873	0	0	0	0	0
LOC_Os06g41670	LOC_Os06g41670	0	0	0	0	0	0	0	0	0	0	0	0	0	0	0	0	0	0	0	17.4972	0	0	0	0	0	0	0	0	0	0	0	0	0	0	0	0	0	0	0
LOC_Os06g43670	LOC_Os06g43670	0	0	0	0	0	0	0	0	0	0	0	0	0	0	0	0	0	0	0	0	0	0	0	0	0	0	0	0	0	0	0	0	0	12.7226	0	0	0	0	0
LOC_Os06g48990	LOC_Os06g48990	0	0	0	0	0	28.4293	0	0	0	0	0	0	0	0	0	0	0	0	0	0	0	0	0	0	0	0	17.8291	0	45.3398	0	0	8.32646	0	0	20.2757	0	0	0	0
LOC_Os06g49380	LOC_Os06g49380	0	0	0	0	0	0	0	0	0	0	0	0	38.5354	0	0	0	0	0	0	0	0	0	0	0	0	0	0	0	0	0	0	0	0	0	0	19.7629	0	0	0
LOC_Os07g04900	LOC_Os07g04900	0	0	0	0	0	0	0	0	0	0	0	0	0	0	0	0	0	0	0	0	0	0	0	0	41.927	0	0	0	0	0	0	0	0	0	0	0	0	0	0
LOC_Os07g17250	LOC_Os07g17250	0	0	0	0	46.705	31.6756	0	0	0	0	0	0	0	0	0	0	15.4352	0	0	0	16.071	15.5003	0	0	0	0	0	0	0	8.88257	0	0	0	0	17.1644	19.7629	0	0	0
LOC_Os07g26430	LOC_Os07g26430	0	0	0	0	0	0	0	0	0	0	0	0	0	0	0	0	0	10.8422	0	0	0	0	0	0	0	0	0	0	0	0	0	0	0	0	0	0	0	0	0
LOC_Os07g29810	LOC_Os07g29810	0	0	0	0	0	0	0	0	0	0	34.1355	0	13.0366	0	0	0	26.7066	0	0	0	0	10.8295	22.2489	0	9.13025	0	17.8291	0	22.7998	0	18.2869	0	0	0	0	0	0	22.5897	20.0044
LOC_Os07g29820	LOC_Os07g29820	0	0	0	0	0	0	0	0	0	0	0	12.4914	0	17.1747	0	0	0	18.1554	23.5938	30.0285	12.0262	77.2411	25.2595	0	26.8882	6.94228	0	0	0	57.1339	0	12.9611	10.1763	0	0	0	64.5995	0	0
LOC_Os07g33690	LOC_Os07g33690	0	0	0	0	0	0	0	0	0	0	0	0	0	0	37.6279	42.3585	0	0	0	0	0	0	0	0	0	0	0	0	0	0	0	0	0	0	0	0	0	68.2221	0
LOC_Os07g33730	LOC_Os07g33730	0	0	0	0	0	0	0	0	0	0	0	0	0	17.8412	0	13.586	0	16.9583	0	0	0	0	0	0	0	0	0	0	0	0	11.4335	8.7535	10.2556	0	0	0	0	0	0
LOC_Os08g05440	Pi36(t)	0	38.5475	0	140.627	0	46.9925	0	0	0	0	0	0	0	0	94.8947	15.7853	0	0	0	12.0136	0	22.7998	75.0455	54.1543	11.6877	20.2665	0	0	0	50.106	0	0	0	0	0	0	0	0	45.8353
LOC_Os08g07330	LOC_Os08g07330	0	56.5611	0	0	0	0	0	0	0	0	0	21.3716	0	17.1674	63.484	0	0	0	0	0	9.43681	0	0	0	0	8.16513	0	0	0	0	0	12.9611	0	0	0	0	0	21.8536	0
LOC_Os08g07340	LOC_Os08g07340	0	0	0	0	0	0	0	0	0	0	0	0	0	0	0	0	0	0	0	0	0	0	0	0	0	0	0	0	0	0	33.6496	0	0	0	0	0	0	0	0
LOC_Os08g07774	LOC_Os08g07774	0	0	0	0	52.8346	154.731	0	0	0	0	96.1066	0	113.036	83.7852	130.867	39.1081	39.145	35.2759	18.9681	87.7052	75.3036	91.3216	25.2595	20.9802	121.638	49.2328	0	0	64.2261	0	78.8168	50.414	70.8379	33.9239	0	0	148.798	0	77.7787
LOC_Os08g07890	OsRLCK246	0	0	0	0	0	0	0	0	0	0	19.492	0	0	0	0	31.3283	17.7692	0	0	16.2143	0	0	0	0	0	0	0	0	0	0	0	8.71824	0	0	37.679	0	0	0	19.1179
LOC_Os08g10260	LOC_Os08g10260	0	0	0	0	0	0	0	0	0	0	0	0	0	0	23.8732	63.4921	0	0	0	0	11.5934	0	0	0	0	0	0	0	0	0	0	0	0	0	0	0	0	0	0
LOC_Os08g10430	LOC_Os08g10430	0	0	1412.43	0	0	0	0	0	0	0	0	0	0	0	0	0	0	0	91.4518	0	0	0	0	0	0	0	0	0	45.5706	0	0	8.7535	0	12.7226	0	0	0	41.1573	0
LOC_Os08g12740	OsOSC12	0	0	0	0	0	0	0	0	0	0	0	12.2437	0	0	0	0	0	0	0	0	0	0	0	0	0	0	0	0	0	13.7806	0	0	0	0	0	0	0	0	0
LOC_Os08g13800	LOC_Os08g13800	0	36.9494	0	0	0	0	0	0	0	0	0	0	0	0	0	0	0	0	0	0	0	0	0	0	0	4.68468	0	0	0	0	0	0	0	0	0	0	0	0	0
LOC_Os08g19980	YR14	0	0	0	0	45.5001	28.4293	0	0	0	0	0	13.5419	0	0	0	0	0	0	0	26.3158	0	16.6625	25.2595	0	21.6456	0	0	0	0	7.94332	0	9.13993	10.2556	0	0	0	0	0	0
LOC_Os08g20000	YR36	0	0	0	0	0	0	0	0	0	0	0	0	10.7885	14.5296	0	0	0	9.31281	0	25.2551	0	0	0	0	0	31.5608	0	0	0	0	13.7752	0	0	0	0	0	50.1404	0	16.5821
LOC_Os08g24380	LOC_Os08g24380	0	0	0	0	0	0	0	0	0	0	0	0	0	0	0	0	0	0	0	0	0	0	0	0	0	6.231	0	0	0	0	14.3406	0	0	0	0	0	0	0	0
LOC_Os08g29809	LOC_Os08g29809	0	0	0	0	0	0	0	0	0	0	0	0	0	0	0	35.9932	0	0	0	0	0	0	0	0	0	0	0	0	0	0	0	0	0	0	0	0	0	0	0
LOC_Os08g29854	LOC_Os08g29854	0	0	0	0	0	0	0	0	0	0	0	0	0	0	31.1333	0	0	0	0	0	0	0	0	0	36.0075	0	48.9045	0	0	0	0	0	0	0	0	0	0	0	0
LOC_Os08g30634	LOC_Os08g30634	0	0	0	0	0	0	0	0	0	0	0	0	0	0	0	0	0	0	32.4338	0	30.484	0	0	0	0	5.01381	0	0	0	10.3754	0	16.9947	11.9972	17.4277	0	0	71.3165	21.6352	0
LOC_Os08g31780	LOC_Os08g31780	0	0	0	0	0	0	0	0	0	41.9727	0	0	16.9895	0	0	0	0	0	0	32.7029	0	21.1439	17.9449	0	0	0	0	0	0	27.5611	0	0	9.74478	0	0	0	0	0	0
LOC_Os08g31800	LOC_Os08g31800	102.572	0	0	67.595	0	21.0239	34.4947	0	0	0	0	0	18.5556	0	0	0	0	19.0422	0	0	0	0	0	0	11.2726	0	0	0	0	18.1081	0	10.2805	0	0	0	0	0	0	0
LOC_Os08g32880	LOC_Os08g32880	0	0	0	0	0	0	0	0	0	0	0	0	0	0	0	0	0	9.80594	0	0	0	0	0	0	0	0	0	0	0	9.73217	0	0	0	0	0	0	0	0	0
LOC_Os08g42670	LOC_Os08g42670	0	0	0	0	0	0	0	0	0	0	0	0	0	0	0	0	0	0	0	0	0	0	0	0	0	0	0	0	0	0	0	0	9.74478	0	0	0	0	0	0
LOC_Os08g42700	Pib-H8	0	38.3465	0	0	116.323	90.2723	562.91	194.704	0	38.0228	197.088	80.372	140.891	100.25	204.703	177.576	27.2314	86.4391	16.5739	26.3158	0	12.1566	123.155	73.5767	50.0767	203.552	17.8291	145.773	155.244	179.263	150.166	107.432	153.053	162.129	97.6637	24.6233	102.464	160.195	156.616
LOC_Os08g42930	LOC_Os08g42930	0	0	0	0	0	0	0	0	0	0	0	0	0	0	0	0	0	0	0	0	0	0	0	0	0	0	0	0	0	14.3513	0	0	0	0	0	0	0	0	0
LOC_Os08g43010	LOC_Os08g43010	0	0	0	0	0	33.4952	0	0	0	0	0	0	10.0891	0	0	0	0	0	73.9199	0	14.4642	0	0	0	0	5.01381	0	0	18.2349	0	0	0	0	0	0	0	0	0	20.0044
LOC_Os09g10054	OsRPS2	62.5978	50.449	2824.86	162.57	230.432	29.304	258.241	341.593	0	181.237	30.3113	40.8564	44.2876	109.745	264.366	147.072	52.1623	50.9282	113.318	26.4956	92.6149	28.2057	0	81.1379	474.58	66.2785	36.1594	162.009	36.9404	96.8346	99.3167	74.1924	42.0547	0	90.1175	86.9224	40.7299	78.0001	99.0136
LOC_Os09g14410	LOC_Os09g14410	0	0	0	0	0	0	0	0	0	0	0	13.5716	30.5334	0	0	18.2448	0	0	0	12.6275	0	0	0	0	0	17.6524	48.9045	0	0	0	0	0	0	0	0	0	144.079	0	29.7354
LOC_Os09g15850	LOC_Os09g15850	0	0	0	0	94.9668	0	81.1425	0	0	0	0	0	13.5221	14.5296	37.6591	23.3236	0	10.8422	0	0	10.8338	12.1566	24.4906	57.8436	0	0	12.2748	0	0	9.73217	0	17.0122	10.2556	0	22.6655	91.3217	61.1172	21.8536	0
LOC_Os09g20020	OsVQ34	73.8007	115.04	0	57.2344	0	89.5656	35.5467	0	0	0	43.5275	12.3128	0	0	0	0	0	0	32.4338	8.99839	22.4072	0	0	52.578	27.3908	21.7537	17.8291	0	20.2388	0	0	8.25287	10.3321	0	0	34.5399	0	0	0
LOC_Os09g20030	LOC_Os09g20030	0	0	0	0	0	0	0	67.9717	0	0	0	0	0	28.4293	0	0	0	0	0	12.0136	0	14.3833	0	0	69.3927	11.915	0	0	0	0	0	10.2805	19.0319	0	0	0	0	0	0
LOC_Os09g30220	LOC_Os09g30220	0	0	0	49.7562	0	0	0	0	0	0	0	0	0	0	0	0	22.7692	0	0	0	0	0	50.5191	0	0	0	0	0	0	0	0	0	0	0	0	0	0	0	0
LOC_Os09g34150	LOC_Os09g34150	0	0	0	0	0	0	0	0	0	37.1402	0	12.4914	0	0	0	0	0	27.9614	0	55.948	49.2444	211.027	30.3536	56.2102	98.6052	15.4046	82.7469	0	60.7042	0	15.011	13.6836	0	0	17.1644	0	0	0	26.1588
LOC_Os10g04090	LOC_Os10g04090	0	0	0	0	0	0	0	0	0	0	0	0	0	0	0	0	0	0	0	0	0	0	0	0	0	0	0	0	22.6295	0	0	0	0	0	0	20.2741	0	0	21.5792
LOC_Os10g04180	LOC_Os10g04180	0	0	0	0	0	0	0	0	338.753	0	0	0	0	0	0	32.2841	0	0	0	8.68221	0	11.6754	0	0	0	0	35.6583	0	20.9512	0	32.0621	0	0	18.1752	0	23.6619	0	0	21.395
LOC_Os10g04674	LOC_Os10g04674	0	0	0	0	0	0	0	0	0	50.4414	0	0	0	0	0	0	16.4498	9.31281	0	0	11.5934	15.8655	0	30.6974	0	0	0	0	0	0	0	0	0	0	0	0	0	0	0
LOC_Os10g07400	LOC_Os10g07400	0	0	0	0	0	0	0	0	0	0	0	0	0	0	0	0	0	0	0	0	0	0	0	0	0	0	0	0	0	0	13.7752	0	0	0	0	0	0	0	0
LOC_Os10g07534	LOC_Os10g07534	0	0	0	0	0	0	0	0	0	0	0	0	10.7885	0	0	0	0	0	0	0	0	0	0	0	0	0	0	0	0	0	0	0	0	0	0	0	0	0	0
LOC_Os10g07978	OsRLR1	0	0	0	0	0	31.4317	0	0	0	0	0	0	0	0	31.6096	0	0	18.3715	0	0	0	0	35.9183	0	0	0	0	73.3568	0	0	14.3406	0	0	0	0	0	0	0	19.9665
LOC_Os10g10360	OsLSR	0	0	0	0	0	0	0	0	0	0	0	0	0	0	0	20.749	0	0	0	26.3158	0	0	0	0	0	0	0	0	0	0	0	0	0	0	28.8184	0	0	0	0
LOC_Os10g22484	LOC_Os10g22484	0	76.693	0	0	0	0	0	0	0	0	71.5882	0	18.6303	34.1297	0	60.9415	10.1149	34.0616	0	45.648	9.43681	0	0	0	0	0	12.2748	0	39.9441	34.5313	0	12.7734	0	13.8927	0	0	0	0	22.2826
LOC_Os10g22510	LOC_Os10g22510	0	41.2507	0	0	0	0	0	0	0	0	0	0	16.9895	0	0	0	0	10.8422	0	0	41.263	0	0	33.857	26.1131	8.36995	0	0	0	0	0	18.6069	32.3133	0	25.7599	0	0	64.1766	26.703
LOC_Os10g25487	LOC_Os10g25487	0	0	0	0	0	0	0	0	0	0	0	0	0	0	47.2501	0	0	0	0	0	0	0	0	0	0	0	0	0	0	0	0	0	0	0	0	0	0	22.5897	0
LOC_Os10g33440	LOC_Os10g33440	0	0	0	0	0	0	0	0	0	0	0	0	0	0	0	0	0	22.6526	29.976	0	0	0	0	0	0	0	0	94.4822	0	0	0	0	0	0	0	0	0	0	0
LOC_Os10g36270	OsRPP13	0	0	0	0	0	0	0	0	0	61.6333	0	0	0	0	112.405	0	0	13.6116	0	16.2143	0	0	0	0	14.5705	0	0	0	18.2349	0	0	26.0756	0	0	22.5734	0	0	0	0
LOC_Os11g10550	LOC_Os11g10550	0	0	0	0	0	0	0	0	0	0	0	0	0	0	0	0	0	0	0	0	11.8551	0	0	0	0	0	0	0	0	0	0	0	0	0	0	0	0	0	0
LOC_Os11g11550	LOC_Os11g11550	0	32.7161	0	0	0	0	0	0	0	0	0	60.8088	0	0	66.3842	34.8008	0	18.3715	35.7961	12.5313	52.6495	36.4786	0	16.5519	57.0222	40.7129	0	0	0	8.34307	34.4713	21.8872	22.1734	28.9078	0	122.155	0	54.8606	24.2207
LOC_Os11g11580	LOC_Os11g11580	0	39.6385	0	0	83.6051	47.8583	0	0	0	0	42.7389	0	0	17.1747	0	0	11.7356	0	0	0	11.5934	41.0256	0	0	0	24.1477	0	0	0	0	0	0	0	12.6936	0	0	28.4172	0	21.395
LOC_Os11g11790	Os11gRGA4	0	0	0	0	0	0	0	0	0	0	0	12.4914	0	0	0	24.9859	29.1868	0	0	0	10.7296	0	0	0	0	0	12.2748	146.714	0	0	0	0	22.1221	0	23.2558	23.6619	0	0	0
LOC_Os11g11950	YR5	0	30.6373	0	0	0	0	0	0	0	0	57.3723	0	0	15.5824	0	0	0	0	0	8.68221	0	22.7998	0	0	0	0	0	0	0	0	0	0	20.6641	0	0	0	0	0	0
LOC_Os11g11960	LOC_Os11g11960	299.193	79.277	0	55.3403	104.233	0	357.72	241.546	188.005	387.841	143.772	97.9342	94.4739	116.288	221.86	335.78	187.533	345.16	242.456	425.094	533.016	684.617	216.91	106.515	187.554	244.154	149.618	268.973	200.028	119.02	131.069	171.607	101.356	104.177	67.876	54.1304	218.932	148.992	16.8583
LOC_Os11g11990	LOC_Os11g11990	0	32.3562	0	0	45.8379	0	0	0	0	0	0	0	0	16.7715	0	19.9661	0	0	0	0	24.7763	32.3957	0	0	21.3338	0	0	0	19.972	0	0	0	0	22.5023	0	0	0	0	26.1588
LOC_Os11g12000	OsLRR	195.122	0	0	0	0	23.6323	53.1476	153.303	170.94	166.276	0	39.6109	67.9183	14.5296	0	40.2836	11.8436	63.0223	133.265	58.8021	40.9547	138.853	24.4906	42.0592	52.1766	38.1436	118.482	0	64.0838	39.383	47.1223	37.3658	8.90853	0	17.1644	116.793	60.8495	27.1179	107.536
LOC_Os11g12040	LOC_Os11g12040	0	0	0	0	0	0	0	0	0	0	0	0	0	0	0	0	0	0	0	0	11.5934	0	0	0	0	0	0	0	0	0	0	12.7734	0	0	0	0	0	0	0
LOC_Os11g12050	LOC_Os11g12050	0	0	0	0	78.1372	0	25.4375	0	0	0	0	0	0	0	49.6229	0	0	0	23.5938	79.9159	0	48.3765	0	0	0	11.2981	0	0	0	0	18.2869	34.0904	0	0	0	0	0	61.0501	0
LOC_Os11g12320	LOC_Os11g12320	0	0	0	0	0	0	0	0	0	0	0	0	0	0	0	0	0	0	0	0	0	12.161	40.2609	0	0	0	0	0	0	0	0	0	0	0	0	0	0	0	0
LOC_Os11g12330	LOC_Os11g12330	0	0	0	0	0	0	0	0	0	0	0	0	0	17.9051	0	0	0	0	0	0	0	0	0	0	11.4931	6.94228	23.4874	0	0	0	13.1151	8.25287	11.9972	17.4277	0	0	0	0	0
LOC_Os11g12340	OsRPM1	259.966	145.698	0	207.622	51.4403	144.629	67.714	90.5797	0	108.608	81.0516	31.0832	32.9119	102.844	48.8234	115.111	36.6435	237.572	439.657	279.292	455.829	191.706	100.617	112.88	54.4018	71.6585	89.222	0	150.265	62.8994	60.3968	60.8489	74.402	0	104.402	63.6261	84.1775	170.683	105.919
LOC_Os11g13410	LOC_Os11g13410	0	0	0	0	0	0	0	0	0	59.3472	0	0	0	0	0	0	11.8436	0	0	12.8307	0	0	0	0	0	11.8402	0	94.3752	0	0	0	0	11.6648	0	0	34.5399	0	0	0
LOC_Os11g13430	LOC_Os11g13430	0	0	0	0	0	0	0	0	0	0	0	0	0	0	48.8234	0	0	0	0	12.6275	0	0	0	0	0	13.486	0	0	0	0	0	0	0	0	0	0	0	0	0
LOC_Os11g13940	LOC_Os11g13940	0	0	0	0	0	26.2847	0	0	0	0	0	0	24.9324	0	77.1622	0	0	0	0	17.4972	10.8338	0	30.3536	0	0	8.36995	0	0	0	0	0	0	8.90853	13.3262	0	0	0	0	0
LOC_Os11g16470	LOC_Os11g16470	0	0	0	0	0	0	0	0	0	0	34.1355	0	0	0	0	0	26.7066	9.31281	0	0	0	0	0	0	0	0	0	0	0	0	0	25.3024	0	0	0	30.1823	0	0	0
LOC_Os11g16530	LOC_Os11g16530	0	0	0	0	0	41.2286	0	0	0	0	0	0	0	0	0	0	0	0	0	0	0	0	0	0	0	0	0	0	0	0	0	0	0	0	37.679	0	0	0	0
LOC_Os11g17014	LOC_Os11g17014	0	0	0	93.8086	0	0	0	0	0	0	0	0	0	0	0	0	0	0	0	0	0	0	0	0	0	9.98656	0	0	0	9.87459	26.4186	8.25287	8.90853	0	0	0	60.8495	0	0
LOC_Os11g24170	LOC_Os11g24170	0	0	0	0	94.9668	0	0	0	0	0	0	10.9061	0	0	0	19.9661	0	0	0	0	13.1829	15.8655	0	34.4923	0	0	0	0	0	52.5378	0	0	9.00147	17.4277	0	0	0	0	0
LOC_Os11g27440	LOC_Os11g27440	0	0	0	0	0	0	0	0	0	0	0	0	0	0	0	0	0	0	0	0	0	0	0	0	0	0	0	0	34.7728	0	0	0	13.2506	0	0	0	0	0	0
LOC_Os11g29050	LOC_Os11g29050	0	0	0	0	0	0	0	0	0	41.9727	0	0	0	0	0	0	0	0	0	0	0	0	0	0	0	7.15553	0	0	0	21.3913	0	0	0	0	0	0	0	0	0
LOC_Os11g29110	LOC_Os11g29110	0	0	0	0	0	0	0	0	0	0	0	0	0	0	0	0	0	0	0	0	0	0	0	33.1741	0	0	0	0	0	0	0	0	0	0	0	0	0	0	0
LOC_Os11g29520	rNBS10	0	0	0	0	0	0	0	0	0	0	0	0	0	0	0	0	0	0	0	0	0	0	17.9449	0	0	0	0	0	0	0	0	0	0	0	25.7599	0	0	0	0
LOC_Os11g29970	LOC_Os11g29970	0	0	0	0	0	0	0	0	0	0	0	0	0	16.7715	0	0	0	0	0	0	0	0	0	0	0	0	0	0	0	0	0	0	0	0	0	0	0	0	0
LOC_Os11g30210	LOC_Os11g30210	0	0	0	0	0	0	0	0	0	0	0	0	0	0	29.5159	0	0	0	0	0	0	0	0	0	0	0	0	0	0	0	0	0	0	0	0	0	0	0	0
LOC_Os11g34880	LOC_Os11g34880	0	0	0	0	0	0	0	0	0	0	0	0	0	0	0	0	0	16.1171	0	0	0	0	0	0	0	0	0	0	0	0	0	8.71824	0	0	0	0	0	0	0
LOC_Os11g34920	LOC_Os11g34920	0	0	0	0	0	0	0	0	0	41.6233	0	0	0	0	0	0	0	0	0	0	12.082	0	0	0	0	4.91533	63.2271	0	0	0	0	0	0	0	0	0	0	0	0
LOC_Os11g35210	LOC_Os11g35210	0	0	0	0	0	0	0	0	0	0	0	0	0	0	0	0	0	0	0	0	0	0	0	0	9.41903	0	0	0	0	0	0	0	0	0	0	0	0	0	0
LOC_Os11g37050	LOC_Os11g37050	0	0	0	0	0	0	0	0	0	0	35.9118	0	0	0	34.4875	0	0	0	0	0	0	0	30.3536	0	0	0	0	62.1891	0	12.6685	0	0	0	0	0	0	0	0	0
LOC_Os11g37740	LOC_Os11g37740	0	0	0	348.659	0	0	0	0	0	116.11	0	12.4914	56.9691	30.6513	0	0	12.9564	29.4784	0	10.6198	9.81316	12.1566	0	0	0	19.3607	0	0	0	0	0	0	0	0	15.5715	0	0	68.2221	26.703
LOC_Os11g37759	Xa39	0	0	0	0	0	0	0	0	0	61.6333	57.3723	27.7743	31.6917	61.9168	29.5159	18.3621	64.2181	36.9398	61.0743	34.714	34.4533	74.655	0	16.2676	7.33439	51.133	0	0	20.5254	36.8244	94.5237	54.9248	34.4499	37.7984	0	0	0	21.8536	131.262
LOC_Os11g37850	LOC_Os11g37850	0	0	0	0	0	0	0	0	0	0	0	0	0	0	0	0	0	0	0	0	0	0	0	0	0	10.1333	0	0	0	0	0	0	0	0	0	0	0	0	0
LOC_Os11g37860	LOC_Os11g37860	0	0	0	0	0	0	0	0	0	0	0	0	0	0	0	0	0	0	0	0	0	0	0	0	0	18.0141	0	0	0	0	0	0	0	0	0	0	0	0	0
LOC_Os11g38440	LOC_Os11g38440	0	0	0	0	0	0	0	0	0	0	0	0	0	0	0	0	0	0	0	0	0	15.8655	0	0	0	0	0	0	0	0	0	0	0	0	0	0	0	0	0
LOC_Os11g38520	LOC_Os11g38520	0	0	0	0	0	0	0	0	0	0	0	12.4746	0	0	0	0	0	0	0	0	0	0	0	0	0	0	0	0	0	18.074	0	0	10.2556	0	0	0	0	16.1257	0
LOC_Os11g39160	LOC_Os11g39160	0	119.473	0	49.7562	0	60.1049	0	0	0	0	36.1572	89.2271	85.585	36.5877	60.6108	37.7887	35.0091	0	23.5938	28.8418	32.2196	11.6754	29.0909	66.8449	24.5174	106.402	123.481	0	22.5836	39.078	42.1419	23.2415	67.932	150.016	27.4876	24.6233	40.7299	0	94.8736
LOC_Os11g39190	LOC_Os11g39190	71.9424	182.497	2824.86	370.702	71.0884	149.875	266.981	159.999	0	372.455	151.195	242.309	242.369	236.737	268.506	53.5997	212.405	166.731	114.81	197.19	287.49	112.275	211.74	313.062	189.959	369.428	185.087	222.887	167.697	35.289	185.796	186.487	196.52	250.056	98.7806	109.933	212.119	210.344	148.692
LOC_Os11g39310	LOC_Os11g39310	125.778	0	0	55.3403	0	0	0	0	0	0	0	14.361	80.4811	18.7793	81.0141	0	0	0	0	0	29.4627	27.1757	0	32.5351	0	21.7537	12.2748	0	0	31.4397	18.2869	64.0593	32.4793	45.4099	0	54.5939	60.1902	16.1257	0
LOC_Os11g39320	OsRPM1	0	0	0	0	0	0	0	0	0	0	0	0	0	0	0	18.5649	0	9.80594	0	10.6198	0	0	0	0	78.0371	13.6168	0	0	0	0	0	0	0	0	86.2738	0	0	0	32.9359
LOC_Os11g40780	Osh359-3	0	0	0	0	0	0	0	0	0	0	0	0	0	0	0	0	0	0	0	0	0	0	0	0	0	8.36995	0	0	0	0	0	0	0	0	0	0	0	0	0
LOC_Os11g41170	LOC_Os11g41170	0	32.4633	0	0	0	0	0	0	324.886	0	0	0	10.0891	0	26.1233	0	32.6911	29.9926	0	21.317	0	12.161	0	37.8788	0	0	0	174.338	18.2349	0	32.039	18.9039	0	12.6936	0	0	0	0	0
LOC_Os11g42040	LOC_Os11g42040	0	36.9494	0	0	0	33.4952	0	0	0	0	0	38.4505	13.0366	47.2227	51.2453	0	16.4498	0	0	14.0877	23.6196	10.8295	0	34.4923	11.2726	29.5849	17.8291	0	25.2717	15.6539	45.5394	12.6545	9.94738	0	0	0	0	27.1179	0
LOC_Os11g42070	LOC_Os11g42070	0	0	0	0	0	0	0	0	170.94	0	0	0	27.4145	0	0	0	0	0	0	0	0	0	0	0	0	0	0	0	0	0	0	0	10.3321	0	0	0	0	0	0
LOC_Os11g43700	OsRYMV3	0	0	0	0	0	0	0	0	0	0	0	0	0	0	0	0	15.9546	18.1554	0	0	0	0	0	0	0	0	0	0	0	0	0	0	0	0	0	58.1262	0	0	0
LOC_Os11g44580	OsNBSGO35	0	0	0	0	0	0	0	0	0	0	0	0	0	0	0	0	0	18.7624	0	0	0	61.4651	0	0	9.37233	0	0	0	0	0	0	0	21.4992	0	0	0	0	21.6352	0
LOC_Os11g45050	LOC_Os11g45050	0	0	0	0	0	0	0	0	0	0	0	0	0	0	0	0	0	0	0	0	0	0	0	0	0	0	0	0	0	0	0	0	14.1826	0	40.5515	76.8483	0	0	0
LOC_Os11g45060	Osh359-2	0	0	0	0	0	21.6614	0	0	0	0	0	21.8121	0	0	0	0	0	0	0	0	0	0	0	0	0	0	0	0	18.7056	13.7806	0	0	0	0	0	0	0	0	0
LOC_Os11g45130	LOC_Os11g45130	0	0	0	0	0	0	0	0	0	0	0	0	0	0	0	0	0	13.6116	0	0	0	0	0	0	0	0	0	0	0	0	0	0	0	0	0	0	0	0	0
LOC_Os11g45190	LOC_Os11g45190	0	0	0	0	0	0	0	0	0	0	0	0	0	0	0	0	0	0	0	0	0	0	0	0	9.13025	0	0	0	0	0	0	0	10.1763	0	0	0	0	0	0
LOC_Os11g45750	OsWRKY125	0	0	0	48.9956	0	86.8194	0	0	0	0	0	12.4914	25.9883	18.7793	0	0	26.594	12.9955	35.542	27.4981	43.3017	11.1371	0	0	53.2183	24.0346	0	0	20.2265	50.5156	32.039	10.2805	71.188	17.4277	48.3814	51.7056	38.7147	62.8814	38.464
LOC_Os11g45790	LOC_Os11g45790	0	0	0	0	0	0	0	0	0	0	0	10.6858	0	0	63.484	18.3621	0	0	0	0	0	11.1371	0	0	0	0	0	0	28.0112	0	31.7642	50.3555	30.6912	12.6936	58.7618	40.5482	0	0	30.058
LOC_Os11g45840	LOC_Os11g45840	0	0	0	0	0	0	0	0	0	0	0	0	0	0	0	0	0	0	33.1565	0	0	0	0	0	0	0	0	0	0	0	0	0	0	0	0	0	0	0	0
LOC_Os11g45930	LOC_Os11g45930	0	0	0	71.623	0	0	0	0	0	0	0	0	0	0	135.148	0	0	18.3715	0	10.6198	13.1829	0	0	59.7196	0	0	0	0	0	16.5142	0	0	0	0	0	0	0	0	0
LOC_Os11g46200	OsXa47	0	0	0	0	0	0	0	0	0	0	0	0	0	0	0	0	0	0	0	0	0	0	23.0441	0	0	6.46935	0	0	19.7824	0	0	0	0	0	0	0	0	0	0
LOC_Os12g03080	LOC_Os12g03080	0	0	0	0	0	28.0662	0	120.077	0	52.0156	0	14.361	22.1772	0	0	12.493	15.3301	22.6526	0	27.4916	0	12.1566	0	19.4039	11.2726	12.1632	0	0	0	14.3513	14.3406	17.3928	19.2691	17.9019	0	0	0	21.6352	0
LOC_Os12g09739	LOC_Os12g09739	0	0	0	0	0	0	0	0	0	0	0	0	0	18.7793	0	0	0	0	0	0	0	0	0	0	0	0	0	0	0	0	0	0	0	0	0	0	0	0	0
LOC_Os12g10180	LOC_Os12g10180	0	0	0	0	0	0	0	0	0	0	0	0	0	0	0	0	0	9.80594	15.948	0	38.6557	41.4939	0	0	0	0	0	0	0	0	11.8455	0	0	0	0	36.4511	0	0	0
LOC_Os12g10330	LOC_Os12g10330	0	0	0	0	0	0	0	0	0	0	0	0	0	0	0	0	0	0	0	0	0	0	0	0	0	0	0	0	0	0	0	0	0	0	0	18.2256	0	0	0
LOC_Os12g10410	LOC_Os12g10410	0	0	0	0	0	0	0	0	268.384	0	0	0	0	0	0	0	0	0	0	0	0	0	0	0	0	0	0	0	0	0	0	0	0	0	0	0	0	0	0
LOC_Os12g10710	LOC_Os12g10710	205.38	50.449	0	0	0	110.452	47.1921	0	0	41.9727	26.9186	22.8228	40.4512	60.2405	73.1275	48.8139	36.3998	17.4456	0	0	47.9528	50.8346	76.1268	133.193	84.2795	18.3976	35.2361	0	37.5223	18.6147	25.2088	35.8881	32.4526	15.0966	0	101.451	103.044	21.8536	0
LOC_Os12g13550	LOC_Os12g13550	0	0	0	0	0	0	0	0	0	0	0	0	0	0	0	0	0	0	45.7004	0	0	0	0	0	0	0	0	0	0	0	0	0	0	0	22.6655	0	41.6771	0	0
LOC_Os12g17090	LOC_Os12g17090	0	0	0	83.4307	0	28.0662	0	0	170.94	0	0	0	33.3811	0	34.6717	11.0017	11.7356	17.4456	0	0	0	16.5303	0	33.857	0	0	0	0	20.9512	0	0	0	0	0	0	26.1835	0	0	0
LOC_Os12g18360	OsTRXh6	0	0	0	0	0	0	0	0	0	57.3888	0	28.6443	0	0	0	0	0	0	0	0	25.8841	0	0	0	0	0	0	0	0	0	0	0	0	0	27.4876	0	0	0	0
LOC_Os12g18374	Pi42(t)	0	0	0	0	0	0	0	0	0	0	0	0	19.859	0	0	0	0	0	0	0	0	24.5188	0	0	0	6.46935	0	0	0	0	0	8.71824	0	0	0	59.4543	0	0	0
LOC_Os12g28100	LOC_Os12g28100	70.6714	0	0	0	0	0	0	0	0	0	0	0	10.5639	0	0	0	0	33.2085	0	0	0	0	0	0	0	9.60006	0	0	0	0	0	0	0	0	0	0	0	0	0
LOC_Os12g28250	LOC_Os12g28250	0	0	0	0	0	0	0	0	0	0	0	0	0	0	26.1233	0	0	0	0	0	14.4642	0	0	0	0	0	0	0	0	18.1081	0	0	0	0	0	0	0	0	0
LOC_Os12g29290	LOC_Os12g29290	0	0	0	0	0	0	0	0	0	0	0	0	0	0	0	0	0	0	0	0	0	0	0	0	0	0	0	0	0	0	0	0	0	0	0	21.676	0	0	0
LOC_Os12g30590	LOC_Os12g30590	0	0	0	0	0	0	0	0	0	0	26.0213	0	0	0	0	0	0	0	0	0	0	0	0	0	0	0	0	0	0	0	0	0	0	0	0	0	0	0	0
LOC_Os12g32660	LOC_Os12g32660	50.8259	36.9494	0	77.3874	62.2471	54.3183	34.4947	0	0	35.6189	42.4791	13.6266	0	13.0378	0	11.2309	26.7066	0	23.5938	28.9517	26.8006	32.0254	0	0	37.546	106.556	0	0	17.7399	0	34.8648	51.0238	10.1234	19.4552	37.679	0	49.4267	16.1257	23.4648
LOC_Os12g32790	LOC_Os12g32790	0	0	0	0	46.5289	0	0	0	0	0	0	0	0	0	0	0	0	0	0	0	0	0	0	0	26.1131	0	0	0	0	0	11.4335	0	0	0	0	0	0	0	39.5429
LOC_Os12g33160	LOC_Os12g33160	0	63.0895	0	48.9956	0	0	0	0	0	41.9727	0	56.3584	0	40.6393	112.215	88.6013	27.0657	35.7968	0	32.2884	46.7261	42.0507	48.3037	75.6689	57.5062	18.9957	0	0	39.9441	43.0538	15.3766	65.2552	33.1715	55.8612	60.8272	145.191	91.8751	42.3879	33.4404
LOC_Os12g36720	OsGNP12	52.6316	0	0	0	69.6185	0	0	0	0	0	26.9186	0	0	0	32.8666	25.2398	40.2851	18.1554	32.4338	45.9977	21.1042	43.1499	67.6951	0	9.13025	8.36995	23.4874	0	18.7056	7.94332	32.281	60.5418	38.0709	86.5973	0	0	0	0	39.9709
LOC_Os12g36730	LOC_Os12g36730	0	32.3562	0	0	62.2471	0	0	66.454	0	0	34.1355	0	42.2514	0	53.2255	0	36.0842	11.2302	23.461	8.68221	63.2214	24.5188	25.2595	53.4317	26.3132	30.5741	0	94.3752	20.8986	8.88257	43.4725	0	9.00147	0	0	0	0	0	43.4692
LOC_Os12g37280	Bph9	0	0	0	0	0	0	0	0	0	0	0	0	0	0	0	0	0	0	0	0	0	0	0	0	0	0	0	0	0	0	0	9.13993	0	0	0	0	0	0	0
LOC_Os12g37740	LOC_Os12g37740	0	0	0	0	0	40.7581	0	0	0	0	0	43.078	0	0	0	0	0	0	18.9681	0	0	0	0	0	0	0	0	0	0	0	0	0	0	0	0	0	0	25.0232	0
LOC_Os12g37760	LOC_Os12g37760	0	0	0	0	0	0	0	0	0	0	0	0	9.69556	0	0	0	0	10.8422	0	0	0	0	0	34.4923	0	0	0	0	0	9.87459	0	0	12.2914	0	0	0	0	27.9127	0
LOC_Os12g37770	LOC_Os12g37770	0	0	0	0	0	35.3607	0	0	0	0	0	0	0	0	0	0	0	0	0	0	0	0	0	0	0	0	0	0	0	0	0	0	0	0	0	0	0	0	0
LOC_Os12g39620	LOC_Os12g39620	0	85.8537	0	102.02	71.7772	107.504	0	87.535	324.886	68.4931	42.4791	40.5844	61.8961	66.4073	75.3182	16.9967	49.1718	97.6171	51.402	36.2812	73.7631	94.2556	51.3398	117.975	81.0149	37.26	117.43	97.58	38.6776	41.9557	83.5073	83.4876	52.855	67.3691	22.6655	125.454	112.96	56.0771	0
LOC_Os01g02250	LOC_Os01g02250	0	0	0	0	0	0	0	0	0	0	0	0	0	0	0	0	0	0	0	0	0	0	0	0	0	0	0	0	0	0	0	0	0	0	0	0	0	0	0
LOC_Os01g02280	LOC_Os01g02280	0	0	0	0	0	0	0	0	0	0	0	0	0	0	0	0	0	0	0	0	0	0	0	0	0	0	0	0	0	0	0	0	0	0	0	0	0	0	0
LOC_Os01g05600	LOC_Os01g05600	0	0	0	0	0	0	0	0	0	0	0	0	0	0	0	0	0	0	0	0	0	0	0	0	0	0	0	0	0	0	0	0	0	0	0	0	0	0	0
LOC_Os01g05620	PIT	0	0	0	0	0	0	0	0	0	0	0	0	0	0	0	0	0	0	0	0	0	0	0	0	0	0	0	0	0	0	0	0	0	0	0	0	0	0	0
LOC_Os07g31800	LOC_Os07g31800	0	0	0	0	0	0	0	0	0	0	0	0	0	0	0	0	0	0	0	0	0	0	0	0	0	0	0	0	0	0	0	0	0	0	0	0	0	0	0
LOC_Os01g16370	LOC_Os01g16370	0	0	0	0	0	0	0	0	0	0	0	0	0	0	0	0	0	0	0	0	0	0	0	0	0	0	0	0	0	0	0	0	0	0	0	0	0	0	0
LOC_Os01g16390	LOC_Os01g16390	0	0	0	0	0	0	0	0	0	0	0	0	0	0	0	0	0	0	0	0	0	0	0	0	0	0	0	0	0	0	0	0	0	0	0	0	0	0	0
LOC_Os01g16400	LOC_Os01g16400	0	0	0	0	0	0	0	0	0	0	0	0	0	0	0	0	0	0	0	0	0	0	0	0	0	0	0	0	0	0	0	0	0	0	0	0	0	0	0
LOC_Os01g20720	LOC_Os01g20720	0	0	0	0	0	0	0	0	0	0	0	0	0	0	0	0	0	0	0	0	0	0	0	0	0	0	0	0	0	0	0	0	0	0	0	0	0	0	0
LOC_Os01g21240	LOC_Os01g21240	0	0	0	0	0	0	0	0	0	0	0	0	0	0	0	0	0	0	0	0	0	0	0	0	0	0	0	0	0	0	0	0	0	0	0	0	0	0	0
LOC_Os10g21400	LOC_Os10g21400	0	0	0	0	0	0	0	0	0	0	0	0	0	0	0	0	0	0	0	0	0	0	0	0	0	0	0	0	0	0	0	0	0	0	0	0	0	0	0
LOC_Os01g24820	LOC_Os01g24820	0	0	0	0	0	0	0	0	0	0	0	0	0	0	0	0	0	0	0	0	0	0	0	0	0	0	0	0	0	0	0	0	0	0	0	0	0	0	0
LOC_Os06g17910	LOC_Os06g17910	0	0	0	0	0	0	0	0	0	0	0	0	0	0	0	0	0	0	0	0	0	0	0	0	0	0	0	0	0	0	0	0	0	0	0	0	0	0	0
LOC_Os12g03750	LOC_Os12g03750	0	0	0	0	0	0	0	0	0	0	0	0	0	0	0	0	0	0	0	0	0	0	0	0	0	0	0	0	0	0	0	0	0	0	0	0	0	0	0
LOC_Os06g17930	LOC_Os06g17930	0	0	0	0	0	0	0	0	0	0	0	0	0	0	0	0	0	0	0	0	0	0	0	0	0	0	0	0	0	0	0	0	0	0	0	0	0	0	0
LOC_Os12g09240	LOC_Os12g09240	0	0	0	0	0	0	0	0	0	0	0	0	0	0	0	0	0	0	0	0	0	0	0	0	0	0	0	0	0	0	0	0	0	0	0	0	0	0	0
LOC_Os06g20050	LOC_Os06g20050	0	0	0	0	0	0	0	0	0	0	0	0	0	0	0	0	0	0	0	0	0	0	0	0	0	0	0	0	0	0	0	0	0	0	0	0	0	0	0
LOC_Os06g22460	Pi-d3	0	0	0	0	0	0	0	0	0	0	0	0	0	0	0	0	0	0	0	0	0	0	0	0	0	0	0	0	0	0	0	0	0	0	0	0	0	0	0
LOC_Os01g33810	LOC_Os01g33810	0	0	0	0	0	0	0	0	0	0	0	0	0	0	0	0	0	0	0	0	0	0	0	0	0	0	0	0	0	0	0	0	0	0	0	0	0	0	0
LOC_Os01g35254	LOC_Os01g35254	0	0	0	0	0	0	0	0	0	0	0	0	0	0	0	0	0	0	0	0	0	0	0	0	0	0	0	0	0	0	0	0	0	0	0	0	0	0	0
LOC_Os12g10340	LOC_Os12g10340	0	0	0	0	0	0	0	0	0	0	0	0	0	0	0	0	0	0	0	0	0	0	0	0	0	0	0	0	0	0	0	0	0	0	0	0	0	0	0
LOC_Os11g10610	LOC_Os11g10610	0	0	0	0	0	0	0	0	0	0	0	0	0	0	0	0	0	0	0	0	0	0	0	0	0	0	0	0	0	0	0	0	0	0	0	0	0	0	0
LOC_Os11g10770	LOC_Os11g10770	0	0	0	0	0	0	0	0	0	0	0	0	0	0	0	0	0	0	0	0	0	0	0	0	0	0	0	0	0	0	0	0	0	0	0	0	0	0	0
LOC_Os12g10400	LOC_Os12g10400	0	0	0	0	0	0	0	0	0	0	0	0	0	0	0	0	0	0	0	0	0	0	0	0	0	0	0	0	0	0	0	0	0	0	0	0	0	0	0
LOC_Os11g30050	LOC_Os11g30050	0	0	0	0	0	0	0	0	0	0	0	0	0	0	0	0	0	0	0	0	0	0	0	0	0	0	0	0	0	0	0	0	0	0	0	0	0	0	0
LOC_Os11g11770	Os11gRGA3	0	0	0	0	0	0	0	0	0	0	0	0	0	0	0	0	0	0	0	0	0	0	0	0	0	0	0	0	0	0	0	0	0	0	0	0	0	0	0
LOC_Os06g45690	LOC_Os06g45690	0	0	0	0	0	0	0	0	0	0	0	0	0	0	0	0	0	0	0	0	0	0	0	0	0	0	0	0	0	0	0	0	0	0	0	0	0	0	0
LOC_Os06g48520	LOC_Os06g48520	0	0	0	0	0	0	0	0	0	0	0	0	0	0	0	0	0	0	0	0	0	0	0	0	0	0	0	0	0	0	0	0	0	0	0	0	0	0	0
LOC_Os01g72390	LOC_Os01g72390	0	0	0	0	0	0	0	0	0	0	0	0	0	0	0	0	0	0	0	0	0	0	0	0	0	0	0	0	0	0	0	0	0	0	0	0	0	0	0
LOC_Os01g72680	LOC_Os01g72680	0	0	0	0	0	0	0	0	0	0	0	0	0	0	0	0	0	0	0	0	0	0	0	0	0	0	0	0	0	0	0	0	0	0	0	0	0	0	0
LOC_Os12g17420	LOC_Os12g17420	0	0	0	0	0	0	0	0	0	0	0	0	0	0	0	0	0	0	0	0	0	0	0	0	0	0	0	0	0	0	0	0	0	0	0	0	0	0	0
LOC_Os02g02670	YR16	0	0	0	0	0	0	0	0	0	0	0	0	0	0	0	0	0	0	0	0	0	0	0	0	0	0	0	0	0	0	0	0	0	0	0	0	0	0	0
LOC_Os02g04530	LOC_Os02g04530	0	0	0	0	0	0	0	0	0	0	0	0	0	0	0	0	0	0	0	0	0	0	0	0	0	0	0	0	0	0	0	0	0	0	0	0	0	0	0
LOC_Os02g09790	OsNBS-Str1	0	0	0	0	0	0	0	0	0	0	0	0	0	0	0	0	0	0	0	0	0	0	0	0	0	0	0	0	0	0	0	0	0	0	0	0	0	0	0
LOC_Os12g28040	LOC_Os12g28040	0	0	0	0	0	0	0	0	0	0	0	0	0	0	0	0	0	0	0	0	0	0	0	0	0	0	0	0	0	0	0	0	0	0	0	0	0	0	0
LOC_Os07g17420	LOC_Os07g17420	0	0	0	0	0	0	0	0	0	0	0	0	0	0	0	0	0	0	0	0	0	0	0	0	0	0	0	0	0	0	0	0	0	0	0	0	0	0	0
LOC_Os02g16330	LOC_Os02g16330	0	0	0	0	0	0	0	0	0	0	0	0	0	0	0	0	0	0	0	0	0	0	0	0	0	0	0	0	0	0	0	0	0	0	0	0	0	0	0
LOC_Os08g28540	LOC_Os08g28540	0	0	0	0	0	0	0	0	0	0	0	0	0	0	0	0	0	0	0	0	0	0	0	0	0	0	0	0	0	0	0	0	0	0	0	0	0	0	0
LOC_Os07g27370	LOC_Os07g27370	0	0	0	0	0	0	0	0	0	0	0	0	0	0	0	0	0	0	0	0	0	0	0	0	0	0	0	0	0	0	0	0	0	0	0	0	0	0	0
LOC_Os11g13510	LOC_Os11g13510	0	0	0	0	0	0	0	0	0	0	0	0	0	0	0	0	0	0	0	0	0	0	0	0	0	0	0	0	0	0	0	0	0	0	0	0	0	0	0
LOC_Os12g29690	LOC_Os12g29690	0	0	0	0	0	0	0	0	0	0	0	0	0	0	0	0	0	0	0	0	0	0	0	0	0	0	0	0	0	0	0	0	0	0	0	0	0	0	0
LOC_Os04g24700	LOC_Os04g24700	0	0	0	0	0	0	0	0	0	0	0	0	0	0	0	0	0	0	0	0	0	0	0	0	0	0	0	0	0	0	0	0	0	0	0	0	0	0	0
LOC_Os11g15190	LOC_Os11g15190	0	0	0	0	0	0	0	0	0	0	0	0	0	0	0	0	0	0	0	0	0	0	0	0	0	0	0	0	0	0	0	0	0	0	0	0	0	0	0
LOC_Os02g19750	LOC_Os02g19750	0	0	0	0	0	0	0	0	0	0	0	0	0	0	0	0	0	0	0	0	0	0	0	0	0	0	0	0	0	0	0	0	0	0	0	0	0	0	0
LOC_Os12g30720	LOC_Os12g30720	0	0	0	0	0	0	0	0	0	0	0	0	0	0	0	0	0	0	0	0	0	0	0	0	0	0	0	0	0	0	0	0	0	0	0	0	0	0	0
LOC_Os02g20210	LOC_Os02g20210	0	0	0	0	0	0	0	0	0	0	0	0	0	0	0	0	0	0	0	0	0	0	0	0	0	0	0	0	0	0	0	0	0	0	0	0	0	0	0
LOC_Os02g20460	LOC_Os02g20460	0	0	0	0	0	0	0	0	0	0	0	0	0	0	0	0	0	0	0	0	0	0	0	0	0	0	0	0	0	0	0	0	0	0	0	0	0	0	0
LOC_Os12g31620	LOC_Os12g31620	0	0	0	0	0	0	0	0	0	0	0	0	0	0	0	0	0	0	0	0	0	0	0	0	0	0	0	0	0	0	0	0	0	0	0	0	0	0	0
LOC_Os02g27500	LOC_Os02g27500	0	0	0	0	0	0	0	0	0	0	0	0	0	0	0	0	0	0	0	0	0	0	0	0	0	0	0	0	0	0	0	0	0	0	0	0	0	0	0
LOC_Os02g27540	LOC_Os02g27540	0	0	0	0	0	0	0	0	0	0	0	0	0	0	0	0	0	0	0	0	0	0	0	0	0	0	0	0	0	0	0	0	0	0	0	0	0	0	0
LOC_Os11g28950	LOC_Os11g28950	0	0	0	0	0	0	0	0	0	0	0	0	0	0	0	0	0	0	0	0	0	0	0	0	0	0	0	0	0	0	0	0	0	0	0	0	0	0	0
LOC_Os02g35210	LOC_Os02g35210	0	0	0	0	0	0	0	0	0	0	0	0	0	0	0	0	0	0	0	0	0	0	0	0	0	0	0	0	0	0	0	0	0	0	0	0	0	0	0
LOC_Os08g43050	LOC_Os08g43050	0	0	0	0	0	0	0	0	0	0	0	0	0	0	0	0	0	0	0	0	0	0	0	0	0	0	0	0	0	0	0	0	0	0	0	0	0	0	0
LOC_Os03g10910	LOC_Os03g10910	0	0	0	0	0	0	0	0	0	0	0	0	0	0	0	0	0	0	0	0	0	0	0	0	0	0	0	0	0	0	0	0	0	0	0	0	0	0	0
LOC_Os08g07930	LOC_Os08g07930	0	0	0	0	0	0	0	0	0	0	0	0	0	0	0	0	0	0	0	0	0	0	0	0	0	0	0	0	0	0	0	0	0	0	0	0	0	0	0
LOC_Os08g07940	LOC_Os08g07940	0	0	0	0	0	0	0	0	0	0	0	0	0	0	0	0	0	0	0	0	0	0	0	0	0	0	0	0	0	0	0	0	0	0	0	0	0	0	0
LOC_Os03g26260	LOC_Os03g26260	0	0	0	0	0	0	0	0	0	0	0	0	0	0	0	0	0	0	0	0	0	0	0	0	0	0	0	0	0	0	0	0	0	0	0	0	0	0	0
LOC_Os03g30910	LOC_Os03g30910	0	0	0	0	0	0	0	0	0	0	0	0	0	0	0	0	0	0	0	0	0	0	0	0	0	0	0	0	0	0	0	0	0	0	0	0	0	0	0
LOC_Os03g36920	LOC_Os03g36920	0	0	0	0	0	0	0	0	0	0	0	0	0	0	0	0	0	0	0	0	0	0	0	0	0	0	0	0	0	0	0	0	0	0	0	0	0	0	0
LOC_Os03g37720	LOC_Os03g37720	0	0	0	0	0	0	0	0	0	0	0	0	0	0	0	0	0	0	0	0	0	0	0	0	0	0	0	0	0	0	0	0	0	0	0	0	0	0	0
LOC_Os05g12770	LOC_Os05g12770	0	0	0	0	0	0	0	0	0	0	0	0	0	0	0	0	0	0	0	0	0	0	0	0	0	0	0	0	0	0	0	0	0	0	0	0	0	0	0
LOC_Os03g38330	LOC_Os03g38330	0	0	0	0	0	0	0	0	0	0	0	0	0	0	0	0	0	0	0	0	0	0	0	0	0	0	0	0	0	0	0	0	0	0	0	0	0	0	0
LOC_Os11g30110	LOC_Os11g30110	0	0	0	0	0	0	0	0	0	0	0	0	0	0	0	0	0	0	0	0	0	0	0	0	0	0	0	0	0	0	0	0	0	0	0	0	0	0	0
LOC_Os05g16200	LOC_Os05g16200	0	0	0	0	0	0	0	0	0	0	0	0	0	0	0	0	0	0	0	0	0	0	0	0	0	0	0	0	0	0	0	0	0	0	0	0	0	0	0
LOC_Os08g14810	LOC_Os08g14810	0	0	0	0	0	0	0	0	0	0	0	0	0	0	0	0	0	0	0	0	0	0	0	0	0	0	0	0	0	0	0	0	0	0	0	0	0	0	0
LOC_Os08g14830	LOC_Os08g14830	0	0	0	0	0	0	0	0	0	0	0	0	0	0	0	0	0	0	0	0	0	0	0	0	0	0	0	0	0	0	0	0	0	0	0	0	0	0	0
LOC_Os08g14850	OsSCR8	0	0	0	0	0	0	0	0	0	0	0	0	0	0	0	0	0	0	0	0	0	0	0	0	0	0	0	0	0	0	0	0	0	0	0	0	0	0	0
LOC_Os08g15880	LOC_Os08g15880	0	0	0	0	0	0	0	0	0	0	0	0	0	0	0	0	0	0	0	0	0	0	0	0	0	0	0	0	0	0	0	0	0	0	0	0	0	0	0
LOC_Os08g16070	LOC_Os08g16070	0	0	0	0	0	0	0	0	0	0	0	0	0	0	0	0	0	0	0	0	0	0	0	0	0	0	0	0	0	0	0	0	0	0	0	0	0	0	0
LOC_Os03g63240	LOC_Os03g63240	0	0	0	0	0	0	0	0	0	0	0	0	0	0	0	0	0	0	0	0	0	0	0	0	0	0	0	0	0	0	0	0	0	0	0	0	0	0	0
LOC_Os08g16460	LOC_Os08g16460	0	0	0	0	0	0	0	0	0	0	0	0	0	0	0	0	0	0	0	0	0	0	0	0	0	0	0	0	0	0	0	0	0	0	0	0	0	0	0
LOC_Os08g19694	LOC_Os08g19694	0	0	0	0	0	0	0	0	0	0	0	0	0	0	0	0	0	0	0	0	0	0	0	0	0	0	0	0	0	0	0	0	0	0	0	0	0	0	0
LOC_Os04g02450	LOC_Os04g02450	0	0	0	0	0	0	0	0	0	0	0	0	0	0	0	0	0	0	0	0	0	0	0	0	0	0	0	0	0	0	0	0	0	0	0	0	0	0	0
LOC_Os10g04060	LOC_Os10g04060	0	0	0	0	0	0	0	0	0	0	0	0	0	0	0	0	0	0	0	0	0	0	0	0	0	0	0	0	0	0	0	0	0	0	0	0	0	0	0
LOC_Os11g45180	LOC_Os11g45180	0	0	0	0	0	0	0	0	0	0	0	0	0	0	0	0	0	0	0	0	0	0	0	0	0	0	0	0	0	0	0	0	0	0	0	0	0	0	0
LOC_Os04g11430	LOC_Os04g11430	0	0	0	0	0	0	0	0	0	0	0	0	0	0	0	0	0	0	0	0	0	0	0	0	0	0	0	0	0	0	0	0	0	0	0	0	0	0	0
LOC_Os10g04120	LOC_Os10g04120	0	0	0	0	0	0	0	0	0	0	0	0	0	0	0	0	0	0	0	0	0	0	0	0	0	0	0	0	0	0	0	0	0	0	0	0	0	0	0
LOC_Os08g28570	LOC_Os08g28570	0	0	0	0	0	0	0	0	0	0	0	0	0	0	0	0	0	0	0	0	0	0	0	0	0	0	0	0	0	0	0	0	0	0	0	0	0	0	0
LOC_Os04g21890	LOC_Os04g21890	0	0	0	0	0	0	0	0	0	0	0	0	0	0	0	0	0	0	0	0	0	0	0	0	0	0	0	0	0	0	0	0	0	0	0	0	0	0	0
LOC_Os04g22090	LOC_Os04g22090	0	0	0	0	0	0	0	0	0	0	0	0	0	0	0	0	0	0	0	0	0	0	0	0	0	0	0	0	0	0	0	0	0	0	0	0	0	0	0
LOC_Os06g06390	LOC_Os06g06390	0	0	0	0	0	0	0	0	0	0	0	0	0	0	0	0	0	0	0	0	0	0	0	0	0	0	0	0	0	0	0	0	0	0	0	0	0	0	0
LOC_Os04g25900	LOC_Os04g25900	0	0	0	0	0	0	0	0	0	0	0	0	0	0	0	0	0	0	0	0	0	0	0	0	0	0	0	0	0	0	0	0	0	0	0	0	0	0	0
LOC_Os04g30530	LOC_Os04g30530	0	0	0	0	0	0	0	0	0	0	0	0	0	0	0	0	0	0	0	0	0	0	0	0	0	0	0	0	0	0	0	0	0	0	0	0	0	0	0
LOC_Os04g30610	LOC_Os04g30610	0	0	0	0	0	0	0	0	0	0	0	0	0	0	0	0	0	0	0	0	0	0	0	0	0	0	0	0	0	0	0	0	0	0	0	0	0	0	0
LOC_Os04g30660	rNBS56	0	0	0	0	0	0	0	0	0	0	0	0	0	0	0	0	0	0	0	0	0	0	0	0	0	0	0	0	0	0	0	0	0	0	0	0	0	0	0
LOC_Os04g30690	LOC_Os04g30690	0	0	0	0	0	0	0	0	0	0	0	0	0	0	0	0	0	0	0	0	0	0	0	0	0	0	0	0	0	0	0	0	0	0	0	0	0	0	0
LOC_Os04g30930	LOC_Os04g30930	0	0	0	0	0	0	0	0	0	0	0	0	0	0	0	0	0	0	0	0	0	0	0	0	0	0	0	0	0	0	0	0	0	0	0	0	0	0	0
LOC_Os04g39460	LOC_Os04g39460	0	0	0	0	0	0	0	0	0	0	0	0	0	0	0	0	0	0	0	0	0	0	0	0	0	0	0	0	0	0	0	0	0	0	0	0	0	0	0
LOC_Os08g42710	LOC_Os08g42710	0	0	0	0	0	0	0	0	0	0	0	0	0	0	0	0	0	0	0	0	0	0	0	0	0	0	0	0	0	0	0	0	0	0	0	0	0	0	0
LOC_Os11g39330	LOC_Os11g39330	0	0	0	0	0	0	0	0	0	0	0	0	0	0	0	0	0	0	0	0	0	0	0	0	0	0	0	0	0	0	0	0	0	0	0	0	0	0	0
LOC_Os08g43000	PIC27	0	0	0	0	0	0	0	0	0	0	0	0	0	0	0	0	0	0	0	0	0	0	0	0	0	0	0	0	0	0	0	0	0	0	0	0	0	0	0
LOC_Os12g06920	LOC_Os12g06920	0	0	0	0	0	0	0	0	0	0	0	0	0	0	0	0	0	0	0	0	0	0	0	0	0	0	0	0	0	0	0	0	0	0	0	0	0	0	0
LOC_Os11g29000	LOC_Os11g29000	0	0	0	0	0	0	0	0	0	0	0	0	0	0	0	0	0	0	0	0	0	0	0	0	0	0	0	0	0	0	0	0	0	0	0	0	0	0	0
LOC_Os04g53030	LOC_Os04g53030	0	0	0	0	0	0	0	0	0	0	0	0	0	0	0	0	0	0	0	0	0	0	0	0	0	0	0	0	0	0	0	0	0	0	0	0	0	0	0
LOC_Os09g09750	LOC_Os09g09750	0	0	0	0	0	0	0	0	0	0	0	0	0	0	0	0	0	0	0	0	0	0	0	0	0	0	0	0	0	0	0	0	0	0	0	0	0	0	0
LOC_Os11g42090	LOC_Os11g42090	0	0	0	0	0	0	0	0	0	0	0	0	0	0	0	0	0	0	0	0	0	0	0	0	0	0	0	0	0	0	0	0	0	0	0	0	0	0	0
LOC_Os09g11020	LOC_Os09g11020	0	0	0	0	0	0	0	0	0	0	0	0	0	0	0	0	0	0	0	0	0	0	0	0	0	0	0	0	0	0	0	0	0	0	0	0	0	0	0
LOC_Os09g13820	LOC_Os09g13820	0	0	0	0	0	0	0	0	0	0	0	0	0	0	0	0	0	0	0	0	0	0	0	0	0	0	0	0	0	0	0	0	0	0	0	0	0	0	0
LOC_Os09g14010	OsG2-NB-LRR	0	0	0	0	0	0	0	0	0	0	0	0	0	0	0	0	0	0	0	0	0	0	0	0	0	0	0	0	0	0	0	0	0	0	0	0	0	0	0
LOC_Os05g12570	LOC_Os05g12570	0	0	0	0	0	0	0	0	0	0	0	0	0	0	0	0	0	0	0	0	0	0	0	0	0	0	0	0	0	0	0	0	0	0	0	0	0	0	0
LOC_Os11g29990	LOC_Os11g29990	0	0	0	0	0	0	0	0	0	0	0	0	0	0	0	0	0	0	0	0	0	0	0	0	0	0	0	0	0	0	0	0	0	0	0	0	0	0	0
LOC_Os11g43320	LOC_Os11g43320	0	0	0	0	0	0	0	0	0	0	0	0	0	0	0	0	0	0	0	0	0	0	0	0	0	0	0	0	0	0	0	0	0	0	0	0	0	0	0
LOC_Os05g16180	LOC_Os05g16180	0	0	0	0	0	0	0	0	0	0	0	0	0	0	0	0	0	0	0	0	0	0	0	0	0	0	0	0	0	0	0	0	0	0	0	0	0	0	0
LOC_Os12g10490	LOC_Os12g10490	0	0	0	0	0	0	0	0	0	0	0	0	0	0	0	0	0	0	0	0	0	0	0	0	0	0	0	0	0	0	0	0	0	0	0	0	0	0	0
LOC_Os11g11810	Os11gRGA5	0	0	0	0	0	0	0	0	0	0	0	0	0	0	0	0	0	0	0	0	0	0	0	0	0	0	0	0	0	0	0	0	0	0	0	0	0	0	0
LOC_Os09g16000	Pi56	0	0	0	0	0	0	0	0	0	0	0	0	0	0	0	0	0	0	0	0	0	0	0	0	0	0	0	0	0	0	0	0	0	0	0	0	0	0	0
LOC_Os11g44960	YR2	0	0	0	0	0	0	0	0	0	0	0	0	0	0	0	0	0	0	0	0	0	0	0	0	0	0	0	0	0	0	0	0	0	0	0	0	0	0	0
LOC_Os11g44970	OsDRP-RP13	0	0	0	0	0	0	0	0	0	0	0	0	0	0	0	0	0	0	0	0	0	0	0	0	0	0	0	0	0	0	0	0	0	0	0	0	0	0	0
LOC_Os05g31550	LOC_Os05g31550	0	0	0	0	0	0	0	0	0	0	0	0	0	0	0	0	0	0	0	0	0	0	0	0	0	0	0	0	0	0	0	0	0	0	0	0	0	0	0
LOC_Os09g20040	LOC_Os09g20040	0	0	0	0	0	0	0	0	0	0	0	0	0	0	0	0	0	0	0	0	0	0	0	0	0	0	0	0	0	0	0	0	0	0	0	0	0	0	0
LOC_Os05g31610	LOC_Os05g31610	0	0	0	0	0	0	0	0	0	0	0	0	0	0	0	0	0	0	0	0	0	0	0	0	0	0	0	0	0	0	0	0	0	0	0	0	0	0	0
LOC_Os11g45090	LOC_Os11g45090	0	0	0	0	0	0	0	0	0	0	0	0	0	0	0	0	0	0	0	0	0	0	0	0	0	0	0	0	0	0	0	0	0	0	0	0	0	0	0
LOC_Os09g34160	LOC_Os09g34160	0	0	0	0	0	0	0	0	0	0	0	0	0	0	0	0	0	0	0	0	0	0	0	0	0	0	0	0	0	0	0	0	0	0	0	0	0	0	0
LOC_Os07g17230	OsWRKY123	0	0	0	0	0	0	0	0	0	0	0	0	0	0	0	0	0	0	0	0	0	0	0	0	0	0	0	0	0	0	0	0	0	0	0	0	0	0	0
LOC_Os11g47447	LOC_Os11g47447	0	0	0	0	0	0	0	0	0	0	0	0	0	0	0	0	0	0	0	0	0	0	0	0	0	0	0	0	0	0	0	0	0	0	0	0	0	0	0
LOC_Os05g41290	YR1	0	0	0	0	0	0	0	0	0	0	0	0	0	0	0	0	0	0	0	0	0	0	0	0	0	0	0	0	0	0	0	0	0	0	0	0	0	0	0
LOC_Os07g19320	LOC_Os07g19320	0	0	0	0	0	0	0	0	0	0	0	0	0	0	0	0	0	0	0	0	0	0	0	0	0	0	0	0	0	0	0	0	0	0	0	0	0	0	0
LOC_Os06g03500	LOC_Os06g03500	0	0	0	0	0	0	0	0	0	0	0	0	0	0	0	0	0	0	0	0	0	0	0	0	0	0	0	0	0	0	0	0	0	0	0	0	0	0	0
LOC_Os11g13440	LOC_Os11g13440	0	0	0	0	0	0	0	0	0	0	0	0	0	0	0	0	0	0	0	0	0	0	0	0	0	0	0	0	0	0	0	0	0	0	0	0	0	0	0
LOC_Os08g28600	LOC_Os08g28600	0	0	0	0	0	0	0	0	0	0	0	0	0	0	0	0	0	0	0	0	0	0	0	0	0	0	0	0	0	0	0	0	0	0	0	0	0	0	0
LOC_Os11g37870	LOC_Os11g37870	0	0	0	0	0	0	0	0	0	0	0	0	0	0	0	0	0	0	0	0	0	0	0	0	0	0	0	0	0	0	0	0	0	0	0	0	0	0	0
LOC_Os11g14380	OsNLS1	0	0	0	0	0	0	0	0	0	0	0	0	0	0	0	0	0	0	0	0	0	0	0	0	0	0	0	0	0	0	0	0	0	0	0	0	0	0	0
LOC_Os11g45980	LOC_Os11g45980	0	0	0	0	0	0	0	0	0	0	0	0	0	0	0	0	0	0	0	0	0	0	0	0	0	0	0	0	0	0	0	0	0	0	0	0	0	0	0
LOC_Os06g15750	LOC_Os06g15750	0	0	0	0	0	0	0	0	0	0	0	0	0	0	0	0	0	0	0	0	0	0	0	0	0	0	0	0	0	0	0	0	0	0	0	0	0	0	0
LOC_Os06g16450	LOC_Os06g16450	0	0	0	0	0	0	0	0	0	0	0	0	0	0	0	0	0	0	0	0	0	0	0	0	0	0	0	0	0	0	0	0	0	0	0	0	0	0	0
LOC_Os06g16790	LOC_Os06g16790	0	0	0	0	0	0	0	0	0	0	0	0	0	0	0	0	0	0	0	0	0	0	0	0	0	0	0	0	0	0	0	0	0	0	0	0	0	0	0
LOC_Os09g14060	LOC_Os09g14060	0	0	0	0	0	0	0	0	0	0	0	0	0	0	0	0	0	0	0	0	0	0	0	0	0	0	0	0	0	0	0	0	0	0	0	0	0	0	0
LOC_Os06g17900	OsPiz-t	0	0	0	0	0	0	0	0	0	0	0	0	0	0	0	0	0	0	0	0	0	0	0	0	0	0	0	0	0	0	0	0	0	0	0	0	0	0	0
LOC_Os10g22300	LOC_Os10g22300	0	0	0	0	0	0	0	0	0	0	0	0	0	0	0	0	0	0	0	0	0	0	0	0	0	0	0	0	0	0	0	0	0	0	0	0	0	0	0
LOC_Os12g32670	LOC_Os12g32670	0	0	0	0	0	0	0	0	0	0	0	0	0	0	0	0	0	0	0	0	0	0	0	0	0	0	0	0	0	0	0	0	0	0	0	0	0	0	0
LOC_Os12g32680	LOC_Os12g32680	0	0	0	0	0	0	0	0	0	0	0	0	0	0	0	0	0	0	0	0	0	0	0	0	0	0	0	0	0	0	0	0	0	0	0	0	0	0	0
LOC_Os11g32170	LOC_Os11g32170	0	0	0	0	0	0	0	0	0	0	0	0	0	0	0	0	0	0	0	0	0	0	0	0	0	0	0	0	0	0	0	0	0	0	0	0	0	0	0
LOC_Os12g09710	LOC_Os12g09710	0	0	0	0	0	0	0	0	0	0	0	0	0	0	0	0	0	0	0	0	0	0	0	0	0	0	0	0	0	0	0	0	0	0	0	0	0	0	0
LOC_Os11g29090	LOC_Os11g29090	0	0	0	0	0	0	0	0	0	0	0	0	0	0	0	0	0	0	0	0	0	0	0	0	0	0	0	0	0	0	0	0	0	0	0	0	0	0	0
LOC_Os06g30430	LOC_Os06g30430	0	0	0	0	0	0	0	0	0	0	0	0	0	0	0	0	0	0	0	0	0	0	0	0	0	0	0	0	0	0	0	0	0	0	0	0	0	0	0
LOC_Os11g03650	LOC_Os11g03650	0	0	0	0	0	0	0	0	0	0	0	0	0	0	0	0	0	0	0	0	0	0	0	0	0	0	0	0	0	0	0	0	0	0	0	0	0	0	0
LOC_Os08g07950	LOC_Os08g07950	0	0	0	0	0	0	0	0	0	0	0	0	0	0	0	0	0	0	0	0	0	0	0	0	0	0	0	0	0	0	0	0	0	0	0	0	0	0	0
LOC_Os12g10360	LOC_Os12g10360	0	0	0	0	0	0	0	0	0	0	0	0	0	0	0	0	0	0	0	0	0	0	0	0	0	0	0	0	0	0	0	0	0	0	0	0	0	0	0
LOC_Os12g10390	LOC_Os12g10390	0	0	0	0	0	0	0	0	0	0	0	0	0	0	0	0	0	0	0	0	0	0	0	0	0	0	0	0	0	0	0	0	0	0	0	0	0	0	0
LOC_Os07g40810	LOC_Os07g40810	0	0	0	0	0	0	0	0	0	0	0	0	0	0	0	0	0	0	0	0	0	0	0	0	0	0	0	0	0	0	0	0	0	0	0	0	0	0	0
LOC_Os09g14100	OsG7-NB-LRR	0	0	0	0	0	0	0	0	0	0	0	0	0	0	0	0	0	0	0	0	0	0	0	0	0	0	0	0	0	0	0	0	0	0	0	0	0	0	0
LOC_Os12g10460	LOC_Os12g10460	0	0	0	0	0	0	0	0	0	0	0	0	0	0	0	0	0	0	0	0	0	0	0	0	0	0	0	0	0	0	0	0	0	0	0	0	0	0	0
LOC_Os09g14450	LOC_Os09g14450	0	0	0	0	0	0	0	0	0	0	0	0	0	0	0	0	0	0	0	0	0	0	0	0	0	0	0	0	0	0	0	0	0	0	0	0	0	0	0
LOC_Os09g14490	LOC_Os09g14490	0	0	0	0	0	0	0	0	0	0	0	0	0	0	0	0	0	0	0	0	0	0	0	0	0	0	0	0	0	0	0	0	0	0	0	0	0	0	0
LOC_Os11g39730	LOC_Os11g39730	0	0	0	0	0	0	0	0	0	0	0	0	0	0	0	0	0	0	0	0	0	0	0	0	0	0	0	0	0	0	0	0	0	0	0	0	0	0	0
LOC_Os12g14330	LOC_Os12g14330	0	0	0	0	0	0	0	0	0	0	0	0	0	0	0	0	0	0	0	0	0	0	0	0	0	0	0	0	0	0	0	0	0	0	0	0	0	0	0
LOC_Os06g49390	LOC_Os06g49390	0	0	0	0	0	0	0	0	0	0	0	0	0	0	0	0	0	0	0	0	0	0	0	0	0	0	0	0	0	0	0	0	0	0	0	0	0	0	0
LOC_Os07g01530	LOC_Os07g01530	0	0	0	0	0	0	0	0	0	0	0	0	0	0	0	0	0	0	0	0	0	0	0	0	0	0	0	0	0	0	0	0	0	0	0	0	0	0	0
LOC_Os11g34970	LOC_Os11g34970	0	0	0	0	0	0	0	0	0	0	0	0	0	0	0	0	0	0	0	0	0	0	0	0	0	0	0	0	0	0	0	0	0	0	0	0	0	0	0
LOC_Os07g08890	LOC_Os07g08890	0	0	0	0	0	0	0	0	0	0	0	0	0	0	0	0	0	0	0	0	0	0	0	0	0	0	0	0	0	0	0	0	0	0	0	0	0	0	0
LOC_Os07g09900	LOC_Os07g09900	0	0	0	0	0	0	0	0	0	0	0	0	0	0	0	0	0	0	0	0	0	0	0	0	0	0	0	0	0	0	0	0	0	0	0	0	0	0	0
LOC_Os07g12670	LOC_Os07g12670	0	0	0	0	0	0	0	0	0	0	0	0	0	0	0	0	0	0	0	0	0	0	0	0	0	0	0	0	0	0	0	0	0	0	0	0	0	0	0
LOC_Os08g09430	LOC_Os08g09430	0	0	0	0	0	0	0	0	0	0	0	0	0	0	0	0	0	0	0	0	0	0	0	0	0	0	0	0	0	0	0	0	0	0	0	0	0	0	0
LOC_Os08g01580	LOC_Os08g01580	0	0	0	0	0	0	0	0	0	0	0	0	0	0	0	0	0	0	0	0	0	0	0	0	0	0	0	0	0	0	0	0	0	0	0	0	0	0	0
LOC_Os12g28070	LOC_Os12g28070	0	0	0	0	0	0	0	0	0	0	0	0	0	0	0	0	0	0	0	0	0	0	0	0	0	0	0	0	0	0	0	0	0	0	0	0	0	0	0
LOC_Os08g28460	LOC_Os08g28460	0	0	0	0	0	0	0	0	0	0	0	0	0	0	0	0	0	0	0	0	0	0	0	0	0	0	0	0	0	0	0	0	0	0	0	0	0	0	0
LOC_Os11g37780	LOC_Os11g37780	0	0	0	0	0	0	0	0	0	0	0	0	0	0	0	0	0	0	0	0	0	0	0	0	0	0	0	0	0	0	0	0	0	0	0	0	0	0	0
LOC_Os11g43410	LOC_Os11g43410	0	0	0	0	0	0	0	0	0	0	0	0	0	0	0	0	0	0	0	0	0	0	0	0	0	0	0	0	0	0	0	0	0	0	0	0	0	0	0
LOC_Os12g29280	LOC_Os12g29280	0	0	0	0	0	0	0	0	0	0	0	0	0	0	0	0	0	0	0	0	0	0	0	0	0	0	0	0	0	0	0	0	0	0	0	0	0	0	0
LOC_Os12g32710	LOC_Os12g32710	0	0	0	0	0	0	0	0	0	0	0	0	0	0	0	0	0	0	0	0	0	0	0	0	0	0	0	0	0	0	0	0	0	0	0	0	0	0	0
LOC_Os11g37880	LOC_Os11g37880	0	0	0	0	0	0	0	0	0	0	0	0	0	0	0	0	0	0	0	0	0	0	0	0	0	0	0	0	0	0	0	0	0	0	0	0	0	0	0
LOC_Os12g30070	LOC_Os12g30070	0	0	0	0	0	0	0	0	0	0	0	0	0	0	0	0	0	0	0	0	0	0	0	0	0	0	0	0	0	0	0	0	0	0	0	0	0	0	0
LOC_Os07g33720	LOC_Os07g33720	0	0	0	0	0	0	0	0	0	0	0	0	0	0	0	0	0	0	0	0	0	0	0	0	0	0	0	0	0	0	0	0	0	0	0	0	0	0	0
LOC_Os11g38580	Pb1	0	0	0	0	0	0	0	0	0	0	0	0	0	0	0	0	0	0	0	0	0	0	0	0	0	0	0	0	0	0	0	0	0	0	0	0	0	0	0
LOC_Os07g33740	LOC_Os07g33740	0	0	0	0	0	0	0	0	0	0	0	0	0	0	0	0	0	0	0	0	0	0	0	0	0	0	0	0	0	0	0	0	0	0	0	0	0	0	0
LOC_Os11g36410	OsRPS2	0	0	0	0	0	0	0	0	0	0	0	0	0	0	0	0	0	0	0	0	0	0	0	0	0	0	0	0	0	0	0	0	0	0	0	0	0	0	0
LOC_Os11g29980	LOC_Os11g29980	0	0	0	0	0	0	0	0	0	0	0	0	0	0	0	0	0	0	0	0	0	0	0	0	0	0	0	0	0	0	0	0	0	0	0	0	0	0	0
LOC_Os11g17330	LOC_Os11g17330	0	0	0	0	0	0	0	0	0	0	0	0	0	0	0	0	0	0	0	0	0	0	0	0	0	0	0	0	0	0	0	0	0	0	0	0	0	0	0
LOC_Os11g27430	LOC_Os11g27430	0	0	0	0	0	0	0	0	0	0	0	0	0	0	0	0	0	0	0	0	0	0	0	0	0	0	0	0	0	0	0	0	0	0	0	0	0	0	0
LOC_Os11g45620	OsLr21	0	0	0	0	0	0	0	0	0	0	0	0	0	0	0	0	0	0	0	0	0	0	0	0	0	0	0	0	0	0	0	0	0	0	0	0	0	0	0
LOC_Os11g43420	LOC_Os11g43420	0	0	0	0	0	0	0	0	0	0	0	0	0	0	0	0	0	0	0	0	0	0	0	0	0	0	0	0	0	0	0	0	0	0	0	0	0	0	0
LOC_Os11g32210	OsSTA260	0	0	0	0	0	0	0	0	0	0	0	0	0	0	0	0	0	0	0	0	0	0	0	0	0	0	0	0	0	0	0	0	0	0	0	0	0	0	0
LOC_Os09g09490	OsRPM1	0	0	0	0	0	0	0	0	0	0	0	0	0	0	0	0	0	0	0	0	0	0	0	0	0	0	0	0	0	0	0	0	0	0	0	0	0	0	0
LOC_Os12g36690	LOC_Os12g36690	0	0	0	0	0	0	0	0	0	0	0	0	0	0	0	0	0	0	0	0	0	0	0	0	0	0	0	0	0	0	0	0	0	0	0	0	0	0	0
LOC_Os10g41900	LOC_Os10g41900	0	0	0	0	0	0	0	0	0	0	0	0	0	0	0	0	0	0	0	0	0	0	0	0	0	0	0	0	0	0	0	0	0	0	0	0	0	0	0
LOC_Os11g42580	LOC_Os11g42580	0	0	0	0	0	0	0	0	0	0	0	0	0	0	0	0	0	0	0	0	0	0	0	0	0	0	0	0	0	0	0	0	0	0	0	0	0	0	0
LOC_Os08g09110	LOC_Os08g09110	0	0	0	0	0	0	0	0	0	0	0	0	0	0	0	0	0	0	0	0	0	0	0	0	0	0	0	0	0	0	0	0	0	0	0	0	0	0	0
LOC_Os11g46140	LOC_Os11g46140	0	0	0	0	0	0	0	0	0	0	0	0	0	0	0	0	0	0	0	0	0	0	0	0	0	0	0	0	0	0	0	0	0	0	0	0	0	0	0
LOC_Os08g32890	LOC_Os08g32890	0	0	0	0	0	0	0	0	0	0	0	0	0	0	0	0	0	0	0	0	0	0	0	0	0	0	0	0	0	0	0	0	0	0	0	0	0	0	0
LOC_Os08g10440	OsPi304	0	0	0	0	0	0	0	0	0	0	0	0	0	0	0	0	0	0	0	0	0	0	0	0	0	0	0	0	0	0	0	0	0	0	0	0	0	0	0
LOC_Os11g30060	LOC_Os11g30060	0	0	0	0	0	0	0	0	0	0	0	0	0	0	0	0	0	0	0	0	0	0	0	0	0	0	0	0	0	0	0	0	0	0	0	0	0	0	0
LOC_Os11g47780	LOC_Os11g47780	0	0	0	0	0	0	0	0	0	0	0	0	0	0	0	0	0	0	0	0	0	0	0	0	0	0	0	0	0	0	0	0	0	0	0	0	0	0	0
LOC_Os11g37774	LOC_Os11g37774	0	0	0	0	0	0	0	0	0	0	0	0	0	0	0	0	0	0	0	0	0	0	0	0	0	0	0	0	0	0	0	0	0	0	0	0	0	0	0
LOC_Os11g45330	LOC_Os11g45330	0	0	0	0	0	0	0	0	0	0	0	0	0	0	0	0	0	0	0	0	0	0	0	0	0	0	0	0	0	0	0	0	0	0	0	0	0	0	0
LOC_Os11g35580	LOC_Os11g35580	0	0	0	0	0	0	0	0	0	0	0	0	0	0	0	0	0	0	0	0	0	0	0	0	0	0	0	0	0	0	0	0	0	0	0	0	0	0	0
LOC_Os11g45924	OsWRKY41	0	0	0	0	0	0	0	0	0	0	0	0	0	0	0	0	0	0	0	0	0	0	0	0	0	0	0	0	0	0	0	0	0	0	0	0	0	0	0
LOC_Os11g44990	LOC_Os11g44990	0	0	0	0	0	0	0	0	0	0	0	0	0	0	0	0	0	0	0	0	0	0	0	0	0	0	0	0	0	0	0	0	0	0	0	0	0	0	0
LOC_Os08g16120	LOC_Os08g16120	0	0	0	0	0	0	0	0	0	0	0	0	0	0	0	0	0	0	0	0	0	0	0	0	0	0	0	0	0	0	0	0	0	0	0	0	0	0	0
LOC_Os11g46210	Pik	0	0	0	0	0	0	0	0	0	0	0	0	0	0	0	0	0	0	0	0	0	0	0	0	0	0	0	0	0	0	0	0	0	0	0	0	0	0	0
LOC_Os11g42590	LOC_Os11g42590	0	0	0	0	0	0	0	0	0	0	0	0	0	0	0	0	0	0	0	0	0	0	0	0	0	0	0	0	0	0	0	0	0	0	0	0	0	0	0
LOC_Os11g42660	OsWED	0	0	0	0	0	0	0	0	0	0	0	0	0	0	0	0	0	0	0	0	0	0	0	0	0	0	0	0	0	0	0	0	0	0	0	0	0	0	0
LOC_Os11g39290	LOC_Os11g39290	0	0	0	0	0	0	0	0	0	0	0	0	0	0	0	0	0	0	0	0	0	0	0	0	0	0	0	0	0	0	0	0	0	0	0	0	0	0	0
LOC_Os11g45970	LOC_Os11g45970	0	0	0	0	0	0	0	0	0	0	0	0	0	0	0	0	0	0	0	0	0	0	0	0	0	0	0	0	0	0	0	0	0	0	0	0	0	0	0
LOC_Os10g04110	LOC_Os10g04110	0	0	0	0	0	0	0	0	0	0	0	0	0	0	0	0	0	0	0	0	0	0	0	0	0	0	0	0	0	0	0	0	0	0	0	0	0	0	0
LOC_Os12g31200	LOC_Os12g31200	0	0	0	0	0	0	0	0	0	0	0	0	0	0	0	0	0	0	0	0	0	0	0	0	0	0	0	0	0	0	0	0	0	0	0	0	0	0	0
LOC_Os10g17690	LOC_Os10g17690	0	0	0	0	0	0	0	0	0	0	0	0	0	0	0	0	0	0	0	0	0	0	0	0	0	0	0	0	0	0	0	0	0	0	0	0	0	0	0
LOC_Os11g15500	LOC_Os11g15500	0	0	0	0	0	0	0	0	0	0	0	0	0	0	0	0	0	0	0	0	0	0	0	0	0	0	0	0	0	0	0	0	0	0	0	0	0	0	0
LOC_Os12g17480	LOC_Os12g17480	0	0	0	0	0	0	0	0	0	0	0	0	0	0	0	0	0	0	0	0	0	0	0	0	0	0	0	0	0	0	0	0	0	0	0	0	0	0	0
LOC_Os12g17490	LOC_Os12g17490	0	0	0	0	0	0	0	0	0	0	0	0	0	0	0	0	0	0	0	0	0	0	0	0	0	0	0	0	0	0	0	0	0	0	0	0	0	0	0
LOC_Os11g29920	LOC_Os11g29920	0	0	0	0	0	0	0	0	0	0	0	0	0	0	0	0	0	0	0	0	0	0	0	0	0	0	0	0	0	0	0	0	0	0	0	0	0	0	0
LOC_Os11g42770	LOC_Os11g42770	0	0	0	0	0	0	0	0	0	0	0	0	0	0	0	0	0	0	0	0	0	0	0	0	0	0	0	0	0	0	0	0	0	0	0	0	0	0	0
LOC_Os12g31160	LOC_Os12g31160	0	0	0	0	0	0	0	0	0	0	0	0	0	0	0	0	0	0	0	0	0	0	0	0	0	0	0	0	0	0	0	0	0	0	0	0	0	0	0
LOC_Os12g17410	OsNRTP1	0	0	0	0	0	0	0	0	0	0	0	0	0	0	0	0	0	0	0	0	0	0	0	0	0	0	0	0	0	0	0	0	0	0	0	0	0	0	0
LOC_Os12g30760	LOC_Os12g30760	0	0	0	0	0	0	0	0	0	0	0	0	0	0	0	0	0	0	0	0	0	0	0	0	0	0	0	0	0	0	0	0	0	0	0	0	0	0	0
LOC_Os12g37270	LOC_Os12g37270	0	0	0	0	0	0	0	0	0	0	0	0	0	0	0	0	0	0	0	0	0	0	0	0	0	0	0	0	0	0	0	0	0	0	0	0	0	0	0
LOC_Os10g04290	LOC_Os10g04290	0	0	0	0	0	0	0	0	0	0	0	0	0	0	0	0	0	0	0	0	0	0	0	23.3907	0	0	0	0	0	0	0	0	0	0	28.1057	0	0	0	0
LOC_Os11g11920	LOC_Os11g11920	0	0	0	0	0	0	0	0	0	0	0	0	0	0	0	0	0	0	0	0	0	0	0	0	0	0	0	0	0	0	0	0	0	0	0	0	0	0	0
LOC_Os11g11940	LOC_Os11g11940	0	0	0	0	0	0	0	0	0	0	0	0	0	0	0	0	0	0	0	0	0	0	0	0	0	0	0	0	0	0	0	0	0	0	0	0	0	0	0
LOC_Os04g02460	LOC_Os04g02460	0	0	0	0	0	0	0	0	0	0	0	0	0	0	0	0	0	0	0	0	0	0	0	0	0	16.7399	0	0	0	0	0	0	0	0	0	0	0	0	0
LOC_Os10g21950	LOC_Os10g21950	0	0	0	0	0	0	0	0	0	0	0	0	0	0	0	0	0	0	0	0	0	0	0	0	0	0	0	0	0	0	0	0	0	0	0	0	0	0	0
LOC_Os01g42330	LOC_Os01g42330	0	0	0	0	0	0	0	0	0	0	0	0	0	0	0	0	0	0	15.948	0	0	0	0	0	0	0	0	0	0	0	0	0	0	0	0	0	0	0	0
LOC_Os02g02660	LOC_Os02g02660	0	0	0	0	0	0	0	0	0	0	0	0	0	0	0	0	0	0	0	0	0	0	0	0	0	0	0	0	0	0	0	0	0	0	0	0	0	0	0
LOC_Os10g17724	LOC_Os10g17724	0	0	0	0	0	0	0	0	0	0	0	0	0	0	0	0	0	0	0	0	0	0	0	0	0	0	0	0	0	0	0	0	0	0	0	0	0	0	0
LOC_Os04g53040	LOC_Os04g53040	0	0	0	0	0	0	0	0	0	0	0	12.3128	0	0	0	0	0	0	0	0	0	14.3833	0	0	0	0	0	0	0	0	0	0	0	17.3431	0	0	0	0	0
LOC_Os08g05800	LOC_Os08g05800	0	0	0	0	0	0	0	0	0	0	0	0	0	0	0	0	0	0	0	0	0	0	0	0	0	0	0	0	0	0	0	0	0	0	0	0	0	0	0
LOC_Os12g29710	LOC_Os12g29710	0	0	0	0	0	0	0	0	0	0	0	0	0	0	0	0	0	0	0	0	0	0	0	0	0	0	0	0	0	0	0	0	0	0	0	0	0	0	0
LOC_Os11g42720	LOC_Os11g42720	0	0	0	0	0	0	0	0	0	0	0	0	0	0	0	0	0	0	0	0	0	0	0	0	0	0	0	0	0	0	0	0	0	0	0	0	0	0	0
LOC_Os06g41690	LOC_Os06g41690	0	0	0	0	0	0	0	0	0	0	0	0	9.69556	0	0	0	16.4498	0	0	0	0	0	0	0	0	0	0	0	0	0	0	0	0	0	0	0	0	0	0
LOC_Os02g20420	LOC_Os02g20420	0	0	0	0	0	0	0	0	0	0	0	0	0	0	0	0	0	0	0	0	0	0	0	0	0	0	0	0	0	0	0	0	0	0	0	0	0	0	0
LOC_Os08g07380	LOC_Os08g07380	0	0	0	0	0	0	0	0	0	0	0	0	0	0	0	0	0	0	0	0	0	0	0	0	0	0	0	0	0	9.87459	0	0	0	0	0	0	0	0	0
LOC_Os09g19280	LOC_Os09g19280	0	42.0769	0	160.302	0	65.1709	25.4375	0	0	0	0	0	22.0327	67.7225	94.8947	81.6976	18.0421	0	0	44.227	10.7296	35.3484	0	70.9563	93.0382	0	63.2271	0	70.1537	17.2256	33.6496	30.1894	0	18.1752	0	18.721	36.8895	0	44.2251
LOC_Os10g07574	LOC_Os10g07574	0	0	0	0	0	0	0	0	0	0	0	0	0	0	0	0	0	0	0	0	0	0	0	0	0	0	0	0	0	0	0	0	0	0	0	0	0	0	0

## Sheet: Supplementary Table 7c
Supplementary Table 7c NLR genes were analyzed by ALBST at 12 hours post-infection by M. oryzae. The leaf fragment (2 cm) was equally divided into 40 plots, with the infection site labeled as "0 cm".
Fragments (cm)		-1	-0.95	-0.9	-0.85	-0.8	-0.75	-0.7	-0.65	-0.6	-0.55	-0.5	-0.45	-0.4	-0.35	-0.3	-0.25	-0.2	-0.15	-0.1	-0.05	0	0.05	0.1	0.15	0.2	0.25	0.3	0.35	0.4	0.45	0.5	0.55	0.6	0.65	0.7	0.75	0.8	0.85	0.9	0.95
Fit		1.74027	2.02424	2.30321	2.57217	2.82613	3.06014	3.27001	3.45204	3.6025	3.71775	3.79677	3.84266	3.85888	3.84887	3.81634	3.76592	3.70249	3.63092	3.55599	3.48132	3.40976	3.34418	3.28743	3.24282	3.21437	3.20617	3.22231	3.26506	3.3296	3.40929	3.49751	3.58762	3.67296	3.74687	3.80266	3.83374	3.8385	3.82301	3.79403	3.7583
Ratio		2.21117	1.22026	0.928505	3.12989	3.66972	1.99601	5.19481	2.9985	3.2538	3.52941	5.02513	3.5461	3.99772	3.72066	3.80849	3.12561	4.58993	3.75156	3.89372	2.35294	3.58744	2.72109	3.85424	3.37435	3.263	3.67122	3.00842	2.05128	2.43161	3.90705	2.82862	4.25675	3.52498	4.84848	3.86358	5.37433	3.16136	3.90625	2.60805	3.96878
ID	Name
LOC_Os01g15580	LOC_Os01g15580	0	0	0	220.751	0	0	0	0	0	0	0	0	0	0	0	0	0	0	0	0	0	0	0	0	0	76.5228	0	0	0	0	0	0	0	0	0	0	0	14.5117	0	0
LOC_Os01g23380	LOC_Os01g23380	0	0	0	0	0	0	0	0	0	0	0	0	0	0	0	0	23.4648	0	0	0	0	0	0	0	0	0	131.926	0	0	0	0	0	0	0	0	0	0	37.1018	15.1412	0
LOC_Os01g25720	LOC_Os01g25720	0	0	0	0	0	0	0	0	0	0	0	0	0	0	0	0	34.3997	35.2088	0	0	0	0	155.473	0	0	0	0	0	0	0	0	0	0	0	37.8	0	0	16.0836	47.53	17.5205
LOC_Os01g25740	LOC_Os01g25740	0	0	0	0	0	0	0	0	0	0	0	0	0	0	0	0	0	0	0	0	0	0	0	0	0	0	0	0	0	0	0	0	0	0	0	0	0	40.8008	0	0
LOC_Os01g25810	LOC_Os01g25810	0	0	0	0	0	0	0	0	0	0	0	0	0	0	0	0	31.5726	0	0	0	0	0	0	86.5651	0	64.9773	0	0	0	0	0	0	13.6008	21.4473	20.6062	0	0	17.53	0	0
LOC_Os01g33684	LOC_Os01g33684	0	0	0	0	0	0	0	0	0	0	0	0	0	0	0	0	0	0	0	0	0	0	0	0	0	0	0	0	0	0	0	0	0	0	0	0	12.2213	0	0	0
LOC_Os01g36640	OsRPM1	0	0	0	0	0	0	0	0	0	0	0	0	0	0	43.6072	0	0	35.2088	73.8062	0	0	0	0	0	0	0	0	0	0	0	0	0	0	0	0	0	0	42.4102	0	0
LOC_Os01g57280	Pi64	0	0	0	0	0	0	0	0	0	0	0	0	0	0	0	0	0	0	0	0	0	0	0	0	0	0	0	0	0	0	73.3461	22.0853	14.0223	0	0	29.5003	0	0	0	14.3802
LOC_Os01g57310	Pi37(t)	0	0	0	0	0	0	0	0	0	0	0	0	0	0	0	0	28.7447	0	0	0	0	0	0	0	0	0	0	0	0	0	0	0	13.9425	0	0	32.215	15.1112	14.1243	0	0
LOC_Os01g57340	Pi sh	0	0	0	0	0	0	0	0	0	0	0	185.494	0	47.4473	0	0	76.2776	0	0	0	0	324.412	0	0	0	0	0	0	186.012	0	0	0	28.6944	0	0	0	15.1112	46.3901	10.7735	26.4406
LOC_Os01g57870	LOC_Os01g57870	0	0	0	0	0	0	0	0	0	0	0	0	0	0	0	0	0	0	0	0	0	0	0	0	0	0	0	0	0	0	0	16.8987	0	40.5326	0	0	17.5809	0	0	0
LOC_Os01g58520	LOC_Os01g58520	0	0	0	0	0	0	0	0	0	0	0	0	0	0	0	0	0	0	0	0	0	0	0	86.5651	0	0	0	0	0	0	0	22.0853	0	0	0	0	0	14.7754	21.9082	0
LOC_Os01g58530	LOC_Os01g58530	0	0	0	0	0	0	0	0	0	0	0	0	0	0	0	0	33.2901	0	0	0	0	0	0	0	0	0	0	0	149.88	0	86.2515	0	12.8072	0	0	18.1498	14.7859	28.5889	0	0
LOC_Os01g70080	LOC_Os01g70080	0	0	0	0	0	0	0	0	0	0	0	0	0	0	0	54.7285	33.3111	0	0	0	0	0	0	0	0	0	0	0	260.924	0	0	20.7061	40.218	0	61.0501	0	12.2213	10.3183	13.586	0
LOC_Os02g09790	OsNBS-Str1	0	0	0	0	0	0	0	0	0	0	0	0	0	0	0	0	0	0	0	0	0	0	0	0	0	0	0	0	0	88.4564	0	0	0	0	0	0	0	0	12.8156	0
LOC_Os02g17304	OsXo2	0	0	0	0	0	0	0	0	0	0	0	0	0	0	0	0	0	0	0	0	0	0	154.321	0	0	0	0	0	0	0	0	0	0	45.3804	0	0	0	0	0	9.02772
LOC_Os02g18000	LOC_Os02g18000	0	0	0	0	0	0	0	0	0	0	0	0	0	0	0	0	0	0	0	0	0	0	0	0	0	0	0	0	0	0	0	37.5418	0	0	0	0	0	0	17.2846	0
LOC_Os02g18070	LOC_Os02g18070	0	0	0	0	0	0	0	0	0	0	0	0	0	0	0	0	0	0	0	0	0	0	0	111.037	0	0	0	0	0	0	0	0	0	0	0	0	0	0	0	0
LOC_Os02g18080	LOC_Os02g18080	0	0	0	0	0	0	0	0	0	0	0	0	0	0	0	0	23.6653	0	0	0	0	0	0	0	0	0	0	0	0	0	0	0	35.9337	0	0	0	0	0	0	0
LOC_Os02g18140	LOC_Os02g18140	0	0	0	0	0	0	0	0	0	0	0	0	0	0	0	0	0	0	0	0	0	0	0	0	0	0	0	0	0	0	0	28.6599	0	0	0	0	0	0	0	35.2995
LOC_Os02g19890	LOC_Os02g19890	0	0	0	0	0	0	0	0	0	0	0	0	0	0	0	0	0	0	0	0	0	0	0	0	0	0	0	0	0	0	0	0	17.9669	0	0	22.7557	28.2306	0	0	35.3032
LOC_Os02g25900	LOC_Os02g25900	0	0	0	0	0	0	0	0	0	0	0	0	0	37.8788	0	54.7285	49.2344	0	0	0	0	0	0	0	69.7788	0	0	0	0	0	0	22.0853	0	0	0	30.526	17.5858	27.1003	0	9.09794
LOC_Os02g27500	LOC_Os02g27500	0	0	0	0	0	0	0	0	0	0	0	0	0	0	0	0	0	0	0	0	0	0	0	0	0	0	0	0	0	0	0	0	14.9602	0	0	0	0	0	0	0
LOC_Os03g10900	LOC_Os03g10900	0	0	0	0	0	0	0	0	0	0	0	0	0	0	0	0	0	0	0	0	0	0	0	0	0	0	0	0	0	0	0	0	0	0	0	22.7557	0	0	0	0
LOC_Os03g14900	LOC_Os03g14900	0	0	0	0	0	0	0	0	0	0	0	197.355	0	48.9285	0	0	24.8028	0	0	0	0	0	0	0	0	0	0	0	0	0	0	0	51.4089	24.1762	0	0	0	0	0	0
LOC_Os03g46550	LOC_Os03g46550	0	0	0	0	0	0	0	0	0	0	0	0	0	0	0	0	0	46.1467	92.3446	0	0	0	0	0	0	0	0	0	0	94.4912	0	40.7361	48.1723	0	20.6062	95.7162	16.0092	14.5117	12.4077	30.1484
LOC_Os03g48320	LOC_Os03g48320	0	0	0	0	0	0	0	0	0	0	0	0	0	0	0	0	0	0	0	0	0	0	0	0	0	0	0	0	0	0	0	0	14.7317	0	60.2845	0	0	0	0	0
LOC_Os03g48370	LOC_Os03g48370	0	0	0	0	0	0	0	0	0	0	0	0	0	0	0	0	0	0	0	0	0	0	0	127.129	0	0	0	0	0	0	0	0	0	0	0	0	0	0	0	0
LOC_Os03g50150	LOC_Os03g50150	0	0	0	0	0	0	0	0	0	0	0	0	0	0	0	0	0	0	0	0	0	0	0	0	0	0	0	0	0	0	0	0	0	0	0	0	0	0	16.8308	0
LOC_Os03g63150	Bph14 (Qbp1)	0	0	0	0	0	0	0	0	0	0	0	185.494	0	57.5374	37.037	0	0	0	0	0	822.368	0	0	0	0	0	0	194.932	0	0	0	30.4525	13.9425	0	0	0	29.7948	27.1003	29.45	27.7446
LOC_Os03g63200	LOC_Os03g63200	0	0	0	0	0	0	0	0	0	0	0	0	0	0	83.527	129.849	0	0	0	0	0	0	211.149	141.718	107.538	54.2535	0	140.647	0	0	131.675	147.027	72.8733	65.6466	71.4141	0	64.9613	73.1062	63.4956	124.389
LOC_Os04g02110	PIC22	0	0	0	301.659	0	0	0	0	0	0	0	0	183.621	0	0	0	0	0	0	0	0	0	0	0	68.4791	0	0	0	0	0	0	0	48.9378	22.4633	29.0166	0	12.5805	0	10.7735	27.525
LOC_Os04g02860	LOC_Os04g02860	0	0	0	0	0	0	0	0	0	0	0	0	0	0	43.6072	0	0	0	0	0	0	0	0	0	0	285.388	0	0	0	0	0	0	16.4957	0	0	0	0	0	0	0
LOC_Os04g43340	LOC_Os04g43340	0	0	0	362.319	0	0	0	0	0	0	0	0	0	48.7187	87.363	0	49.2344	0	0	0	0	0	0	0	0	0	0	0	0	0	0	21.638	0	47.799	0	23.8635	0	0	0	0
LOC_Os04g43440	LOC_Os04g43440	0	0	0	0	0	0	0	0	0	0	0	0	0	0	0	0	0	0	0	0	0	0	0	0	0	0	0	0	0	0	0	0	0	0	0	0	44.2321	0	0	0
LOC_Os04g53050	OsPiPR1	0	0	0	0	0	0	0	0	0	0	0	0	0	46.1936	0	0	0	0	0	0	0	0	0	0	0	0	0	0	0	0	0	0	0	0	0	0	0	0	0	0
LOC_Os04g53120	Xa1(Xe)	0	0	0	0	0	0	0	0	0	0	0	0	0	0	0	0	0	0	0	0	0	0	0	0	0	0	0	0	0	0	0	20.7061	0	0	0	28.3897	16.0092	0	0	0
LOC_Os04g53160	LOC_Os04g53160	0	0	0	0	0	0	0	0	0	0	0	0	0	0	0	0	0	0	0	0	0	0	0	0	0	117.952	0	0	0	0	0	0	0	24.5483	0	0	0	0	0	0
LOC_Os04g53496	LOC_Os04g53496	0	0	0	0	0	0	0	0	0	0	0	0	0	0	0	0	0	0	0	0	0	0	0	0	0	0	0	0	0	0	0	0	0	23.6228	0	0	0	0	0	0
LOC_Os05g15040	OsWD40-115	0	0	0	0	0	0	0	0	0	0	0	0	0	0	46.49	0	23.6653	0	0	0	0	0	0	0	0	0	0	194.932	156.25	0	0	16.8987	56.8275	0	0	0	17.5858	49.0245	12.4077	0
LOC_Os05g23250	LOC_Os05g23250	0	0	0	0	0	0	0	0	0	0	0	0	0	0	0	0	0	0	0	0	0	0	0	0	0	0	0	0	0	0	0	0	0	22.4155	20.6062	0	16.3228	0	0	0
LOC_Os05g23990	LOC_Os05g23990	0	0	0	0	0	0	0	0	0	0	0	0	0	0	0	0	0	0	0	0	0	0	203.583	0	0	0	0	0	0	0	36.7188	0	0	0	29.0166	18.4227	12.5805	0	0	0
LOC_Os05g30220	OsRP1L1	0	0	0	0	0	0	0	0	0	0	4016.06	0	163.079	0	37.0865	70.0673	0	0	0	0	0	0	578.704	0	224.717	0	0	0	0	0	45.4236	0	16.0108	23.6228	0	47.694	43.2003	32.3054	47.567	41.9012
LOC_Os05g31530	LOC_Os05g31530	0	0	0	0	0	0	0	0	0	0	0	0	0	0	0	0	0	0	0	0	0	0	0	0	0	0	0	0	0	0	0	0	0	0	0	0	0	0	21.9082	0
LOC_Os05g31570	LOC_Os05g31570	0	0	0	0	0	0	0	0	0	0	0	0	0	0	0	0	28.7447	42.9221	0	0	0	520.833	0	155.818	0	54.2535	0	0	0	0	0	40.9224	12.8072	23.6228	0	0	14.3053	33.653	0	31.7249
LOC_Os05g34220	LOC_Os05g34220	0	0	0	0	0	0	0	0	0	0	0	185.494	183.621	0	0	0	0	31.6096	0	0	0	0	0	0	0	0	0	0	0	67.7369	74.6492	40.2184	0	22.4155	0	66.8256	24.4427	0	0	78.6295
LOC_Os05g34230	LOC_Os05g34230	0	0	0	0	0	0	0	0	0	0	0	0	0	0	0	0	0	0	0	0	0	0	0	86.5651	0	0	0	0	0	0	0	0	0	0	0	0	0	17.53	0	0
LOC_Os05g40150	LOC_Os05g40150	0	0	0	0	0	0	0	0	0	0	0	0	0	0	0	0	0	0	0	0	0	0	0	0	0	0	0	0	0	0	0	0	0	0	0	0	0	0	0	17.5205
LOC_Os05g40160	LOC_Os05g40160	0	0	0	0	0	0	0	0	0	0	0	0	0	0	0	0	0	0	99.8702	0	0	0	0	0	0	0	0	0	0	0	0	0	0	0	0	0	15.1112	0	0	0
LOC_Os06g06380	LOC_Os06g06380	0	0	0	0	0	0	0	0	0	0	0	0	0	0	0	0	0	49.1401	0	0	0	0	0	0	0	0	145.349	0	0	0	0	0	0	24.5483	0	0	14.7859	17.53	0	0
LOC_Os06g17880	Nbs1-Pi9	0	0	0	0	0	0	0	0	0	0	0	0	0	0	0	0	0	50.226	0	0	0	0	0	0	0	0	0	0	0	0	0	0	0	0	0	0	0	0	0	0
LOC_Os06g17950	NBS2	0	0	0	0	0	0	0	0	0	0	0	0	0	0	0	0	0	62.0117	0	0	0	0	0	0	0	0	0	0	0	0	0	0	0	0	0	56.7795	0	0	0	0
LOC_Os06g41480	LOC_Os06g41480	0	0	0	0	0	0	0	0	0	0	0	0	0	0	0	0	0	0	0	0	0	0	0	0	0	0	0	0	0	0	0	22.0853	0	24.5483	0	23.8635	15.1112	0	0	0
LOC_Os06g41660	LOC_Os06g41660	0	0	0	0	0	0	0	0	0	0	0	0	0	0	0	0	0	0	0	0	0	0	0	0	0	0	0	0	0	0	0	16.8987	0	0	0	28.3897	0	13.611	0	0
LOC_Os06g43670	LOC_Os06g43670	0	0	0	0	0	0	0	0	0	0	0	0	0	0	0	0	0	0	0	0	0	0	0	0	0	0	0	0	0	0	0	0	0	0	0	0	0	13.5501	0	16.1645
LOC_Os06g48990	LOC_Os06g48990	0	0	0	0	0	0	0	0	0	0	0	0	0	48.3559	0	0	0	0	0	0	0	0	0	0	0	0	0	0	0	98.561	0	23.8373	35.5551	23.6228	0	0	0	10.3183	0	0
LOC_Os06g49380	LOC_Os06g49380	0	0	0	0	0	0	0	0	0	0	0	0	0	0	0	0	0	0	0	0	0	0	0	0	0	0	0	0	0	0	0	0	0	23.2164	0	0	0	0	0	0
LOC_Os07g01530	LOC_Os07g01530	0	0	0	0	0	0	0	0	0	0	0	0	0	0	0	0	0	0	0	0	0	0	0	0	0	0	0	0	0	0	0	0	0	0	0	0	0	20.5571	0	0
LOC_Os07g17250	LOC_Os07g17250	0	0	0	0	0	0	0	0	0	0	0	0	0	0	0	0	0	0	0	0	0	0	0	0	0	0	0	0	0	0	0	30.4525	13.9425	0	60.2845	14.0659	0	14.1243	0	0
LOC_Os07g26430	LOC_Os07g26430	0	0	0	0	0	0	160.565	0	0	0	0	0	0	0	0	0	0	0	0	0	0	0	0	0	0	0	0	0	0	0	0	0	0	0	0	0	0	0	0	0
LOC_Os07g29810	LOC_Os07g29810	0	0	0	0	0	0	0	0	0	0	0	0	0	0	0	0	0	0	0	0	0	0	0	0	0	0	175.439	0	0	0	0	0	14.7317	22.4633	29.0166	0	0	0	0	0
LOC_Os07g29820	LOC_Os07g29820	0	0	0	0	0	0	0	0	0	0	0	0	0	0	0	0	0	0	0	0	0	0	0	0	0	353.857	0	0	0	0	0	0	0	0	37.8	0	0	0	0	0
LOC_Os07g33690	LOC_Os07g33690	0	0	0	0	0	0	0	0	0	0	0	0	140.194	0	0	0	0	0	61.2745	0	0	0	0	0	0	0	0	0	0	0	0	0	0	0	38.0619	0	0	0	0	0
LOC_Os07g33720	LOC_Os07g33720	0	0	0	0	0	0	0	0	0	0	0	0	0	0	0	0	28.7447	0	0	0	0	0	0	0	0	0	0	0	0	0	0	0	0	0	0	0	0	0	0	19.3855
LOC_Os07g33730	LOC_Os07g33730	0	0	0	0	0	0	0	0	0	0	0	0	0	0	0	0	0	0	0	0	0	0	0	0	0	0	0	0	0	0	0	0	0	0	0	0	0	17.3702	0	0
LOC_Os08g05440	Pi36(t)	0	0	0	0	0	0	0	0	0	0	0	0	0	0	0	0	0	0	0	0	0	0	0	0	0	0	0	0	0	0	0	21.638	0	25.8378	0	0	0	0	0	0
LOC_Os08g07330	LOC_Os08g07330	0	0	0	0	0	0	0	0	678.426	0	0	0	0	40.8764	0	0	49.2344	114.305	83.2016	0	0	0	516.529	0	0	0	0	0	0	0	0	0	56.8676	0	57.7501	17.1048	12.2213	28.86	0	0
LOC_Os08g07774	LOC_Os08g07774	0	1076.96	0	0	0	0	0	0	0	0	0	0	0	82.9989	0	137.969	76.2776	34.6452	0	0	231.482	0	192.901	0	181.819	117.952	131.926	0	143.349	144.592	0	38.984	98.3696	24.1762	0	75.0762	47.3831	54.3509	65.5878	42.7256
LOC_Os08g07890	OsRLCK246	0	0	0	0	0	0	0	0	0	0	0	0	0	0	0	0	0	0	0	0	0	0	0	0	0	0	0	0	0	0	0	0	0	0	57.7501	0	0	0	0	0
LOC_Os08g10430	LOC_Os08g10430	0	0	0	0	0	0	0	0	0	0	0	0	0	46.7639	0	0	0	38.2936	0	0	0	0	0	0	0	100.827	0	0	0	0	0	0	0	0	0	0	0	0	0	0
LOC_Os08g12740	OsOSC12	0	0	0	0	0	0	0	0	0	0	0	0	0	0	0	0	0	0	0	0	0	0	0	0	0	0	0	0	0	0	0	0	14.7317	0	0	0	0	0	0	0
LOC_Os08g19980	YR14	175.809	0	0	0	0	0	0	0	0	0	0	0	0	0	0	0	0	0	0	0	0	0	0	0	0	0	0	0	0	0	0	0	0	0	0	0	0	14.5117	0	0
LOC_Os08g20000	YR36	0	0	0	0	0	0	0	0	0	0	0	0	0	0	0	0	0	0	0	0	0	0	0	0	0	0	0	0	0	0	0	0	0	0	0	0	17.5858	0	0	77.9914
LOC_Os08g29809	LOC_Os08g29809	0	0	0	0	0	0	0	0	0	0	0	185.494	0	0	0	0	0	0	0	0	0	0	0	0	0	0	0	0	0	0	0	0	0	0	0	0	0	14.7754	0	0
LOC_Os08g29854	LOC_Os08g29854	0	0	0	0	0	0	0	0	0	0	0	0	0	0	0	0	0	38.2936	0	0	0	0	0	0	0	0	0	0	0	0	0	0	0	0	0	0	0	0	0	0
LOC_Os08g30634	LOC_Os08g30634	0	0	0	0	0	0	0	0	0	0	0	0	0	0	0	0	0	0	0	0	0	0	0	0	0	0	0	0	0	0	0	0	0	0	0	14.0659	0	13.7005	0	0
LOC_Os08g31780	LOC_Os08g31780	0	0	0	0	0	0	0	0	0	0	0	0	0	0	0	0	0	0	0	0	0	0	0	0	0	0	0	0	0	0	0	0	24.6278	0	0	23.8635	0	0	0	0
LOC_Os08g31800	LOC_Os08g31800	0	0	0	0	0	0	0	0	0	0	0	0	0	0	0	0	0	0	0	0	0	0	0	0	0	0	0	0	0	0	0	0	0	0	0	0	0	0	21.9082	0
LOC_Os08g42700	Pib-H8	0	0	0	0	0	0	0	1058.2	0	0	0	0	0	48.7187	35.184	0	0	0	0	0	0	0	161.083	0	82.0412	80.2826	0	0	0	0	0	0	50.5153	22.4155	0	28.1447	16.3228	0	0	91.816
LOC_Os08g42930	LOC_Os08g42930	0	0	0	0	0	0	0	0	0	0	0	0	0	0	0	0	0	0	0	0	0	0	0	0	0	0	0	0	0	0	0	0	0	0	0	0	0	0	0	14.3802
LOC_Os08g43010	LOC_Os08g43010	0	0	0	0	0	0	0	0	0	0	0	0	0	0	0	0	0	0	0	0	0	0	0	0	0	0	0	0	197.161	0	0	0	0	23.6228	0	43.4122	0	0	0	14.3763
LOC_Os08g43050	LOC_Os08g43050	0	0	0	0	0	0	0	0	0	0	0	0	0	0	0	0	23.6653	0	0	0	0	0	0	0	0	0	0	0	0	0	0	0	0	0	0	0	0	0	0	0
LOC_Os09g10054	OsRPS2	0	0	0	0	0	0	915.751	0	0	1148.11	0	0	153.775	110.515	145.01	75.5744	221.608	0	83.2016	0	239.464	0	0	0	107.538	0	252.888	0	0	98.561	0	63.0502	78.3348	69.9175	0	56.9263	103.46	30.9812	41.735	78.7071
LOC_Os09g14410	LOC_Os09g14410	0	0	0	0	0	0	0	0	0	0	0	0	0	0	0	0	35.3707	0	0	0	0	0	0	0	0	83.2917	0	0	0	0	0	0	0	21.4735	0	0	26.3393	0	16.8308	19.3855
LOC_Os09g15850	LOC_Os09g15850	0	0	0	0	0	0	0	0	0	0	0	0	0	0	0	0	0	128.324	0	0	0	0	0	0	330.141	0	0	0	0	0	0	23.8373	0	84.4372	60.2845	51.4189	14.3053	41.8128	0	0
LOC_Os09g20030	LOC_Os09g20030	0	0	0	0	0	0	0	0	0	0	0	0	0	0	0	0	0	0	0	0	0	0	0	0	0	64.9773	0	0	0	0	0	0	0	0	0	0	0	0	0	0
LOC_Os09g30220	LOC_Os09g30220	0	0	0	0	0	0	0	0	0	0	0	0	0	0	0	0	0	0	0	0	0	0	0	0	0	0	0	0	0	0	0	0	0	0	0	0	0	0	14.6778	0
LOC_Os09g34150	LOC_Os09g34150	0	0	0	0	0	0	0	0	0	0	0	0	0	74.151	0	0	0	57.1755	0	0	0	0	0	0	0	0	0	0	0	0	89.2618	0	0	0	60.2845	35.5925	74.0539	0	0	0
LOC_Os10g04060	LOC_Os10g04060	0	0	0	0	0	0	0	0	0	0	0	0	0	0	0	0	0	0	0	0	0	0	0	0	0	0	0	0	0	0	0	25.8913	0	0	0	0	0	0	0	0
LOC_Os10g04090	LOC_Os10g04090	0	0	0	0	0	0	0	0	0	0	0	0	0	0	0	0	0	0	0	0	0	0	0	0	0	0	0	0	0	70.5517	0	0	42.6257	0	0	0	0	0	0	0
LOC_Os10g04180	LOC_Os10g04180	0	0	0	0	0	0	0	0	0	0	0	0	0	0	0	0	0	0	73.8062	0	0	0	0	0	0	0	0	0	0	0	0	37.5418	13.6008	0	0	22.7557	0	0	0	0
LOC_Os10g07534	LOC_Os10g07534	0	0	0	0	0	0	0	0	0	0	0	0	0	0	0	0	0	0	0	0	0	0	0	0	0	0	0	0	0	0	0	0	0	0	0	0	20.0578	0	0	0
LOC_Os10g07978	OsRLR1	0	0	0	0	0	0	0	0	0	0	0	0	0	40.8764	0	0	0	0	0	0	0	0	0	0	0	0	0	0	0	0	0	20.7061	0	21.4473	0	0	0	0	0	0
LOC_Os10g10360	OsLSR	0	0	0	0	0	0	0	0	0	0	0	0	0	74.151	0	0	0	0	0	0	0	0	0	0	0	0	0	0	0	0	0	16.8987	0	0	0	0	30.0336	15.0387	0	0
LOC_Os10g22484	LOC_Os10g22484	0	0	0	0	0	0	0	0	0	0	0	0	0	0	0	324.675	0	0	0	0	0	0	0	0	0	0	0	0	0	0	0	0	0	67.4452	0	0	15.4895	0	0	19.3855
LOC_Os10g22510	LOC_Os10g22510	0	0	0	0	0	0	0	0	0	0	0	0	0	0	0	68.0087	89.662	42.9221	0	0	0	0	0	0	0	0	0	0	0	0	0	0	0	0	0	0	0	14.7754	0	13.1448
LOC_Os10g25487	LOC_Os10g25487	0	0	0	0	0	0	0	0	0	0	0	0	0	0	0	0	24.8028	0	0	0	0	0	0	0	0	0	0	0	0	0	0	30.7201	0	0	0	0	0	0	10.7735	0
LOC_Os10g36270	OsRPP13	0	0	0	0	0	0	0	0	0	0	0	0	0	0	48.4355	0	0	171.527	0	0	0	0	147.754	0	0	0	0	0	0	0	0	0	32.1616	0	0	0	14.3053	0	14.7721	0
LOC_Os11g10550	LOC_Os11g10550	0	0	0	0	0	0	344.353	0	0	0	0	0	163.079	0	66.6933	0	0	0	0	0	0	0	0	0	0	0	0	0	0	0	0	0	0	0	0	0	0	0	0	0
LOC_Os11g11550	LOC_Os11g11550	0	0	0	0	0	0	0	0	0	0	0	0	0	40.8764	0	75.1202	0	0	61.2745	0	0	0	0	0	0	0	151.515	0	0	118.54	0	60.6489	0	0	0	18.4227	0	33.653	0	28.9169
LOC_Os11g11580	LOC_Os11g11580	0	0	0	0	0	0	0	0	0	0	0	0	0	0	0	0	0	0	0	0	0	0	0	0	0	0	0	0	0	0	0	0	0	0	0	51.2522	0	0	17.2846	14.3802
LOC_Os11g11790	Os11gRGA4	0	0	0	0	0	0	0	0	0	0	0	0	0	0	0	0	0	0	0	0	0	0	0	0	0	0	0	0	0	0	0	0	0	0	0	0	0	0	0	15.7721
LOC_Os11g11950	YR5	0	0	0	0	0	0	0	0	0	0	0	0	0	0	0	0	35.3707	0	0	0	0	0	0	0	0	0	0	0	0	0	0	0	0	0	0	0	0	0	0	0
LOC_Os11g11960	LOC_Os11g11960	223.115	0	0	0	195.963	0	452.899	0	0	0	0	0	0	0	130.028	0	172.147	165.582	0	0	239.464	0	0	87.7193	107.538	0	0	0	0	369.642	65.6513	77.3175	113.827	72.4586	38.0619	22.4004	146.586	62.0395	211.569	104.339
LOC_Os11g12000	OsLRR	0	0	777.001	0	0	0	0	0	0	0	0	0	158.907	0	85.522	131.579	0	0	0	0	0	0	0	0	0	0	0	0	0	87.4279	86.2515	18.5804	17.9669	0	0	19.5622	29.6074	41.012	13.586	18.1959
LOC_Os11g12050	LOC_Os11g12050	0	0	0	0	0	0	324.254	0	0	0	0	0	0	0	33.0688	0	0	0	0	0	0	0	0	81.2216	0	0	0	0	0	0	0	0	0	46.0383	0	16.3036	0	57.6719	0	26.6184
LOC_Os11g12320	LOC_Os11g12320	0	0	0	0	0	0	0	0	0	0	0	0	0	0	0	0	0	0	0	0	0	0	0	0	0	0	0	0	0	0	0	0	0	0	0	31.3419	0	0	0	0
LOC_Os11g12330	LOC_Os11g12330	0	0	0	0	0	0	0	0	0	0	0	0	0	0	48.0584	0	22.3489	0	99.8702	0	0	0	0	0	82.0412	0	0	0	0	0	0	0	0	25.8378	0	0	16.3228	0	31.4282	9.02772
LOC_Os11g12340	OsRPM1	514.403	0	0	0	0	0	0	0	0	0	0	431.5	293.969	0	196.153	212.503	23.4648	203.564	231.8	0	478.927	0	0	0	131.891	222.181	317.111	0	197.161	110.108	0	20.7061	100.434	50.1225	89.3012	46.6049	30.1614	221.306	247.261	98.2914
LOC_Os11g13410	LOC_Os11g13410	0	0	0	0	0	0	0	0	0	0	0	0	0	0	0	0	0	34.6452	0	0	0	0	0	189.663	0	0	0	0	0	0	0	0	0	22.8238	0	18.4227	14.3053	0	0	0
LOC_Os11g13940	LOC_Os11g13940	466.853	0	0	0	0	0	0	0	0	0	0	0	0	72.7273	0	0	33.3111	28.8052	0	0	0	0	0	0	0	0	0	0	0	0	0	0	0	22.4155	0	17.1048	0	13.7005	0	0
LOC_Os11g16470	LOC_Os11g16470	0	0	0	0	0	0	0	0	0	0	0	0	0	0	0	0	0	0	0	0	0	0	0	0	0	0	0	0	0	0	0	0	13.9425	0	0	0	0	0	0	0
LOC_Os11g16530	LOC_Os11g16530	0	0	0	0	0	0	0	0	0	0	0	0	0	0	0	0	0	0	0	0	0	0	0	86.5651	0	0	0	0	0	0	45.2837	0	0	0	0	28.3897	17.3418	0	12.4077	0
LOC_Os11g17014	LOC_Os11g17014	0	0	0	0	0	0	0	0	0	0	0	0	0	0	0	0	0	0	73.4376	0	0	0	0	0	0	0	0	0	0	0	0	22.0853	0	0	0	28.9415	0	0	0	0
LOC_Os11g24170	LOC_Os11g24170	0	0	0	0	0	0	0	0	0	0	0	0	0	0	37.0865	47.4203	77.9791	0	92.3446	0	0	0	0	0	0	0	0	0	0	0	45.2837	0	0	0	0	38.2234	0	13.5501	0	0
LOC_Os11g27430	LOC_Os11g27430	0	0	0	0	0	0	0	0	0	0	0	0	0	0	43.6072	0	0	0	0	0	0	0	0	0	0	0	0	0	0	0	0	0	0	0	0	0	0	0	0	0
LOC_Os11g27440	LOC_Os11g27440	0	0	0	0	0	0	0	0	0	0	0	0	0	0	0	0	0	0	0	0	0	0	0	0	0	0	0	0	0	0	36.7188	0	0	22.4633	0	0	0	0	0	13.7635
LOC_Os11g29050	LOC_Os11g29050	0	0	0	0	0	0	0	0	0	0	0	0	0	0	0	0	38.1388	0	0	0	0	0	0	0	0	0	0	0	0	0	0	0	0	0	0	22.7557	16.0092	0	0	0
LOC_Os11g29520	rNBS10	0	0	0	0	0	0	0	0	0	0	0	0	0	0	0	0	0	0	0	0	236.742	0	0	0	0	0	0	0	0	0	0	0	0	24.1762	0	0	0	0	0	0
LOC_Os11g30210	LOC_Os11g30210	0	0	0	0	0	0	0	0	0	0	0	0	163.079	0	0	0	0	0	0	0	0	0	0	0	0	0	0	0	0	0	0	0	0	0	55.6204	0	0	0	0	0
LOC_Os11g34880	LOC_Os11g34880	0	0	0	0	0	0	0	0	0	0	0	0	0	0	0	0	0	0	0	0	0	0	0	0	155.618	0	0	0	0	0	0	0	0	23.6228	0	0	0	0	0	0
LOC_Os11g34920	LOC_Os11g34920	0	0	0	0	0	0	0	0	0	0	0	0	0	0	0	0	0	0	0	0	0	0	0	0	0	0	0	0	0	0	0	16.8987	0	0	0	14.4707	0	0	0	0
LOC_Os11g36410	OsRPS2	0	0	0	0	0	0	0	0	0	0	0	0	0	0	0	0	0	0	0	0	0	0	0	0	0	0	0	0	0	0	0	0	0	0	0	0	12.5805	0	0	0
LOC_Os11g37050	LOC_Os11g37050	0	0	0	0	0	0	0	0	0	0	0	0	0	0	0	0	0	0	0	0	0	0	0	0	0	0	0	0	0	0	0	0	0	0	0	0	0	0	0	33.7598
LOC_Os11g37740	LOC_Os11g37740	0	0	0	0	0	0	0	0	0	0	0	0	0	0	0	0	28.7447	38.7177	0	0	0	0	0	0	0	0	0	0	0	0	0	0	0	65.0965	0	22.7557	16.3228	0	14.6778	58.1564
LOC_Os11g37759	Xa39	0	0	0	0	0	418.936	0	0	0	0	0	197.355	326.158	39.5257	0	47.4203	49.2344	97.2204	0	0	0	0	0	0	0	0	0	0	0	155.165	73.3461	0	39.5061	43.5151	90.0667	66.5891	127.922	74.8468	58.7674	58.4099
LOC_Os11g37850	LOC_Os11g37850	0	0	0	0	0	0	0	0	0	0	0	0	0	0	0	0	0	0	0	0	0	0	0	0	0	0	0	0	0	0	0	0	0	0	20.6062	0	0	0	0	0
LOC_Os11g37860	LOC_Os11g37860	0	0	0	0	0	0	0	0	0	0	0	0	0	0	0	0	0	0	0	0	0	0	0	0	0	0	0	0	0	0	0	0	0	0	0	34.2097	0	0	0	0
LOC_Os11g38440	LOC_Os11g38440	0	0	0	0	0	0	0	0	0	0	0	0	0	36.8053	0	0	0	0	0	0	0	0	0	0	0	0	0	0	0	0	0	0	0	0	0	0	0	0	0	0
LOC_Os11g38520	LOC_Os11g38520	0	0	0	0	0	0	0	0	0	0	0	0	0	0	0	0	0	0	0	0	0	0	0	0	0	0	0	0	0	0	0	0	0	22.4155	0	0	0	0	0	0
LOC_Os11g39160	LOC_Os11g39160	0	0	0	0	413.053	0	0	0	0	0	0	0	0	0	43.6072	0	0	0	0	0	0	435.73	0	0	0	0	0	0	0	0	0	25.8913	32.1686	73.5638	0	14.9526	63.4594	43.2513	35.8512	13.7635
LOC_Os11g39190	LOC_Os11g39190	0	0	0	0	269.687	0	0	0	1042.06	0	0	200.924	323.815	180.306	198.548	75.1202	111.269	138.192	73.4376	0	0	0	0	63.0318	91.1993	434.124	0	0	0	0	141.342	139.513	196.229	296.311	185.186	197.223	143.704	149.517	198.691	205.783
LOC_Os11g39310	LOC_Os11g39310	0	0	0	385.356	0	0	0	0	0	0	0	0	0	0	66.6933	0	0	31.6096	129.853	0	0	0	0	0	0	0	0	0	0	96.2186	0	0	55.3923	0	55.6204	23.8635	90.8286	20.6366	38.3779	27.8325
LOC_Os11g39320	OsRPM1	0	0	0	0	0	0	0	0	0	0	0	0	0	0	0	0	0	0	0	0	0	0	0	94.8317	0	152.329	0	0	0	0	0	75.7564	16.4957	0	0	26.3842	0	0	31.836	0
LOC_Os11g41170	LOC_Os11g41170	0	0	0	0	0	0	0	0	0	0	0	0	0	0	37.037	0	0	0	0	0	0	0	0	0	0	0	145.349	0	0	0	90.9174	16.8987	0	0	0	14.0659	0	0	0	0
LOC_Os11g42040	LOC_Os11g42040	0	268.817	0	0	0	777.001	0	0	0	0	0	0	0	0	0	0	33.2901	0	0	0	0	0	0	68.5307	0	0	0	0	0	0	0	16.8987	0	43.2048	0	14.4707	33.0753	47.3442	0	55.4893
LOC_Os11g42070	LOC_Os11g42070	0	0	0	0	0	0	0	0	0	0	0	0	0	0	0	0	0	34.6452	0	0	0	0	0	0	0	0	0	0	0	0	0	0	0	0	0	0	0	0	0	0
LOC_Os11g43320	LOC_Os11g43320	0	0	0	0	0	0	0	0	0	0	0	0	0	0	0	0	0	0	0	0	0	0	0	0	0	0	0	0	0	0	0	0	0	0	0	0	12.5805	0	0	0
LOC_Os11g43700	OsRYMV3	0	0	0	0	0	0	0	0	0	0	0	0	0	0	0	0	0	0	0	0	0	0	0	0	0	0	0	0	0	0	0	0	14.2017	0	0	15.263	16.3228	0	0	0
LOC_Os11g44580	OsNBSGO35	0	0	0	0	0	0	0	0	0	0	0	0	0	0	0	0	0	0	0	2666.67	0	0	0	0	0	0	0	0	0	0	0	0	0	0	0	0	0	0	0	0
LOC_Os11g45050	LOC_Os11g45050	0	0	0	0	0	0	0	0	0	0	0	0	0	0	0	0	0	0	0	0	0	0	0	0	0	0	0	0	0	0	0	0	0	0	0	15.263	0	0	0	0
LOC_Os11g45750	OsWRKY125	0	0	0	0	0	0	0	0	0	1114.83	0	0	183.621	74.151	0	0	0	0	0	0	0	0	0	0	0	0	0	0	0	0	84.2744	0	0	0	38.0619	0	12.5805	109.506	28.0581	27.525
LOC_Os11g45790	LOC_Os11g45790	0	0	0	0	0	0	452.899	0	0	0	0	0	0	0	0	0	0	0	0	0	0	0	0	0	0	0	0	0	0	0	0	0	0	0	0	0	16.3228	0	0	33.685
LOC_Os11g45840	LOC_Os11g45840	0	0	0	0	0	0	0	0	0	0	0	0	0	0	0	0	0	0	0	0	0	0	0	0	0	0	0	0	0	0	0	0	0	0	0	36.8453	0	0	0	9.09794
LOC_Os11g45930	LOC_Os11g45930	0	0	0	0	0	0	0	0	0	0	0	0	0	0	0	0	0	0	0	0	0	0	0	0	0	0	0	0	0	0	0	0	13.6008	0	0	0	0	0	0	0
LOC_Os12g03080	LOC_Os12g03080	0	0	0	0	0	0	0	0	0	0	0	0	0	36.8053	0	0	0	0	0	0	0	0	0	0	0	0	0	0	0	0	0	0	14.7317	0	0	0	14.1179	13.5501	14.7721	0
LOC_Os12g03750	LOC_Os12g03750	0	0	0	0	0	0	0	0	0	0	0	0	0	0	0	0	31.5726	0	0	0	0	0	0	0	0	0	0	0	0	0	0	0	0	0	0	0	0	0	0	0
LOC_Os12g09739	LOC_Os12g09739	0	0	0	0	0	0	0	0	0	0	0	0	0	0	0	0	23.4648	0	0	0	0	0	0	0	0	0	0	0	0	0	0	0	12.8072	0	0	0	0	0	0	0
LOC_Os12g10180	LOC_Os12g10180	0	0	0	0	0	0	0	0	0	0	0	0	0	0	0	0	0	0	0	0	0	0	133.833	0	0	0	0	0	0	94.4912	0	30.4525	21.5392	0	0	0	0	0	0	52.579
LOC_Os12g10330	LOC_Os12g10330	0	0	0	0	0	0	0	0	0	0	0	0	0	0	0	0	0	0	0	0	0	0	0	0	0	0	0	0	0	0	0	0	0	0	0	0	15.1112	0	0	17.5205
LOC_Os12g10410	LOC_Os12g10410	0	0	0	0	195.963	0	0	0	0	0	0	0	0	0	0	0	0	0	0	0	0	0	0	0	0	0	0	0	0	0	0	0	0	0	0	0	0	0	0	0
LOC_Os12g10710	LOC_Os12g10710	0	0	0	0	0	0	0	0	0	0	0	0	124.008	0	33.0688	0	0	0	0	0	231.482	0	0	0	0	0	0	0	0	101.605	0	42.3016	62.4367	0	38.0619	128.847	55.5684	74.6655	52.7178	15.7721
LOC_Os12g13550	LOC_Os12g13550	0	0	0	0	0	0	0	0	0	0	0	200.924	0	0	0	0	0	0	0	0	0	0	0	0	0	0	0	0	0	0	0	0	0	0	0	23.8635	17.5809	0	0	0
LOC_Os12g17090	LOC_Os12g17090	0	0	0	0	0	0	0	0	0	0	0	0	0	0	0	0	0	0	0	0	0	0	0	0	0	0	0	0	0	0	0	0	44.4755	43.889	0	15.263	17.5809	0	0	12.0604
LOC_Os12g18360	OsTRXh6	0	0	0	0	0	0	0	0	0	0	0	0	183.621	0	0	0	29.8704	0	0	0	0	0	0	0	0	0	176.056	0	0	0	0	0	0	0	0	0	0	0	0	0
LOC_Os12g18374	Pi42(t)	0	0	0	0	0	0	0	0	0	0	0	0	0	57.5374	0	0	0	0	0	0	0	0	0	0	0	0	0	0	0	0	0	0	0	0	0	22.4004	0	0	0	0
LOC_Os12g28100	LOC_Os12g28100	0	0	0	0	0	0	0	0	0	0	0	0	0	0	0	0	0	0	0	0	0	0	0	0	0	0	0	0	0	0	0	0	14.7317	0	0	23.8635	0	0	30.2824	0
LOC_Os12g29290	LOC_Os12g29290	0	0	0	0	0	0	0	0	0	0	0	0	0	0	43.6072	0	0	0	0	0	0	0	0	0	0	0	0	0	0	0	0	0	0	0	0	0	0	14.1243	0	0
LOC_Os12g30590	LOC_Os12g30590	0	0	0	0	0	0	0	0	0	0	0	0	0	0	0	0	0	0	0	0	0	0	0	0	0	0	0	0	0	0	0	0	0	21.7576	0	0	0	0	0	0
LOC_Os12g32660	LOC_Os12g32660	0	0	0	0	0	0	793.651	0	0	0	0	0	0	240.76	38.8229	0	0	0	0	0	0	0	0	0	0	0	0	0	0	87.4279	0	50.6688	14.2017	21.4473	0	19.5622	27.7108	10.3183	0	0
LOC_Os12g33160	LOC_Os12g33160	0	0	0	220.751	195.963	0	0	0	0	0	0	0	0	0	46.49	0	0	0	0	0	0	0	0	63.0318	0	203.422	134.771	0	0	82.6241	0	80.4425	56.8275	0	0	42.8605	26.6984	96.9644	0	33.7618
LOC_Os12g36690	LOC_Os12g36690	0	0	0	0	0	0	0	0	0	0	0	0	0	0	0	0	0	0	0	0	0	0	0	0	0	0	0	0	0	0	0	0	0	0	0	0	0	0	10.7735	0
LOC_Os12g36720	OsGNP12	0	0	0	0	0	0	0	0	0	854.701	0	0	0	74.151	48.0584	0	28.7447	0	186.741	0	239.464	162.206	0	60.4961	0	100.827	0	0	0	110.108	0	49.7286	0	46.5251	0	14.4707	0	47.3142	14.6778	0
LOC_Os12g36730	LOC_Os12g36730	0	0	0	0	0	0	0	0	0	0	0	0	0	0	0	70.0673	0	0	0	0	0	0	0	68.5307	156.863	0	0	194.932	0	0	0	18.5804	40.1164	0	0	0	60.5549	36.8381	0	43.4274
LOC_Os12g37760	LOC_Os12g37760	0	0	0	0	0	0	0	0	0	0	0	0	0	0	0	0	0	0	0	0	0	0	0	0	120.294	0	0	0	0	0	0	0	0	22.4633	38.9287	0	0	0	0	0
LOC_Os12g39620	LOC_Os12g39620	0	0	0	385.356	424.088	0	0	0	2748.04	0	0	200.924	0	168.656	380.549	0	167.646	260.065	329.24	0	0	0	846.499	0	0	745.42	0	294.46	320.71	243.246	361.294	240.014	260.209	180.981	110.673	89.6875	97.0872	150.611	228.762	176.025
LOC_Os01g02250	LOC_Os01g02250	0	0	0	0	0	0	0	0	0	0	0	0	0	0	0	0	0	0	0	0	0	0	0	0	0	0	0	0	0	0	0	0	0	0	0	0	0	0	0	0
LOC_Os01g02280	LOC_Os01g02280	0	0	0	0	0	0	0	0	0	0	0	0	0	0	0	0	0	0	0	0	0	0	0	0	0	0	0	0	0	0	0	0	0	0	0	0	0	0	0	0
LOC_Os01g05600	LOC_Os01g05600	0	0	0	0	0	0	0	0	0	0	0	0	0	0	0	0	0	0	0	0	0	0	0	0	0	0	0	0	0	0	0	0	0	0	0	0	0	0	0	0
LOC_Os01g05620	PIT	0	0	0	0	0	0	0	0	0	0	0	0	0	0	0	0	0	0	0	0	0	0	0	0	0	0	0	0	0	0	0	0	0	0	0	0	0	0	0	0
LOC_Os06g06400	LOC_Os06g06400	0	0	0	0	0	0	0	0	0	0	0	0	0	0	0	0	0	0	0	0	0	0	0	0	0	0	0	0	0	0	0	0	0	0	0	0	0	0	0	0
LOC_Os01g16370	LOC_Os01g16370	0	0	0	0	0	0	0	0	0	0	0	0	0	0	0	0	0	0	0	0	0	0	0	0	0	0	0	0	0	0	0	0	0	0	0	0	0	0	0	0
LOC_Os01g16390	LOC_Os01g16390	0	0	0	0	0	0	0	0	0	0	0	0	0	0	0	0	0	0	0	0	0	0	0	0	0	0	0	0	0	0	0	0	0	0	0	0	0	0	0	0
LOC_Os01g16400	LOC_Os01g16400	0	0	0	0	0	0	0	0	0	0	0	0	0	0	0	0	0	0	0	0	0	0	0	0	0	0	0	0	0	0	0	0	0	0	0	0	0	0	0	0
LOC_Os01g20720	LOC_Os01g20720	0	0	0	0	0	0	0	0	0	0	0	0	0	0	0	0	0	0	0	0	0	0	0	0	0	0	0	0	0	0	0	0	0	0	0	0	0	0	0	0
LOC_Os01g21240	LOC_Os01g21240	0	0	0	0	0	0	0	0	0	0	0	0	0	0	0	0	0	0	0	0	0	0	0	0	0	0	0	0	0	0	0	0	0	0	0	0	0	0	0	0
LOC_Os10g21400	LOC_Os10g21400	0	0	0	0	0	0	0	0	0	0	0	0	0	0	0	0	0	0	0	0	0	0	0	0	0	0	0	0	0	0	0	0	0	0	0	0	0	0	0	0
LOC_Os01g24820	LOC_Os01g24820	0	0	0	0	0	0	0	0	0	0	0	0	0	0	0	0	0	0	0	0	0	0	0	0	0	0	0	0	0	0	0	0	0	0	0	0	0	0	0	0
LOC_Os01g25630	LOC_Os01g25630	0	0	0	0	0	0	0	0	0	0	0	0	0	0	0	0	0	0	0	0	0	0	0	0	0	0	0	0	0	0	0	0	0	0	0	0	0	0	0	0
LOC_Os06g17920	LOC_Os06g17920	0	0	0	0	0	0	0	0	0	0	0	0	0	0	0	0	0	0	0	0	0	0	0	0	0	0	0	0	0	0	0	0	0	0	0	0	0	0	0	0
LOC_Os06g17930	LOC_Os06g17930	0	0	0	0	0	0	0	0	0	0	0	0	0	0	0	0	0	0	0	0	0	0	0	0	0	0	0	0	0	0	0	0	0	0	0	0	0	0	0	0
LOC_Os01g25760	LOC_Os01g25760	0	0	0	0	0	0	0	0	0	0	0	0	0	0	0	0	0	0	0	0	0	0	0	0	0	0	0	0	0	0	0	0	0	0	0	0	0	0	0	0
LOC_Os06g20050	LOC_Os06g20050	0	0	0	0	0	0	0	0	0	0	0	0	0	0	0	0	0	0	0	0	0	0	0	0	0	0	0	0	0	0	0	0	0	0	0	0	0	0	0	0
LOC_Os06g22460	Pi-d3	0	0	0	0	0	0	0	0	0	0	0	0	0	0	0	0	0	0	0	0	0	0	0	0	0	0	0	0	0	0	0	0	0	0	0	0	0	0	0	0
LOC_Os01g33810	LOC_Os01g33810	0	0	0	0	0	0	0	0	0	0	0	0	0	0	0	0	0	0	0	0	0	0	0	0	0	0	0	0	0	0	0	0	0	0	0	0	0	0	0	0
LOC_Os01g35254	LOC_Os01g35254	0	0	0	0	0	0	0	0	0	0	0	0	0	0	0	0	0	0	0	0	0	0	0	0	0	0	0	0	0	0	0	0	0	0	0	0	0	0	0	0
LOC_Os12g10340	LOC_Os12g10340	0	0	0	0	0	0	0	0	0	0	0	0	0	0	0	0	0	0	0	0	0	0	0	0	0	0	0	0	0	0	0	0	0	0	0	0	0	0	0	0
LOC_Os01g57270	LOC_Os01g57270	0	0	0	0	0	0	0	0	0	0	0	0	0	0	0	0	0	0	0	0	0	0	0	0	0	0	0	0	0	0	0	0	0	0	0	0	0	0	0	0
LOC_Os06g41670	LOC_Os06g41670	0	0	0	0	0	0	0	0	0	0	0	0	0	0	0	0	0	0	0	0	0	0	0	0	0	0	0	0	0	0	0	0	0	0	0	0	0	0	0	0
LOC_Os11g11770	Os11gRGA3	0	0	0	0	0	0	0	0	0	0	0	0	0	0	0	0	0	0	0	0	0	0	0	0	0	0	0	0	0	0	0	0	0	0	0	0	0	0	0	0
LOC_Os06g45690	LOC_Os06g45690	0	0	0	0	0	0	0	0	0	0	0	0	0	0	0	0	0	0	0	0	0	0	0	0	0	0	0	0	0	0	0	0	0	0	0	0	0	0	0	0
LOC_Os06g48520	LOC_Os06g48520	0	0	0	0	0	0	0	0	0	0	0	0	0	0	0	0	0	0	0	0	0	0	0	0	0	0	0	0	0	0	0	0	0	0	0	0	0	0	0	0
LOC_Os01g72390	LOC_Os01g72390	0	0	0	0	0	0	0	0	0	0	0	0	0	0	0	0	0	0	0	0	0	0	0	0	0	0	0	0	0	0	0	0	0	0	0	0	0	0	0	0
LOC_Os01g72680	LOC_Os01g72680	0	0	0	0	0	0	0	0	0	0	0	0	0	0	0	0	0	0	0	0	0	0	0	0	0	0	0	0	0	0	0	0	0	0	0	0	0	0	0	0
LOC_Os02g02640	LOC_Os02g02640	0	0	0	0	0	0	0	0	0	0	0	0	0	0	0	0	0	0	0	0	0	0	0	0	0	0	0	0	0	0	0	0	0	0	0	0	0	0	0	0
LOC_Os02g02670	YR16	0	0	0	0	0	0	0	0	0	0	0	0	0	0	0	0	0	0	0	0	0	0	0	0	0	0	0	0	0	0	0	0	0	0	0	0	0	0	0	0
LOC_Os02g04530	LOC_Os02g04530	0	0	0	0	0	0	0	0	0	0	0	0	0	0	0	0	0	0	0	0	0	0	0	0	0	0	0	0	0	0	0	0	0	0	0	0	0	0	0	0
LOC_Os07g17230	OsWRKY123	0	0	0	0	0	0	0	0	0	0	0	0	0	0	0	0	0	0	0	0	0	0	0	0	0	0	0	0	0	0	0	0	0	0	0	0	0	0	0	0
LOC_Os02g16060	LOC_Os02g16060	0	0	0	0	0	0	0	0	0	0	0	0	0	0	0	0	0	0	0	0	0	0	0	0	0	0	0	0	0	0	0	0	0	0	0	0	0	0	0	0
LOC_Os02g16270	rNBS41	0	0	0	0	0	0	0	0	0	0	0	0	0	0	0	0	0	0	0	0	0	0	0	0	0	0	0	0	0	0	0	0	0	0	0	0	0	0	0	0
LOC_Os02g16330	LOC_Os02g16330	0	0	0	0	0	0	0	0	0	0	0	0	0	0	0	0	0	0	0	0	0	0	0	0	0	0	0	0	0	0	0	0	0	0	0	0	0	0	0	0
LOC_Os11g13430	LOC_Os11g13430	0	0	0	0	0	0	0	0	0	0	0	0	0	0	0	0	0	0	0	0	0	0	0	0	0	0	0	0	0	0	0	0	0	0	0	0	0	0	0	0
LOC_Os07g27370	LOC_Os07g27370	0	0	0	0	0	0	0	0	0	0	0	0	0	0	0	0	0	0	0	0	0	0	0	0	0	0	0	0	0	0	0	0	0	0	0	0	0	0	0	0
LOC_Os11g13510	LOC_Os11g13510	0	0	0	0	0	0	0	0	0	0	0	0	0	0	0	0	0	0	0	0	0	0	0	0	0	0	0	0	0	0	0	0	0	0	0	0	0	0	0	0
LOC_Os12g29690	LOC_Os12g29690	0	0	0	0	0	0	0	0	0	0	0	0	0	0	0	0	0	0	0	0	0	0	0	0	0	0	0	0	0	0	0	0	0	0	0	0	0	0	0	0
LOC_Os07g31800	LOC_Os07g31800	0	0	0	0	0	0	0	0	0	0	0	0	0	0	0	0	0	0	0	0	0	0	0	0	0	0	0	0	0	0	0	0	0	0	0	0	0	0	0	0
LOC_Os02g18510	LOC_Os02g18510	0	0	0	0	0	0	0	0	0	0	0	0	0	0	0	0	0	0	0	0	0	0	0	0	0	0	0	0	0	0	0	0	0	0	0	0	0	0	0	0
LOC_Os02g19750	LOC_Os02g19750	0	0	0	0	0	0	0	0	0	0	0	0	0	0	0	0	0	0	0	0	0	0	0	0	0	0	0	0	0	0	0	0	0	0	0	0	0	0	0	0
LOC_Os12g30720	LOC_Os12g30720	0	0	0	0	0	0	0	0	0	0	0	0	0	0	0	0	0	0	0	0	0	0	0	0	0	0	0	0	0	0	0	0	0	0	0	0	0	0	0	0
LOC_Os02g20210	LOC_Os02g20210	0	0	0	0	0	0	0	0	0	0	0	0	0	0	0	0	0	0	0	0	0	0	0	0	0	0	0	0	0	0	0	0	0	0	0	0	0	0	0	0
LOC_Os07g40810	LOC_Os07g40810	0	0	0	0	0	0	0	0	0	0	0	0	0	0	0	0	0	0	0	0	0	0	0	0	0	0	0	0	0	0	0	0	0	0	0	0	0	0	0	0
LOC_Os02g20460	LOC_Os02g20460	0	0	0	0	0	0	0	0	0	0	0	0	0	0	0	0	0	0	0	0	0	0	0	0	0	0	0	0	0	0	0	0	0	0	0	0	0	0	0	0
LOC_Os12g31620	LOC_Os12g31620	0	0	0	0	0	0	0	0	0	0	0	0	0	0	0	0	0	0	0	0	0	0	0	0	0	0	0	0	0	0	0	0	0	0	0	0	0	0	0	0
LOC_Os02g27540	LOC_Os02g27540	0	0	0	0	0	0	0	0	0	0	0	0	0	0	0	0	0	0	0	0	0	0	0	0	0	0	0	0	0	0	0	0	0	0	0	0	0	0	0	0
LOC_Os02g30150	LOC_Os02g30150	0	0	0	0	0	0	0	0	0	0	0	0	0	0	0	0	0	0	0	0	0	0	0	0	0	0	0	0	0	0	0	0	0	0	0	0	0	0	0	0
LOC_Os02g35210	LOC_Os02g35210	0	0	0	0	0	0	0	0	0	0	0	0	0	0	0	0	0	0	0	0	0	0	0	0	0	0	0	0	0	0	0	0	0	0	0	0	0	0	0	0
LOC_Os12g32790	LOC_Os12g32790	0	0	0	0	0	0	0	0	0	0	0	0	0	0	0	0	0	0	0	0	0	0	0	0	0	0	0	0	0	0	0	0	0	0	0	0	0	0	0	0
LOC_Os03g10910	LOC_Os03g10910	0	0	0	0	0	0	0	0	0	0	0	0	0	0	0	0	0	0	0	0	0	0	0	0	0	0	0	0	0	0	0	0	0	0	0	0	0	0	0	0
LOC_Os08g07930	LOC_Os08g07930	0	0	0	0	0	0	0	0	0	0	0	0	0	0	0	0	0	0	0	0	0	0	0	0	0	0	0	0	0	0	0	0	0	0	0	0	0	0	0	0
LOC_Os03g20840	LOC_Os03g20840	0	0	0	0	0	0	0	0	0	0	0	0	0	0	0	0	0	0	0	0	0	0	0	0	0	0	0	0	0	0	0	0	0	0	0	0	0	0	0	0
LOC_Os03g26260	LOC_Os03g26260	0	0	0	0	0	0	0	0	0	0	0	0	0	0	0	0	0	0	0	0	0	0	0	0	0	0	0	0	0	0	0	0	0	0	0	0	0	0	0	0
LOC_Os03g30910	LOC_Os03g30910	0	0	0	0	0	0	0	0	0	0	0	0	0	0	0	0	0	0	0	0	0	0	0	0	0	0	0	0	0	0	0	0	0	0	0	0	0	0	0	0
LOC_Os03g36920	LOC_Os03g36920	0	0	0	0	0	0	0	0	0	0	0	0	0	0	0	0	0	0	0	0	0	0	0	0	0	0	0	0	0	0	0	0	0	0	0	0	0	0	0	0
LOC_Os03g37720	LOC_Os03g37720	0	0	0	0	0	0	0	0	0	0	0	0	0	0	0	0	0	0	0	0	0	0	0	0	0	0	0	0	0	0	0	0	0	0	0	0	0	0	0	0
LOC_Os03g38250	LOC_Os03g38250	0	0	0	0	0	0	0	0	0	0	0	0	0	0	0	0	0	0	0	0	0	0	0	0	0	0	0	0	0	0	0	0	0	0	0	0	0	0	0	0
LOC_Os03g38330	LOC_Os03g38330	0	0	0	0	0	0	0	0	0	0	0	0	0	0	0	0	0	0	0	0	0	0	0	0	0	0	0	0	0	0	0	0	0	0	0	0	0	0	0	0
LOC_Os03g40194	LOC_Os03g40194	0	0	0	0	0	0	0	0	0	0	0	0	0	0	0	0	0	0	0	0	0	0	0	0	0	0	0	0	0	0	0	0	0	0	0	0	0	0	0	0
LOC_Os08g13800	LOC_Os08g13800	0	0	0	0	0	0	0	0	0	0	0	0	0	0	0	0	0	0	0	0	0	0	0	0	0	0	0	0	0	0	0	0	0	0	0	0	0	0	0	0
LOC_Os08g14810	LOC_Os08g14810	0	0	0	0	0	0	0	0	0	0	0	0	0	0	0	0	0	0	0	0	0	0	0	0	0	0	0	0	0	0	0	0	0	0	0	0	0	0	0	0
LOC_Os08g14830	LOC_Os08g14830	0	0	0	0	0	0	0	0	0	0	0	0	0	0	0	0	0	0	0	0	0	0	0	0	0	0	0	0	0	0	0	0	0	0	0	0	0	0	0	0
LOC_Os08g14850	OsSCR8	0	0	0	0	0	0	0	0	0	0	0	0	0	0	0	0	0	0	0	0	0	0	0	0	0	0	0	0	0	0	0	0	0	0	0	0	0	0	0	0
LOC_Os08g15880	LOC_Os08g15880	0	0	0	0	0	0	0	0	0	0	0	0	0	0	0	0	0	0	0	0	0	0	0	0	0	0	0	0	0	0	0	0	0	0	0	0	0	0	0	0
LOC_Os08g16070	LOC_Os08g16070	0	0	0	0	0	0	0	0	0	0	0	0	0	0	0	0	0	0	0	0	0	0	0	0	0	0	0	0	0	0	0	0	0	0	0	0	0	0	0	0
LOC_Os03g63240	LOC_Os03g63240	0	0	0	0	0	0	0	0	0	0	0	0	0	0	0	0	0	0	0	0	0	0	0	0	0	0	0	0	0	0	0	0	0	0	0	0	0	0	0	0
LOC_Os04g02030	LOC_Os04g02030	0	0	0	0	0	0	0	0	0	0	0	0	0	0	0	0	0	0	0	0	0	0	0	0	0	0	0	0	0	0	0	0	0	0	0	0	0	0	0	0
LOC_Os08g19694	LOC_Os08g19694	0	0	0	0	0	0	0	0	0	0	0	0	0	0	0	0	0	0	0	0	0	0	0	0	0	0	0	0	0	0	0	0	0	0	0	0	0	0	0	0
LOC_Os04g02450	LOC_Os04g02450	0	0	0	0	0	0	0	0	0	0	0	0	0	0	0	0	0	0	0	0	0	0	0	0	0	0	0	0	0	0	0	0	0	0	0	0	0	0	0	0
LOC_Os08g24380	LOC_Os08g24380	0	0	0	0	0	0	0	0	0	0	0	0	0	0	0	0	0	0	0	0	0	0	0	0	0	0	0	0	0	0	0	0	0	0	0	0	0	0	0	0
LOC_Os04g11430	LOC_Os04g11430	0	0	0	0	0	0	0	0	0	0	0	0	0	0	0	0	0	0	0	0	0	0	0	0	0	0	0	0	0	0	0	0	0	0	0	0	0	0	0	0
LOC_Os04g11780	OsLR10	0	0	0	0	0	0	0	0	0	0	0	0	0	0	0	0	0	0	0	0	0	0	0	0	0	0	0	0	0	0	0	0	0	0	0	0	0	0	0	0
LOC_Os04g14220	rNBS17	0	0	0	0	0	0	0	0	0	0	0	0	0	0	0	0	0	0	0	0	0	0	0	0	0	0	0	0	0	0	0	0	0	0	0	0	0	0	0	0
LOC_Os04g21890	LOC_Os04g21890	0	0	0	0	0	0	0	0	0	0	0	0	0	0	0	0	0	0	0	0	0	0	0	0	0	0	0	0	0	0	0	0	0	0	0	0	0	0	0	0
LOC_Os04g22090	LOC_Os04g22090	0	0	0	0	0	0	0	0	0	0	0	0	0	0	0	0	0	0	0	0	0	0	0	0	0	0	0	0	0	0	0	0	0	0	0	0	0	0	0	0
LOC_Os04g24700	LOC_Os04g24700	0	0	0	0	0	0	0	0	0	0	0	0	0	0	0	0	0	0	0	0	0	0	0	0	0	0	0	0	0	0	0	0	0	0	0	0	0	0	0	0
LOC_Os04g25900	LOC_Os04g25900	0	0	0	0	0	0	0	0	0	0	0	0	0	0	0	0	0	0	0	0	0	0	0	0	0	0	0	0	0	0	0	0	0	0	0	0	0	0	0	0
LOC_Os04g30530	LOC_Os04g30530	0	0	0	0	0	0	0	0	0	0	0	0	0	0	0	0	0	0	0	0	0	0	0	0	0	0	0	0	0	0	0	0	0	0	0	0	0	0	0	0
LOC_Os04g30610	LOC_Os04g30610	0	0	0	0	0	0	0	0	0	0	0	0	0	0	0	0	0	0	0	0	0	0	0	0	0	0	0	0	0	0	0	0	0	0	0	0	0	0	0	0
LOC_Os04g30660	rNBS56	0	0	0	0	0	0	0	0	0	0	0	0	0	0	0	0	0	0	0	0	0	0	0	0	0	0	0	0	0	0	0	0	0	0	0	0	0	0	0	0
LOC_Os04g30690	LOC_Os04g30690	0	0	0	0	0	0	0	0	0	0	0	0	0	0	0	0	0	0	0	0	0	0	0	0	0	0	0	0	0	0	0	0	0	0	0	0	0	0	0	0
LOC_Os04g30930	LOC_Os04g30930	0	0	0	0	0	0	0	0	0	0	0	0	0	0	0	0	0	0	0	0	0	0	0	0	0	0	0	0	0	0	0	0	0	0	0	0	0	0	0	0
LOC_Os04g39460	LOC_Os04g39460	0	0	0	0	0	0	0	0	0	0	0	0	0	0	0	0	0	0	0	0	0	0	0	0	0	0	0	0	0	0	0	0	0	0	0	0	0	0	0	0
LOC_Os04g41370	LOC_Os04g41370	0	0	0	0	0	0	0	0	0	0	0	0	0	0	0	0	0	0	0	0	0	0	0	0	0	0	0	0	0	0	0	0	0	0	0	0	0	0	0	0
LOC_Os11g39330	LOC_Os11g39330	0	0	0	0	0	0	0	0	0	0	0	0	0	0	0	0	0	0	0	0	0	0	0	0	0	0	0	0	0	0	0	0	0	0	0	0	0	0	0	0
LOC_Os08g43000	PIC27	0	0	0	0	0	0	0	0	0	0	0	0	0	0	0	0	0	0	0	0	0	0	0	0	0	0	0	0	0	0	0	0	0	0	0	0	0	0	0	0
LOC_Os04g46300	LOC_Os04g46300	0	0	0	0	0	0	0	0	0	0	0	0	0	0	0	0	0	0	0	0	0	0	0	0	0	0	0	0	0	0	0	0	0	0	0	0	0	0	0	0
LOC_Os04g52970	Pi63	0	0	0	0	0	0	0	0	0	0	0	0	0	0	0	0	0	0	0	0	0	0	0	0	0	0	0	0	0	0	0	0	0	0	0	0	0	0	0	0
LOC_Os04g53030	LOC_Os04g53030	0	0	0	0	0	0	0	0	0	0	0	0	0	0	0	0	0	0	0	0	0	0	0	0	0	0	0	0	0	0	0	0	0	0	0	0	0	0	0	0
LOC_Os09g09750	LOC_Os09g09750	0	0	0	0	0	0	0	0	0	0	0	0	0	0	0	0	0	0	0	0	0	0	0	0	0	0	0	0	0	0	0	0	0	0	0	0	0	0	0	0
LOC_Os11g42090	LOC_Os11g42090	0	0	0	0	0	0	0	0	0	0	0	0	0	0	0	0	0	0	0	0	0	0	0	0	0	0	0	0	0	0	0	0	0	0	0	0	0	0	0	0
LOC_Os09g11020	LOC_Os09g11020	0	0	0	0	0	0	0	0	0	0	0	0	0	0	0	0	0	0	0	0	0	0	0	0	0	0	0	0	0	0	0	0	0	0	0	0	0	0	0	0
LOC_Os09g13820	LOC_Os09g13820	0	0	0	0	0	0	0	0	0	0	0	0	0	0	0	0	0	0	0	0	0	0	0	0	0	0	0	0	0	0	0	0	0	0	0	0	0	0	0	0
LOC_Os09g14010	OsG2-NB-LRR	0	0	0	0	0	0	0	0	0	0	0	0	0	0	0	0	0	0	0	0	0	0	0	0	0	0	0	0	0	0	0	0	0	0	0	0	0	0	0	0
LOC_Os05g12570	LOC_Os05g12570	0	0	0	0	0	0	0	0	0	0	0	0	0	0	0	0	0	0	0	0	0	0	0	0	0	0	0	0	0	0	0	0	0	0	0	0	0	0	0	0
LOC_Os05g12770	LOC_Os05g12770	0	0	0	0	0	0	0	0	0	0	0	0	0	0	0	0	0	0	0	0	0	0	0	0	0	0	0	0	0	0	0	0	0	0	0	0	0	0	0	0
LOC_Os11g30050	LOC_Os11g30050	0	0	0	0	0	0	0	0	0	0	0	0	0	0	0	0	0	0	0	0	0	0	0	0	0	0	0	0	0	0	0	0	0	0	0	0	0	0	0	0
LOC_Os05g16180	LOC_Os05g16180	0	0	0	0	0	0	0	0	0	0	0	0	0	0	0	0	0	0	0	0	0	0	0	0	0	0	0	0	0	0	0	0	0	0	0	0	0	0	0	0
LOC_Os05g16200	LOC_Os05g16200	0	0	0	0	0	0	0	0	0	0	0	0	0	0	0	0	0	0	0	0	0	0	0	0	0	0	0	0	0	0	0	0	0	0	0	0	0	0	0	0
LOC_Os11g11810	Os11gRGA5	0	0	0	0	0	0	0	0	0	0	0	0	0	0	0	0	0	0	0	0	0	0	0	0	0	0	0	0	0	0	0	0	0	0	0	0	0	0	0	0
LOC_Os09g16000	Pi56	0	0	0	0	0	0	0	0	0	0	0	0	0	0	0	0	0	0	0	0	0	0	0	0	0	0	0	0	0	0	0	0	0	0	0	0	0	0	0	0
LOC_Os11g44960	YR2	0	0	0	0	0	0	0	0	0	0	0	0	0	0	0	0	0	0	0	0	0	0	0	0	0	0	0	0	0	0	0	0	0	0	0	0	0	0	0	0
LOC_Os09g20020	OsVQ34	0	0	0	0	0	0	0	0	0	0	0	0	0	0	0	0	0	0	0	0	0	0	0	0	0	0	0	0	0	0	0	0	0	0	0	0	0	0	0	0
LOC_Os05g31550	LOC_Os05g31550	0	0	0	0	0	0	0	0	0	0	0	0	0	0	0	0	0	0	0	0	0	0	0	0	0	0	0	0	0	0	0	0	0	0	0	0	0	0	0	0
LOC_Os09g20040	LOC_Os09g20040	0	0	0	0	0	0	0	0	0	0	0	0	0	0	0	0	0	0	0	0	0	0	0	0	0	0	0	0	0	0	0	0	0	0	0	0	0	0	0	0
LOC_Os05g31610	LOC_Os05g31610	0	0	0	0	0	0	0	0	0	0	0	0	0	0	0	0	0	0	0	0	0	0	0	0	0	0	0	0	0	0	0	0	0	0	0	0	0	0	0	0
LOC_Os11g45090	LOC_Os11g45090	0	0	0	0	0	0	0	0	0	0	0	0	0	0	0	0	0	0	0	0	0	0	0	0	0	0	0	0	0	0	0	0	0	0	0	0	0	0	0	0
LOC_Os09g34160	LOC_Os09g34160	0	0	0	0	0	0	0	0	0	0	0	0	0	0	0	0	0	0	0	0	0	0	0	0	0	0	0	0	0	0	0	0	0	0	0	0	0	0	0	0
LOC_Os11g45180	LOC_Os11g45180	0	0	0	0	0	0	0	0	0	0	0	0	0	0	0	0	0	0	0	0	0	0	0	0	0	0	0	0	0	0	0	0	0	0	0	0	0	0	0	0
LOC_Os11g45190	LOC_Os11g45190	0	0	0	0	0	0	0	0	0	0	0	0	0	0	0	0	0	0	0	0	0	0	0	0	0	0	0	0	0	0	0	0	0	0	0	0	0	0	0	0
LOC_Os05g41290	YR1	0	0	0	0	0	0	0	0	0	0	0	0	0	0	0	0	0	0	0	0	0	0	0	0	0	0	0	0	0	0	0	0	0	0	0	0	0	0	0	0
LOC_Os05g41310	YR48	0	0	0	0	0	0	0	0	0	0	0	0	0	0	0	0	0	0	0	0	0	0	0	0	0	0	0	0	0	0	0	0	0	0	0	0	0	0	0	0
LOC_Os06g03500	LOC_Os06g03500	0	0	0	0	0	0	0	0	0	0	0	0	0	0	0	0	0	0	0	0	0	0	0	0	0	0	0	0	0	0	0	0	0	0	0	0	0	0	0	0
LOC_Os06g05359	Pi9(t)	0	0	0	0	0	0	0	0	0	0	0	0	0	0	0	0	0	0	0	0	0	0	0	0	0	0	0	0	0	0	0	0	0	0	0	0	0	0	0	0
LOC_Os10g04674	LOC_Os10g04674	0	0	0	0	0	0	0	0	0	0	0	0	0	0	0	0	0	0	0	0	0	0	0	0	0	0	0	0	0	0	0	0	0	0	0	0	0	0	0	0
LOC_Os06g06390	LOC_Os06g06390	0	0	0	0	0	0	0	0	0	0	0	0	0	0	0	0	0	0	0	0	0	0	0	0	0	0	0	0	0	0	0	0	0	0	0	0	0	0	0	0
LOC_Os11g14380	OsNLS1	0	0	0	0	0	0	0	0	0	0	0	0	0	0	0	0	0	0	0	0	0	0	0	0	0	0	0	0	0	0	0	0	0	0	0	0	0	0	0	0
LOC_Os06g06850	LOC_Os06g06850	0	0	0	0	0	0	0	0	0	0	0	0	0	0	0	0	0	0	0	0	0	0	0	0	0	0	0	0	0	0	0	0	0	0	0	0	0	0	0	0
LOC_Os06g06860	LOC_Os06g06860	0	0	0	0	0	0	0	0	0	0	0	0	0	0	0	0	0	0	0	0	0	0	0	0	0	0	0	0	0	0	0	0	0	0	0	0	0	0	0	0
LOC_Os06g15750	LOC_Os06g15750	0	0	0	0	0	0	0	0	0	0	0	0	0	0	0	0	0	0	0	0	0	0	0	0	0	0	0	0	0	0	0	0	0	0	0	0	0	0	0	0
LOC_Os06g16450	LOC_Os06g16450	0	0	0	0	0	0	0	0	0	0	0	0	0	0	0	0	0	0	0	0	0	0	0	0	0	0	0	0	0	0	0	0	0	0	0	0	0	0	0	0
LOC_Os06g16790	LOC_Os06g16790	0	0	0	0	0	0	0	0	0	0	0	0	0	0	0	0	0	0	0	0	0	0	0	0	0	0	0	0	0	0	0	0	0	0	0	0	0	0	0	0
LOC_Os11g47447	LOC_Os11g47447	0	0	0	0	0	0	0	0	0	0	0	0	0	0	0	0	0	0	0	0	0	0	0	0	0	0	0	0	0	0	0	0	0	0	0	0	0	0	0	0
LOC_Os06g17900	OsPiz-t	0	0	0	0	0	0	0	0	0	0	0	0	0	0	0	0	0	0	0	0	0	0	0	0	0	0	0	0	0	0	0	0	0	0	0	0	0	0	0	0
LOC_Os06g17910	LOC_Os06g17910	0	0	0	0	0	0	0	0	0	0	0	0	0	0	0	0	0	0	0	0	0	0	0	0	0	0	0	0	0	0	0	0	0	0	0	0	0	0	0	0
LOC_Os12g32670	LOC_Os12g32670	0	0	0	0	0	0	0	0	0	0	0	0	0	0	0	0	0	0	0	0	0	0	0	0	0	0	0	0	0	0	0	0	0	0	0	0	0	0	0	0
LOC_Os12g06920	LOC_Os12g06920	0	0	0	0	0	0	0	0	0	0	0	0	0	0	0	0	0	0	0	0	0	0	0	0	0	0	0	0	0	0	0	0	0	0	0	0	0	0	0	0
LOC_Os12g09240	LOC_Os12g09240	0	0	0	0	0	0	0	0	0	0	0	0	0	0	0	0	0	0	0	0	0	0	0	0	0	0	0	0	0	0	0	0	0	0	0	0	0	0	0	0
LOC_Os10g33440	LOC_Os10g33440	0	0	0	0	0	0	0	0	0	0	0	0	0	0	0	0	0	0	0	0	0	0	0	0	0	0	0	0	0	0	0	0	0	0	0	0	0	0	0	0
LOC_Os11g29090	LOC_Os11g29090	0	0	0	0	0	0	0	0	0	0	0	0	0	0	0	0	0	0	0	0	0	0	0	0	0	0	0	0	0	0	0	0	0	0	0	0	0	0	0	0
LOC_Os06g30430	LOC_Os06g30430	0	0	0	0	0	0	0	0	0	0	0	0	0	0	0	0	0	0	0	0	0	0	0	0	0	0	0	0	0	0	0	0	0	0	0	0	0	0	0	0
LOC_Os06g37820	LOC_Os06g37820	0	0	0	0	0	0	0	0	0	0	0	0	0	0	0	0	0	0	0	0	0	0	0	0	0	0	0	0	0	0	0	0	0	0	0	0	0	0	0	0
LOC_Os08g07950	LOC_Os08g07950	0	0	0	0	0	0	0	0	0	0	0	0	0	0	0	0	0	0	0	0	0	0	0	0	0	0	0	0	0	0	0	0	0	0	0	0	0	0	0	0
LOC_Os06g41640	LOC_Os06g41640	0	0	0	0	0	0	0	0	0	0	0	0	0	0	0	0	0	0	0	0	0	0	0	0	0	0	0	0	0	0	0	0	0	0	0	0	0	0	0	0
LOC_Os11g10770	LOC_Os11g10770	0	0	0	0	0	0	0	0	0	0	0	0	0	0	0	0	0	0	0	0	0	0	0	0	0	0	0	0	0	0	0	0	0	0	0	0	0	0	0	0
LOC_Os12g10400	LOC_Os12g10400	0	0	0	0	0	0	0	0	0	0	0	0	0	0	0	0	0	0	0	0	0	0	0	0	0	0	0	0	0	0	0	0	0	0	0	0	0	0	0	0
LOC_Os09g14100	OsG7-NB-LRR	0	0	0	0	0	0	0	0	0	0	0	0	0	0	0	0	0	0	0	0	0	0	0	0	0	0	0	0	0	0	0	0	0	0	0	0	0	0	0	0
LOC_Os12g10460	LOC_Os12g10460	0	0	0	0	0	0	0	0	0	0	0	0	0	0	0	0	0	0	0	0	0	0	0	0	0	0	0	0	0	0	0	0	0	0	0	0	0	0	0	0
LOC_Os12g10490	LOC_Os12g10490	0	0	0	0	0	0	0	0	0	0	0	0	0	0	0	0	0	0	0	0	0	0	0	0	0	0	0	0	0	0	0	0	0	0	0	0	0	0	0	0
LOC_Os09g14490	LOC_Os09g14490	0	0	0	0	0	0	0	0	0	0	0	0	0	0	0	0	0	0	0	0	0	0	0	0	0	0	0	0	0	0	0	0	0	0	0	0	0	0	0	0
LOC_Os11g32170	LOC_Os11g32170	0	0	0	0	0	0	0	0	0	0	0	0	0	0	0	0	0	0	0	0	0	0	0	0	0	0	0	0	0	0	0	0	0	0	0	0	0	0	0	0
LOC_Os12g14330	LOC_Os12g14330	0	0	0	0	0	0	0	0	0	0	0	0	0	0	0	0	0	0	0	0	0	0	0	0	0	0	0	0	0	0	0	0	0	0	0	0	0	0	0	0
LOC_Os06g49390	LOC_Os06g49390	0	0	0	0	0	0	0	0	0	0	0	0	0	0	0	0	0	0	0	0	0	0	0	0	0	0	0	0	0	0	0	0	0	0	0	0	0	0	0	0
LOC_Os12g17410	OsNRTP1	0	0	0	0	0	0	0	0	0	0	0	0	0	0	0	0	0	0	0	0	0	0	0	0	0	0	0	0	0	0	0	0	0	0	0	0	0	0	0	0
LOC_Os07g04900	LOC_Os07g04900	0	0	0	0	0	0	0	0	0	0	0	0	0	0	0	0	0	0	0	0	0	0	0	0	0	0	0	0	0	0	0	0	0	0	0	0	0	0	0	0
LOC_Os07g08890	LOC_Os07g08890	0	0	0	0	0	0	0	0	0	0	0	0	0	0	0	0	0	0	0	0	0	0	0	0	0	0	0	0	0	0	0	0	0	0	0	0	0	0	0	0
LOC_Os07g09900	LOC_Os07g09900	0	0	0	0	0	0	0	0	0	0	0	0	0	0	0	0	0	0	0	0	0	0	0	0	0	0	0	0	0	0	0	0	0	0	0	0	0	0	0	0
LOC_Os07g12670	LOC_Os07g12670	0	0	0	0	0	0	0	0	0	0	0	0	0	0	0	0	0	0	0	0	0	0	0	0	0	0	0	0	0	0	0	0	0	0	0	0	0	0	0	0
LOC_Os11g45130	LOC_Os11g45130	0	0	0	0	0	0	0	0	0	0	0	0	0	0	0	0	0	0	0	0	0	0	0	0	0	0	0	0	0	0	0	0	0	0	0	0	0	0	0	0
LOC_Os12g28040	LOC_Os12g28040	0	0	0	0	0	0	0	0	0	0	0	0	0	0	0	0	0	0	0	0	0	0	0	0	0	0	0	0	0	0	0	0	0	0	0	0	0	0	0	0
LOC_Os07g17420	LOC_Os07g17420	0	0	0	0	0	0	0	0	0	0	0	0	0	0	0	0	0	0	0	0	0	0	0	0	0	0	0	0	0	0	0	0	0	0	0	0	0	0	0	0
LOC_Os07g19320	LOC_Os07g19320	0	0	0	0	0	0	0	0	0	0	0	0	0	0	0	0	0	0	0	0	0	0	0	0	0	0	0	0	0	0	0	0	0	0	0	0	0	0	0	0
LOC_Os12g28250	LOC_Os12g28250	0	0	0	0	0	0	0	0	0	0	0	0	0	0	0	0	0	0	0	0	0	0	0	0	0	0	0	0	0	0	0	0	0	0	0	0	0	0	0	0
LOC_Os11g13440	LOC_Os11g13440	0	0	0	0	0	0	0	0	0	0	0	0	0	0	0	0	0	0	0	0	0	0	0	0	0	0	0	0	0	0	0	0	0	0	0	0	0	0	0	0
LOC_Os08g28600	LOC_Os08g28600	0	0	0	0	0	0	0	0	0	0	0	0	0	0	0	0	0	0	0	0	0	0	0	0	0	0	0	0	0	0	0	0	0	0	0	0	0	0	0	0
LOC_Os11g37870	LOC_Os11g37870	0	0	0	0	0	0	0	0	0	0	0	0	0	0	0	0	0	0	0	0	0	0	0	0	0	0	0	0	0	0	0	0	0	0	0	0	0	0	0	0
LOC_Os11g37880	LOC_Os11g37880	0	0	0	0	0	0	0	0	0	0	0	0	0	0	0	0	0	0	0	0	0	0	0	0	0	0	0	0	0	0	0	0	0	0	0	0	0	0	0	0
LOC_Os11g15190	LOC_Os11g15190	0	0	0	0	0	0	0	0	0	0	0	0	0	0	0	0	0	0	0	0	0	0	0	0	0	0	0	0	0	0	0	0	0	0	0	0	0	0	0	0
LOC_Os11g15500	LOC_Os11g15500	0	0	0	0	0	0	0	0	0	0	0	0	0	0	0	0	0	0	0	0	0	0	0	0	0	0	0	0	0	0	0	0	0	0	0	0	0	0	0	0
LOC_Os11g38580	Pb1	0	0	0	0	0	0	0	0	0	0	0	0	0	0	0	0	0	0	0	0	0	0	0	0	0	0	0	0	0	0	0	0	0	0	0	0	0	0	0	0
LOC_Os07g33740	LOC_Os07g33740	0	0	0	0	0	0	0	0	0	0	0	0	0	0	0	0	0	0	0	0	0	0	0	0	0	0	0	0	0	0	0	0	0	0	0	0	0	0	0	0
LOC_Os12g31160	LOC_Os12g31160	0	0	0	0	0	0	0	0	0	0	0	0	0	0	0	0	0	0	0	0	0	0	0	0	0	0	0	0	0	0	0	0	0	0	0	0	0	0	0	0
LOC_Os08g01580	LOC_Os08g01580	0	0	0	0	0	0	0	0	0	0	0	0	0	0	0	0	0	0	0	0	0	0	0	0	0	0	0	0	0	0	0	0	0	0	0	0	0	0	0	0
LOC_Os11g17330	LOC_Os11g17330	0	0	0	0	0	0	0	0	0	0	0	0	0	0	0	0	0	0	0	0	0	0	0	0	0	0	0	0	0	0	0	0	0	0	0	0	0	0	0	0
LOC_Os08g42710	LOC_Os08g42710	0	0	0	0	0	0	0	0	0	0	0	0	0	0	0	0	0	0	0	0	0	0	0	0	0	0	0	0	0	0	0	0	0	0	0	0	0	0	0	0
LOC_Os10g22300	LOC_Os10g22300	0	0	0	0	0	0	0	0	0	0	0	0	0	0	0	0	0	0	0	0	0	0	0	0	0	0	0	0	0	0	0	0	0	0	0	0	0	0	0	0
LOC_Os08g07340	LOC_Os08g07340	0	0	0	0	0	0	0	0	0	0	0	0	0	0	0	0	0	0	0	0	0	0	0	0	0	0	0	0	0	0	0	0	0	0	0	0	0	0	0	0
LOC_Os11g29000	LOC_Os11g29000	0	0	0	0	0	0	0	0	0	0	0	0	0	0	0	0	0	0	0	0	0	0	0	0	0	0	0	0	0	0	0	0	0	0	0	0	0	0	0	0
LOC_Os09g09490	OsRPM1	0	0	0	0	0	0	0	0	0	0	0	0	0	0	0	0	0	0	0	0	0	0	0	0	0	0	0	0	0	0	0	0	0	0	0	0	0	0	0	0
LOC_Os11g29110	LOC_Os11g29110	0	0	0	0	0	0	0	0	0	0	0	0	0	0	0	0	0	0	0	0	0	0	0	0	0	0	0	0	0	0	0	0	0	0	0	0	0	0	0	0
LOC_Os08g07940	LOC_Os08g07940	0	0	0	0	0	0	0	0	0	0	0	0	0	0	0	0	0	0	0	0	0	0	0	0	0	0	0	0	0	0	0	0	0	0	0	0	0	0	0	0
LOC_Os11g42580	LOC_Os11g42580	0	0	0	0	0	0	0	0	0	0	0	0	0	0	0	0	0	0	0	0	0	0	0	0	0	0	0	0	0	0	0	0	0	0	0	0	0	0	0	0
LOC_Os08g09110	LOC_Os08g09110	0	0	0	0	0	0	0	0	0	0	0	0	0	0	0	0	0	0	0	0	0	0	0	0	0	0	0	0	0	0	0	0	0	0	0	0	0	0	0	0
LOC_Os08g09430	LOC_Os08g09430	0	0	0	0	0	0	0	0	0	0	0	0	0	0	0	0	0	0	0	0	0	0	0	0	0	0	0	0	0	0	0	0	0	0	0	0	0	0	0	0
LOC_Os08g10260	LOC_Os08g10260	0	0	0	0	0	0	0	0	0	0	0	0	0	0	0	0	0	0	0	0	0	0	0	0	0	0	0	0	0	0	0	0	0	0	0	0	0	0	0	0
LOC_Os11g29990	LOC_Os11g29990	0	0	0	0	0	0	0	0	0	0	0	0	0	0	0	0	0	0	0	0	0	0	0	0	0	0	0	0	0	0	0	0	0	0	0	0	0	0	0	0
LOC_Os08g10440	OsPi304	0	0	0	0	0	0	0	0	0	0	0	0	0	0	0	0	0	0	0	0	0	0	0	0	0	0	0	0	0	0	0	0	0	0	0	0	0	0	0	0
LOC_Os11g30110	LOC_Os11g30110	0	0	0	0	0	0	0	0	0	0	0	0	0	0	0	0	0	0	0	0	0	0	0	0	0	0	0	0	0	0	0	0	0	0	0	0	0	0	0	0
LOC_Os11g43410	LOC_Os11g43410	0	0	0	0	0	0	0	0	0	0	0	0	0	0	0	0	0	0	0	0	0	0	0	0	0	0	0	0	0	0	0	0	0	0	0	0	0	0	0	0
LOC_Os11g43420	LOC_Os11g43420	0	0	0	0	0	0	0	0	0	0	0	0	0	0	0	0	0	0	0	0	0	0	0	0	0	0	0	0	0	0	0	0	0	0	0	0	0	0	0	0
LOC_Os11g32210	OsSTA260	0	0	0	0	0	0	0	0	0	0	0	0	0	0	0	0	0	0	0	0	0	0	0	0	0	0	0	0	0	0	0	0	0	0	0	0	0	0	0	0
LOC_Os12g32680	LOC_Os12g32680	0	0	0	0	0	0	0	0	0	0	0	0	0	0	0	0	0	0	0	0	0	0	0	0	0	0	0	0	0	0	0	0	0	0	0	0	0	0	0	0
LOC_Os11g44970	OsDRP-RP13	0	0	0	0	0	0	0	0	0	0	0	0	0	0	0	0	0	0	0	0	0	0	0	0	0	0	0	0	0	0	0	0	0	0	0	0	0	0	0	0
LOC_Os11g34970	LOC_Os11g34970	0	0	0	0	0	0	0	0	0	0	0	0	0	0	0	0	0	0	0	0	0	0	0	0	0	0	0	0	0	0	0	0	0	0	0	0	0	0	0	0
LOC_Os08g16120	LOC_Os08g16120	0	0	0	0	0	0	0	0	0	0	0	0	0	0	0	0	0	0	0	0	0	0	0	0	0	0	0	0	0	0	0	0	0	0	0	0	0	0	0	0
LOC_Os08g16460	LOC_Os08g16460	0	0	0	0	0	0	0	0	0	0	0	0	0	0	0	0	0	0	0	0	0	0	0	0	0	0	0	0	0	0	0	0	0	0	0	0	0	0	0	0
LOC_Os11g12040	LOC_Os11g12040	0	0	0	0	0	0	0	0	0	0	0	0	0	0	0	0	0	0	0	0	0	0	0	0	0	0	0	0	0	0	0	0	0	0	0	0	0	0	0	0
LOC_Os12g17490	LOC_Os12g17490	0	0	0	0	0	0	0	0	0	0	0	0	0	0	0	0	0	0	0	0	0	0	0	0	0	0	0	0	0	0	0	0	0	0	0	0	0	0	0	0
LOC_Os08g42670	LOC_Os08g42670	0	0	0	0	0	0	0	0	0	0	0	0	0	0	0	0	0	0	0	0	0	0	0	0	0	0	0	0	0	0	0	0	0	0	0	0	0	0	0	0
LOC_Os11g39290	LOC_Os11g39290	0	0	0	0	0	0	0	0	0	0	0	0	0	0	0	0	0	0	0	0	0	0	0	0	0	0	0	0	0	0	0	0	0	0	0	0	0	0	0	0
LOC_Os08g28460	LOC_Os08g28460	0	0	0	0	0	0	0	0	0	0	0	0	0	0	0	0	0	0	0	0	0	0	0	0	0	0	0	0	0	0	0	0	0	0	0	0	0	0	0	0
LOC_Os08g28540	LOC_Os08g28540	0	0	0	0	0	0	0	0	0	0	0	0	0	0	0	0	0	0	0	0	0	0	0	0	0	0	0	0	0	0	0	0	0	0	0	0	0	0	0	0
LOC_Os08g28570	LOC_Os08g28570	0	0	0	0	0	0	0	0	0	0	0	0	0	0	0	0	0	0	0	0	0	0	0	0	0	0	0	0	0	0	0	0	0	0	0	0	0	0	0	0
LOC_Os12g29280	LOC_Os12g29280	0	0	0	0	0	0	0	0	0	0	0	0	0	0	0	0	0	0	0	0	0	0	0	0	0	0	0	0	0	0	0	0	0	0	0	0	0	0	0	0
LOC_Os10g07400	LOC_Os10g07400	0	0	0	0	0	0	0	0	0	0	0	0	0	0	0	0	0	0	0	0	0	0	0	0	0	0	0	0	0	0	0	0	0	0	0	0	0	0	0	0
LOC_Os11g45980	LOC_Os11g45980	0	0	0	0	0	0	0	0	0	0	0	0	0	0	0	0	0	0	0	0	0	0	0	0	0	0	0	0	0	0	0	0	0	0	0	0	0	0	0	0
LOC_Os08g32880	LOC_Os08g32880	0	0	0	0	0	0	0	0	0	0	0	0	0	0	0	0	0	0	0	0	0	0	0	0	0	0	0	0	0	0	0	0	0	0	0	0	0	0	0	0
LOC_Os08g32890	LOC_Os08g32890	0	0	0	0	0	0	0	0	0	0	0	0	0	0	0	0	0	0	0	0	0	0	0	0	0	0	0	0	0	0	0	0	0	0	0	0	0	0	0	0
LOC_Os09g14060	LOC_Os09g14060	0	0	0	0	0	0	0	0	0	0	0	0	0	0	0	0	0	0	0	0	0	0	0	0	0	0	0	0	0	0	0	0	0	0	0	0	0	0	0	0
LOC_Os11g47780	LOC_Os11g47780	0	0	0	0	0	0	0	0	0	0	0	0	0	0	0	0	0	0	0	0	0	0	0	0	0	0	0	0	0	0	0	0	0	0	0	0	0	0	0	0
LOC_Os09g14450	LOC_Os09g14450	0	0	0	0	0	0	0	0	0	0	0	0	0	0	0	0	0	0	0	0	0	0	0	0	0	0	0	0	0	0	0	0	0	0	0	0	0	0	0	0
LOC_Os11g39730	LOC_Os11g39730	0	0	0	0	0	0	0	0	0	0	0	0	0	0	0	0	0	0	0	0	0	0	0	0	0	0	0	0	0	0	0	0	0	0	0	0	0	0	0	0
LOC_Os11g40780	Osh359-3	0	0	0	0	0	0	0	0	0	0	0	0	0	0	0	0	0	0	0	0	0	0	0	0	0	0	0	0	0	0	0	0	0	0	0	0	0	0	0	0
LOC_Os11g28950	LOC_Os11g28950	0	0	0	0	0	0	0	0	0	0	0	0	0	0	0	0	0	0	0	0	0	0	0	0	0	0	0	0	0	0	0	0	0	0	0	0	0	0	0	0
LOC_Os12g09710	LOC_Os12g09710	0	0	0	0	0	0	0	0	0	0	0	0	0	0	0	0	0	0	0	0	0	0	0	0	0	0	0	0	0	0	0	0	0	0	0	0	0	0	0	0
LOC_Os12g32710	LOC_Os12g32710	0	0	0	0	0	0	0	0	0	0	0	0	0	0	0	0	0	0	0	0	0	0	0	0	0	0	0	0	0	0	0	0	0	0	0	0	0	0	0	0
LOC_Os10g41900	LOC_Os10g41900	0	0	0	0	0	0	0	0	0	0	0	0	0	0	0	0	0	0	0	0	0	0	0	0	0	0	0	0	0	0	0	0	0	0	0	0	0	0	0	0
LOC_Os11g03650	LOC_Os11g03650	0	0	0	0	0	0	0	0	0	0	0	0	0	0	0	0	0	0	0	0	0	0	0	0	0	0	0	0	0	0	0	0	0	0	0	0	0	0	0	0
LOC_Os11g42590	LOC_Os11g42590	0	0	0	0	0	0	0	0	0	0	0	0	0	0	0	0	0	0	0	0	0	0	0	0	0	0	0	0	0	0	0	0	0	0	0	0	0	0	0	0
LOC_Os11g42660	OsWED	0	0	0	0	0	0	0	0	0	0	0	0	0	0	0	0	0	0	0	0	0	0	0	0	0	0	0	0	0	0	0	0	0	0	0	0	0	0	0	0
LOC_Os10g17690	LOC_Os10g17690	0	0	0	0	0	0	0	0	0	0	0	0	0	0	0	0	0	0	0	0	0	0	0	0	0	0	0	0	0	0	0	0	0	0	0	0	0	0	0	0
LOC_Os11g42770	LOC_Os11g42770	0	0	0	0	0	0	0	0	0	0	0	0	0	0	0	0	0	0	0	0	0	0	0	0	0	0	0	0	0	0	0	0	0	0	0	0	0	0	0	0
LOC_Os10g04110	LOC_Os10g04110	0	0	0	0	0	0	0	0	0	0	0	0	0	0	0	0	0	0	0	0	0	0	0	0	0	0	0	0	0	0	0	0	0	0	0	0	0	0	0	0
LOC_Os12g37770	LOC_Os12g37770	0	0	0	0	0	0	0	0	0	0	0	0	0	0	0	0	0	0	0	0	0	0	0	0	0	0	0	0	0	0	0	0	0	0	0	0	0	0	0	0
LOC_Os11g37780	LOC_Os11g37780	0	0	0	0	0	0	0	0	0	0	0	0	0	0	0	0	0	0	0	0	0	0	0	0	0	0	0	0	0	0	0	0	0	0	0	0	0	0	0	0
LOC_Os11g45620	OsLr21	0	0	0	0	0	0	0	0	0	0	0	0	0	0	0	0	0	0	0	0	0	0	0	0	0	0	0	0	0	0	0	0	0	0	0	0	0	0	0	0
LOC_Os11g45060	Osh359-2	0	0	0	0	0	0	0	0	0	0	0	0	0	0	0	0	0	0	0	0	0	0	0	0	0	0	0	0	0	0	0	0	0	0	0	0	0	0	0	0
LOC_Os11g35580	LOC_Os11g35580	0	0	0	0	0	0	0	0	0	0	0	0	0	0	0	0	0	0	0	0	0	0	0	0	0	0	0	0	0	0	0	0	0	0	0	0	0	0	0	0
LOC_Os11g44990	LOC_Os11g44990	0	0	0	0	0	0	0	0	0	0	0	0	0	0	0	0	0	0	0	0	0	0	0	0	0	0	0	0	0	0	0	0	0	0	0	0	0	0	0	0
LOC_Os11g11990	LOC_Os11g11990	0	0	0	0	0	0	0	0	0	0	0	0	0	0	0	0	0	0	0	0	0	0	0	0	0	0	0	0	0	0	0	0	0	0	0	0	0	0	0	0
LOC_Os11g46210	Pik	0	0	0	0	0	0	0	0	0	0	0	0	0	0	0	0	0	0	0	0	0	0	0	0	0	0	0	0	0	0	0	0	0	0	0	0	0	0	0	0
LOC_Os12g31200	LOC_Os12g31200	0	0	0	0	0	0	0	0	0	0	0	0	0	0	0	0	0	0	0	0	0	0	0	0	0	0	0	0	0	0	0	0	0	0	0	0	0	0	0	0
LOC_Os11g10610	LOC_Os11g10610	0	0	0	0	0	0	0	0	0	0	0	0	0	0	0	0	0	0	0	0	0	0	0	0	0	0	0	0	0	0	0	0	0	0	0	0	0	0	0	0
LOC_Os12g10390	LOC_Os12g10390	0	0	0	0	0	0	0	0	0	0	0	0	0	0	0	0	0	0	0	0	0	0	0	0	0	0	0	0	0	0	0	0	0	0	0	0	0	0	0	0
LOC_Os11g45330	LOC_Os11g45330	0	0	0	0	0	0	0	0	0	0	0	0	0	0	0	0	0	0	0	0	0	0	0	0	0	0	0	0	0	0	0	0	0	0	0	0	0	0	0	0
LOC_Os11g45970	LOC_Os11g45970	0	0	0	0	0	0	0	0	0	0	0	0	0	0	0	0	0	0	0	0	0	0	0	0	0	0	0	0	0	0	0	0	0	0	0	0	0	0	0	0
LOC_Os10g04120	LOC_Os10g04120	0	0	0	0	0	0	0	0	0	0	0	0	0	0	0	0	0	0	0	0	0	0	0	0	0	0	0	0	0	0	0	0	0	0	0	0	0	0	0	0
LOC_Os11g37774	LOC_Os11g37774	0	0	0	0	0	0	0	0	0	0	0	0	0	0	0	0	0	0	0	0	0	0	0	0	0	0	0	0	0	0	0	0	0	0	0	0	0	0	0	0
LOC_Os12g30070	LOC_Os12g30070	0	0	0	0	0	0	0	0	0	0	0	0	0	0	0	0	0	0	0	0	0	0	0	0	0	0	0	0	0	0	0	0	0	0	0	0	0	0	0	0
LOC_Os12g37280	Bph9	0	0	0	0	0	0	0	0	0	0	0	0	0	0	0	0	0	0	0	0	0	0	0	0	0	0	0	0	0	0	0	0	0	0	0	0	0	0	0	0
LOC_Os11g46140	LOC_Os11g46140	0	0	0	0	0	0	0	0	0	0	0	0	0	0	0	0	0	0	0	0	0	0	0	0	0	0	0	0	0	0	0	0	0	0	0	0	0	0	0	0
LOC_Os11g45924	OsWRKY41	0	0	0	0	0	0	0	0	0	0	0	0	0	0	0	0	0	0	0	0	0	0	0	0	0	0	0	0	0	0	0	0	0	0	0	0	0	0	0	0
LOC_Os12g30760	LOC_Os12g30760	0	0	0	0	0	0	0	0	0	0	0	0	0	0	0	0	0	0	0	0	0	0	0	0	0	0	0	0	0	0	0	0	0	0	0	0	0	0	0	0
LOC_Os11g29970	LOC_Os11g29970	0	0	0	0	0	0	0	0	0	0	0	0	0	0	0	0	0	0	0	0	0	0	0	0	0	0	0	0	0	0	0	0	0	0	0	0	0	0	0	0
LOC_Os12g37740	LOC_Os12g37740	0	0	0	0	0	0	0	0	0	0	0	0	0	0	0	0	0	0	0	0	0	0	0	0	0	0	0	0	0	0	0	0	0	0	0	0	0	0	0	0
LOC_Os11g35210	LOC_Os11g35210	0	0	0	0	0	0	0	0	0	0	0	0	0	0	0	0	0	0	0	0	0	0	0	0	0	0	0	0	0	0	0	0	0	0	0	0	0	0	0	0
LOC_Os12g28070	LOC_Os12g28070	0	0	0	0	0	0	0	0	0	0	0	0	0	0	0	0	0	0	0	0	0	0	0	0	0	0	0	0	0	0	0	0	0	0	0	0	0	0	0	0
LOC_Os12g37270	LOC_Os12g37270	0	0	0	0	0	0	0	0	0	0	0	0	0	0	0	0	0	0	0	0	0	0	0	0	0	0	0	0	0	0	0	0	0	0	0	0	0	0	0	0
LOC_Os11g46200	OsXa47	0	0	0	0	0	0	0	0	0	0	0	0	0	0	0	0	0	0	0	0	0	0	0	0	0	0	0	0	0	0	0	0	0	0	0	0	0	0	0	0
LOC_Os11g30060	LOC_Os11g30060	0	0	0	0	0	0	0	0	0	0	0	0	0	0	0	0	0	0	0	0	0	0	0	0	0	0	0	0	0	0	0	0	0	0	0	0	0	0	0	0
LOC_Os12g17480	LOC_Os12g17480	0	0	0	0	0	0	0	0	0	0	0	0	0	0	0	0	0	0	0	0	0	0	0	0	0	0	0	0	0	0	0	0	0	0	0	0	0	0	0	0
LOC_Os12g17420	LOC_Os12g17420	0	0	0	0	0	0	0	0	0	0	0	0	0	0	0	0	0	0	0	0	0	0	0	0	0	0	0	0	0	0	0	0	0	0	0	0	0	0	0	0
LOC_Os11g29920	LOC_Os11g29920	0	0	0	0	0	0	0	0	0	0	0	0	0	0	0	0	0	0	0	0	0	0	0	0	0	0	0	0	0	0	0	0	0	0	0	0	0	0	0	0
LOC_Os12g10360	LOC_Os12g10360	0	0	0	0	0	0	0	0	0	0	0	0	0	0	0	0	0	0	0	0	0	0	0	0	0	0	0	0	0	0	0	0	0	0	0	0	0	0	0	0
LOC_Os11g29980	LOC_Os11g29980	0	0	0	0	0	0	0	0	0	0	0	0	0	0	0	0	0	0	0	0	0	0	0	0	0	0	0	0	0	0	0	0	0	0	0	0	0	0	0	0
LOC_Os12g29710	LOC_Os12g29710	0	0	0	0	0	0	0	0	0	0	0	0	0	0	0	0	0	0	0	0	0	0	0	0	0	0	0	0	0	0	0	0	0	0	0	0	0	0	0	0
LOC_Os10g07574	LOC_Os10g07574	0	0	0	0	0	0	0	0	0	0	0	0	0	0	0	0	0	0	0	0	0	0	0	0	0	0	0	0	0	0	0	0	0	0	0	0	0	0	0	0
LOC_Os02g02660	LOC_Os02g02660	0	0	0	0	0	0	0	0	0	0	0	0	0	0	0	0	0	0	0	0	0	0	0	0	0	0	0	0	0	0	0	0	0	0	0	0	0	0	0	0
LOC_Os09g19280	LOC_Os09g19280	0	0	0	0	0	0	793.651	1883.24	0	0	0	0	0	0	0	0	0	115.513	0	0	0	0	0	0	0	0	0	0	0	0	0	55.5401	57.3888	0	38.9287	39.7077	12.5805	0	17.2846	0
LOC_Os10g21950	LOC_Os10g21950	0	0	0	0	0	0	0	0	0	0	0	0	0	0	0	0	28.7447	0	0	0	0	0	0	0	0	0	0	0	0	0	0	0	0	0	0	0	0	0	0	0
LOC_Os04g02460	LOC_Os04g02460	0	0	0	0	0	0	0	0	0	0	0	0	0	0	0	0	0	0	0	0	0	0	0	0	0	0	0	0	0	0	0	0	0	0	0	0	0	0	0	0
LOC_Os11g42720	LOC_Os11g42720	0	0	0	0	0	0	0	0	0	0	0	0	0	0	0	0	0	0	0	0	0	0	0	0	0	0	0	0	0	0	0	0	0	0	0	0	0	0	0	0
LOC_Os08g07380	LOC_Os08g07380	0	0	0	0	0	0	0	0	0	0	0	0	0	0	0	0	0	0	0	0	0	0	0	0	0	0	0	0	0	0	0	0	0	0	0	0	0	0	0	0
LOC_Os02g20420	LOC_Os02g20420	0	0	0	0	0	0	0	0	0	0	0	0	0	0	0	70.0673	0	0	0	0	0	0	0	0	0	0	0	0	0	0	0	0	0	0	0	0	0	0	14.7721	0
LOC_Os08g05800	LOC_Os08g05800	0	0	0	0	0	0	0	0	0	0	0	0	0	0	0	0	0	0	0	0	0	0	0	0	0	0	0	0	0	0	0	0	0	0	0	0	0	0	0	0
LOC_Os10g04290	LOC_Os10g04290	0	0	0	0	0	0	0	0	0	0	0	0	0	0	0	0	0	0	0	0	0	0	0	0	0	0	0	0	0	0	0	0	0	0	0	0	0	0	0	0
LOC_Os10g17724	LOC_Os10g17724	0	0	0	0	0	0	0	0	0	0	0	0	0	0	0	0	0	0	0	0	0	0	0	0	0	0	0	0	0	0	0	0	0	0	0	0	0	0	0	0
LOC_Os11g11940	LOC_Os11g11940	0	0	0	0	0	0	0	0	0	0	0	0	0	0	0	0	0	0	0	0	0	0	0	0	0	0	0	0	0	0	0	0	0	0	0	0	0	0	0	0
LOC_Os01g42330	LOC_Os01g42330	0	0	0	0	0	0	0	0	0	0	0	0	0	0	0	0	0	0	0	0	0	0	0	0	0	0	0	0	0	0	0	0	0	0	0	0	0	0	0	0
LOC_Os04g53040	LOC_Os04g53040	0	0	0	0	0	0	0	0	0	0	0	0	0	0	0	0	0	0	186.741	0	0	0	0	0	0	0	0	187.793	0	0	0	0	0	0	0	0	0	0	0	0
LOC_Os06g41690	LOC_Os06g41690	0	0	0	0	0	0	0	0	0	0	0	0	0	0	0	0	0	0	0	0	0	0	0	0	0	0	0	0	0	0	0	0	0	0	0	0	0	0	0	0
LOC_Os11g11920	LOC_Os11g11920	0	0	0	0	0	0	0	0	0	0	0	0	0	0	0	0	0	0	0	0	0	0	0	0	0	0	0	0	0	0	0	0	0	0	0	0	0	0	0	0

## Sheet: Supplementary Table 7d
Supplementary Table 7d NLR genes were analyzed by ALBST at 24 hours post-infection by M. oryzae. The leaf fragment (2 cm) was equally divided into 40 plots, with the infection site labeled as "0 cm".
Fragments (cm)		-1	-0.95	-0.9	-0.85	-0.8	-0.75	-0.7	-0.65	-0.6	-0.55	-0.5	-0.45	-0.4	-0.35	-0.3	-0.25	-0.2	-0.15	-0.1	-0.05	0	0.05	0.1	0.15	0.2	0.25	0.3	0.4	0.45	0.5	0.55	0.6	0.65	0.7	0.75	0.8	0.85	0.9	0.95
Fit		1.94172	2.20016	2.45097	2.6865	2.89912	3.08231	3.23842	3.37401	3.49568	3.60958	3.71378	3.79938	3.85725	3.87847	3.86748	3.84937	3.85104	3.89933	3.999	4.09123	4.1058	3.97253	3.64146	3.17593	2.67869	2.25251	1.99318	1.98109	2.15191	2.38911	2.65456	2.92599	3.1995	3.47219	3.74116	4.0048	4.26419	4.52076	4.77591
Ratio		1.65618	3.2538	1.09449	2.66223	4.07643	2.46457	3.40393	3.72439	2.43309	3.91986	4.1949	3.69276	3.60432	4.39338	4.11523	3.42306	3.00585	4.66278	2.92308	4.73613	4.34132	4.61931	3.03905	3.59836	2.92135	3.14589	1.25576	0	1.56006	3.2097	3.03688	3.94477	3.95618	2.43784	3.98804	4.04949	3.50449	4.24039	5.39673
ID	Name
LOC_Os01g15580	LOC_Os01g15580	0	0	0	0	0	124.984	0	0	0	0	0	0	0	0	0	8.78966	0	0	0	0	0	0	0	0	0	0	0	0	0	0	0	0	0	230.68	0	0	13.7787	0	95.6938
LOC_Os01g23380	LOC_Os01g23380	0	0	0	0	0	0	0	0	0	111.557	0	0	0	0	0	0	0	0	0	0	0	0	0	0	0	0	0	0	0	0	0	0	0	0	0	0	0	0	0
LOC_Os01g25630	LOC_Os01g25630	0	0	0	0	103.167	0	0	0	0	0	0	0	0	0	0	0	0	0	0	0	0	0	0	0	0	0	0	0	0	0	0	0	0	0	0	0	13.5333	0	0
LOC_Os01g25720	LOC_Os01g25720	0	0	0	0	0	0	0	0	0	0	0	0	248.756	52.5431	0	0	4.49873	23.963	14.0528	0	0	0	15.964	0	0	0	0	0	0	0	0	0	0	0	0	0	0	40.2576	0
LOC_Os01g25740	LOC_Os01g25740	0	0	0	0	0	0	0	0	0	0	0	10.0239	0	0	0	0	0	0	0	0	18.7112	0	0	0	0	0	0	0	0	0	111.205	0	0	0	0	0	0	0	0
LOC_Os01g25810	LOC_Os01g25810	0	0	0	0	0	0	0	0	0	0	0	0	0	0	0	0	4.77932	19.7949	0	0	0	0	0	0	0	0	0	0	0	0	0	0	0	0	0	0	0	0	0
LOC_Os01g33684	LOC_Os01g33684	0	0	0	0	85.1426	0	0	0	0	0	0	0	0	0	0	0	14.1846	47.901	0	121.062	0	0	0	0	0	0	0	0	0	0	0	0	0	0	0	0	35.0828	0	0
LOC_Os01g36640	OsRPM1	0	0	0	0	0	0	0	0	0	0	0	0	0	0	0	0	0	0	0	24.6166	0	130.208	0	0	0	0	0	0	0	0	0	0	0	0	0	0	0	0	33.1225
LOC_Os01g57270	LOC_Os01g57270	0	0	0	0	0	0	0	0	0	0	16.491	0	0	0	0	0	4.74055	0	0	0	29.4325	28.3809	0	0	0	0	0	0	0	0	0	0	0	0	0	0	0	0	0
LOC_Os01g57280	Pi64	0	0	0	0	0	0	0	0	0	0	0	0	0	0	0	0	35.8554	0	0	70.4722	0	46.0564	0	0	0	0	0	0	0	0	0	64.6412	0	0	0	0	32.6651	0	0
LOC_Os01g57310	Pi37(t)	0	0	0	0	0	0	0	0	0	0	0	0	0	0	0	0	10.377	0	0	0	15.8985	0	0	0	0	0	0	0	0	0	0	0	0	0	0	0	0	0	0
LOC_Os01g57340	Pi sh	129.87	0	0	0	0	88.0204	0	0	0	0	14.3023	0	0	0	0	0	0	0	0	0	27.1761	19.1681	0	0	52.0888	0	0	0	0	0	61.7589	0	0	0	0	83.1324	0	0	0
LOC_Os01g57870	LOC_Os01g57870	0	0	0	0	0	0	0	0	0	0	0	0	0	0	0	0	14.1846	0	0	0	0	0	0	0	0	0	0	0	0	0	0	0	0	0	0	0	0	0	0
LOC_Os01g58530	LOC_Os01g58530	0	0	0	0	0	0	0	0	0	0	0	0	0	0	0	0	0	0	0	0	0	0	0	0	0	147.558	0	0	0	0	0	0	0	0	0	0	11.4213	27.651	0
LOC_Os01g70080	LOC_Os01g70080	0	0	0	0	0	0	0	0	0	0	0	25.3492	0	0	0	0	5.41841	19.7949	0	0	0	0	0	0	0	0	0	0	0	0	0	0	132.275	0	217.77	0	0	0	0
LOC_Os02g02670	YR16	0	0	0	0	0	0	0	0	0	0	0	0	0	0	0	0	13.1764	0	0	0	0	0	0	0	0	0	0	0	0	0	0	0	0	0	0	0	0	0	0
LOC_Os02g16060	LOC_Os02g16060	0	0	0	0	100.1	0	0	0	0	0	0	0	0	0	0	0	0	0	0	0	0	0	0	0	0	0	0	0	0	0	0	0	0	0	0	0	0	0	0
LOC_Os02g16270	rNBS41	0	0	0	0	0	0	0	0	0	0	0	0	0	0	0	25.4602	0	0	0	0	0	0	0	0	0	0	0	0	0	0	0	0	0	0	0	0	0	0	0
LOC_Os02g17304	OsXo2	0	0	0	0	83.9842	0	0	0	0	0	0	0	0	0	0	0	0	0	0	0	23.9659	0	0	0	0	0	0	0	0	0	0	0	0	0	0	0	0	0	0
LOC_Os02g18000	LOC_Os02g18000	0	0	0	0	0	0	0	0	0	0	0	0	0	0	0	0	0	0	0	0	0	0	0	0	0	0	0	0	0	0	0	0	0	0	0	0	22.3354	0	0
LOC_Os02g18070	LOC_Os02g18070	0	0	0	0	0	0	0	0	0	0	0	0	0	0	0	0	7.08065	0	0	0	0	0	0	0	0	0	0	0	0	0	0	0	0	0	0	0	0	22.4618	0
LOC_Os02g18080	LOC_Os02g18080	0	0	0	0	0	0	0	0	0	0	0	0	0	0	0	0	0	0	0	0	0	0	0	0	0	0	0	0	0	137.174	0	0	0	0	0	0	0	0	0
LOC_Os02g19890	LOC_Os02g19890	0	0	0	0	0	0	0	0	0	0	0	8.29449	0	0	0	0	43.9852	0	0	0	0	0	14.3456	0	0	0	0	0	0	0	0	0	94.7328	0	0	0	18.8864	0	0
LOC_Os02g25900	LOC_Os02g25900	0	0	0	0	257.202	0	0	0	0	84.3668	0	0	0	0	0	0	14.1846	0	0	0	0	0	0	39.8565	0	0	0	0	0	0	0	0	0	0	0	0	13.7787	156.275	50.1731
LOC_Os02g27500	LOC_Os02g27500	0	0	0	0	0	0	0	0	0	0	0	0	0	0	0	0	0	0	0	0	0	12.1433	0	0	0	0	0	0	0	0	0	0	0	0	0	0	0	0	0
LOC_Os03g14900	LOC_Os03g14900	0	0	0	0	0	0	0	0	0	0	0	0	80.6712	38.2966	0	0	55.2166	0	0	0	0	0	0	0	0	0	0	0	503.018	0	0	0	0	0	0	0	0	0	48.9596
LOC_Os03g38330	LOC_Os03g38330	0	0	0	0	0	0	0	0	0	0	0	0	0	0	0	0	0	0	0	0	0	0	0	99.9001	0	0	0	0	0	0	0	0	0	0	0	0	0	0	0
LOC_Os03g46550	LOC_Os03g46550	0	0	0	0	0	0	0	0	310.559	0	41.1115	77.1758	0	0	0	8.15215	14.0277	41.0554	0	26.454	23.3652	0	13.8814	59.7229	0	0	0	0	0	0	0	38.616	0	0	0	0	0	20.1288	0
LOC_Os03g63150	Bph14 (Qbp1)	0	177.179	0	0	0	0	0	0	0	61.2182	14.7488	0	0	135.87	0	46.0638	7.54216	54.365	0	0	47.9318	37.5392	28.3599	0	44.2087	0	0	0	0	0	79.3273	0	0	0	0	0	53.9693	35.727	50.1731
LOC_Os03g63200	LOC_Os03g63200	0	0	0	0	96.4506	0	0	0	0	66.9748	42.2583	63.4725	0	0	56.1798	21.5413	29.713	0	147.891	79.9326	69.9485	51.8297	7.78204	38.2702	78.3699	0	0	0	0	0	202.32	0	0	0	0	93.301	18.315	34.2936	96.5325
LOC_Os04g02030	LOC_Os04g02030	0	0	0	0	0	0	0	0	0	0	0	0	0	0	0	0	0	0	0	0	0	0	0	0	0	0	0	0	0	0	0	0	0	0	0	77.7786	0	0	0
LOC_Os04g02110	PIC22	0	0	0	0	0	0	0	0	0	0	0	0	0	45.2899	63.3714	0	5.2831	0	0	0	15.8985	0	0	0	0	0	0	0	0	0	0	0	0	0	0	77.7786	13.5333	14.4363	0
LOC_Os04g02860	LOC_Os04g02860	0	0	0	0	0	0	0	0	0	0	0	0	0	0	0	0	8.3757	0	0	0	22.7811	0	13.8814	0	0	0	0	0	0	0	0	0	0	0	0	0	0	0	46.1276
LOC_Os04g14220	rNBS17	0	0	0	0	0	0	0	0	0	0	0	0	0	0	0	0	0	0	0	0	0	0	0	0	0	0	0	0	0	0	0	73.9645	0	0	0	0	0	0	0
LOC_Os04g43340	LOC_Os04g43340	0	0	0	0	0	0	0	0	0	0	14.7488	0	0	0	0	8.45116	0	0	12.2504	0	0	11.7869	7.78204	0	0	0	0	0	0	0	0	0	0	0	0	0	0	0	0
LOC_Os04g43440	LOC_Os04g43440	0	0	0	0	0	0	0	0	0	0	0	0	0	38.2966	0	0	0	0	0	0	0	14.0233	0	0	44.2087	0	0	0	0	0	0	0	0	0	0	0	0	0	0
LOC_Os04g46300	LOC_Os04g46300	0	0	0	0	0	0	0	0	0	0	0	0	0	0	0	0	0	0	0	0	0	12.1433	0	0	0	0	0	0	0	0	0	0	0	0	0	0	0	0	0
LOC_Os04g52970	Pi63	0	0	0	0	0	0	0	0	0	0	0	0	0	34.4923	0	0	0	18.874	0	0	0	0	0	0	0	0	0	0	0	0	0	0	0	0	0	0	0	0	0
LOC_Os04g53120	Xa1(Xe)	0	0	0	0	0	0	0	112.511	0	0	0	0	0	0	0	0	18.9251	0	0	0	0	0	0	0	0	0	0	0	0	0	0	0	124.44	0	0	0	0	46.62	0
LOC_Os04g53160	LOC_Os04g53160	0	0	0	0	0	0	0	0	0	0	0	0	0	0	0	0	0	0	0	0	0	0	45.0181	0	0	0	0	0	0	0	0	0	0	0	0	0	0	0	0
LOC_Os05g15040	OsWD40-115	0	0	0	0	0	0	0	0	0	0	0	0	0	0	0	5.38532	0	49.7587	0	46.2642	0	0	0	0	0	0	0	0	0	0	0	0	0	0	0	0	0	0	23.4126
LOC_Os05g23990	LOC_Os05g23990	0	0	0	0	0	0	0	0	0	0	0	0	0	0	0	0	0	0	0	0	0	17.5809	24.9097	0	0	0	0	0	0	0	0	0	0	0	0	0	0	0	0
LOC_Os05g30220	OsRP1L1	0	498.505	0	246.731	0	0	0	0	0	94.7239	12.6915	16.208	0	0	0	24.8139	0	0	0	0	34.6117	14.1904	0	0	0	0	0	0	0	0	0	0	0	0	0	0	0	10.6564	0
LOC_Os05g31570	LOC_Os05g31570	0	0	0	0	0	0	0	0	637.755	28.0371	0	20.6782	0	0	101.626	0	0	44.1339	30.3582	39.6118	115.054	102.243	43.7327	0	0	0	0	0	0	0	0	0	0	0	0	62.8299	68.5754	0	0
LOC_Os05g34220	LOC_Os05g34220	0	0	0	0	0	0	226.244	0	0	0	25.7526	0	0	0	0	8.78966	0	51.0856	0	0	20.4036	41.9209	0	0	0	0	0	0	0	0	0	0	0	0	0	0	0	0	33.2901
LOC_Os05g34230	LOC_Os05g34230	259.74	0	0	0	0	0	0	0	0	0	0	0	0	0	0	8.15215	5.2831	30.954	0	13.227	0	10.7181	25.4013	0	0	0	0	0	0	0	0	0	0	0	0	0	0	0	0
LOC_Os05g40150	LOC_Os05g40150	0	0	0	0	0	0	0	0	0	0	0	0	0	0	0	0	0	0	0	0	0	27.5482	16.3108	0	0	0	0	0	0	0	0	0	0	0	0	0	0	0	0
LOC_Os05g40160	LOC_Os05g40160	0	0	0	0	0	0	0	0	0	0	0	0	0	0	0	0	0	0	0	37.8788	0	0	0	0	0	0	0	0	0	0	0	0	0	0	0	0	0	0	0
LOC_Os05g41310	YR48	0	0	0	0	0	0	0	0	0	0	0	0	0	51.1876	0	0	0	0	0	0	0	0	0	0	0	0	0	0	0	0	0	0	0	0	0	0	0	0	0
LOC_Os06g06380	LOC_Os06g06380	0	0	0	0	0	0	0	0	0	0	0	0	0	0	0	0	0	0	0	39.6118	0	0	0	37.2689	0	0	0	0	0	0	0	0	0	0	0	0	0	0	0
LOC_Os06g06400	LOC_Os06g06400	0	0	0	0	0	0	0	0	0	0	0	0	0	0	0	0	4.49873	0	0	0	0	0	0	0	0	0	0	0	0	0	0	0	0	0	0	0	0	0	0
LOC_Os06g16450	LOC_Os06g16450	0	0	0	0	0	0	0	0	0	0	0	0	0	0	0	0	0	0	0	0	0	0	0	59.7229	0	0	0	0	0	0	0	0	0	0	0	0	0	0	0
LOC_Os06g17880	Nbs1-Pi9	0	0	0	0	0	0	0	0	0	0	0	31.5129	0	0	203.252	0	0	0	0	0	0	0	0	0	0	0	0	0	0	0	0	0	0	0	0	0	0	0	0
LOC_Os06g41480	LOC_Os06g41480	0	198.728	0	0	0	0	0	0	0	0	0	0	0	0	0	0	0	12.4262	0	0	0	0	0	0	0	0	0	0	0	0	0	38.616	0	0	0	0	0	0	0
LOC_Os06g41660	LOC_Os06g41660	0	0	0	0	100.918	0	0	0	0	0	0	8.33222	0	0	0	11.1388	4.49873	0	0	0	0	0	0	0	0	0	0	0	0	0	0	0	0	0	0	0	0	14.4363	0
LOC_Os07g01530	LOC_Os07g01530	0	0	0	0	0	0	0	0	0	0	0	0	0	43.0886	0	0	0	58.2372	0	0	0	0	0	0	0	0	0	0	0	0	0	0	0	0	0	0	0	0	0
LOC_Os07g04900	LOC_Os07g04900	0	0	0	0	0	0	0	0	0	0	0	0	0	0	0	0	4.74055	0	0	0	0	0	0	0	0	0	0	0	0	0	0	0	0	0	0	0	0	0	0
LOC_Os07g08890	LOC_Os07g08890	0	0	0	0	0	0	0	0	0	0	0	0	0	0	0	0	17.0707	0	0	0	0	0	0	0	0	0	0	0	0	0	0	0	0	0	0	0	0	0	0
LOC_Os07g17250	LOC_Os07g17250	0	0	0	0	0	0	0	0	0	0	0	0	0	0	0	0	0	0	0	0	0	0	0	0	0	0	0	0	0	0	0	0	0	0	0	0	18.7084	0	0
LOC_Os07g29810	LOC_Os07g29810	0	0	0	0	0	0	0	0	0	47.3619	0	0	0	0	0	0	0	0	0	0	0	0	0	0	0	0	0	0	0	0	0	0	0	0	0	0	18.1937	28.8725	0
LOC_Os07g29820	LOC_Os07g29820	0	0	0	0	0	0	0	0	0	0	0	14.0217	0	60.9162	0	0	27.7498	0	0	0	0	19.1681	51.1391	0	0	0	0	0	0	0	0	0	0	0	0	0	32.9772	0	0
LOC_Os07g33730	LOC_Os07g33730	0	0	0	0	0	0	0	0	0	0	0	28.3082	0	0	0	14.5569	5.41841	0	0	0	0	0	13.8814	0	0	0	0	0	0	0	0	0	0	0	0	0	11.4213	0	0
LOC_Os07g33740	LOC_Os07g33740	0	0	0	0	0	0	0	0	0	0	0	0	0	0	0	0	0	0	0	0	0	14.9611	0	0	0	0	0	0	0	0	0	0	0	0	0	0	0	0	0
LOC_Os08g05440	Pi36(t)	0	0	0	0	0	121.168	0	0	0	0	0	0	0	0	0	13.4063	0	0	0	22.5805	0	14.1904	0	37.2689	0	0	0	0	0	0	0	0	0	0	0	0	0	54.6737	0
LOC_Os08g07330	LOC_Os08g07330	0	0	0	0	0	0	0	0	0	0	0	12.0267	0	0	0	0	71.7204	0	0	0	25.7652	41.511	0	0	0	0	0	0	0	0	0	0	0	0	0	154.03	0	0	85.0268
LOC_Os08g07340	LOC_Os08g07340	0	0	0	0	0	0	0	0	0	0	0	0	0	0	0	0	0	0	0	52.7009	0	0	0	0	0	0	0	0	0	0	0	0	0	0	0	0	0	0	0
LOC_Os08g07774	LOC_Os08g07774	0	0	0	0	102.596	0	174.034	112.511	0	0	136.778	91.1378	0	124.625	61.0501	123.781	67.67	138.173	74.9644	119.508	70.1414	42.8334	38.4946	0	37.5629	0	0	0	0	0	71.0227	153.892	0	0	0	0	30.8728	14.4363	260.657
LOC_Os08g07890	OsRLCK246	0	0	0	0	0	0	0	0	0	0	0	0	0	0	0	8.45116	0	0	0	0	0	0	0	0	0	0	0	0	0	0	0	0	0	0	0	0	12.5578	0	0
LOC_Os08g10430	LOC_Os08g10430	0	0	0	0	0	0	0	0	0	0	0	0	0	0	0	0	0	8.32917	29.6033	0	18.2869	0	0	0	0	0	0	0	0	0	0	0	0	0	0	0	0	0	0
LOC_Os08g12740	OsOSC12	0	0	0	0	0	0	0	0	0	0	0	0	0	0	0	24.8139	0	0	0	0	0	0	0	0	0	0	0	0	0	0	0	0	0	0	0	0	0	0	0
LOC_Os08g19980	YR14	0	0	0	0	0	0	0	0	0	63.2031	25.5807	14.2609	0	0	0	0	0	0	0	29.4204	0	28.8101	0	0	0	0	0	0	0	0	0	50.3423	0	0	0	0	0	0	0
LOC_Os08g24380	LOC_Os08g24380	0	0	0	0	0	0	0	0	0	0	0	0	0	0	0	0	0	0	0	27.7755	0	0	0	0	0	0	0	0	0	0	0	0	0	0	0	0	0	0	0
LOC_Os08g29809	LOC_Os08g29809	0	0	0	0	0	0	0	0	0	0	0	16.589	0	0	0	0	0	0	0	0	0	0	0	0	0	0	0	0	0	0	0	0	0	0	0	0	0	0	0
LOC_Os08g30634	LOC_Os08g30634	0	0	0	0	0	0	0	0	0	0	0	0	0	0	45.208	17.3898	0	0	0	0	13.9948	0	0	0	0	0	0	0	0	0	0	0	0	0	0	0	0	0	122.934
LOC_Os08g31780	LOC_Os08g31780	0	0	0	0	0	0	0	0	0	0	0	0	0	0	0	0	0	0	0	0	0	0	0	0	0	0	0	0	0	0	58.2751	0	0	0	0	0	0	0	0
LOC_Os08g31800	LOC_Os08g31800	0	0	0	0	0	0	0	0	0	0	0	47.1305	0	0	0	0	0	0	0	0	12.9291	0	0	0	0	0	0	0	0	0	0	0	0	0	0	0	0	0	0
LOC_Os08g42700	Pib-H8	0	0	0	0	0	120.861	142.086	0	0	0	0	13.5476	0	121.158	0	22.7972	61.7852	0	68.9038	0	30.8397	33.7151	77.3115	51.9751	0	0	183.824	0	499.5	0	146	0	117.096	233.427	0	0	95.3052	42.0984	23.2164
LOC_Os08g43010	LOC_Os08g43010	0	0	0	0	0	0	0	0	0	110.889	0	0	0	0	0	5.38532	0	0	0	0	0	0	16.3108	0	0	0	0	0	0	0	0	0	0	0	0	0	0	0	0
LOC_Os09g10054	OsRPS2	0	118.596	0	81.8197	0	0	0	129.132	297.619	126.839	23.9963	102.283	276.06	175.578	0	105.568	203.92	92.6593	146.927	108.201	112.044	33.1652	84.8211	190.618	0	0	0	0	0	0	0	0	111.957	0	237.643	192.497	71.2713	82.0596	94.6707
LOC_Os09g14410	LOC_Os09g14410	0	0	0	0	0	0	0	0	0	0	0	0	0	0	0	0	0	0	0	0	0	0	0	0	0	224.467	0	0	0	0	0	0	0	0	0	0	23.6206	0	0
LOC_Os09g14490	LOC_Os09g14490	0	0	0	0	0	0	0	0	0	0	20.0248	0	0	0	0	0	0	0	0	0	0	0	0	0	0	0	0	0	0	0	0	0	0	0	0	0	0	0	0
LOC_Os09g15850	LOC_Os09g15850	0	0	0	0	0	0	0	0	0	106.123	0	0	0	0	0	14.9343	0	8.32917	0	0	0	41.511	11.3846	0	0	0	0	0	0	0	0	0	0	0	0	0	36.2582	13.8255	0
LOC_Os09g20020	OsVQ34	0	0	0	0	0	149.745	0	0	0	0	0	83.9441	282.486	0	0	97.209	56.0616	16.6583	90.5979	0	0	30.3247	97.1398	0	0	0	0	0	0	370.37	61.7589	114.281	0	0	0	62.8299	22.3354	67.0687	0
LOC_Os09g20030	LOC_Os09g20030	0	0	0	0	0	0	0	0	0	0	28.6045	0	0	0	0	0	0	0	0	0	0	0	0	0	0	0	0	0	0	0	0	0	0	0	0	0	13.7787	17.0416	0
LOC_Os09g30220	LOC_Os09g30220	0	0	0	0	0	0	0	0	0	0	0	0	0	0	0	0	0	0	0	0	0	0	0	0	0	0	0	0	0	0	0	50.3423	0	0	0	0	0	0	0
LOC_Os09g34150	LOC_Os09g34150	161.603	398.365	0	0	0	0	0	0	0	0	48.835	19.8153	0	0	0	25.5419	17.4249	28.1241	0	0	82.831	0	16.1935	0	0	0	121.595	0	0	0	0	0	0	198.059	0	0	12.5578	9.95619	22.7154
LOC_Os10g04090	LOC_Os10g04090	0	0	0	0	0	0	0	0	0	0	0	0	0	0	0	0	0	0	0	0	0	0	0	0	0	0	0	0	0	0	0	0	0	0	0	62.8299	18.315	60.3865	0
LOC_Os10g04120	LOC_Os10g04120	0	0	0	0	0	0	0	0	0	0	0	13.875	0	0	0	0	0	0	0	0	0	0	0	0	0	0	0	0	0	0	0	0	0	0	0	0	0	0	0
LOC_Os10g04180	LOC_Os10g04180	0	0	0	0	103.745	0	0	148.06	0	0	0	0	0	0	0	0	18.1297	8.32917	0	13.227	0	0	0	0	0	0	0	0	0	0	0	54.5554	0	0	0	0	0	0	0
LOC_Os10g04674	LOC_Os10g04674	0	0	0	0	0	0	0	0	0	0	0	0	0	0	0	0	7.08065	0	0	0	0	0	0	0	0	0	0	0	0	0	0	0	0	0	0	0	0	0	0
LOC_Os10g07978	OsRLR1	0	0	0	0	0	0	0	0	0	0	0	0	0	0	0	0	0	0	18.622	0	0	0	0	0	0	0	0	0	0	0	0	0	0	0	0	0	0	0	0
LOC_Os10g10360	OsLSR	0	0	0	0	0	0	0	0	0	0	0	0	0	38.2966	0	0	0	0	0	0	0	0	0	0	0	0	0	0	0	0	0	0	63.4357	0	0	0	0	10.469	0
LOC_Os10g22484	LOC_Os10g22484	0	0	0	0	0	0	0	0	0	0	0	0	0	0	0	0	5.2831	0	14.0528	0	0	25.9773	0	0	0	0	0	0	0	0	79.3273	0	0	0	0	0	0	0	24.9675
LOC_Os10g22510	LOC_Os10g22510	0	0	0	0	0	0	0	0	0	0	44.383	0	0	0	58.4795	0	0	0	0	0	12.9291	0	0	0	0	0	0	0	0	0	0	0	0	0	0	0	0	0	0
LOC_Os10g33440	LOC_Os10g33440	0	0	0	0	0	0	0	0	0	0	0	0	0	0	0	0	0	0	0	0	0	19.3911	0	0	0	0	0	0	0	0	0	0	0	0	0	0	0	0	0
LOC_Os11g10550	LOC_Os11g10550	0	0	0	0	0	0	0	0	0	0	0	5.86572	0	0	0	0	0	0	0	0	19.5741	0	0	63.5728	0	0	0	0	0	0	0	0	0	0	0	0	0	0	0
LOC_Os11g10770	LOC_Os11g10770	0	0	0	0	0	0	0	0	0	0	0	0	0	43.0886	0	0	0	0	0	0	0	0	0	0	0	0	0	0	0	0	0	0	0	0	0	0	0	0	0
LOC_Os11g11550	LOC_Os11g11550	0	0	0	0	0	0	0	0	0	0	0	0	0	38.2966	0	16.6033	4.74055	0	0	0	0	0	0	0	0	0	0	0	0	0	0	0	0	0	0	0	18.315	38.6963	62.0348
LOC_Os11g11580	LOC_Os11g11580	0	0	0	0	0	0	0	0	0	0	0	0	0	0	0	25.4602	4.74055	0	0	0	42.1674	0	41.9551	45.7876	0	0	0	0	0	0	135.939	0	0	0	0	0	0	0	48.9596
LOC_Os11g11790	Os11gRGA4	0	0	0	0	0	0	0	0	0	0	0	0	0	0	0	8.15215	36.3742	0	0	0	29.566	0	0	0	0	0	0	0	0	0	0	0	0	0	0	0	0	0	0
LOC_Os11g11960	LOC_Os11g11960	0	118.596	0	0	103.167	114.745	0	0	140.607	0	124.725	56.2672	0	94.5269	128.927	23.3466	49.3577	0	13.6668	27.75	100.207	40.0634	71.3538	0	182.332	0	0	0	0	128.205	0	287.26	118.259	0	0	0	0	44.3853	59.2905
LOC_Os11g11990	LOC_Os11g11990	0	0	0	0	0	0	0	0	0	0	0	0	0	0	0	4.95516	0	0	0	0	0	0	0	134.405	0	0	0	0	0	0	0	0	0	0	0	0	0	0	0
LOC_Os11g12000	OsLRR	0	0	0	0	0	0	0	0	0	0	48.4522	12.0267	0	0	101.215	0	5.41841	0	0	0	0	19.3911	11.2145	0	0	0	0	0	0	467.29	0	104.232	0	0	0	0	13.7787	21.1775	0
LOC_Os11g12040	LOC_Os11g12040	0	0	0	0	0	0	0	0	0	0	0	0	0	0	0	0	8.3757	0	0	0	0	0	0	0	0	0	0	0	0	0	0	0	0	0	0	0	0	0	0
LOC_Os11g12050	LOC_Os11g12050	0	0	0	0	0	0	0	0	0	0	0	42.1419	0	0	0	8.78966	0	0	0	0	0	0	0	0	0	0	0	0	0	0	0	0	0	0	0	0	0	0	0
LOC_Os11g12320	LOC_Os11g12320	0	0	0	0	0	0	0	0	0	0	0	0	0	0	0	0	0	0	0	0	0	14.1904	0	0	0	0	0	0	0	0	0	0	0	0	0	0	0	0	0
LOC_Os11g12330	LOC_Os11g12330	0	0	0	0	87.7655	0	0	0	0	0	0	0	0	0	72.1501	0	0	0	0	0	0	0	0	0	0	0	0	0	0	0	0	0	0	0	0	0	0	0	0
LOC_Os11g12340	OsRPM1	0	0	78.2228	0	0	0	0	0	0	0	0	0	0	0	0	11.1388	16.7814	0	47.4158	0	0	102.871	47.5409	0	0	0	0	0	0	0	0	0	0	0	0	0	21.951	0	73.8171
LOC_Os11g13410	LOC_Os11g13410	0	0	0	246.731	0	0	0	0	0	0	37.7686	0	0	0	0	0	0	0	0	0	0	0	0	0	0	0	0	0	0	0	0	0	0	0	0	0	0	0	23.2164
LOC_Os11g16470	LOC_Os11g16470	0	0	0	0	0	0	0	0	0	0	0	20.6782	0	0	0	0	0	0	0	79.9552	0	0	0	0	0	0	0	0	0	0	0	65.8588	0	0	0	0	0	0	0
LOC_Os11g16530	LOC_Os11g16530	0	0	0	0	0	0	0	0	0	0	19.3832	11.396	0	0	0	0	0	0	0	0	0	64.6524	0	0	0	0	0	0	0	0	0	0	0	0	0	0	0	0	0
LOC_Os11g17014	LOC_Os11g17014	0	157.282	0	0	0	0	0	0	0	0	0	12.0494	0	0	0	5.38532	0	0	0	0	0	17.5809	0	0	0	0	0	0	0	0	0	0	0	0	0	0	0	0	0
LOC_Os11g24170	LOC_Os11g24170	0	0	0	0	0	0	0	0	0	0	39.8645	0	0	0	0	11.7387	0	0	0	24.6166	10.9871	0	0	0	0	0	0	0	0	0	0	64.9688	0	0	0	0	0	19.9124	73.3895
LOC_Os11g29520	rNBS10	0	0	0	0	0	0	0	0	0	0	0	23.4228	0	51.1876	0	41.198	0	0	0	0	0	0	0	32.789	0	0	0	0	0	0	0	0	0	0	0	0	0	0	0
LOC_Os11g32170	LOC_Os11g32170	0	0	0	0	0	0	0	0	0	0	0	0	0	43.9986	0	0	0	0	0	0	0	0	0	0	0	0	0	0	0	0	0	0	0	0	0	0	0	0	0
LOC_Os11g34880	LOC_Os11g34880	0	0	0	0	107.666	0	0	0	0	0	12.6915	0	0	53.5561	0	0	0	0	0	0	0	0	0	0	0	0	0	0	0	123.001	0	0	0	0	0	0	0	0	0
LOC_Os11g37050	LOC_Os11g37050	0	0	0	0	0	0	215.471	0	0	0	0	0	0	0	0	0	0	37.2787	0	0	0	0	0	0	0	0	0	0	0	0	0	0	0	0	0	0	0	29.4464	0
LOC_Os11g37740	LOC_Os11g37740	0	0	0	0	65.321	0	0	200.24	0	110.889	42.3621	21.4199	235.738	0	61.7284	42.0027	102.575	47.2078	66.9402	39.6118	105.156	58.2032	13.8814	71.0592	0	116.836	0	0	0	0	0	38.616	117.869	0	217.77	0	40.2164	30.4136	22.7154
LOC_Os11g37759	Xa39	0	0	0	0	0	124.984	179.888	0	0	0	0	71.4909	0	0	0	36.6846	22.4201	0	24.4738	41.1167	70.6333	0	7.78204	0	0	161.031	0	0	0	0	0	0	285.243	0	336.022	0	99.1338	20.4252	141.042
LOC_Os11g37850	LOC_Os11g37850	0	0	0	0	0	0	0	0	0	0	0	10.0239	0	0	0	0	0	0	0	0	0	0	0	0	0	0	0	0	0	0	0	0	0	0	0	98.1451	0	0	0
LOC_Os11g38440	LOC_Os11g38440	0	0	0	79.1014	0	0	0	0	0	0	0	0	0	33.5751	0	0	0	30.954	0	0	0	20.6271	0	0	0	0	0	0	0	0	0	0	0	0	0	0	0	0	0
LOC_Os11g38520	LOC_Os11g38520	0	0	0	0	0	0	215.471	0	0	0	0	0	0	0	0	0	0	0	0	0	0	0	0	0	0	0	0	0	0	0	0	0	0	0	0	0	0	49.3827	0
LOC_Os11g39160	LOC_Os11g39160	0	0	0	0	0	0	0	0	0	116.836	0	49.2443	0	0	0	0	4.74055	0	37.9045	0	44.3465	29.8629	8.795	0	0	0	0	0	0	0	0	0	0	0	237.643	0	112.074	17.3702	158.865
LOC_Os11g39190	LOC_Os11g39190	0	0	0	296.963	100.918	0	0	0	0	131.263	22.1327	191.058	235.738	83.8344	0	149.537	77.2905	81.7856	176.451	27.7755	175.431	142.249	163.515	128.652	104.493	0	84.9185	0	0	526.557	145.02	344.939	0	0	353.107	150.022	165.477	239.165	133.108
LOC_Os11g39310	LOC_Os11g39310	0	0	0	125.976	103.167	0	0	92.5755	0	0	139.49	42.3274	0	110.626	0	128.549	45.5964	31.6356	24.4738	47.0033	15.8985	54.7401	7.78204	0	0	0	0	0	0	123.001	0	0	412.169	0	237.643	98.1451	173.485	22.4618	28.7447
LOC_Os11g39320	OsRPM1	0	0	0	0	0	0	0	0	0	0	0	0	0	0	0	0	10.3925	0	0	0	0	62.461	8.795	0	0	0	0	0	0	0	0	0	0	0	0	0	0	24.2601	28.7447
LOC_Os11g41170	LOC_Os11g41170	0	0	0	0	0	0	0	0	0	61.2182	0	34.9391	0	0	0	0	5.41841	39.7725	47.265	0	0	0	0	0	0	0	0	0	0	0	0	0	0	0	0	0	0	10.6564	0
LOC_Os11g42040	LOC_Os11g42040	0	0	0	0	0	0	0	0	0	106.123	20.0248	0	0	0	0	0	0	0	0	24.6166	0	0	56.3359	0	0	0	0	0	0	0	0	0	0	0	0	93.301	0	17.3702	0
LOC_Os11g43320	LOC_Os11g43320	0	0	0	0	0	0	0	0	0	0	0	0	0	0	0	0	0	0	0	0	0	0	0	32.789	0	0	0	0	0	0	0	0	0	0	0	0	0	0	0
LOC_Os11g43700	OsRYMV3	0	0	0	0	0	0	0	0	0	0	30.0111	0	0	0	0	0	0	0	0	23.6373	0	0	21.2477	171.28	0	0	0	0	0	0	0	0	0	0	0	0	0	0	0
LOC_Os11g44580	OsNBSGO35	0	0	0	0	0	0	0	0	0	0	0	0	0	0	0	0	0	30.7059	0	0	0	0	0	0	0	0	0	0	0	0	0	0	0	0	0	0	0	0	0
LOC_Os11g45050	LOC_Os11g45050	0	0	0	0	0	0	0	0	0	0	43.3745	0	0	0	0	0	0	0	0	0	0	0	0	0	0	0	0	0	0	0	0	0	0	0	0	0	0	0	0
LOC_Os11g45060	Osh359-2	0	0	0	0	0	0	0	0	0	0	0	5.86572	0	0	0	0	0	12.2279	0	0	0	0	11.3846	0	0	0	0	0	0	0	0	0	0	0	0	0	0	0	0
LOC_Os11g45750	OsWRKY125	0	0	0	0	0	0	0	0	0	0	23.9963	11.8016	80.6712	0	90.5797	18.7329	42.001	41.2017	16.0953	0	15.8985	26.4724	128.72	0	0	0	0	0	0	0	0	0	117.869	0	0	65.6771	59.7346	0	47.3306
LOC_Os11g45790	LOC_Os11g45790	0	0	0	0	0	0	0	0	0	0	0	7.58311	0	0	0	0	0	19.7949	0	0	0	0	0	0	0	0	0	0	0	0	0	0	0	0	0	0	42.6484	0	28.7447
LOC_Os11g45840	LOC_Os11g45840	0	0	0	0	0	0	0	0	0	0	0	9.83671	0	0	0	0	0	0	0	0	0	0	0	0	0	0	0	0	0	0	71.0227	0	0	0	0	0	0	0	0
LOC_Os11g45924	OsWRKY41	0	0	0	0	0	0	0	0	0	0	0	0	0	0	0	0	0	0	0	0	0	0	0	0	0	0	0	0	0	0	0	0	0	0	0	0	0	0	85.0268
LOC_Os11g45930	LOC_Os11g45930	0	0	0	0	0	0	0	544.366	0	0	0	0	0	0	101.215	0	0	0	0	0	0	12.282	7.78204	0	0	0	0	0	0	0	0	0	0	0	0	0	0	0	95.6938
LOC_Os11g45970	LOC_Os11g45970	0	0	0	0	0	0	0	0	0	0	0	0	0	0	0	0	0	0	0	0	0	0	0	0	0	0	0	0	172.533	0	0	0	0	0	0	0	0	0	0
LOC_Os11g46200	OsXa47	0	0	0	0	0	0	0	0	0	0	0	0	0	0	0	5.38532	0	16.6583	0	0	0	0	0	0	0	0	0	0	0	0	0	0	0	0	0	0	0	0	0
LOC_Os12g03080	LOC_Os12g03080	360.519	652.694	484.218	303.304	206.912	1262.09	297.841	244.379	0	353.181	280.364	332.694	841.225	399.269	573.004	499.602	344.303	570.22	310.704	369.997	347.08	345.913	191.134	39.8565	82.1139	565.334	0	0	0	426.422	507.053	389.174	118.259	204.248	265.957	370.175	298.684	341.157	285.261
LOC_Os12g06920	LOC_Os12g06920	0	0	0	0	0	0	0	0	0	0	0	0	0	0	0	0	0	0	0	0	0	13.7741	0	0	0	0	0	0	0	0	0	0	0	0	0	0	0	0	0
LOC_Os12g10180	LOC_Os12g10180	0	0	0	0	0	0	0	0	0	0	0	13.875	0	0	0	0	14.1846	0	0	0	0	0	0	0	0	0	0	0	0	0	0	0	0	0	0	0	0	0	0
LOC_Os12g10330	LOC_Os12g10330	111.26	0	0	0	0	0	0	0	0	0	0	0	0	0	0	0	0	0	0	0	0	0	0	0	0	0	0	0	0	0	0	0	0	0	0	0	0	0	0
LOC_Os12g10400	LOC_Os12g10400	0	0	0	0	0	0	0	0	0	0	0	0	0	0	0	24.8139	0	0	0	0	0	0	0	0	0	0	0	0	0	0	0	0	0	0	0	0	0	0	0
LOC_Os12g10710	LOC_Os12g10710	0	0	0	0	0	0	0	92.9541	0	0	96.2657	41.5766	0	0	0	14.5569	12.6415	87.0483	0	0	55.1978	17.5809	12.2962	134.261	132.626	101.75	0	0	0	0	0	0	0	0	0	0	0	78.8291	53.7123
LOC_Os12g17090	LOC_Os12g17090	0	0	0	0	0	0	0	0	0	83.6051	0	29.0105	0	0	0	0	0	134.349	0	0	0	12.1433	0	0	57.3756	0	0	0	0	0	0	0	0	0	0	0	0	0	0
LOC_Os12g18374	Pi42(t)	0	0	0	0	0	0	142.086	0	0	0	0	0	0	0	0	0	0	0	0	0	0	0	0	0	0	0	0	0	0	0	0	0	0	0	0	0	0	0	0
LOC_Os12g28100	LOC_Os12g28100	0	0	0	0	0	0	0	0	0	0	0	14.0217	0	0	0	0	0	0	0	0	0	0	0	0	0	0	0	0	0	0	0	0	0	0	0	0	0	0	0
LOC_Os12g31160	LOC_Os12g31160	0	0	0	0	0	0	0	0	0	0	21.7283	0	0	0	0	0	0	0	0	0	0	0	0	0	0	0	0	0	0	0	0	0	0	0	0	0	0	0	0
LOC_Os12g32660	LOC_Os12g32660	0	0	0	0	0	0	0	0	0	0	0	15.7565	0	0	0	11.1388	4.77932	0	32.1906	0	34.6117	0	0	0	0	0	0	0	0	0	0	0	0	0	0	0	0	21.6732	0
LOC_Os12g32790	LOC_Os12g32790	0	0	0	0	0	0	0	0	0	0	0	0	0	33.5751	0	0	0	0	27.9174	0	0	18.7371	0	0	0	0	0	0	0	0	0	0	0	0	0	0	0	0	0
LOC_Os12g33160	LOC_Os12g33160	0	0	0	251.984	0	0	0	92.5755	0	0	54.0075	13.5476	195.389	35.7347	45.208	25.2762	17.3684	63.3135	63.6176	13.227	27.8098	12.282	37.5881	72.6456	104.493	0	0	0	0	0	0	96.3948	0	0	0	0	18.8864	17.0416	48.6328
LOC_Os12g36720	OsGNP12	0	0	0	0	0	0	0	0	0	0	0	16.208	0	0	163.354	11.1388	16.4282	39.7725	0	0	0	0	8.795	0	0	0	0	0	0	0	0	0	0	0	0	0	0	14.4363	71.2581
LOC_Os12g36730	LOC_Os12g36730	0	0	0	0	0	0	179.34	0	0	0	0	0	0	0	0	0	16.567	79.8489	12.2504	0	44.8345	0	12.2962	0	210.594	110.229	0	0	0	137.174	0	0	0	0	0	0	0	32.418	0
LOC_Os12g37760	LOC_Os12g37760	0	0	0	0	0	0	0	0	0	0	0	0	0	0	61.0501	0	0	0	0	0	0	0	0	0	0	0	0	0	0	0	0	0	0	0	0	0	0	0	0
LOC_Os12g39620	LOC_Os12g39620	0	142.776	0	0	0	0	0	0	313.283	0	126.036	69.7634	0	147.348	67.7507	29.7691	104.342	150.391	75.9022	108.498	189.763	70.5145	166.447	54.4781	160.524	0	0	0	0	0	223.607	248.09	109.553	226.244	0	262.019	109.347	128.316	85.0268
LOC_Os01g02250	LOC_Os01g02250	0	0	0	0	0	0	0	0	0	0	0	0	0	0	0	0	0	0	0	0	0	0	0	0	0	0	0	0	0	0	0	0	0	0	0	0	0	0	0
LOC_Os01g02280	LOC_Os01g02280	0	0	0	0	0	0	0	0	0	0	0	0	0	0	0	0	0	0	0	0	0	0	0	0	0	0	0	0	0	0	0	0	0	0	0	0	0	0	0
LOC_Os01g05600	LOC_Os01g05600	0	0	0	0	0	0	0	0	0	0	0	0	0	0	0	0	0	0	0	0	0	0	0	0	0	0	0	0	0	0	0	0	0	0	0	0	0	0	0
LOC_Os01g05620	PIT	0	0	0	0	0	0	0	0	0	0	0	0	0	0	0	0	0	0	0	0	0	0	0	0	0	0	0	0	0	0	0	0	0	0	0	0	0	0	0
LOC_Os10g07534	LOC_Os10g07534	0	0	0	0	0	0	0	0	0	0	0	0	0	0	0	0	0	0	0	0	0	0	0	0	0	0	0	0	0	0	0	0	0	0	0	0	0	0	0
LOC_Os01g16370	LOC_Os01g16370	0	0	0	0	0	0	0	0	0	0	0	0	0	0	0	0	0	0	0	0	0	0	0	0	0	0	0	0	0	0	0	0	0	0	0	0	0	0	0
LOC_Os01g16390	LOC_Os01g16390	0	0	0	0	0	0	0	0	0	0	0	0	0	0	0	0	0	0	0	0	0	0	0	0	0	0	0	0	0	0	0	0	0	0	0	0	0	0	0
LOC_Os01g16400	LOC_Os01g16400	0	0	0	0	0	0	0	0	0	0	0	0	0	0	0	0	0	0	0	0	0	0	0	0	0	0	0	0	0	0	0	0	0	0	0	0	0	0	0
LOC_Os01g20720	LOC_Os01g20720	0	0	0	0	0	0	0	0	0	0	0	0	0	0	0	0	0	0	0	0	0	0	0	0	0	0	0	0	0	0	0	0	0	0	0	0	0	0	0
LOC_Os01g21240	LOC_Os01g21240	0	0	0	0	0	0	0	0	0	0	0	0	0	0	0	0	0	0	0	0	0	0	0	0	0	0	0	0	0	0	0	0	0	0	0	0	0	0	0
LOC_Os10g21400	LOC_Os10g21400	0	0	0	0	0	0	0	0	0	0	0	0	0	0	0	0	0	0	0	0	0	0	0	0	0	0	0	0	0	0	0	0	0	0	0	0	0	0	0
LOC_Os01g24820	LOC_Os01g24820	0	0	0	0	0	0	0	0	0	0	0	0	0	0	0	0	0	0	0	0	0	0	0	0	0	0	0	0	0	0	0	0	0	0	0	0	0	0	0
LOC_Os06g17910	LOC_Os06g17910	0	0	0	0	0	0	0	0	0	0	0	0	0	0	0	0	0	0	0	0	0	0	0	0	0	0	0	0	0	0	0	0	0	0	0	0	0	0	0
LOC_Os06g17920	LOC_Os06g17920	0	0	0	0	0	0	0	0	0	0	0	0	0	0	0	0	0	0	0	0	0	0	0	0	0	0	0	0	0	0	0	0	0	0	0	0	0	0	0
LOC_Os06g17930	LOC_Os06g17930	0	0	0	0	0	0	0	0	0	0	0	0	0	0	0	0	0	0	0	0	0	0	0	0	0	0	0	0	0	0	0	0	0	0	0	0	0	0	0
LOC_Os01g25760	LOC_Os01g25760	0	0	0	0	0	0	0	0	0	0	0	0	0	0	0	0	0	0	0	0	0	0	0	0	0	0	0	0	0	0	0	0	0	0	0	0	0	0	0
LOC_Os06g20050	LOC_Os06g20050	0	0	0	0	0	0	0	0	0	0	0	0	0	0	0	0	0	0	0	0	0	0	0	0	0	0	0	0	0	0	0	0	0	0	0	0	0	0	0
LOC_Os06g22460	Pi-d3	0	0	0	0	0	0	0	0	0	0	0	0	0	0	0	0	0	0	0	0	0	0	0	0	0	0	0	0	0	0	0	0	0	0	0	0	0	0	0
LOC_Os01g33810	LOC_Os01g33810	0	0	0	0	0	0	0	0	0	0	0	0	0	0	0	0	0	0	0	0	0	0	0	0	0	0	0	0	0	0	0	0	0	0	0	0	0	0	0
LOC_Os01g35254	LOC_Os01g35254	0	0	0	0	0	0	0	0	0	0	0	0	0	0	0	0	0	0	0	0	0	0	0	0	0	0	0	0	0	0	0	0	0	0	0	0	0	0	0
LOC_Os12g10340	LOC_Os12g10340	0	0	0	0	0	0	0	0	0	0	0	0	0	0	0	0	0	0	0	0	0	0	0	0	0	0	0	0	0	0	0	0	0	0	0	0	0	0	0
LOC_Os12g10390	LOC_Os12g10390	0	0	0	0	0	0	0	0	0	0	0	0	0	0	0	0	0	0	0	0	0	0	0	0	0	0	0	0	0	0	0	0	0	0	0	0	0	0	0
LOC_Os06g41670	LOC_Os06g41670	0	0	0	0	0	0	0	0	0	0	0	0	0	0	0	0	0	0	0	0	0	0	0	0	0	0	0	0	0	0	0	0	0	0	0	0	0	0	0
LOC_Os06g43670	LOC_Os06g43670	0	0	0	0	0	0	0	0	0	0	0	0	0	0	0	0	0	0	0	0	0	0	0	0	0	0	0	0	0	0	0	0	0	0	0	0	0	0	0
LOC_Os06g45690	LOC_Os06g45690	0	0	0	0	0	0	0	0	0	0	0	0	0	0	0	0	0	0	0	0	0	0	0	0	0	0	0	0	0	0	0	0	0	0	0	0	0	0	0
LOC_Os01g58520	LOC_Os01g58520	0	0	0	0	0	0	0	0	0	0	0	0	0	0	0	0	0	0	0	0	0	0	0	0	0	0	0	0	0	0	0	0	0	0	0	0	0	0	0
LOC_Os06g48990	LOC_Os06g48990	0	0	0	0	0	0	0	0	0	0	0	0	0	0	0	0	0	0	0	0	0	0	0	0	0	0	0	0	0	0	0	0	0	0	0	0	0	0	0
LOC_Os06g49380	LOC_Os06g49380	0	0	0	0	0	0	0	0	0	0	0	0	0	0	0	0	0	0	0	0	0	0	0	0	0	0	0	0	0	0	0	0	0	0	0	0	0	0	0
LOC_Os01g72390	LOC_Os01g72390	0	0	0	0	0	0	0	0	0	0	0	0	0	0	0	0	0	0	0	0	0	0	0	0	0	0	0	0	0	0	0	0	0	0	0	0	0	0	0
LOC_Os01g72680	LOC_Os01g72680	0	0	0	0	0	0	0	0	0	0	0	0	0	0	0	0	0	0	0	0	0	0	0	0	0	0	0	0	0	0	0	0	0	0	0	0	0	0	0
LOC_Os02g02640	LOC_Os02g02640	0	0	0	0	0	0	0	0	0	0	0	0	0	0	0	0	0	0	0	0	0	0	0	0	0	0	0	0	0	0	0	0	0	0	0	0	0	0	0
LOC_Os07g09900	LOC_Os07g09900	0	0	0	0	0	0	0	0	0	0	0	0	0	0	0	0	0	0	0	0	0	0	0	0	0	0	0	0	0	0	0	0	0	0	0	0	0	0	0
LOC_Os02g04530	LOC_Os02g04530	0	0	0	0	0	0	0	0	0	0	0	0	0	0	0	0	0	0	0	0	0	0	0	0	0	0	0	0	0	0	0	0	0	0	0	0	0	0	0
LOC_Os02g09790	OsNBS-Str1	0	0	0	0	0	0	0	0	0	0	0	0	0	0	0	0	0	0	0	0	0	0	0	0	0	0	0	0	0	0	0	0	0	0	0	0	0	0	0
LOC_Os12g28040	LOC_Os12g28040	0	0	0	0	0	0	0	0	0	0	0	0	0	0	0	0	0	0	0	0	0	0	0	0	0	0	0	0	0	0	0	0	0	0	0	0	0	0	0
LOC_Os07g17420	LOC_Os07g17420	0	0	0	0	0	0	0	0	0	0	0	0	0	0	0	0	0	0	0	0	0	0	0	0	0	0	0	0	0	0	0	0	0	0	0	0	0	0	0
LOC_Os02g16330	LOC_Os02g16330	0	0	0	0	0	0	0	0	0	0	0	0	0	0	0	0	0	0	0	0	0	0	0	0	0	0	0	0	0	0	0	0	0	0	0	0	0	0	0
LOC_Os07g26430	LOC_Os07g26430	0	0	0	0	0	0	0	0	0	0	0	0	0	0	0	0	0	0	0	0	0	0	0	0	0	0	0	0	0	0	0	0	0	0	0	0	0	0	0
LOC_Os07g27370	LOC_Os07g27370	0	0	0	0	0	0	0	0	0	0	0	0	0	0	0	0	0	0	0	0	0	0	0	0	0	0	0	0	0	0	0	0	0	0	0	0	0	0	0
LOC_Os11g13510	LOC_Os11g13510	0	0	0	0	0	0	0	0	0	0	0	0	0	0	0	0	0	0	0	0	0	0	0	0	0	0	0	0	0	0	0	0	0	0	0	0	0	0	0
LOC_Os11g13940	LOC_Os11g13940	0	0	0	0	0	0	0	0	0	0	0	0	0	0	0	0	0	0	0	0	0	0	0	0	0	0	0	0	0	0	0	0	0	0	0	0	0	0	0
LOC_Os02g18140	LOC_Os02g18140	0	0	0	0	0	0	0	0	0	0	0	0	0	0	0	0	0	0	0	0	0	0	0	0	0	0	0	0	0	0	0	0	0	0	0	0	0	0	0
LOC_Os02g18510	LOC_Os02g18510	0	0	0	0	0	0	0	0	0	0	0	0	0	0	0	0	0	0	0	0	0	0	0	0	0	0	0	0	0	0	0	0	0	0	0	0	0	0	0
LOC_Os02g19750	LOC_Os02g19750	0	0	0	0	0	0	0	0	0	0	0	0	0	0	0	0	0	0	0	0	0	0	0	0	0	0	0	0	0	0	0	0	0	0	0	0	0	0	0
LOC_Os12g30720	LOC_Os12g30720	0	0	0	0	0	0	0	0	0	0	0	0	0	0	0	0	0	0	0	0	0	0	0	0	0	0	0	0	0	0	0	0	0	0	0	0	0	0	0
LOC_Os02g20210	LOC_Os02g20210	0	0	0	0	0	0	0	0	0	0	0	0	0	0	0	0	0	0	0	0	0	0	0	0	0	0	0	0	0	0	0	0	0	0	0	0	0	0	0
LOC_Os07g40810	LOC_Os07g40810	0	0	0	0	0	0	0	0	0	0	0	0	0	0	0	0	0	0	0	0	0	0	0	0	0	0	0	0	0	0	0	0	0	0	0	0	0	0	0
LOC_Os02g20460	LOC_Os02g20460	0	0	0	0	0	0	0	0	0	0	0	0	0	0	0	0	0	0	0	0	0	0	0	0	0	0	0	0	0	0	0	0	0	0	0	0	0	0	0
LOC_Os12g31620	LOC_Os12g31620	0	0	0	0	0	0	0	0	0	0	0	0	0	0	0	0	0	0	0	0	0	0	0	0	0	0	0	0	0	0	0	0	0	0	0	0	0	0	0
LOC_Os02g27540	LOC_Os02g27540	0	0	0	0	0	0	0	0	0	0	0	0	0	0	0	0	0	0	0	0	0	0	0	0	0	0	0	0	0	0	0	0	0	0	0	0	0	0	0
LOC_Os02g30150	LOC_Os02g30150	0	0	0	0	0	0	0	0	0	0	0	0	0	0	0	0	0	0	0	0	0	0	0	0	0	0	0	0	0	0	0	0	0	0	0	0	0	0	0
LOC_Os02g35210	LOC_Os02g35210	0	0	0	0	0	0	0	0	0	0	0	0	0	0	0	0	0	0	0	0	0	0	0	0	0	0	0	0	0	0	0	0	0	0	0	0	0	0	0
LOC_Os03g10900	LOC_Os03g10900	0	0	0	0	0	0	0	0	0	0	0	0	0	0	0	0	0	0	0	0	0	0	0	0	0	0	0	0	0	0	0	0	0	0	0	0	0	0	0
LOC_Os03g10910	LOC_Os03g10910	0	0	0	0	0	0	0	0	0	0	0	0	0	0	0	0	0	0	0	0	0	0	0	0	0	0	0	0	0	0	0	0	0	0	0	0	0	0	0
LOC_Os08g07930	LOC_Os08g07930	0	0	0	0	0	0	0	0	0	0	0	0	0	0	0	0	0	0	0	0	0	0	0	0	0	0	0	0	0	0	0	0	0	0	0	0	0	0	0
LOC_Os03g20840	LOC_Os03g20840	0	0	0	0	0	0	0	0	0	0	0	0	0	0	0	0	0	0	0	0	0	0	0	0	0	0	0	0	0	0	0	0	0	0	0	0	0	0	0
LOC_Os03g26260	LOC_Os03g26260	0	0	0	0	0	0	0	0	0	0	0	0	0	0	0	0	0	0	0	0	0	0	0	0	0	0	0	0	0	0	0	0	0	0	0	0	0	0	0
LOC_Os03g30910	LOC_Os03g30910	0	0	0	0	0	0	0	0	0	0	0	0	0	0	0	0	0	0	0	0	0	0	0	0	0	0	0	0	0	0	0	0	0	0	0	0	0	0	0
LOC_Os03g36920	LOC_Os03g36920	0	0	0	0	0	0	0	0	0	0	0	0	0	0	0	0	0	0	0	0	0	0	0	0	0	0	0	0	0	0	0	0	0	0	0	0	0	0	0
LOC_Os03g37720	LOC_Os03g37720	0	0	0	0	0	0	0	0	0	0	0	0	0	0	0	0	0	0	0	0	0	0	0	0	0	0	0	0	0	0	0	0	0	0	0	0	0	0	0
LOC_Os03g38250	LOC_Os03g38250	0	0	0	0	0	0	0	0	0	0	0	0	0	0	0	0	0	0	0	0	0	0	0	0	0	0	0	0	0	0	0	0	0	0	0	0	0	0	0
LOC_Os08g10440	OsPi304	0	0	0	0	0	0	0	0	0	0	0	0	0	0	0	0	0	0	0	0	0	0	0	0	0	0	0	0	0	0	0	0	0	0	0	0	0	0	0
LOC_Os03g40194	LOC_Os03g40194	0	0	0	0	0	0	0	0	0	0	0	0	0	0	0	0	0	0	0	0	0	0	0	0	0	0	0	0	0	0	0	0	0	0	0	0	0	0	0
LOC_Os08g13800	LOC_Os08g13800	0	0	0	0	0	0	0	0	0	0	0	0	0	0	0	0	0	0	0	0	0	0	0	0	0	0	0	0	0	0	0	0	0	0	0	0	0	0	0
LOC_Os03g48320	LOC_Os03g48320	0	0	0	0	0	0	0	0	0	0	0	0	0	0	0	0	0	0	0	0	0	0	0	0	0	0	0	0	0	0	0	0	0	0	0	0	0	0	0
LOC_Os03g48370	LOC_Os03g48370	0	0	0	0	0	0	0	0	0	0	0	0	0	0	0	0	0	0	0	0	0	0	0	0	0	0	0	0	0	0	0	0	0	0	0	0	0	0	0
LOC_Os03g50150	LOC_Os03g50150	0	0	0	0	0	0	0	0	0	0	0	0	0	0	0	0	0	0	0	0	0	0	0	0	0	0	0	0	0	0	0	0	0	0	0	0	0	0	0
LOC_Os08g15880	LOC_Os08g15880	0	0	0	0	0	0	0	0	0	0	0	0	0	0	0	0	0	0	0	0	0	0	0	0	0	0	0	0	0	0	0	0	0	0	0	0	0	0	0
LOC_Os08g16070	LOC_Os08g16070	0	0	0	0	0	0	0	0	0	0	0	0	0	0	0	0	0	0	0	0	0	0	0	0	0	0	0	0	0	0	0	0	0	0	0	0	0	0	0
LOC_Os03g63240	LOC_Os03g63240	0	0	0	0	0	0	0	0	0	0	0	0	0	0	0	0	0	0	0	0	0	0	0	0	0	0	0	0	0	0	0	0	0	0	0	0	0	0	0
LOC_Os08g16460	LOC_Os08g16460	0	0	0	0	0	0	0	0	0	0	0	0	0	0	0	0	0	0	0	0	0	0	0	0	0	0	0	0	0	0	0	0	0	0	0	0	0	0	0
LOC_Os08g19694	LOC_Os08g19694	0	0	0	0	0	0	0	0	0	0	0	0	0	0	0	0	0	0	0	0	0	0	0	0	0	0	0	0	0	0	0	0	0	0	0	0	0	0	0
LOC_Os04g02450	LOC_Os04g02450	0	0	0	0	0	0	0	0	0	0	0	0	0	0	0	0	0	0	0	0	0	0	0	0	0	0	0	0	0	0	0	0	0	0	0	0	0	0	0
LOC_Os08g20000	YR36	0	0	0	0	0	0	0	0	0	0	0	0	0	0	0	0	0	0	0	0	0	0	0	0	0	0	0	0	0	0	0	0	0	0	0	0	0	0	0
LOC_Os11g45190	LOC_Os11g45190	0	0	0	0	0	0	0	0	0	0	0	0	0	0	0	0	0	0	0	0	0	0	0	0	0	0	0	0	0	0	0	0	0	0	0	0	0	0	0
LOC_Os04g11430	LOC_Os04g11430	0	0	0	0	0	0	0	0	0	0	0	0	0	0	0	0	0	0	0	0	0	0	0	0	0	0	0	0	0	0	0	0	0	0	0	0	0	0	0
LOC_Os04g11780	OsLR10	0	0	0	0	0	0	0	0	0	0	0	0	0	0	0	0	0	0	0	0	0	0	0	0	0	0	0	0	0	0	0	0	0	0	0	0	0	0	0
LOC_Os08g28570	LOC_Os08g28570	0	0	0	0	0	0	0	0	0	0	0	0	0	0	0	0	0	0	0	0	0	0	0	0	0	0	0	0	0	0	0	0	0	0	0	0	0	0	0
LOC_Os04g21890	LOC_Os04g21890	0	0	0	0	0	0	0	0	0	0	0	0	0	0	0	0	0	0	0	0	0	0	0	0	0	0	0	0	0	0	0	0	0	0	0	0	0	0	0
LOC_Os04g22090	LOC_Os04g22090	0	0	0	0	0	0	0	0	0	0	0	0	0	0	0	0	0	0	0	0	0	0	0	0	0	0	0	0	0	0	0	0	0	0	0	0	0	0	0
LOC_Os04g24700	LOC_Os04g24700	0	0	0	0	0	0	0	0	0	0	0	0	0	0	0	0	0	0	0	0	0	0	0	0	0	0	0	0	0	0	0	0	0	0	0	0	0	0	0
LOC_Os04g25900	LOC_Os04g25900	0	0	0	0	0	0	0	0	0	0	0	0	0	0	0	0	0	0	0	0	0	0	0	0	0	0	0	0	0	0	0	0	0	0	0	0	0	0	0
LOC_Os04g30530	LOC_Os04g30530	0	0	0	0	0	0	0	0	0	0	0	0	0	0	0	0	0	0	0	0	0	0	0	0	0	0	0	0	0	0	0	0	0	0	0	0	0	0	0
LOC_Os04g30610	LOC_Os04g30610	0	0	0	0	0	0	0	0	0	0	0	0	0	0	0	0	0	0	0	0	0	0	0	0	0	0	0	0	0	0	0	0	0	0	0	0	0	0	0
LOC_Os04g30660	rNBS56	0	0	0	0	0	0	0	0	0	0	0	0	0	0	0	0	0	0	0	0	0	0	0	0	0	0	0	0	0	0	0	0	0	0	0	0	0	0	0
LOC_Os04g30690	LOC_Os04g30690	0	0	0	0	0	0	0	0	0	0	0	0	0	0	0	0	0	0	0	0	0	0	0	0	0	0	0	0	0	0	0	0	0	0	0	0	0	0	0
LOC_Os04g30930	LOC_Os04g30930	0	0	0	0	0	0	0	0	0	0	0	0	0	0	0	0	0	0	0	0	0	0	0	0	0	0	0	0	0	0	0	0	0	0	0	0	0	0	0
LOC_Os04g39460	LOC_Os04g39460	0	0	0	0	0	0	0	0	0	0	0	0	0	0	0	0	0	0	0	0	0	0	0	0	0	0	0	0	0	0	0	0	0	0	0	0	0	0	0
LOC_Os04g41370	LOC_Os04g41370	0	0	0	0	0	0	0	0	0	0	0	0	0	0	0	0	0	0	0	0	0	0	0	0	0	0	0	0	0	0	0	0	0	0	0	0	0	0	0
LOC_Os08g42930	LOC_Os08g42930	0	0	0	0	0	0	0	0	0	0	0	0	0	0	0	0	0	0	0	0	0	0	0	0	0	0	0	0	0	0	0	0	0	0	0	0	0	0	0
LOC_Os08g43000	PIC27	0	0	0	0	0	0	0	0	0	0	0	0	0	0	0	0	0	0	0	0	0	0	0	0	0	0	0	0	0	0	0	0	0	0	0	0	0	0	0
LOC_Os11g40780	Osh359-3	0	0	0	0	0	0	0	0	0	0	0	0	0	0	0	0	0	0	0	0	0	0	0	0	0	0	0	0	0	0	0	0	0	0	0	0	0	0	0
LOC_Os08g43050	LOC_Os08g43050	0	0	0	0	0	0	0	0	0	0	0	0	0	0	0	0	0	0	0	0	0	0	0	0	0	0	0	0	0	0	0	0	0	0	0	0	0	0	0
LOC_Os04g53030	LOC_Os04g53030	0	0	0	0	0	0	0	0	0	0	0	0	0	0	0	0	0	0	0	0	0	0	0	0	0	0	0	0	0	0	0	0	0	0	0	0	0	0	0
LOC_Os09g09750	LOC_Os09g09750	0	0	0	0	0	0	0	0	0	0	0	0	0	0	0	0	0	0	0	0	0	0	0	0	0	0	0	0	0	0	0	0	0	0	0	0	0	0	0
LOC_Os04g53050	OsPiPR1	0	0	0	0	0	0	0	0	0	0	0	0	0	0	0	0	0	0	0	0	0	0	0	0	0	0	0	0	0	0	0	0	0	0	0	0	0	0	0
LOC_Os09g11020	LOC_Os09g11020	0	0	0	0	0	0	0	0	0	0	0	0	0	0	0	0	0	0	0	0	0	0	0	0	0	0	0	0	0	0	0	0	0	0	0	0	0	0	0
LOC_Os09g13820	LOC_Os09g13820	0	0	0	0	0	0	0	0	0	0	0	0	0	0	0	0	0	0	0	0	0	0	0	0	0	0	0	0	0	0	0	0	0	0	0	0	0	0	0
LOC_Os04g53496	LOC_Os04g53496	0	0	0	0	0	0	0	0	0	0	0	0	0	0	0	0	0	0	0	0	0	0	0	0	0	0	0	0	0	0	0	0	0	0	0	0	0	0	0
LOC_Os05g12570	LOC_Os05g12570	0	0	0	0	0	0	0	0	0	0	0	0	0	0	0	0	0	0	0	0	0	0	0	0	0	0	0	0	0	0	0	0	0	0	0	0	0	0	0
LOC_Os05g12770	LOC_Os05g12770	0	0	0	0	0	0	0	0	0	0	0	0	0	0	0	0	0	0	0	0	0	0	0	0	0	0	0	0	0	0	0	0	0	0	0	0	0	0	0
LOC_Os12g10410	LOC_Os12g10410	0	0	0	0	0	0	0	0	0	0	0	0	0	0	0	0	0	0	0	0	0	0	0	0	0	0	0	0	0	0	0	0	0	0	0	0	0	0	0
LOC_Os05g16180	LOC_Os05g16180	0	0	0	0	0	0	0	0	0	0	0	0	0	0	0	0	0	0	0	0	0	0	0	0	0	0	0	0	0	0	0	0	0	0	0	0	0	0	0
LOC_Os05g16200	LOC_Os05g16200	0	0	0	0	0	0	0	0	0	0	0	0	0	0	0	0	0	0	0	0	0	0	0	0	0	0	0	0	0	0	0	0	0	0	0	0	0	0	0
LOC_Os05g23250	LOC_Os05g23250	0	0	0	0	0	0	0	0	0	0	0	0	0	0	0	0	0	0	0	0	0	0	0	0	0	0	0	0	0	0	0	0	0	0	0	0	0	0	0
LOC_Os09g16000	Pi56	0	0	0	0	0	0	0	0	0	0	0	0	0	0	0	0	0	0	0	0	0	0	0	0	0	0	0	0	0	0	0	0	0	0	0	0	0	0	0
LOC_Os11g44960	YR2	0	0	0	0	0	0	0	0	0	0	0	0	0	0	0	0	0	0	0	0	0	0	0	0	0	0	0	0	0	0	0	0	0	0	0	0	0	0	0
LOC_Os05g31530	LOC_Os05g31530	0	0	0	0	0	0	0	0	0	0	0	0	0	0	0	0	0	0	0	0	0	0	0	0	0	0	0	0	0	0	0	0	0	0	0	0	0	0	0
LOC_Os05g31550	LOC_Os05g31550	0	0	0	0	0	0	0	0	0	0	0	0	0	0	0	0	0	0	0	0	0	0	0	0	0	0	0	0	0	0	0	0	0	0	0	0	0	0	0
LOC_Os09g20040	LOC_Os09g20040	0	0	0	0	0	0	0	0	0	0	0	0	0	0	0	0	0	0	0	0	0	0	0	0	0	0	0	0	0	0	0	0	0	0	0	0	0	0	0
LOC_Os05g31610	LOC_Os05g31610	0	0	0	0	0	0	0	0	0	0	0	0	0	0	0	0	0	0	0	0	0	0	0	0	0	0	0	0	0	0	0	0	0	0	0	0	0	0	0
LOC_Os11g45090	LOC_Os11g45090	0	0	0	0	0	0	0	0	0	0	0	0	0	0	0	0	0	0	0	0	0	0	0	0	0	0	0	0	0	0	0	0	0	0	0	0	0	0	0
LOC_Os09g34160	LOC_Os09g34160	0	0	0	0	0	0	0	0	0	0	0	0	0	0	0	0	0	0	0	0	0	0	0	0	0	0	0	0	0	0	0	0	0	0	0	0	0	0	0
LOC_Os10g04060	LOC_Os10g04060	0	0	0	0	0	0	0	0	0	0	0	0	0	0	0	0	0	0	0	0	0	0	0	0	0	0	0	0	0	0	0	0	0	0	0	0	0	0	0
LOC_Os11g45180	LOC_Os11g45180	0	0	0	0	0	0	0	0	0	0	0	0	0	0	0	0	0	0	0	0	0	0	0	0	0	0	0	0	0	0	0	0	0	0	0	0	0	0	0
LOC_Os05g41290	YR1	0	0	0	0	0	0	0	0	0	0	0	0	0	0	0	0	0	0	0	0	0	0	0	0	0	0	0	0	0	0	0	0	0	0	0	0	0	0	0
LOC_Os11g45620	OsLr21	0	0	0	0	0	0	0	0	0	0	0	0	0	0	0	0	0	0	0	0	0	0	0	0	0	0	0	0	0	0	0	0	0	0	0	0	0	0	0
LOC_Os06g03500	LOC_Os06g03500	0	0	0	0	0	0	0	0	0	0	0	0	0	0	0	0	0	0	0	0	0	0	0	0	0	0	0	0	0	0	0	0	0	0	0	0	0	0	0
LOC_Os06g05359	Pi9(t)	0	0	0	0	0	0	0	0	0	0	0	0	0	0	0	0	0	0	0	0	0	0	0	0	0	0	0	0	0	0	0	0	0	0	0	0	0	0	0
LOC_Os12g29290	LOC_Os12g29290	0	0	0	0	0	0	0	0	0	0	0	0	0	0	0	0	0	0	0	0	0	0	0	0	0	0	0	0	0	0	0	0	0	0	0	0	0	0	0
LOC_Os06g06390	LOC_Os06g06390	0	0	0	0	0	0	0	0	0	0	0	0	0	0	0	0	0	0	0	0	0	0	0	0	0	0	0	0	0	0	0	0	0	0	0	0	0	0	0
LOC_Os07g31800	LOC_Os07g31800	0	0	0	0	0	0	0	0	0	0	0	0	0	0	0	0	0	0	0	0	0	0	0	0	0	0	0	0	0	0	0	0	0	0	0	0	0	0	0
LOC_Os06g06850	LOC_Os06g06850	0	0	0	0	0	0	0	0	0	0	0	0	0	0	0	0	0	0	0	0	0	0	0	0	0	0	0	0	0	0	0	0	0	0	0	0	0	0	0
LOC_Os06g06860	LOC_Os06g06860	0	0	0	0	0	0	0	0	0	0	0	0	0	0	0	0	0	0	0	0	0	0	0	0	0	0	0	0	0	0	0	0	0	0	0	0	0	0	0
LOC_Os06g15750	LOC_Os06g15750	0	0	0	0	0	0	0	0	0	0	0	0	0	0	0	0	0	0	0	0	0	0	0	0	0	0	0	0	0	0	0	0	0	0	0	0	0	0	0
LOC_Os10g17690	LOC_Os10g17690	0	0	0	0	0	0	0	0	0	0	0	0	0	0	0	0	0	0	0	0	0	0	0	0	0	0	0	0	0	0	0	0	0	0	0	0	0	0	0
LOC_Os06g16790	LOC_Os06g16790	0	0	0	0	0	0	0	0	0	0	0	0	0	0	0	0	0	0	0	0	0	0	0	0	0	0	0	0	0	0	0	0	0	0	0	0	0	0	0
LOC_Os11g47447	LOC_Os11g47447	0	0	0	0	0	0	0	0	0	0	0	0	0	0	0	0	0	0	0	0	0	0	0	0	0	0	0	0	0	0	0	0	0	0	0	0	0	0	0
LOC_Os06g17900	OsPiz-t	0	0	0	0	0	0	0	0	0	0	0	0	0	0	0	0	0	0	0	0	0	0	0	0	0	0	0	0	0	0	0	0	0	0	0	0	0	0	0
LOC_Os10g22300	LOC_Os10g22300	0	0	0	0	0	0	0	0	0	0	0	0	0	0	0	0	0	0	0	0	0	0	0	0	0	0	0	0	0	0	0	0	0	0	0	0	0	0	0
LOC_Os12g03750	LOC_Os12g03750	0	0	0	0	0	0	0	0	0	0	0	0	0	0	0	0	0	0	0	0	0	0	0	0	0	0	0	0	0	0	0	0	0	0	0	0	0	0	0
LOC_Os11g28950	LOC_Os11g28950	0	0	0	0	0	0	0	0	0	0	0	0	0	0	0	0	0	0	0	0	0	0	0	0	0	0	0	0	0	0	0	0	0	0	0	0	0	0	0
LOC_Os06g17950	NBS2	0	0	0	0	0	0	0	0	0	0	0	0	0	0	0	0	0	0	0	0	0	0	0	0	0	0	0	0	0	0	0	0	0	0	0	0	0	0	0
LOC_Os12g09710	LOC_Os12g09710	0	0	0	0	0	0	0	0	0	0	0	0	0	0	0	0	0	0	0	0	0	0	0	0	0	0	0	0	0	0	0	0	0	0	0	0	0	0	0
LOC_Os10g36270	OsRPP13	0	0	0	0	0	0	0	0	0	0	0	0	0	0	0	0	0	0	0	0	0	0	0	0	0	0	0	0	0	0	0	0	0	0	0	0	0	0	0
LOC_Os06g30430	LOC_Os06g30430	0	0	0	0	0	0	0	0	0	0	0	0	0	0	0	0	0	0	0	0	0	0	0	0	0	0	0	0	0	0	0	0	0	0	0	0	0	0	0
LOC_Os06g37820	LOC_Os06g37820	0	0	0	0	0	0	0	0	0	0	0	0	0	0	0	0	0	0	0	0	0	0	0	0	0	0	0	0	0	0	0	0	0	0	0	0	0	0	0
LOC_Os08g07950	LOC_Os08g07950	0	0	0	0	0	0	0	0	0	0	0	0	0	0	0	0	0	0	0	0	0	0	0	0	0	0	0	0	0	0	0	0	0	0	0	0	0	0	0
LOC_Os06g41640	LOC_Os06g41640	0	0	0	0	0	0	0	0	0	0	0	0	0	0	0	0	0	0	0	0	0	0	0	0	0	0	0	0	0	0	0	0	0	0	0	0	0	0	0
LOC_Os08g09430	LOC_Os08g09430	0	0	0	0	0	0	0	0	0	0	0	0	0	0	0	0	0	0	0	0	0	0	0	0	0	0	0	0	0	0	0	0	0	0	0	0	0	0	0
LOC_Os08g10260	LOC_Os08g10260	0	0	0	0	0	0	0	0	0	0	0	0	0	0	0	0	0	0	0	0	0	0	0	0	0	0	0	0	0	0	0	0	0	0	0	0	0	0	0
LOC_Os11g30050	LOC_Os11g30050	0	0	0	0	0	0	0	0	0	0	0	0	0	0	0	0	0	0	0	0	0	0	0	0	0	0	0	0	0	0	0	0	0	0	0	0	0	0	0
LOC_Os11g11770	Os11gRGA3	0	0	0	0	0	0	0	0	0	0	0	0	0	0	0	0	0	0	0	0	0	0	0	0	0	0	0	0	0	0	0	0	0	0	0	0	0	0	0
LOC_Os12g10490	LOC_Os12g10490	0	0	0	0	0	0	0	0	0	0	0	0	0	0	0	0	0	0	0	0	0	0	0	0	0	0	0	0	0	0	0	0	0	0	0	0	0	0	0
LOC_Os06g48520	LOC_Os06g48520	0	0	0	0	0	0	0	0	0	0	0	0	0	0	0	0	0	0	0	0	0	0	0	0	0	0	0	0	0	0	0	0	0	0	0	0	0	0	0
LOC_Os06g49390	LOC_Os06g49390	0	0	0	0	0	0	0	0	0	0	0	0	0	0	0	0	0	0	0	0	0	0	0	0	0	0	0	0	0	0	0	0	0	0	0	0	0	0	0
LOC_Os12g17410	OsNRTP1	0	0	0	0	0	0	0	0	0	0	0	0	0	0	0	0	0	0	0	0	0	0	0	0	0	0	0	0	0	0	0	0	0	0	0	0	0	0	0
LOC_Os12g17420	LOC_Os12g17420	0	0	0	0	0	0	0	0	0	0	0	0	0	0	0	0	0	0	0	0	0	0	0	0	0	0	0	0	0	0	0	0	0	0	0	0	0	0	0
LOC_Os12g17480	LOC_Os12g17480	0	0	0	0	0	0	0	0	0	0	0	0	0	0	0	0	0	0	0	0	0	0	0	0	0	0	0	0	0	0	0	0	0	0	0	0	0	0	0
LOC_Os12g17490	LOC_Os12g17490	0	0	0	0	0	0	0	0	0	0	0	0	0	0	0	0	0	0	0	0	0	0	0	0	0	0	0	0	0	0	0	0	0	0	0	0	0	0	0
LOC_Os07g12670	LOC_Os07g12670	0	0	0	0	0	0	0	0	0	0	0	0	0	0	0	0	0	0	0	0	0	0	0	0	0	0	0	0	0	0	0	0	0	0	0	0	0	0	0
LOC_Os07g17230	OsWRKY123	0	0	0	0	0	0	0	0	0	0	0	0	0	0	0	0	0	0	0	0	0	0	0	0	0	0	0	0	0	0	0	0	0	0	0	0	0	0	0
LOC_Os08g01580	LOC_Os08g01580	0	0	0	0	0	0	0	0	0	0	0	0	0	0	0	0	0	0	0	0	0	0	0	0	0	0	0	0	0	0	0	0	0	0	0	0	0	0	0
LOC_Os12g28070	LOC_Os12g28070	0	0	0	0	0	0	0	0	0	0	0	0	0	0	0	0	0	0	0	0	0	0	0	0	0	0	0	0	0	0	0	0	0	0	0	0	0	0	0
LOC_Os07g19320	LOC_Os07g19320	0	0	0	0	0	0	0	0	0	0	0	0	0	0	0	0	0	0	0	0	0	0	0	0	0	0	0	0	0	0	0	0	0	0	0	0	0	0	0
LOC_Os11g13430	LOC_Os11g13430	0	0	0	0	0	0	0	0	0	0	0	0	0	0	0	0	0	0	0	0	0	0	0	0	0	0	0	0	0	0	0	0	0	0	0	0	0	0	0
LOC_Os11g13440	LOC_Os11g13440	0	0	0	0	0	0	0	0	0	0	0	0	0	0	0	0	0	0	0	0	0	0	0	0	0	0	0	0	0	0	0	0	0	0	0	0	0	0	0
LOC_Os08g28600	LOC_Os08g28600	0	0	0	0	0	0	0	0	0	0	0	0	0	0	0	0	0	0	0	0	0	0	0	0	0	0	0	0	0	0	0	0	0	0	0	0	0	0	0
LOC_Os12g29690	LOC_Os12g29690	0	0	0	0	0	0	0	0	0	0	0	0	0	0	0	0	0	0	0	0	0	0	0	0	0	0	0	0	0	0	0	0	0	0	0	0	0	0	0
LOC_Os08g29854	LOC_Os08g29854	0	0	0	0	0	0	0	0	0	0	0	0	0	0	0	0	0	0	0	0	0	0	0	0	0	0	0	0	0	0	0	0	0	0	0	0	0	0	0
LOC_Os07g33690	LOC_Os07g33690	0	0	0	0	0	0	0	0	0	0	0	0	0	0	0	0	0	0	0	0	0	0	0	0	0	0	0	0	0	0	0	0	0	0	0	0	0	0	0
LOC_Os07g33720	LOC_Os07g33720	0	0	0	0	0	0	0	0	0	0	0	0	0	0	0	0	0	0	0	0	0	0	0	0	0	0	0	0	0	0	0	0	0	0	0	0	0	0	0
LOC_Os11g38580	Pb1	0	0	0	0	0	0	0	0	0	0	0	0	0	0	0	0	0	0	0	0	0	0	0	0	0	0	0	0	0	0	0	0	0	0	0	0	0	0	0
LOC_Os12g30760	LOC_Os12g30760	0	0	0	0	0	0	0	0	0	0	0	0	0	0	0	0	0	0	0	0	0	0	0	0	0	0	0	0	0	0	0	0	0	0	0	0	0	0	0
LOC_Os08g32890	LOC_Os08g32890	0	0	0	0	0	0	0	0	0	0	0	0	0	0	0	0	0	0	0	0	0	0	0	0	0	0	0	0	0	0	0	0	0	0	0	0	0	0	0
LOC_Os09g14060	LOC_Os09g14060	0	0	0	0	0	0	0	0	0	0	0	0	0	0	0	0	0	0	0	0	0	0	0	0	0	0	0	0	0	0	0	0	0	0	0	0	0	0	0
LOC_Os11g17330	LOC_Os11g17330	0	0	0	0	0	0	0	0	0	0	0	0	0	0	0	0	0	0	0	0	0	0	0	0	0	0	0	0	0	0	0	0	0	0	0	0	0	0	0
LOC_Os11g27430	LOC_Os11g27430	0	0	0	0	0	0	0	0	0	0	0	0	0	0	0	0	0	0	0	0	0	0	0	0	0	0	0	0	0	0	0	0	0	0	0	0	0	0	0
LOC_Os11g27440	LOC_Os11g27440	0	0	0	0	0	0	0	0	0	0	0	0	0	0	0	0	0	0	0	0	0	0	0	0	0	0	0	0	0	0	0	0	0	0	0	0	0	0	0
LOC_Os11g39730	LOC_Os11g39730	0	0	0	0	0	0	0	0	0	0	0	0	0	0	0	0	0	0	0	0	0	0	0	0	0	0	0	0	0	0	0	0	0	0	0	0	0	0	0
LOC_Os11g29050	LOC_Os11g29050	0	0	0	0	0	0	0	0	0	0	0	0	0	0	0	0	0	0	0	0	0	0	0	0	0	0	0	0	0	0	0	0	0	0	0	0	0	0	0
LOC_Os11g29090	LOC_Os11g29090	0	0	0	0	0	0	0	0	0	0	0	0	0	0	0	0	0	0	0	0	0	0	0	0	0	0	0	0	0	0	0	0	0	0	0	0	0	0	0
LOC_Os11g29110	LOC_Os11g29110	0	0	0	0	0	0	0	0	0	0	0	0	0	0	0	0	0	0	0	0	0	0	0	0	0	0	0	0	0	0	0	0	0	0	0	0	0	0	0
LOC_Os08g07940	LOC_Os08g07940	0	0	0	0	0	0	0	0	0	0	0	0	0	0	0	0	0	0	0	0	0	0	0	0	0	0	0	0	0	0	0	0	0	0	0	0	0	0	0
LOC_Os11g42580	LOC_Os11g42580	0	0	0	0	0	0	0	0	0	0	0	0	0	0	0	0	0	0	0	0	0	0	0	0	0	0	0	0	0	0	0	0	0	0	0	0	0	0	0
LOC_Os08g09110	LOC_Os08g09110	0	0	0	0	0	0	0	0	0	0	0	0	0	0	0	0	0	0	0	0	0	0	0	0	0	0	0	0	0	0	0	0	0	0	0	0	0	0	0
LOC_Os09g14010	OsG2-NB-LRR	0	0	0	0	0	0	0	0	0	0	0	0	0	0	0	0	0	0	0	0	0	0	0	0	0	0	0	0	0	0	0	0	0	0	0	0	0	0	0
LOC_Os11g45130	LOC_Os11g45130	0	0	0	0	0	0	0	0	0	0	0	0	0	0	0	0	0	0	0	0	0	0	0	0	0	0	0	0	0	0	0	0	0	0	0	0	0	0	0
LOC_Os09g14100	OsG7-NB-LRR	0	0	0	0	0	0	0	0	0	0	0	0	0	0	0	0	0	0	0	0	0	0	0	0	0	0	0	0	0	0	0	0	0	0	0	0	0	0	0
LOC_Os11g30060	LOC_Os11g30060	0	0	0	0	0	0	0	0	0	0	0	0	0	0	0	0	0	0	0	0	0	0	0	0	0	0	0	0	0	0	0	0	0	0	0	0	0	0	0
LOC_Os11g30110	LOC_Os11g30110	0	0	0	0	0	0	0	0	0	0	0	0	0	0	0	0	0	0	0	0	0	0	0	0	0	0	0	0	0	0	0	0	0	0	0	0	0	0	0
LOC_Os11g30210	LOC_Os11g30210	0	0	0	0	0	0	0	0	0	0	0	0	0	0	0	0	0	0	0	0	0	0	0	0	0	0	0	0	0	0	0	0	0	0	0	0	0	0	0
LOC_Os08g14810	LOC_Os08g14810	0	0	0	0	0	0	0	0	0	0	0	0	0	0	0	0	0	0	0	0	0	0	0	0	0	0	0	0	0	0	0	0	0	0	0	0	0	0	0
LOC_Os08g14830	LOC_Os08g14830	0	0	0	0	0	0	0	0	0	0	0	0	0	0	0	0	0	0	0	0	0	0	0	0	0	0	0	0	0	0	0	0	0	0	0	0	0	0	0
LOC_Os08g14850	OsSCR8	0	0	0	0	0	0	0	0	0	0	0	0	0	0	0	0	0	0	0	0	0	0	0	0	0	0	0	0	0	0	0	0	0	0	0	0	0	0	0
LOC_Os11g34920	LOC_Os11g34920	0	0	0	0	0	0	0	0	0	0	0	0	0	0	0	0	0	0	0	0	0	0	0	0	0	0	0	0	0	0	0	0	0	0	0	0	0	0	0
LOC_Os11g34970	LOC_Os11g34970	0	0	0	0	0	0	0	0	0	0	0	0	0	0	0	0	0	0	0	0	0	0	0	0	0	0	0	0	0	0	0	0	0	0	0	0	0	0	0
LOC_Os08g16120	LOC_Os08g16120	0	0	0	0	0	0	0	0	0	0	0	0	0	0	0	0	0	0	0	0	0	0	0	0	0	0	0	0	0	0	0	0	0	0	0	0	0	0	0
LOC_Os11g35580	LOC_Os11g35580	0	0	0	0	0	0	0	0	0	0	0	0	0	0	0	0	0	0	0	0	0	0	0	0	0	0	0	0	0	0	0	0	0	0	0	0	0	0	0
LOC_Os11g36410	OsRPS2	0	0	0	0	0	0	0	0	0	0	0	0	0	0	0	0	0	0	0	0	0	0	0	0	0	0	0	0	0	0	0	0	0	0	0	0	0	0	0
LOC_Os11g10610	LOC_Os11g10610	0	0	0	0	0	0	0	0	0	0	0	0	0	0	0	0	0	0	0	0	0	0	0	0	0	0	0	0	0	0	0	0	0	0	0	0	0	0	0
LOC_Os08g42670	LOC_Os08g42670	0	0	0	0	0	0	0	0	0	0	0	0	0	0	0	0	0	0	0	0	0	0	0	0	0	0	0	0	0	0	0	0	0	0	0	0	0	0	0
LOC_Os11g39290	LOC_Os11g39290	0	0	0	0	0	0	0	0	0	0	0	0	0	0	0	0	0	0	0	0	0	0	0	0	0	0	0	0	0	0	0	0	0	0	0	0	0	0	0
LOC_Os08g28460	LOC_Os08g28460	0	0	0	0	0	0	0	0	0	0	0	0	0	0	0	0	0	0	0	0	0	0	0	0	0	0	0	0	0	0	0	0	0	0	0	0	0	0	0
LOC_Os08g28540	LOC_Os08g28540	0	0	0	0	0	0	0	0	0	0	0	0	0	0	0	0	0	0	0	0	0	0	0	0	0	0	0	0	0	0	0	0	0	0	0	0	0	0	0
LOC_Os12g28250	LOC_Os12g28250	0	0	0	0	0	0	0	0	0	0	0	0	0	0	0	0	0	0	0	0	0	0	0	0	0	0	0	0	0	0	0	0	0	0	0	0	0	0	0
LOC_Os12g29280	LOC_Os12g29280	0	0	0	0	0	0	0	0	0	0	0	0	0	0	0	0	0	0	0	0	0	0	0	0	0	0	0	0	0	0	0	0	0	0	0	0	0	0	0
LOC_Os11g37870	LOC_Os11g37870	0	0	0	0	0	0	0	0	0	0	0	0	0	0	0	0	0	0	0	0	0	0	0	0	0	0	0	0	0	0	0	0	0	0	0	0	0	0	0
LOC_Os10g07400	LOC_Os10g07400	0	0	0	0	0	0	0	0	0	0	0	0	0	0	0	0	0	0	0	0	0	0	0	0	0	0	0	0	0	0	0	0	0	0	0	0	0	0	0
LOC_Os11g14380	OsNLS1	0	0	0	0	0	0	0	0	0	0	0	0	0	0	0	0	0	0	0	0	0	0	0	0	0	0	0	0	0	0	0	0	0	0	0	0	0	0	0
LOC_Os11g15190	LOC_Os11g15190	0	0	0	0	0	0	0	0	0	0	0	0	0	0	0	0	0	0	0	0	0	0	0	0	0	0	0	0	0	0	0	0	0	0	0	0	0	0	0
LOC_Os11g45980	LOC_Os11g45980	0	0	0	0	0	0	0	0	0	0	0	0	0	0	0	0	0	0	0	0	0	0	0	0	0	0	0	0	0	0	0	0	0	0	0	0	0	0	0
LOC_Os08g32880	LOC_Os08g32880	0	0	0	0	0	0	0	0	0	0	0	0	0	0	0	0	0	0	0	0	0	0	0	0	0	0	0	0	0	0	0	0	0	0	0	0	0	0	0
LOC_Os11g46140	LOC_Os11g46140	0	0	0	0	0	0	0	0	0	0	0	0	0	0	0	0	0	0	0	0	0	0	0	0	0	0	0	0	0	0	0	0	0	0	0	0	0	0	0
LOC_Os11g29980	LOC_Os11g29980	0	0	0	0	0	0	0	0	0	0	0	0	0	0	0	0	0	0	0	0	0	0	0	0	0	0	0	0	0	0	0	0	0	0	0	0	0	0	0
LOC_Os11g29990	LOC_Os11g29990	0	0	0	0	0	0	0	0	0	0	0	0	0	0	0	0	0	0	0	0	0	0	0	0	0	0	0	0	0	0	0	0	0	0	0	0	0	0	0
LOC_Os08g42710	LOC_Os08g42710	0	0	0	0	0	0	0	0	0	0	0	0	0	0	0	0	0	0	0	0	0	0	0	0	0	0	0	0	0	0	0	0	0	0	0	0	0	0	0
LOC_Os11g39330	LOC_Os11g39330	0	0	0	0	0	0	0	0	0	0	0	0	0	0	0	0	0	0	0	0	0	0	0	0	0	0	0	0	0	0	0	0	0	0	0	0	0	0	0
LOC_Os12g32670	LOC_Os12g32670	0	0	0	0	0	0	0	0	0	0	0	0	0	0	0	0	0	0	0	0	0	0	0	0	0	0	0	0	0	0	0	0	0	0	0	0	0	0	0
LOC_Os12g32680	LOC_Os12g32680	0	0	0	0	0	0	0	0	0	0	0	0	0	0	0	0	0	0	0	0	0	0	0	0	0	0	0	0	0	0	0	0	0	0	0	0	0	0	0
LOC_Os10g25487	LOC_Os10g25487	0	0	0	0	0	0	0	0	0	0	0	0	0	0	0	0	0	0	0	0	0	0	0	0	0	0	0	0	0	0	0	0	0	0	0	0	0	0	0
LOC_Os09g09490	OsRPM1	0	0	0	0	0	0	0	0	0	0	0	0	0	0	0	0	0	0	0	0	0	0	0	0	0	0	0	0	0	0	0	0	0	0	0	0	0	0	0
LOC_Os11g42070	LOC_Os11g42070	0	0	0	0	0	0	0	0	0	0	0	0	0	0	0	0	0	0	0	0	0	0	0	0	0	0	0	0	0	0	0	0	0	0	0	0	0	0	0
LOC_Os11g42090	LOC_Os11g42090	0	0	0	0	0	0	0	0	0	0	0	0	0	0	0	0	0	0	0	0	0	0	0	0	0	0	0	0	0	0	0	0	0	0	0	0	0	0	0
LOC_Os11g03650	LOC_Os11g03650	0	0	0	0	0	0	0	0	0	0	0	0	0	0	0	0	0	0	0	0	0	0	0	0	0	0	0	0	0	0	0	0	0	0	0	0	0	0	0
LOC_Os11g42590	LOC_Os11g42590	0	0	0	0	0	0	0	0	0	0	0	0	0	0	0	0	0	0	0	0	0	0	0	0	0	0	0	0	0	0	0	0	0	0	0	0	0	0	0
LOC_Os11g29920	LOC_Os11g29920	0	0	0	0	0	0	0	0	0	0	0	0	0	0	0	0	0	0	0	0	0	0	0	0	0	0	0	0	0	0	0	0	0	0	0	0	0	0	0
LOC_Os12g18360	OsTRXh6	0	0	0	0	0	0	0	0	0	0	0	0	0	0	0	0	0	0	0	0	0	0	0	0	0	0	0	0	0	0	0	0	0	0	0	0	0	0	0
LOC_Os11g42770	LOC_Os11g42770	0	0	0	0	0	0	0	0	0	0	0	0	0	0	0	0	0	0	0	0	0	0	0	0	0	0	0	0	0	0	0	0	0	0	0	0	0	0	0
LOC_Os09g14450	LOC_Os09g14450	0	0	0	0	0	0	0	0	0	0	0	0	0	0	0	0	0	0	0	0	0	0	0	0	0	0	0	0	0	0	0	0	0	0	0	0	0	0	0
LOC_Os11g43420	LOC_Os11g43420	0	0	0	0	0	0	0	0	0	0	0	0	0	0	0	0	0	0	0	0	0	0	0	0	0	0	0	0	0	0	0	0	0	0	0	0	0	0	0
LOC_Os11g11810	Os11gRGA5	0	0	0	0	0	0	0	0	0	0	0	0	0	0	0	0	0	0	0	0	0	0	0	0	0	0	0	0	0	0	0	0	0	0	0	0	0	0	0
LOC_Os12g13550	LOC_Os12g13550	0	0	0	0	0	0	0	0	0	0	0	0	0	0	0	0	0	0	0	0	0	0	0	0	0	0	0	0	0	0	0	0	0	0	0	0	0	0	0
LOC_Os12g14330	LOC_Os12g14330	0	0	0	0	0	0	0	0	0	0	0	0	0	0	0	0	0	0	0	0	0	0	0	0	0	0	0	0	0	0	0	0	0	0	0	0	0	0	0
LOC_Os11g44970	OsDRP-RP13	0	0	0	0	0	0	0	0	0	0	0	0	0	0	0	0	0	0	0	0	0	0	0	0	0	0	0	0	0	0	0	0	0	0	0	0	0	0	0
LOC_Os11g44990	LOC_Os11g44990	0	0	0	0	0	0	0	0	0	0	0	0	0	0	0	0	0	0	0	0	0	0	0	0	0	0	0	0	0	0	0	0	0	0	0	0	0	0	0
LOC_Os11g35210	LOC_Os11g35210	0	0	0	0	0	0	0	0	0	0	0	0	0	0	0	0	0	0	0	0	0	0	0	0	0	0	0	0	0	0	0	0	0	0	0	0	0	0	0
LOC_Os12g30070	LOC_Os12g30070	0	0	0	0	0	0	0	0	0	0	0	0	0	0	0	0	0	0	0	0	0	0	0	0	0	0	0	0	0	0	0	0	0	0	0	0	0	0	0
LOC_Os11g29970	LOC_Os11g29970	0	0	0	0	0	0	0	0	0	0	0	0	0	0	0	0	0	0	0	0	0	0	0	0	0	0	0	0	0	0	0	0	0	0	0	0	0	0	0
LOC_Os11g42660	OsWED	0	0	0	0	0	0	0	0	0	0	0	0	0	0	0	0	0	0	0	0	0	0	0	0	0	0	0	0	0	0	0	0	0	0	0	0	0	0	0
LOC_Os11g46210	Pik	0	0	0	0	0	0	0	0	0	0	0	0	0	0	0	0	0	0	0	0	0	0	0	0	0	0	0	0	0	0	0	0	0	0	0	0	0	0	0
LOC_Os10g04110	LOC_Os10g04110	0	0	0	0	0	0	0	0	0	0	0	0	0	0	0	0	0	0	0	0	0	0	0	0	0	0	0	0	0	0	0	0	0	0	0	0	0	0	0
LOC_Os11g37774	LOC_Os11g37774	0	0	0	0	0	0	0	0	0	0	0	0	0	0	0	0	0	0	0	0	0	0	0	0	0	0	0	0	0	0	0	0	0	0	0	0	0	0	0
LOC_Os11g37780	LOC_Os11g37780	0	0	0	0	0	0	0	0	0	0	0	0	0	0	0	0	0	0	0	0	0	0	0	0	0	0	0	0	0	0	0	0	0	0	0	0	0	0	0
LOC_Os10g41900	LOC_Os10g41900	0	0	0	0	0	0	0	0	0	0	0	0	0	0	0	0	0	0	0	0	0	0	0	0	0	0	0	0	0	0	0	0	0	0	0	0	0	0	0
LOC_Os11g37860	LOC_Os11g37860	0	0	0	0	0	0	0	0	0	0	0	0	0	0	0	0	0	0	0	0	0	0	0	0	0	0	0	0	0	0	0	0	0	0	0	0	0	0	0
LOC_Os12g09240	LOC_Os12g09240	0	0	0	0	0	0	0	0	0	0	0	0	0	0	0	0	0	0	0	0	0	0	0	0	0	0	0	0	0	0	0	0	0	0	0	0	0	0	0
LOC_Os11g37880	LOC_Os11g37880	0	0	0	0	0	0	0	0	0	0	0	0	0	0	0	0	0	0	0	0	0	0	0	0	0	0	0	0	0	0	0	0	0	0	0	0	0	0	0
LOC_Os11g43410	LOC_Os11g43410	0	0	0	0	0	0	0	0	0	0	0	0	0	0	0	0	0	0	0	0	0	0	0	0	0	0	0	0	0	0	0	0	0	0	0	0	0	0	0
LOC_Os11g15500	LOC_Os11g15500	0	0	0	0	0	0	0	0	0	0	0	0	0	0	0	0	0	0	0	0	0	0	0	0	0	0	0	0	0	0	0	0	0	0	0	0	0	0	0
LOC_Os12g30590	LOC_Os12g30590	0	0	0	0	0	0	0	0	0	0	0	0	0	0	0	0	0	0	0	0	0	0	0	0	0	0	0	0	0	0	0	0	0	0	0	0	0	0	0
LOC_Os12g09739	LOC_Os12g09739	0	0	0	0	0	0	0	0	0	0	0	0	0	0	0	0	0	0	0	0	0	0	0	0	0	0	0	0	0	0	0	0	0	0	0	0	0	0	0
LOC_Os11g29000	LOC_Os11g29000	0	0	0	0	0	0	0	0	0	0	0	0	0	0	0	0	0	0	0	0	0	0	0	0	0	0	0	0	0	0	0	0	0	0	0	0	0	0	0
LOC_Os11g47780	LOC_Os11g47780	0	0	0	0	0	0	0	0	0	0	0	0	0	0	0	0	0	0	0	0	0	0	0	0	0	0	0	0	0	0	0	0	0	0	0	0	0	0	0
LOC_Os12g10460	LOC_Os12g10460	0	0	0	0	0	0	0	0	0	0	0	0	0	0	0	0	0	0	0	0	0	0	0	0	0	0	0	0	0	0	0	0	0	0	0	0	0	0	0
LOC_Os11g45330	LOC_Os11g45330	0	0	0	0	0	0	0	0	0	0	0	0	0	0	0	0	0	0	0	0	0	0	0	0	0	0	0	0	0	0	0	0	0	0	0	0	0	0	0
LOC_Os12g36690	LOC_Os12g36690	0	0	0	0	0	0	0	0	0	0	0	0	0	0	0	0	0	0	0	0	0	0	0	0	0	0	0	0	0	0	0	0	0	0	0	0	0	0	0
LOC_Os11g32210	OsSTA260	0	0	0	0	0	0	0	0	0	0	0	0	0	0	0	0	0	0	0	0	0	0	0	0	0	0	0	0	0	0	0	0	0	0	0	0	0	0	0
LOC_Os12g37280	Bph9	0	0	0	0	0	0	0	0	0	0	0	0	0	0	0	0	0	0	0	0	0	0	0	0	0	0	0	0	0	0	0	0	0	0	0	0	0	0	0
LOC_Os11g11950	YR5	0	0	0	0	0	0	0	0	0	0	0	0	0	0	0	0	0	0	0	0	0	0	0	0	0	0	0	0	0	0	0	0	0	0	0	0	0	0	0
LOC_Os12g10360	LOC_Os12g10360	0	0	0	0	0	0	0	0	0	0	0	0	0	0	0	0	0	0	0	0	0	0	0	0	0	0	0	0	0	0	0	0	0	0	0	0	0	0	0
LOC_Os12g37740	LOC_Os12g37740	0	0	0	0	0	0	0	0	0	0	0	0	0	0	0	0	0	0	0	0	0	0	0	0	0	0	0	0	0	0	0	0	0	0	0	0	0	0	0
LOC_Os12g31200	LOC_Os12g31200	0	0	0	0	0	0	0	0	0	0	0	0	0	0	0	0	0	0	0	0	0	0	0	0	0	0	0	0	0	0	0	0	0	0	0	0	0	0	0
LOC_Os12g37770	LOC_Os12g37770	0	0	0	0	0	0	0	0	0	0	0	0	0	0	0	0	0	0	0	0	0	0	0	0	0	0	0	0	0	0	0	0	0	0	0	0	0	0	0
LOC_Os12g37270	LOC_Os12g37270	0	0	0	0	0	0	0	0	0	0	0	0	0	0	0	0	0	0	0	0	0	0	0	0	0	0	0	0	0	0	0	0	0	0	0	0	0	0	0
LOC_Os12g32710	LOC_Os12g32710	0	0	0	0	0	0	0	0	0	0	0	0	0	0	0	0	0	0	0	0	0	0	0	0	0	0	0	0	0	0	0	0	0	0	0	0	0	0	0
LOC_Os04g53040	LOC_Os04g53040	0	0	137.438	0	0	0	0	0	0	0	0	0	0	0	57.4713	17.9013	14.1846	0	0	0	0	31.2943	0	0	0	0	0	0	0	0	0	0	0	0	0	0	0	0	0
LOC_Os08g05800	LOC_Os08g05800	0	0	0	0	0	0	0	0	0	0	0	0	0	0	0	0	0	0	0	0	0	0	0	0	0	0	0	0	0	0	0	0	0	0	0	0	0	0	0
LOC_Os10g07574	LOC_Os10g07574	0	0	0	0	0	0	0	0	0	0	0	0	0	0	0	0	0	0	0	0	0	0	0	0	0	0	0	0	0	0	0	0	0	0	0	136.724	0	0	0
LOC_Os04g02460	LOC_Os04g02460	0	0	0	0	0	0	0	0	0	0	0	0	0	0	0	0	5.2831	0	0	0	0	0	0	0	0	0	0	0	0	0	0	0	0	0	0	0	0	0	0
LOC_Os08g07380	LOC_Os08g07380	0	0	0	0	0	0	0	0	0	0	0	0	0	0	0	0	0	0	0	0	0	0	0	0	0	0	0	0	0	0	0	0	0	0	0	0	0	0	0
LOC_Os09g19280	LOC_Os09g19280	0	0	0	0	0	0	0	0	0	0	0	47.1025	0	0	61.0501	54.6927	0	52.4852	0	29.8552	32.5031	0	0	0	0	143.554	0	0	0	0	0	0	0	0	0	0	33.1917	0	0
LOC_Os02g20420	LOC_Os02g20420	0	0	0	0	0	0	0	0	0	0	0	0	0	0	0	0	0	0	0	0	0	0	0	0	0	0	0	0	0	0	0	0	0	0	0	52.8933	0	0	0
LOC_Os01g42330	LOC_Os01g42330	0	0	0	0	0	0	0	0	0	0	0	0	0	0	0	0	0	0	0	0	0	0	0	0	0	0	0	0	0	0	0	0	0	0	0	0	0	0	0
LOC_Os12g29710	LOC_Os12g29710	0	0	0	0	0	0	0	0	0	0	0	0	0	0	0	0	0	0	0	0	0	0	0	0	0	0	0	0	0	0	0	0	0	0	0	0	0	0	0
LOC_Os10g21950	LOC_Os10g21950	0	0	0	0	0	0	0	0	0	0	0	0	0	0	0	0	0	0	0	0	0	0	0	0	0	0	0	0	0	0	0	0	0	0	0	0	0	0	0
LOC_Os11g11940	LOC_Os11g11940	0	0	0	0	0	0	0	0	0	0	0	0	0	0	0	0	0	0	0	0	0	0	0	0	0	0	0	0	0	0	0	0	0	0	0	0	0	0	0
LOC_Os11g42720	LOC_Os11g42720	0	0	0	0	0	0	0	0	0	0	0	0	0	0	0	0	0	0	0	0	0	0	0	0	0	0	0	0	0	0	0	0	0	0	0	0	0	0	0
LOC_Os10g04290	LOC_Os10g04290	0	0	0	0	0	0	0	0	0	0	0	0	0	0	0	0	0	0	0	70.4722	0	0	0	0	0	0	0	0	0	0	0	0	0	0	0	0	0	0	0
LOC_Os02g02660	LOC_Os02g02660	0	0	0	0	0	0	0	0	0	0	0	0	0	0	0	0	0	0	0	0	0	0	0	0	0	0	0	0	0	0	0	0	0	0	0	0	0	0	0
LOC_Os11g11920	LOC_Os11g11920	0	0	0	0	0	0	0	0	0	0	0	0	0	0	0	0	0	0	0	0	0	0	0	0	0	0	0	0	0	0	0	0	0	0	0	0	0	0	0
LOC_Os06g41690	LOC_Os06g41690	0	0	0	0	0	0	0	0	0	0	0	0	0	0	0	0	0	0	0	0	0	0	0	0	0	0	0	0	0	0	0	0	0	0	0	0	0	0	0
LOC_Os10g17724	LOC_Os10g17724	0	0	0	0	0	0	0	0	0	0	0	0	0	0	0	0	0	0	0	0	0	0	0	0	0	0	0	0	0	0	0	0	0	0	0	0	0	0	0
