# Supplementary material for: Single‐Cell and Spatial Transcriptomics Reveals a Stereoscopic Response of Rice Leaf Cells to Magnaporthe oryzae Infection
Source: Adv Sci (Weinh). 2025 Mar 24;12(19):2416846. doi: 10.1002/advs.202416846 (PMC12097076; doi:10.1002/advs.202416846)
Supplement: Supplementary file 12 — Supplemental Table 8 [file ADVS-12-2416846-s001.xlsx]

## Sheet: Supplementary Table 8a
Supplementary Table 8a PRR genes were analyzed by ALBST at 0 hours post-infection by M. oryzae. The leaf fragment (2 cm) was equally divided into 40 plots, with the infection site labeled as "0 cm".
Fragments (cm)		-1	-0.95	-0.9	-0.85	-0.8	-0.75	-0.7	-0.65	-0.6	-0.55	-0.5	-0.45	-0.4	-0.35	-0.3	-0.25	-0.2	-0.15	-0.1	-0.05	0	0.05	0.1	0.15	0.2	0.25	0.3	0.35	0.4	0.45	0.5	0.55	0.6	0.65	0.7	0.75	0.8	0.85	0.9	0.95
Fit		5.89183	5.89183	5.89183	5.89183	5.89183	5.89183	5.89183	5.89183	5.89183	5.89183	5.89183	5.89183	5.89183	5.89183	5.89183	5.89183	5.89183	5.89183	5.89183	5.89183	5.89183	5.89183	5.89183	5.89183	5.89183	5.89183	5.89183	5.89183	5.89183	5.89183	5.89183	5.89183	5.89183	5.89183	5.89183	5.89183	5.89183	5.89183	5.89183	5.89183
Ratio		6.07533	5.57932	6.28212	4.90285	4.68669	6.54545	7.51691	7.64962	6.30655	6.92746	4.81314	5.47138	5.48669	5.14286	6.72861	4.90757	5.17011	6.54613	5.54963	6.47611	5.41028	6.02721	5.29372	6.39386	6.00426	5.81879	6.20998	6.30517	4.42478	6.15743	6.00901	7.55287	6.54224	4.6477	5.51331	4.16528	5.90939	8.19243	4.97854	5.35253
ID	Name
LOC_Os07g36780	OsSDRLK-41	0	0	0	0	0	0	0	0	0	0	0	0	0	0	0	0	0	0	0	0	0	0	0	0	0	0	0	0	0	0	19.8768	0	27.5482	0	28.3809	0	0	0	0	0
LOC_Os05g07080	OsRLCK179	0	0	0	0	0	0	0	0	0	0	0	0	0	0	0	0	0	0	0	0	0	0	0	0	0	0	0	0	0	0	0	0	0	0	0	0	0	0	0	21.9029
LOC_Os12g43660	LOC_Os12g43660	56.6893	0	0	0	0	0	0	0	0	0	0	0	0	0	245.092	0	0	0	0	0	0	0	0	0	0	0	0	0	0	0	0	0	0	0	0	0	0	179.3	0	0
LOC_Os12g43640	HAIKU2	0	0	0	0	0	0	0	0	0	0	0	0	47.081	152.138	0	0	0	0	19.1902	0	0	0	0	35.7219	0	0	0	0	0	0	19.9076	0	0	0	0	0	0	32.1172	0	0
LOC_Os12g42520	LOC_Os12g42520	0	0	0	0	18.1406	0	0	0	0	0	0	0	0	0	0	0	0	0	0	0	0	0	0	0	0	0	0	55.1724	0	0	0	31.8289	0	0	0	0	0	0	0	0
LOC_Os12g38610	LOC_Os12g38610	0	0	0	0	0	33.0229	0	0	0	0	0	0	0	0	0	0	0	0	0	0	0	0	0	122.294	84.2318	46.8231	0	0	0	0	0	0	0	0	0	0	0	63.7755	0	0
LOC_Os12g10740	OsLRR-RLK2	0	204.985	91.5332	69.7026	32.8436	114.653	0	33.2403	42.8412	153.965	0	61.0687	117.371	0	23.015	32.4275	56.7294	0	64.9773	0	191.372	17.5673	69.6033	142.936	0	30.4331	0	111.646	204.865	88.7547	39.2509	72.6064	17.1116	0	0	0	61.357	34.4068	99.9399	0
LOC_Os12g08180	OsSPL36	46.1425	0	0	0	51.8596	0	0	0	0	0	0	0	0	0	0	32.4275	0	27.7739	0	0	0	0	0	0	0	0	0	0	0	0	0	0	0	0	0	0	0	0	24.9227	21.9029
LOC_Os12g07800	OsSDRLP-12	0	0	0	0	0	0	0	0	0	0	0	0	0	0	0	0	0	0	0	0	0	0	0	0	0	0	60.1251	0	0	0	0	0	0	0	0	0	0	0	0	0
LOC_Os12g01740	LOC_Os12g01740	0	32.3625	0	27.7824	0	0	0	0	102.375	0	0	67.1141	0	0	0	0	0	0	0	0	0	0	0	0	0	0	0	0	0	0	0	49.0725	0	0	0	0	0	0	0	0
LOC_Os12g01700	LOC_Os12g01700	0	0	0	51.7598	0	0	0	0	0	0	0	0	0	0	0	0	0	0	0	0	0	0	0	0	0	0	0	0	0	0	0	0	0	0	0	0	0	0	0	0
LOC_Os12g01200	OsMRLK66	26.6326	13.8255	0	0	24.8293	0	179.791	33.8616	0	0	51.5756	82.3045	0	26.3964	26.244	0	0	26.5682	67.9989	42.2119	0	0	14.4534	13.9458	0	0	0	0	32.3981	0	39.8153	28.0686	0	0	0	0	0	0	25.4013	0
LOC_Os11g47310	MRKc	0	0	0	0	0	0	0	0	0	0	0	0	0	0	0	0	0	0	0	68.4697	0	0	33.3467	10.7892	0	0	0	0	0	0	0	0	0	0	0	0	0	0	0	0
LOC_Os11g47300	LOC_Os11g47300	0	0	0	0	0	0	0	0	0	0	0	0	0	0	0	0	0	0	0	0	0	0	0	0	0	0	0	0	0	0	0	0	0	0	0	30.4655	0	0	0	0
LOC_Os11g47240	OsEXS	90.9084	0	0	0	0	0	0	83.2029	0	0	0	0	0	0	29.5351	66.7468	0	112.878	0	0	82.9187	0	0	10.7892	77.3455	0	31.1643	0	33.0098	0	24.639	25.0307	104.822	0	87.0224	0	0	119.847	59.7751	91.2237
LOC_Os11g47000	LOC_Os11g47000	0	0	0	0	45.6621	0	0	0	0	0	0	0	0	0	0	0	0	0	0	0	0	0	0	0	0	0	0	0	0	0	0	0	0	0	0	0	0	0	0	0
LOC_Os11g40970	LOC_Os11g40970	0	9.97108	0	0	56.7376	0	0	0	0	0	0	0	0	0	0	0	0	47.8034	0	0	0	0	0	16.4598	0	92.2467	37.7929	0	0	0	0	49.0725	0	0	0	0	0	0	0	0
LOC_Os11g39370	OsSERL1	15.0313	0	0	0	25.5265	64.0041	64.0041	38.1054	0	0	0	0	0	143.215	66.9275	0	0	0	0	178.507	224.636	16.2559	43.5606	53.9179	122.905	0	31.1643	32.7161	0	0	43.8808	0	93.5665	0	0	48.8234	49.5761	0	0	29.792
LOC_Os11g36190	LOC_Os11g36190	0	0	0	64.9785	0	0	0	0	0	0	0	0	0	0	24.1266	0	0	0	0	0	23.9464	0	0	0	0	0	0	0	0	0	0	0	0	0	0	0	0	0	0	0
LOC_Os11g36160	LOC_Os11g36160	0	0	0	0	0	0	0	0	0	0	0	0	0	0	48.7415	0	0	0	0	0	0	0	0	0	0	0	0	0	0	0	0	0	0	0	0	0	0	239.693	0	0
LOC_Os11g35330	OsLysM-RLK7	0	0	0	0	0	0	0	0	0	0	0	0	0	0	0	0	0	0	0	0	0	0	0	0	0	0	0	0	0	0	0	0	0	0	0	0	0	0	0	24.3273
LOC_Os11g26130	OsWSS1	0	87.1513	0	35.9661	0	0	0	0	51.4774	166.667	0	34.7222	0	36.6019	0	64.7124	0	0	0	0	0	0	90.2279	0	98.465	0	59.4248	0	0	0	0	0	29.9491	0	63.7471	36.6273	0	30.525	0	0
LOC_Os11g14050	LOC_Os11g14050	0	0	0	0	0	0	0	0	0	0	0	0	0	0	0	0	0	0	0	0	0	0	0	0	0	0	0	0	0	0	0	0	0	0	0	0	31.5976	0	0	0
LOC_Os11g12530	LOC_Os11g12530	64.5804	54.0687	137.589	120.613	71.4126	51.6476	0	334.955	0	145.56	119.775	312.891	0	0	215.065	23.5577	196.58	114.307	45.6496	165.444	145.559	43.0293	36.5083	90.054	25.3113	80.1667	180.374	237.633	0	54.7525	59.1258	69.1986	103.361	0	0	54.7468	0	107.036	339.574	0
LOC_Os11g10310	LOC_Os11g10310	68.5716	122.035	0	0	51.999	129.716	0	83.2029	42.8412	0	100.412	61.9195	93.1099	0	79.4333	0	57.3921	194.84	85.3038	50.9113	89.5373	39.0747	0	0	73.1536	111.557	139.079	124.51	0	35.014	144.209	88.8378	73.9098	0	0	75.879	36.5057	0	76.3114	0
LOC_Os11g07250	LOC_Os11g07250	0	0	0	0	0	0	0	0	0	0	0	0	0	0	0	0	0	0	0	0	0	0	0	0	0	0	64.4662	0	0	0	0	0	0	0	0	0	0	0	0	0
LOC_Os11g07230	25L1	93.6737	0	0	0	0	0	0	25.3075	0	365.297	107.354	0	0	36.6019	0	23.5577	0	0	0	411.702	19.4386	29.1783	0	0	0	129.072	0	27.5862	89.1266	0	24.639	60.4705	0	767.607	0	0	99.8353	57.9777	0	0
LOC_Os11g07200	LOC_Os11g07200	0	0	0	0	0	0	0	0	0	0	0	0	0	0	0	0	23.0585	0	0	0	0	70.7214	12.9576	0	0	0	0	0	0	0	0	0	0	0	40.3454	0	0	0	29.9115	0
LOC_Os11g07120	LOC_Os11g07120	0	0	0	0	0	0	0	0	0	0	0	0	0	0	0	0	0	0	0	0	0	0	0	0	20.1321	0	0	0	0	0	0	0	0	0	0	0	0	0	0	0
LOC_Os11g07100	LOC_Os11g07100	0	0	0	0	0	0	0	0	0	0	0	0	0	0	0	0	0	132.129	0	0	0	0	0	0	0	0	0	0	0	0	0	0	0	0	0	0	0	0	0	0
LOC_Os11g07060	LOC_Os11g07060	0	0	0	0	0	0	0	0	0	0	0	0	0	0	0	0	0	0	0	0	0	47.8103	0	0	0	0	0	0	0	0	0	0	0	0	0	0	0	0	0	0
LOC_Os11g01740	LOC_Os11g01740	0	0	46.5506	0	0	0	0	26.9215	0	0	0	0	0	0	18.0375	0	31.0251	0	0	0	0	0	16.0568	0	0	0	38.8621	0	0	0	0	27.8886	0	0	0	0	0	0	0	94.1568
LOC_Os11g01200	OsMRLK65	0	0	0	0	0	0	0	0	0	0	0	0	0	41.3719	0	0	0	0	0	0	0	0	0	0	0	0	0	0	0	43.5388	0	0	21.4087	0	0	0	0	75.6659	0	0
LOC_Os10g40100	OsPUB54	0	0	0	0	0	0	0	0	0	0	0	0	0	0	0	0	0	0	19.1902	0	0	0	0	0	78.1494	30.4331	0	0	0	0	0	0	0	27.3134	0	0	0	0	0	0
LOC_Os10g33040	LOC_Os10g33040	0	0	0	0	0	0	0	0	0	0	0	0	0	0	0	0	0	0	0	0	0	23.5117	0	0	0	0	0	0	0	0	0	0	0	0	0	0	0	0	0	0
LOC_Os10g32990	LOC_Os10g32990	0	0	0	0	0	0	0	0	0	0	0	0	0	0	0	0	0	0	0	0	0	0	0	0	0	0	0	0	0	0	0	49.0725	0	0	0	0	0	0	0	0
LOC_Os10g30540	LOC_Os10g30540	0	0	0	0	0	0	0	0	0	0	0	0	0	0	0	0	0	0	0	0	0	0	0	0	0	0	0	0	0	0	0	0	55.0055	0	0	0	0	0	0	0
LOC_Os10g25090	LOC_Os10g25090	0	0	0	0	0	0	0	0	0	0	0	0	0	0	0	0	80.7494	0	0	0	0	0	0	14.3991	0	0	0	0	0	0	0	0	0	0	0	0	0	0	0	0
LOC_Os10g06760	LOC_Os10g06760	0	0	0	0	0	0	0	0	0	0	0	0	0	0	0	0	0	0	0	0	0	45.6121	0	0	0	0	0	0	0	0	0	0	0	0	0	0	0	0	0	0
LOC_Os10g02500	OsBRI1	0	0	0	0	0	0	0	0	0	0	0	0	0	0	0	0	0	0	0	0	0	0	0	0	0	0	0	0	0	0	0	0	0	0	0	0	0	0	51.9103	0
LOC_Os09g33630	OsLysM-RLK10	19.7644	0	0	0	0	0	0	0	145.222	0	93.1012	0	0	0	45.8211	0	0	0	0	0	0	0	0	0	47.8423	0	0	0	0	54.7525	0	0	73.2729	0	31.4139	0	28.1777	0	0	0
LOC_Os09g28180	OsSDRLK-65	0	0	0	0	0	0	0	0	0	0	0	0	0	0	0	0	0	0	0	0	0	0	0	0	0	0	0	23.6832	0	0	0	0	0	0	0	0	0	0	0	0
LOC_Os09g27890	Os-LYP4	0	0	0	0	0	0	0	0	0	0	0	0	0	0	0	0	0	0	0	0	0	0	0	0	0	0	0	0	0	0	0	0	21.4087	0	0	0	0	0	0	0
LOC_Os09g17630	OsMRLK50	0	0	0	0	45.6621	0	0	31.9458	0	0	121.788	52.0156	0	0	0	0	0	0	0	0	0	0	0	0	0	0	0	0	0	0	0	0	0	0	0	0	30.1305	0	0	0
LOC_Os08g42580	OsCERK1	0	40.0282	0	0	0	0	145.815	39.4898	0	153.965	239.55	0	122.122	0	44.2815	73.4481	0	0	0	42.2119	119.23	101.929	75.6385	16.7766	0	113.611	78.8395	83.696	32.3981	0	205.281	51.4612	119.06	77.0843	58.1429	35.2634	78.7685	0	0	40.5926
LOC_Os08g34640	OsPEPR1	0	0	0	0	0	0	0	0	0	0	0	0	0	0	0	0	0	0	0	0	0	0	0	0	0	0	0	0	0	0	0	0	45.7247	0	0	0	0	0	0	0
LOC_Os08g25380	OsBRL3	0	0	0	0	0	0	121.036	0	0	0	0	0	0	0	0	0	0	30.9962	0	0	0	21.5536	0	0	0	0	0	0	0	0	0	0	0	0	0	0	0	0	0	0
LOC_Os08g14990	LOC_Os08g14990	0	0	0	0	0	0	0	60.7831	0	0	0	0	0	0	0	0	0	26.1199	0	0	0	0	0	0	0	0	0	0	0	0	0	0	0	0	0	0	0	0	0	0
LOC_Os08g14940	LOC_Os08g14940	0	0	0	30.447	0	0	0	0	0	0	0	0	0	0	0	0	0	0	0	0	0	0	0	0	0	0	0	0	61.0948	0	0	0	0	0	0	0	0	0	0	0
LOC_Os08g10320	OsMRLK47	0	11.6225	0	0	0	33.0229	0	54.745	157.282	0	0	0	58.548	137.346	45.8211	0	53.7773	52.6881	0	0	31.4228	0	0	0	0	0	0	0	0	0	33.6373	0	31.2989	17.8148	23.9412	0	32.495	101.107	22.777	0
LOC_Os08g10310	OsMRLK46	0	0	0	0	8.82418	107.886	242.072	77.8029	251.601	0	338.228	0	140.942	36.6019	0	123.219	103.418	25.699	64.9773	0	101.456	34.2091	66.7663	0	36.4246	0	0	23.6832	147.916	25.7043	37.0563	0	17.1116	55.8796	90.5551	0	80.3177	32.1172	27.1592	0
LOC_Os08g10300	OsMRLK45	0	0	0	0	0	0	0	0	0	0	0	0	0	0	0	0	0	0	0	0	0	0	0	16.4598	0	0	0	0	0	0	0	37.8401	0	0	0	0	0	0	0	0
LOC_Os08g07760	OsSERK1	0	0	0	0	13.0081	0	195.274	0	0	0	0	0	54.2888	54.4571	0	0	54.0835	0	0	0	0	0	14.1527	66.3643	0	37.2231	0	0	0	0	20.8125	0	21.4087	0	0	51.0222	0	0	0	0
LOC_Os08g03020	RLK	0	0	0	0	0	0	0	0	0	0	0	0	0	0	0	0	0	0	0	0	0	0	33.957	0	0	0	0	0	0	0	0	0	0	0	0	0	0	0	0	0
LOC_Os08g02996	LOC_Os08g02996	0	0	0	0	0	0	0	0	0	0	0	0	0	0	0	0	0	0	0	0	0	0	0	35.8925	0	0	0	0	61.0948	0	0	0	0	0	0	0	0	0	0	0
LOC_Os08g02440	LOC_Os08g02440	0	0	0	0	0	0	0	0	0	0	0	0	0	0	0	0	0	0	0	0	0	0	0	0	0	0	0	0	51.1876	0	0	0	0	0	0	0	0	0	0	0
LOC_Os07g48310	LOC_Os07g48310	0	0	0	0	0	0	0	0	0	0	0	0	0	0	0	0	0	0	0	0	0	0	0	0	0	85.3388	0	0	0	132.556	0	0	55.0055	0	0	0	0	0	0	0
LOC_Os07g42626	LOC_Os07g42626	0	0	0	0	0	0	0	0	0	0	0	0	0	0	0	0	0	0	0	0	0	0	0	0	0	0	0	84.7242	0	0	0	0	0	0	0	0	0	0	0	0
LOC_Os07g41140	LOC_Os07g41140	0	0	0	0	25.3646	0	0	26.9215	0	0	0	0	0	0	0	0	0	0	0	0	0	0	10.8324	0	0	0	0	27.5862	0	0	0	0	0	0	0	0	26.2867	152.3	0	0
LOC_Os07g40630	OsBIN1	0	0	0	0	0	89.0631	0	0	0	0	0	0	0	0	0	0	0	0	0	0	0	0	0	0	0	0	0	0	0	0	0	24.2219	0	0	0	99.681	45.4793	0	34.3737	0
LOC_Os07g38810	SIT3	0	0	0	0	0	0	0	0	207.555	0	0	0	0	0	0	0	0	0	0	0	0	0	0	0	0	0	0	0	0	0	0	0	0	0	0	0	0	0	0	0
LOC_Os07g38800	LOC_Os07g38800	0	0	0	0	0	0	0	0	0	0	0	0	0	0	0	0	0	0	0	0	0	0	0	0	0	0	23.2666	28.6164	0	0	0	0	0	0	0	0	0	0	0	0
LOC_Os07g15940	LOC_Os07g15940	0	0	0	0	12.7632	0	0	0	0	0	0	0	0	0	0	0	0	0	0	0	0	0	0	0	0	0	0	0	0	0	0	0	0	0	0	0	0	0	0	0
LOC_Os07g05740	LOC_Os07g05740	0	0	0	0	0	0	0	0	0	0	0	0	0	0	0	0	0	0	0	0	0	0	0	0	0	0	66.6092	0	0	0	0	0	0	0	0	0	0	0	0	0
LOC_Os07g05190	OsGHR1	26.5731	23.245	0	0	90.2629	0	0	25.3075	139.86	124.378	115.327	64.1026	176.942	0	18.0375	39.5851	63.7105	146.908	19.1902	0	0	61.7364	55.6718	12.6177	216.806	0	90.8183	113.41	41.8165	95.5294	39.7695	68.79	18.6637	45.3814	79.9551	54.023	30.1305	0	92.9314	33.4739
LOC_Os07g03870	LOC_Os07g03870	0	11.7123	0	0	0	0	0	31.4149	0	0	0	0	0	0	0	54.3276	0	26.1199	0	0	0	0	0	0	0	0	0	0	0	0	18.9653	0	0	38.0648	0	0	0	0	43.3952	0
LOC_Os07g03840	LOC_Os07g03840	0	0	0	0	0	0	0	0	0	0	0	0	0	0	0	0	0	0	0	0	0	0	0	0	0	0	0	0	0	0	0	0	0	0	0	0	32.495	0	0	0
LOC_Os07g01710	OsPSKR3	0	0	0	0	0	0	0	0	0	0	0	0	0	0	0	0	0	0	0	0	0	0	0	0	0	0	0	0	0	0	0	0	0	0	0	0	0	0	42.8743	0
LOC_Os06g50340	OsFON1	46.1425	0	0	0	0	0	0	0	0	0	0	0	0	72.9235	61.3836	0	0	0	0	0	0	0	0	0	0	46.8231	0	0	0	0	60.1902	0	0	0	0	0	0	169.375	0	0
LOC_Os06g47650	OsLRR-RLK1	0	11.7123	0	0	0	0	0	0	0	0	0	0	0	0	0	0	0	0	84.9473	42.2119	0	68.4182	0	0	0	0	0	0	61.0948	0	0	0	18.6637	0	0	0	33.0885	90.411	0	0
LOC_Os06g43170	LOC_Os06g43170	0	0	0	0	0	0	0	0	0	0	0	0	0	0	0	0	0	0	0	0	0	0	0	0	0	0	0	0	0	0	0	0	0	0	0	0	32.495	0	0	0
LOC_Os06g40030	OsNRFG6	0	0	0	0	0	0	0	29.1996	0	0	0	0	0	0	0	0	0	0	0	0	0	0	0	0	0	0	0	0	0	0	0	0	0	0	0	0	0	0	0	0
LOC_Os06g38970	LOC_Os06g38970	0	0	0	0	0	0	0	0	0	0	0	0	0	0	0	0	0	0	0	0	0	0	0	22.9237	0	0	0	0	0	0	0	26.9716	0	0	0	0	0	109.013	0	0
LOC_Os06g38780	LOC_Os06g38780	0	0	0	0	0	0	0	0	0	0	0	0	0	0	0	0	0	0	0	0	0	0	0	0	0	0	0	0	0	0	0	25.0307	0	0	0	0	0	0	0	66.1989
LOC_Os06g38730	LOC_Os06g38730	0	0	0	0	0	0	0	0	0	0	0	0	0	0	26.244	0	0	0	0	141.163	0	0	0	0	0	0	0	0	0	0	0	0	0	0	0	0	0	0	0	0
LOC_Os06g38340	LOC_Os06g38340	0	0	0	34.5316	0	0	0	0	0	0	0	0	0	0	24.1266	0	0	0	0	61.3234	0	0	0	0	54.9451	0	0	0	0	27.0563	27.5512	0	0	0	0	0	0	0	0	0
LOC_Os06g37670	OsSDRLK-72	0	0	0	0	0	0	0	0	0	0	0	0	0	0	22.6706	0	0	0	0	0	0	0	0	0	0	0	0	0	0	0	0	0	0	0	0	0	0	0	0	0
LOC_Os06g36310	LOC_Os06g36310	0	0	0	0	0	0	0	0	0	0	0	0	0	0	0	0	0	0	0	0	0	0	31.4958	0	0	0	0	0	0	41.4594	0	0	0	0	0	0	0	0	0	0
LOC_Os06g36270	LOC_Os06g36270	0	0	0	0	22.1729	0	0	0	0	0	0	0	0	77.4293	97.4142	43.1891	0	31.7824	26.7738	63.2871	164.311	39.8153	9.2554	0	0	56.1167	0	0	0	0	0	0	24.8942	81.142	21.8121	0	52.9254	0	0	67.4764
LOC_Os06g35200	LOC_Os06g35200	0	0	0	0	0	0	0	31.9458	0	0	0	0	0	0	0	0	0	0	0	0	0	0	0	0	0	0	0	0	0	0	0	0	0	0	0	0	0	0	0	0
LOC_Os06g29810	OsSDRLK-PID2	185.223	10.7147	327.726	0	0	32.002	78.4683	41.4473	0	162.206	0	61.9195	0	167.333	0	0	31.0251	0	0	135.374	0	0	114.03	65.4407	0	0	43.3426	57.1976	0	27.3045	0	68.79	0	0	33.3367	0	0	95.8927	17.2616	0
LOC_Os06g23190	LOC_Os06g23190	0	0	0	0	0	0	0	31.8756	0	0	0	0	0	0	0	0	0	0	0	0	0	0	0	0	0	0	0	0	0	0	0	0	0	0	0	0	0	0	0	0
LOC_Os06g16330	OsSERL2	18.3905	0	0	0	0	0	145.815	0	0	0	0	0	0	0	0	0	0	0	0	68.1477	0	0	0	23.4203	0	0	0	0	0	28.6566	0	0	0	0	0	0	0	119.847	0	0
LOC_Os06g12120	OsSERK3	0	9.97108	403.512	0	12.6823	0	0	0	0	0	0	0	0	0	25.1686	0	0	45.6673	107.654	0	44.4444	0	0	0	0	0	0	35.0791	0	80.3032	15.5463	0	0	42.7186	0	88.9521	0	25.7865	18.4665	0
LOC_Os06g10790	LOC_Os06g10790	0	0	0	0	0	0	0	0	0	0	0	0	0	0	0	0	0	0	0	0	0	0	0	0	0	0	0	0	0	0	0	49.0725	0	0	0	0	0	0	0	0
LOC_Os06g10660	Os-LYP6	0	0	0	0	0	0	0	0	0	153.965	0	0	0	0	0	0	0	0	0	0	0	0	0	0	0	0	0	0	0	27.3045	0	0	0	0	59.641	0	0	0	0	0
LOC_Os06g08710	LOC_Os06g08710	0	0	147.384	0	0	0	0	0	0	0	0	0	0	0	0	0	0	0	0	0	0	0	0	0	0	0	0	0	0	0	0	0	0	0	0	0	0	0	0	0
LOC_Os06g06960	OsRLCK198	26.0119	32.3625	0	0	0	0	0	0	101.574	0	0	0	0	0	0	0	0	0	0	0	23.9464	32.5119	0	0	0	0	0	0	0	0	0	0	0	0	0	0	0	0	0	0
LOC_Os06g06940	OsSDRLK-66	0	0	0	0	0	0	0	0	0	0	0	0	0	0	0	0	0	0	0	0	0	0	0	0	0	0	0	0	0	0	0	0	0	0	0	0	0	63.7755	0	0
LOC_Os06g05050	OsWAK61	0	0	0	0	0	33.0229	0	0	0	0	0	0	0	0	30.6918	0	0	0	0	0	0	0	0	0	0	74.3716	0	27.5862	0	0	0	0	0	0	0	0	0	53.4645	0	0
LOC_Os05g51070	OsJ_RLL1	61.5754	30.0571	0	25.9646	0	75.03	0	65.1158	0	193.237	0	0	0	113.904	26.6127	0	0	36.1729	0	0	0	0	47.2411	24.9327	0	74.4463	61.5763	38.6145	0	0	58.393	72.7304	0	44.7848	0	0	0	0	0	0
LOC_Os05g44770	LOC_Os05g44770	0	0	46.5506	0	0	0	97.6372	52.2575	0	0	0	0	0	0	0	0	0	0	0	0	0	0	24.2665	67.8359	0	0	0	0	0	0	31.1935	47.9363	0	0	271.665	0	0	0	0	0
LOC_Os05g42210	OsSDRLK-4	0	0	0	0	0	297.619	0	0	0	0	0	0	0	0	0	0	0	0	0	0	0	0	0	0	0	0	0	0	0	0	0	0	0	0	0	0	26.4627	0	0	0
LOC_Os05g40770	OsRPK1	29.6877	0	0	0	0	0	0	0	0	0	0	0	0	0	0	0	0	0	0	0	0	24.5628	0	0	0	0	0	0	0	0	0	0	0	0	0	0	0	0	0	0
LOC_Os05g40270	LOC_Os05g40270	0	97.5004	0	0	13.3735	0	0	0	0	166.667	0	58.8235	0	0	0	78.7619	0	63.9468	45.9639	0	43.6758	0	14.4534	64.9688	0	56.1167	48.79	22.1185	0	0	36.3588	0	58.3771	24.2548	0	0	33.0885	37.9132	32.7955	0
LOC_Os05g40200	LOC_Os05g40200	0	0	0	0	0	0	0	33.8616	0	0	0	0	0	0	0	0	0	0	0	0	0	0	0	0	0	0	0	0	0	0	0	0	0	0	0	0	0	0	0	0
LOC_Os05g39410	LOC_Os05g39410	0	0	0	0	0	0	97.6372	41.4473	0	0	0	0	0	0	0	79.1703	0	34.4899	0	0	0	22.8791	0	38.0383	41.8445	56.1167	0	61.2482	0	0	0	45.7185	0	0	25.4201	0	0	0	0	58.4966
LOC_Os05g34270	LOC_Os05g34270	0	10.7147	0	0	34.5146	64.0041	0	74.7806	0	0	133.369	0	189.763	0	23.015	95.6083	47.0013	0	0	0	55.5556	0	7.22925	0	83.689	0	127.317	0	0	25.6726	0	126.105	75.6223	0	31.8735	0	0	0	0	0
LOC_Os05g24010	OsSTLK	0	29.9133	0	0	0	0	97.6372	0	0	0	0	0	0	0	22.6706	0	0	0	0	0	0	0	0	0	83.7939	0	0	0	0	0	0	0	20.6271	17.8148	0	0	0	0	50.8027	0
LOC_Os05g16824	OsMRLK24	0	11.7123	0	0	13.3735	0	0	0	0	0	0	0	0	0	0	0	0	0	0	0	0	0	0	0	0	0	0	0	0	0	28.0332	0	0	0	0	0	0	0	0	0
LOC_Os05g15720	OsMRLK21	0	0	0	0	0	0	0	0	0	0	0	0	0	0	0	0	0	0	0	0	0	0	0	0	0	0	0	0	0	0	0	0	0	0	0	0	0	0	16.5651	0
LOC_Os05g13770	LOC_Os05g13770	13.0059	0	0	73.5998	49.6586	0	0	0	0	0	0	136.752	0	0	60.2047	43.1891	54.5257	0	0	0	0	0	7.22925	24.6666	20.1321	0	0	0	0	0	39.8153	40.9015	0	0	0	0	31.3923	33.3467	21.978	0
LOC_Os05g07740	LOC_Os05g07740	0	0	0	0	0	0	0	0	0	0	0	0	0	0	0	0	0	0	0	0	0	0	0	0	0	0	0	0	0	0	0	0	0	0	0	0	0	53.4645	0	0
LOC_Os05g07420	OsSDRLK-35	0	0	0	0	0	0	0	0	0	0	0	0	0	104.428	0	0	0	0	0	0	0	0	0	0	0	0	0	0	0	0	0	0	0	0	0	0	0	0	0	0
LOC_Os04g58910	OsRLCK174	0	0	0	0	0	0	0	0	0	0	0	0	0	0	0	0	45.8884	0	0	0	0	0	0	0	0	0	0	0	0	0	0	0	0	0	0	0	0	76.1499	0	0
LOC_Os04g58700	LOC_Os04g58700	0	27.0343	0	0	12.6823	0	0	30.5754	0	0	0	0	95.9693	0	0	0	0	78.6505	0	168.78	0	0	0	0	0	0	0	0	0	0	92.8414	0	0	24.0344	0	24.4117	94.1767	127.551	0	0
LOC_Os04g57630	OsPSKR2	0	0	0	0	0	0	0	31.8756	0	0	0	0	0	0	0	0	0	0	0	0	0	0	0	18.3358	0	119.09	0	0	0	0	0	0	0	0	0	0	0	37.9132	0	0
LOC_Os04g55620	LOC_Os04g55620	0	0	0	0	0	0	0	0	0	0	0	0	0	0	0	0	0	0	0	0	0	0	0	23.7914	0	0	0	0	0	0	0	0	0	0	0	0	0	0	0	0
LOC_Os04g55410	OsNHO1	104.679	78.997	88.1912	129.242	0	0	145.815	0	0	0	0	0	0	26.3964	48.1836	0	0	31.7824	39.6542	0	66.0851	0	42.3406	58.8162	251.067	0	0	0	0	65.4609	0	0	40.0724	0	0	56.1861	0	78.1494	15.9724	29.792
LOC_Os04g52780	Os-FLS2	0	0	0	0	0	0	0	0	0	0	0	0	0	0	0	0	0	0	0	0	0	0	0	0	0	0	0	0	0	0	0	0	34.65	0	0	0	0	0	0	0
LOC_Os04g52614	OsMRLK17	0	0	0	0	12.7632	0	0	66.2778	45.1834	0	0	0	54.2888	0	21.7174	23.5577	0	22.8337	0	0	145.502	16.2559	0	32.1797	38.6728	0	0	28.6164	0	27.0563	0	0	0	0	31.8735	0	0	0	16.3827	0
LOC_Os04g52606	OsMRLK16	0	0	0	0	0	0	0	0	0	0	0	0	0	0	0	0	0	0	115.5	0	0	0	29.7929	0	0	0	0	0	0	0	0	0	0	0	0	0	0	0	0	0
LOC_Os04g52600	OsMRLK15	0	38.5388	109.242	51.7598	0	0	58.2954	35.2908	0	0	0	49.5663	0	0	0	0	24.5821	26.5682	0	0	0	34.2091	0	22.9237	0	0	0	0	0	40.3747	0	72.7304	0	0	0	27.3164	0	0	44.755	0
LOC_Os04g45170	LOC_Os04g45170	0	0	0	51.7598	0	0	0	0	0	0	0	0	0	0	0	0	0	0	0	0	0	31.002	0	0	0	0	0	129.879	0	0	0	0	0	32.9218	0	0	0	0	0	0
LOC_Os04g44910	LOC_Os04g44910	0	0	0	0	0	0	0	0	0	0	0	0	0	0	0	0	0	26.1199	0	0	0	0	0	0	0	0	0	32.1069	0	0	0	0	0	0	0	0	0	0	27.1592	78.8146
LOC_Os04g44900	SIT2	16.7594	0	0	0	0	0	0	0	0	0	0	0	0	61.8429	0	0	0	49.7463	0	0	0	0	0	0	0	0	0	0	0	0	0	0	0	27.3134	0	0	0	0	0	21.9029
LOC_Os04g42700	LOC_Os04g42700	0	0	0	0	0	148.81	0	0	0	0	0	0	0	0	0	0	0	0	0	0	0	0	0	10.7892	0	0	0	0	0	0	0	28.0686	0	0	0	0	0	0	0	0
LOC_Os04g41030	OsSLA1	0	12.0817	144.555	61.5233	0	0	0	25.3075	0	0	240.257	0	136.238	0	0	71.1328	32.9121	0	0	0	0	50.3728	0	23.7867	0	0	81.0985	0	0	0	41.8172	33.6259	152.905	49.186	0	0	128.396	44.2009	0	0
LOC_Os04g39650	LOC_Os04g39650	57.8838	0	0	0	0	0	0	0	0	0	0	0	0	0	0	0	0	0	0	0	0	0	0	0	0	0	0	0	0	0	0	0	0	0	0	0	0	0	0	0
LOC_Os04g38480	OsSERK1	59.2035	13.8255	58.2818	0	21.5065	116.673	78.4683	27.6579	278.862	0	0	163.614	48.1696	0	169.838	30.259	111.774	260.762	26.7738	46.6505	22.0284	19.9076	28.5721	44.4524	0	77.0205	26.7723	0	97.1943	0	417.177	248.475	0	37.9478	0	22.3804	65.0039	0	200.868	41.1353
LOC_Os04g34410	LOC_Os04g34410	0	0	0	0	0	0	0	0	0	0	0	0	0	0	0	0	0	0	0	0	0	0	0	0	0	0	0	0	0	25.6726	0	0	0	0	0	0	0	0	0	0
LOC_Os04g34290	OsSDRLK-26	0	0	0	0	0	0	0	0	0	0	0	0	0	0	0	0	28.8351	45.8064	0	0	0	0	0	0	0	0	0	0	0	0	0	0	0	0	0	0	0	0	0	0
LOC_Os04g34270	OsSDRLK-52	0	0	0	27.7824	0	0	0	35.2908	0	0	0	144.444	0	0	0	0	0	0	0	0	0	0	14.4534	0	0	0	0	23.05	0	0	0	0	0	0	0	0	0	0	0	0
LOC_Os04g34250	OsSDRLK-51	46.1425	0	0	0	0	0	0	0	0	0	179.662	0	0	0	0	33.5751	0	0	92.285	0	0	0	0	0	0	0	0	0	0	0	21.9404	26.4306	0	0	0	0	0	0	0	0
LOC_Os04g15660	LOC_Os04g15660	0	0	0	0	0	0	0	0	0	0	0	0	0	0	0	0	0	0	0	0	0	0	0	0	0	0	0	0	0	0	0	0	18.4468	0	0	0	0	0	0	0
LOC_Os04g15650	LOC_Os04g15650	0	0	0	0	0	0	0	31.4149	0	0	0	0	0	0	0	0	0	0	0	0	0	0	0	10.7892	0	0	0	0	0	0	0	0	29.9491	0	0	0	0	33.3467	0	0
LOC_Os04g12540	OsRLCK134	16.7594	0	0	0	0	0	0	0	157.828	0	0	0	0	0	0	0	0	0	0	0	0	0	0	0	0	0	0	0	0	0	0	0	0	0	0	0	0	0	0	0
LOC_Os04g01320	OsSDRLK-22	0	0	0	0	0	0	0	0	0	0	0	0	0	0	70.8015	0	0	0	0	0	0	0	0	0	0	0	0	99.0884	0	57.2344	0	0	0	63.857	25.4201	0	0	0	0	0
LOC_Os03g62180	OsRLCK121	53.1463	64.7249	57.0581	0	56.4164	32.8558	0	65.7986	0	0	0	137.447	84.317	211.096	88.8917	0	19.2278	61.8471	80.8051	0	37.2356	58.4216	0	18.3358	25.3113	83.7942	0	0	32.3981	0	24.639	85.5011	0	0	0	0	53.2751	32.1172	17.2616	49.3097
LOC_Os03g60810	ZFP182/ZOS3-21	0	0	80.2182	0	0	0	0	0	0	0	0	77.2201	0	0	0	0	0	0	0	0	0	0	0	0	50.6227	0	0	0	0	0	0	0	0	0	0	0	0	0	0	20.2963
LOC_Os03g57780	LOC_Os03g57780	134.494	76.5789	88.1912	80.7208	102.062	147.676	89.7505	91.3585	167.112	233.918	288.087	128.891	51.9211	195.388	52.2057	125.246	0	22.8337	214.95	0	158.274	37.6055	7.22925	79.8654	89.2738	405.699	150.17	63.0369	108.326	0	120.742	38.4084	0	61.9822	57.2779	31.6536	80.0481	24.9576	65.6893	98.1968
LOC_Os03g56270	OsRLCK117	0	0	0	0	0	0	0	0	0	0	0	0	0	0	0	64.7124	0	0	0	0	0	0	0	0	0	0	0	0	0	0	0	0	0	0	0	0	0	0	0	0
LOC_Os03g56250	LOC_Os03g56250	14.7397	0	0	0	22.1729	0	0	63.8214	0	126.502	0	0	0	0	23.015	0	25.6568	26.5682	0	0	0	0	0	64.9688	0	0	93.2229	0	0	0	0	0	153.921	0	23.9412	0	0	38.6518	0	0
LOC_Os03g56180	LOC_Os03g56180	0	0	0	0	16.3132	0	0	0	0	0	0	0	0	0	0	0	0	0	0	0	0	0	0	0	0	0	0	0	0	0	0	0	0	0	0	0	0	0	0	0
LOC_Os03g56160	OsLRk7	0	0	0	0	0	136.314	0	0	0	0	0	0	0	0	0	0	0	0	0	0	22.0284	0	0	0	0	0	128.932	0	0	0	0	0	0	0	0	0	0	0	0	0
LOC_Os03g54900	LOC_Os03g54900	23.6206	0	0	0	8.82418	0	91.0747	27.6932	0	0	0	49.5663	54.2888	67.3766	45.844	119.183	59.8601	117.887	52.4604	174.976	76.4712	42.7867	16.0568	26.4194	47.4293	0	170.114	41.848	81.1116	67.132	39.2733	21.5773	0	0	21.8121	0	0	33.3467	0	98.1968
LOC_Os03g52794	OsWD40-88	0	0	0	26.9949	44.7427	0	0	0	0	0	0	0	54.2888	0	0	0	0	0	0	0	0	0	0	0	0	0	0	0	0	0	0	0	0	0	0	0	0	0	0	0
LOC_Os03g50810	OsTMK	0	0	0	0	0	0	0	0	207.555	0	0	0	0	0	141.603	0	0	0	0	0	0	0	0	0	0	0	0	0	0	0	0	0	0	0	0	0	0	0	0	0
LOC_Os03g49620	OsSERL8	186.508	13.8255	176.741	119.037	17.6484	121.919	235.566	31.4149	0	124.378	165.317	67.1141	0	0	24.1266	0	23.5007	0	84.9473	41.0172	31.4228	0	31.7374	10.7892	111.504	383.264	0	0	0	25.6726	0	27.8886	0	0	0	0	0	58.3042	71.5799	20.2963
LOC_Os03g35600	OsSDRLK-20	0	0	0	0	0	0	0	0	0	0	0	0	0	0	36.075	0	0	0	0	0	0	0	0	0	0	0	0	0	0	0	0	0	0	0	0	0	0	0	0	0
LOC_Os03g27990	LOC_Os03g27990	0	0	0	25.9646	0	114.653	82.1828	0	0	134.409	0	0	0	0	0	0	0	0	0	0	0	50.3728	0	0	0	0	0	0	0	0	0	0	0	0	0	0	0	0	0	0
LOC_Os03g16010	OsBAK1-10	23.6206	0	0	0	40.04	0	0	0	45.1834	0	0	0	44.603	0	0	0	0	0	56.6893	0	0	21.5536	9.2554	0	0	0	0	0	0	28.6566	0	0	0	0	0	0	0	0	0	0
LOC_Os03g15250	LOC_Os03g15250	0	0	0	0	0	0	0	0	0	0	0	0	0	0	0	0	0	0	0	0	0	0	0	0	0	0	0	0	0	0	0	0	0	0	0	22.3804	0	0	0	31.9979
LOC_Os03g12730	OsBRR1	0	0	0	0	0	0	0	0	0	0	0	0	0	0	0	0	0	0	0	0	0	0	0	0	0	0	0	0	0	0	0	0	0	0	0	0	0	32.1172	0	0
LOC_Os03g12250	OsRLCK377	0	23.1321	0	0	0	150.06	0	0	145.222	0	0	0	0	0	0	0	0	0	0	0	63.1313	0	0	0	61.5233	0	0	114.181	0	0	0	0	0	17.8148	0	24.2813	52.5735	0	0	0
LOC_Os03g12150	OsSDRLK-9	21.1954	0	0	0	12.6823	0	99.7407	56.4908	0	0	0	0	0	0	0	23.5577	0	26.1199	84.9473	0	0	43.0293	37.515	37.5854	0	56.1167	0	0	0	59.4389	0	0	0	0	0	0	0	0	0	49.3097
LOC_Os03g04110	Os-LYP1	49.585	143.586	0	222.806	202.443	0	89.7505	83.9685	0	0	0	76.1905	84.317	132.488	331.602	163.781	253.089	379.13	234.299	205.153	124.951	111.571	132.678	311.344	187.897	0	259.84	232.402	289.079	125.262	148.398	45.6347	766.379	196.536	93.1827	39.8724	361.521	288.654	142.201	161.395
LOC_Os02g48200	LOC_Os02g48200	0	0	0	0	0	0	0	0	0	0	0	0	0	0	0	0	0	0	52.4604	0	0	0	0	0	0	0	0	0	0	0	0	0	0	0	0	0	0	0	0	0
LOC_Os02g42370	LOC_Os02g42370	14.7397	23.1321	0	0	0	0	0	0	0	0	0	0	0	0	0	0	0	0	0	0	0	0	0	0	0	0	0	0	0	0	0	0	0	0	0	0	93.5016	0	0	0
LOC_Os02g40240	OsLP2	667.704	394.192	263.152	492.978	459.276	433.728	349.276	1126.15	488.328	995.666	405.085	535.183	494.573	605.672	1165.99	777.412	189.566	1916.23	917.021	862.22	703.02	955.049	486.332	608.628	653.726	301.043	812.607	526.977	377.859	535.955	766.525	1206.22	553.146	364.979	175.403	686.886	621.871	361.72	681.534	488.84
LOC_Os02g40200	LOC_Os02g40200	18.3905	0	54.6896	0	0	0	64.0041	0	0	0	0	0	0	0	0	0	0	34.4899	0	0	0	0	33.3467	23.4203	40.2641	0	0	0	0	0	0	0	0	0	0	0	26.9884	0	0	0
LOC_Os02g34750	OsOGG	0	0	0	0	0	0	0	0	0	0	0	0	95.9693	0	0	0	0	0	0	0	0	17.5673	0	61.4251	0	0	26.7723	0	0	27.3045	0	0	0	0	0	0	0	0	0	0
LOC_Os02g19550	LOC_Os02g19550	0	0	51.4536	0	0	0	0	0	0	0	0	0	0	0	0	0	0	0	52.4604	0	0	0	39.0213	0	0	0	0	0	0	0	0	0	0	0	0	0	0	0	0	0
LOC_Os02g18320	OsSERK4	0	68.9819	0	25.9646	8.82418	0	0	25.3075	0	0	0	0	0	107.026	0	0	25.6568	0	0	0	0	44.5622	53.9898	61.4251	0	0	0	0	25.5938	0	32.1048	0	0	0	28.3809	0	34.8383	0	44.7547	0
LOC_Os02g14120	OsSERL4	26.6326	0	73.1957	0	0	0	91.0747	0	51.4774	0	0	0	0	0	24.1266	0	23.0585	0	0	0	0	87.7777	14.4534	0	0	92.2467	79.4179	0	65.1211	25.6726	0	0	0	21.347	0	0	0	49.6722	0	0
LOC_Os02g13510	LOC_Os02g13510	195.235	102.519	0	30.447	0	178.325	0	231.386	45.1834	166.667	0	0	92.7726	79.1671	111.875	154.801	78.6756	68.6401	0	99.4926	232.805	183.059	93.2549	104.729	114.574	244.094	195.16	23.6832	130.455	35.014	68.4809	147.09	121.895	21.347	45.7533	24.2813	31.5976	246.961	87.2792	95.6134
LOC_Os02g12400	LOC_Os02g12400	0	0	0	0	0	0	0	0	0	0	0	0	0	0	0	0	0	0	0	0	0	0	33.3467	0	0	0	0	0	0	0	0	0	0	0	0	0	0	0	0	0
LOC_Os02g11930	LOC_Os02g11930	0	0	0	0	0	0	121.036	0	0	0	0	0	0	0	0	0	0	0	0	0	0	0	0	0	0	0	0	0	0	0	0	0	0	0	0	0	0	0	0	0
LOC_Os02g10110	LOC_Os02g10110	0	0	0	0	0	0	89.7505	0	0	0	0	0	0	0	0	0	0	26.1199	0	46.6505	0	16.5344	10.8324	0	0	0	0	0	0	0	24.639	0	0	0	0	52.4274	0	0	0	0
LOC_Os02g09960	OsLysM-RLK1	0	35.8809	0	0	22.3714	297.619	0	0	0	0	0	0	0	0	0	0	0	0	0	0	0	0	0	0	0	0	99.7606	169.448	0	113.847	0	0	0	0	0	0	0	76.1499	0	0
LOC_Os02g05980	OsLRK1	0	0	0	0	0	0	0	0	0	0	0	0	0	0	0	0	25.6568	0	0	70.5816	0	0	0	0	0	0	0	0	0	0	0	0	117.322	0	0	0	0	0	0	20.2963
LOC_Os02g05960	OsLRK3	0	0	0	0	8.82418	0	0	0	0	0	0	0	0	0	0	0	0	0	0	0	0	0	0	0	0	0	0	0	0	28.6566	0	0	0	0	0	0	0	0	0	0
LOC_Os02g05950	OsLRK4	21.1954	10.7147	0	0	0	0	0	25.5454	0	0	0	0	0	0	0	0	0	0	0	122.13	0	0	0	0	0	0	0	0	0	0	0	98.1451	0	0	0	0	0	0	0	0
LOC_Os02g05930	OsLRK6	15.7958	17.618	0	0	0	0	0	0	0	0	0	0	0	0	0	0	0	0	0	0	0	21.5536	26.1643	0	0	51.6556	0	0	0	0	0	0	31.506	0	0	0	0	38.1971	0	0
LOC_Os02g05920	OsLRK7	0	27.8242	0	0	0	0	89.7505	84.4575	0	0	0	0	0	0	0	0	0	0	0	0	0	17.5673	0	16.7766	0	0	0	0	0	32.1999	0	0	0	0	0	0	0	0	0	0
LOC_Os02g05910	OsLRK8	0	0	0	0	0	0	0	0	0	0	0	0	0	0	0	0	0	0	0	0	0	0	0	0	0	0	0	32.1069	0	0	21.3675	0	0	0	0	0	0	0	0	0
LOC_Os02g02490	OsPSKR1	0	0	93.1012	0	0	0	0	0	0	0	0	0	0	0	0	0	0	0	0	0	0	0	0	0	0	0	0	0	0	0	0	0	0	0	0	0	0	0	0	0
LOC_Os01g72990	LOC_Os01g72990	0	0	0	27.7824	0	89.0631	0	0	42.8412	0	0	67.1141	0	55.6297	0	0	31.0251	61.8719	0	0	0	0	14.4534	0	91.1079	0	0	0	128.403	0	0	0	0	0	0	0	0	0	0	0
LOC_Os01g68870	OsMSP1	0	0	0	0	0	0	0	0	0	0	0	0	0	0	0	0	0	0	0	47.0035	0	0	0	0	0	0	0	14.3439	0	0	21.0517	26.4306	0	0	0	0	0	0	0	0
LOC_Os01g66680	OsSDRLK-50	26.5731	0	0	0	0	0	0	0	0	0	0	0	0	0	0	32.789	0	0	0	0	0	0	0	34.5806	0	0	0	0	0	0	0	20.4507	0	0	0	73.6702	0	0	0	0
LOC_Os01g66610	OsSDRLK-18	0	0	0	57.0288	0	0	0	0	0	0	0	0	0	0	0	0	0	0	0	68.4697	0	0	0	0	0	0	0	0	0	84.9982	0	0	0	0	0	0	0	0	0	0
LOC_Os01g65650	LOC_Os01g65650	0	106.025	46.5506	0	22.3714	32.8558	0	95.2306	59.3401	0	0	54.5703	0	41.3719	144.834	66.3641	201.354	61.957	38.3803	210.5	87.9684	32.5119	62.7479	14.3991	0	0	125.601	38.6145	57.7567	0	109.623	120.667	0	49.9151	21.8121	122.061	0	0	92.4541	21.9029
LOC_Os01g59570	OsMRLK6	0	0	0	0	0	0	0	0	0	0	0	0	0	0	0	33.5751	0	0	0	0	0	0	0	0	0	0	0	0	0	0	0	0	0	0	0	0	0	0	0	0
LOC_Os01g59550	OsMRLK4	0	0	0	0	0	0	86.8056	0	0	0	0	0	0	0	0	0	0	0	0	0	0	0	28.3054	0	0	0	0	0	0	0	0	20.4507	34.65	0	63.0955	0	35.4925	0	0	0
LOC_Os01g57560	OsSDRLK-3	0	27.0343	88.1912	0	34.162	0	82.1828	0	0	0	0	68.3761	54.2888	0	91.6881	0	0	51.5461	0	43.4348	0	35.1346	59.5859	88.4617	0	0	15.256	0	0	128.175	0	24.2219	26.5393	70.9522	53.2261	0	28.8509	30.525	0	29.792
LOC_Os01g57100	LOC_Os01g57100	0	0	0	0	0	0	0	35.2908	0	0	0	0	0	0	0	0	0	0	0	0	0	0	0	0	0	0	0	0	0	59.4389	0	0	0	0	0	44.7608	0	0	0	0
LOC_Os01g53920	OsASLRK	127.263	60.7739	0	139.113	57.2318	32.8558	0	31.8756	0	166.667	0	0	129.44	254.917	271.666	29.9052	28.8351	0	28.3447	0	91.697	20.8611	38.6308	87.7562	20.1321	0	23.2666	23.6832	0	108.373	122.165	74.5929	0	93.9708	0	30.4655	0	48.1325	67.3611	82.9373
LOC_Os01g52050	OsBRI1	0	0	0	0	0	0	0	0	0	0	0	67.1141	45.2489	0	0	0	0	22.8337	0	130.582	0	0	0	0	0	0	0	0	61.0948	0	0	31.8289	0	0	99.0295	0	52.7649	57.9777	0	0
LOC_Os01g49920	LRR-RLK	0	0	0	0	0	0	0	0	0	0	0	0	0	0	0	0	0	0	0	0	0	0	0	0	0	37.2231	0	0	0	0	0	0	42.8174	0	0	0	0	0	0	0
LOC_Os01g49910	LOC_Os01g49910	0	0	0	0	0	0	0	0	0	0	0	0	0	0	0	0	0	0	0	0	0	16.2559	0	0	0	0	0	0	0	0	0	0	30.4414	0	0	0	0	0	0	0
LOC_Os01g48000	OsSDRLK-13	0	0	0	73.5998	0	0	0	0	0	0	0	0	0	0	0	0	0	0	0	0	33.3467	0	29.7929	0	0	0	0	0	0	0	0	0	0	0	0	0	0	0	0	0
LOC_Os01g33110	LOC_Os01g33110	0	58.072	0	0	0	0	0	0	0	0	0	0	0	0	0	0	0	0	0	0	0	0	0	0	0	0	0	0	0	0	0	0	0	0	0	0	0	0	0	0
LOC_Os01g13800	LOC_Os01g13800	15.0313	37.84	0	0	37.5925	0	97.6372	33.8616	59.3401	0	51.5756	64.1026	54.2888	150.677	291.875	0	57.608	110.701	79.2519	303.034	71.4082	30.1132	0	57.8883	47.4293	83.7942	68.4444	185.799	0	27.0563	38.3767	47.3619	54.977	170.632	0	0	140.95	37.9132	44.755	0
LOC_Os01g12420	OsSDRLK-47	0	0	0	0	0	0	0	0	0	0	0	0	0	0	0	0	0	0	0	0	0	0	7.22925	0	0	0	0	0	0	0	0	0	0	0	0	0	0	0	0	0
LOC_Os01g12390	OsSRLK	13.0059	23.245	0	0	0	0	86.8056	31.4149	0	0	0	0	47.081	0	0	0	0	0	0	0	0	0	0	0	0	0	0	0	0	0	0	0	0	0	36.3464	0	0	0	0	0
LOC_Os01g07560	LOC_Os01g07560	0	0	0	0	0	0	0	0	0	0	0	0	0	0	0	0	0	0	0	0	0	0	0	0	0	0	0	0	0	0	0	0	0	0	0	0	0	75.6659	0	0
LOC_Os01g05960	OsRLCK25	0	0	0	0	0	0	0	0	0	0	0	0	0	0	0	0	0	27.7739	0	0	0	0	12.9576	0	0	0	0	0	0	0	0	0	0	0	0	0	0	0	0	0
LOC_Os01g05940	OsRLCK24	0	0	0	0	0	0	0	34.8663	0	0	100.644	0	0	0	0	0	0	0	0	0	0	0	0	0	0	0	0	0	0	0	0	0	0	0	0	0	0	0	0	0
LOC_Os10g30530	LOC_Os10g30530	0	0	0	0	0	0	0	0	0	0	0	0	0	0	0	0	0	0	0	0	0	0	0	0	0	0	0	0	0	0	0	0	0	0	0	0	0	0	0	0
LOC_Os08g03240	LOC_Os08g03240	0	0	0	0	0	0	0	0	0	0	0	0	0	0	0	0	0	0	0	0	0	0	0	0	0	0	0	0	0	0	0	0	0	0	0	0	0	0	0	0
LOC_Os08g03150	LOC_Os08g03150	0	0	0	0	0	0	0	0	0	0	0	0	0	0	0	0	0	0	0	0	0	0	0	0	0	0	0	0	0	0	0	0	0	0	0	0	0	0	0	0
LOC_Os08g34380	coe1	0	0	0	0	0	0	0	0	0	0	0	0	0	0	0	0	0	0	0	0	0	0	0	0	0	0	0	0	0	0	0	0	0	0	0	0	0	0	0	0
LOC_Os08g33090	LOC_Os08g33090	0	0	0	0	0	0	0	0	0	0	0	0	0	0	0	0	0	0	0	0	0	0	0	0	0	0	0	0	0	0	0	0	0	0	0	0	0	0	0	0
LOC_Os12g44320	OsMAK11	0	0	0	0	0	0	0	0	0	0	0	0	0	0	0	0	0	0	0	0	0	0	0	0	0	0	0	0	0	0	0	0	0	0	0	0	0	0	0	0
LOC_Os12g44090	LOC_Os12g44090	0	0	0	0	0	0	0	0	0	0	0	0	0	0	0	0	0	0	0	0	0	0	0	0	0	0	0	0	0	0	0	0	0	0	0	0	0	0	0	0
LOC_Os08g24310	LOC_Os08g24310	0	0	0	0	0	0	0	0	0	0	0	0	0	0	0	0	0	0	0	0	0	0	0	0	0	0	0	0	0	0	0	0	0	0	0	0	0	0	0	0
LOC_Os08g17410	LOC_Os08g17410	0	0	0	0	0	0	0	0	0	0	0	0	0	0	0	0	0	0	0	0	0	0	0	0	0	0	0	0	0	0	0	0	0	0	0	0	0	0	0	0
LOC_Os05g44970	OsMRLK37	0	0	0	0	0	0	0	0	0	0	0	0	0	0	0	0	0	0	0	0	0	0	0	0	0	0	0	0	0	0	0	0	0	0	0	0	0	0	0	0
LOC_Os08g14950	LOC_Os08g14950	0	0	0	0	0	0	0	0	0	0	0	0	0	0	0	0	0	0	0	0	0	0	0	0	0	0	0	0	0	0	0	0	0	0	0	0	0	0	0	0
LOC_Os12g37980	OsMRLK67	0	0	0	0	0	0	0	0	0	0	0	0	0	0	0	0	0	0	0	0	0	0	0	0	0	0	0	0	0	0	0	0	0	0	0	0	0	0	0	0
LOC_Os12g34320	OsSDRLK-10	0	0	0	0	0	0	0	0	0	0	0	0	0	0	0	0	0	0	0	0	0	0	0	0	0	0	0	0	0	0	0	0	0	0	0	0	0	0	0	0
LOC_Os12g13300	LOC_Os12g13300	0	0	0	0	0	0	0	0	0	0	0	0	0	0	0	0	0	0	0	0	0	0	0	0	0	0	0	0	0	0	0	0	0	0	0	0	0	0	0	0
LOC_Os07g04010	LOC_Os07g04010	0	0	0	0	0	0	0	0	0	0	0	0	0	0	0	0	0	0	0	0	0	0	0	0	0	0	0	0	0	0	0	0	0	0	0	0	0	0	0	0
LOC_Os02g13460	OsRLCK70	0	0	0	0	0	0	0	0	0	0	0	0	0	0	0	0	0	0	0	0	0	0	0	0	0	0	0	0	0	0	0	0	0	0	0	0	0	0	0	0
LOC_Os05g40050	LOC_Os05g40050	0	0	0	0	0	0	0	0	0	0	0	0	0	0	0	0	0	0	0	0	0	0	0	0	0	0	0	0	0	0	0	0	0	0	0	0	0	0	0	0
LOC_Os12g03690	OsRLCK360	0	0	0	0	0	0	0	0	0	0	0	0	0	0	0	0	0	0	0	0	0	0	0	0	0	0	0	0	0	0	0	0	0	0	0	0	0	0	0	0
LOC_Os12g03670	OsSDRLP-6	0	0	0	0	0	0	0	0	0	0	0	0	0	0	0	0	0	0	0	0	0	0	0	0	0	0	0	0	0	0	0	0	0	0	0	0	0	0	0	0
LOC_Os12g03650	OsSDRLK-57	0	0	0	0	0	0	0	0	0	0	0	0	0	0	0	0	0	0	0	0	0	0	0	0	0	0	0	0	0	0	0	0	0	0	0	0	0	0	0	0
LOC_Os12g03640	OsSDRLK-8	0	0	0	0	0	0	0	0	0	0	0	0	0	0	0	0	0	0	0	0	0	0	0	0	0	0	0	0	0	0	0	0	0	0	0	0	0	0	0	0
LOC_Os08g03160	LOC_Os08g03160	0	0	0	0	0	0	0	0	0	0	0	0	0	0	0	0	0	0	0	0	0	0	0	0	0	0	0	0	0	0	0	0	0	0	0	0	0	0	0	0
LOC_Os08g03100	LOC_Os08g03100	0	0	0	0	0	0	0	0	0	0	0	0	0	0	0	0	0	0	0	0	0	0	0	0	0	0	0	0	0	0	0	0	0	0	0	0	0	0	0	0
LOC_Os08g03090	LOC_Os08g03090	0	0	0	0	0	0	0	0	0	0	0	0	0	0	0	0	0	0	0	0	0	0	0	0	0	0	0	0	0	0	0	0	0	0	0	0	0	0	0	0
LOC_Os08g03070	LOC_Os08g03070	0	0	0	0	0	0	0	0	0	0	0	0	0	0	0	0	0	0	0	0	0	0	0	0	0	0	0	0	0	0	0	0	0	0	0	0	0	0	0	0
LOC_Os05g07820	LOC_Os05g07820	0	0	0	0	0	0	0	0	0	0	0	0	0	0	0	0	0	0	0	0	0	0	0	0	0	0	0	0	0	0	0	0	0	0	0	0	0	0	0	0
LOC_Os11g47290	LOC_Os11g47290	0	0	0	0	0	0	0	0	0	0	0	0	0	0	0	0	0	0	0	0	0	0	0	0	0	0	0	0	0	0	0	0	0	0	0	0	0	0	0	0
LOC_Os05g07470	OsRLCK180	0	0	0	0	0	0	0	0	0	0	0	0	0	0	0	0	0	0	0	0	0	0	0	0	0	0	0	0	0	0	0	0	0	0	0	0	0	0	0	0
LOC_Os11g47210	Xa-3	0	0	0	0	0	0	0	0	0	0	0	0	0	0	0	0	0	0	0	0	0	0	0	0	0	0	0	0	0	0	0	0	0	0	0	0	0	0	0	0
LOC_Os11g47180	Pi65(t)	0	0	0	0	0	0	0	0	0	0	0	0	0	0	0	0	0	0	0	0	0	0	0	0	0	0	0	0	0	0	0	0	0	0	0	0	0	0	0	0
LOC_Os11g47160	LOC_Os11g47160	0	0	0	0	0	0	0	0	0	0	0	0	0	0	0	0	0	0	0	0	0	0	0	0	0	0	0	0	0	0	0	0	0	0	0	0	0	0	0	0
LOC_Os11g47030	LOC_Os11g47030	0	0	0	0	0	0	0	0	0	0	0	0	0	0	0	0	0	0	0	0	0	0	0	0	0	0	0	0	0	0	0	0	0	0	0	0	0	0	0	0
LOC_Os02g05970	OsLRK2	0	0	0	0	0	0	0	0	0	0	0	0	0	0	0	0	0	0	0	0	0	0	0	0	0	0	0	0	0	0	0	0	0	0	0	0	0	0	0	0
LOC_Os11g46980	LOC_Os11g46980	0	0	0	0	0	0	0	0	0	0	0	0	0	0	0	0	0	0	0	0	0	0	0	0	0	0	0	0	0	0	0	0	0	0	0	0	0	0	0	0
LOC_Os11g46970	LOC_Os11g46970	0	0	0	0	0	0	0	0	0	0	0	0	0	0	0	0	0	0	0	0	0	0	0	0	0	0	0	0	0	0	0	0	0	0	0	0	0	0	0	0
LOC_Os11g41100	LOC_Os11g41100	0	0	0	0	0	0	0	0	0	0	0	0	0	0	0	0	0	0	0	0	0	0	0	0	0	0	0	0	0	0	0	0	0	0	0	0	0	0	0	0
LOC_Os11g03840	OsSDRLK-58	0	0	0	0	0	0	0	0	0	0	0	0	0	0	0	0	0	0	0	0	0	0	0	0	0	0	0	0	0	0	0	0	0	0	0	0	0	0	0	0
LOC_Os11g40890	LOC_Os11g40890	0	0	0	0	0	0	0	0	0	0	0	0	0	0	0	0	0	0	0	0	0	0	0	0	0	0	0	0	0	0	0	0	0	0	0	0	0	0	0	0
LOC_Os11g40810	LOC_Os11g40810	0	0	0	0	0	0	0	0	0	0	0	0	0	0	0	0	0	0	0	0	0	0	0	0	0	0	0	0	0	0	0	0	0	0	0	0	0	0	0	0
LOC_Os11g40550	LOC_Os11g40550	0	0	0	0	0	0	0	0	0	0	0	0	0	0	0	0	0	0	0	0	0	0	0	0	0	0	0	0	0	0	0	0	0	0	0	0	0	0	0	0
LOC_Os07g18240	LOC_Os07g18240	0	0	0	0	0	0	0	0	0	0	0	0	0	0	0	0	0	0	0	0	0	0	0	0	0	0	0	0	0	0	0	0	0	0	0	0	0	0	0	0
LOC_Os07g18230	LOC_Os07g18230	0	0	0	0	0	0	0	0	0	0	0	0	0	0	0	0	0	0	0	0	0	0	0	0	0	0	0	0	0	0	0	0	0	0	0	0	0	0	0	0
LOC_Os11g36180	XA21	0	0	0	0	0	0	0	0	0	0	0	0	0	0	0	0	0	0	0	0	0	0	0	0	0	0	0	0	0	0	0	0	0	0	0	0	0	0	0	0
LOC_Os07g15930	OsRLCK226	0	0	0	0	0	0	0	0	0	0	0	0	0	0	0	0	0	0	0	0	0	0	0	0	0	0	0	0	0	0	0	0	0	0	0	0	0	0	0	0
LOC_Os11g36150	LOC_Os11g36150	0	0	0	0	0	0	0	0	0	0	0	0	0	0	0	0	0	0	0	0	0	0	0	0	0	0	0	0	0	0	0	0	0	0	0	0	0	0	0	0
LOC_Os11g36140	LOC_Os11g36140	0	0	0	0	0	0	0	0	0	0	0	0	0	0	0	0	0	0	0	0	0	0	0	0	0	0	0	0	0	0	0	0	0	0	0	0	0	0	0	0
LOC_Os11g36090	LOC_Os11g36090	0	0	0	0	0	0	0	0	0	0	0	0	0	0	0	0	0	0	0	0	0	0	0	0	0	0	0	0	0	0	0	0	0	0	0	0	0	0	0	0
LOC_Os11g35500	OsXA21	0	0	0	0	0	0	0	0	0	0	0	0	0	0	0	0	0	0	0	0	0	0	0	0	0	0	0	0	0	0	0	0	0	0	0	0	0	0	0	0
LOC_Os01g66640	OsSDRLK-19	0	0	0	0	0	0	0	0	0	0	0	0	0	0	0	0	0	0	0	0	0	0	0	0	0	0	0	0	0	0	0	0	0	0	0	0	0	0	0	0
LOC_Os11g34624	OsLysM-RLK8	0	0	0	0	0	0	0	0	0	0	0	0	0	0	0	0	0	0	0	0	0	0	0	0	0	0	0	0	0	0	0	0	0	0	0	0	0	0	0	0
LOC_Os11g29790	LOC_Os11g29790	0	0	0	0	0	0	0	0	0	0	0	0	0	0	0	0	0	0	0	0	0	0	0	0	0	0	0	0	0	0	0	0	0	0	0	0	0	0	0	0
LOC_Os07g04190	OsRLCK222	0	0	0	0	0	0	0	0	0	0	0	0	0	0	0	0	0	0	0	0	0	0	0	0	0	0	0	0	0	0	0	0	0	0	0	0	0	0	0	0
LOC_Os11g20360	LOC_Os11g20360	0	0	0	0	0	0	0	0	0	0	0	0	0	0	0	0	0	0	0	0	0	0	0	0	0	0	0	0	0	0	0	0	0	0	0	0	0	0	0	0
LOC_Os11g19480	LOC_Os11g19480	0	0	0	0	0	0	0	0	0	0	0	0	0	0	0	0	0	0	0	0	0	0	0	0	0	0	0	0	0	0	0	0	0	0	0	0	0	0	0	0
LOC_Os06g38670	LOC_Os06g38670	0	0	0	0	0	0	0	0	0	0	0	0	0	0	0	0	0	0	0	0	0	0	0	0	0	0	0	0	0	0	0	0	0	0	0	0	0	0	0	0
LOC_Os11g12620	OsRLCK320	0	0	0	0	0	0	0	0	0	0	0	0	0	0	0	0	0	0	0	0	0	0	0	0	0	0	0	0	0	0	0	0	0	0	0	0	0	0	0	0
LOC_Os07g03990	LOC_Os07g03990	0	0	0	0	0	0	0	0	0	0	0	0	0	0	0	0	0	0	0	0	0	0	0	0	0	0	0	0	0	0	0	0	0	0	0	0	0	0	0	0
LOC_Os07g03970	LOC_Os07g03970	0	0	0	0	0	0	0	0	0	0	0	0	0	0	0	0	0	0	0	0	0	0	0	0	0	0	0	0	0	0	0	0	0	0	0	0	0	0	0	0
LOC_Os11g10280	OsSDK12	0	0	0	0	0	0	0	0	0	0	0	0	0	0	0	0	0	0	0	0	0	0	0	0	0	0	0	0	0	0	0	0	0	0	0	0	0	0	0	0
LOC_Os11g07270	LOC_Os11g07270	0	0	0	0	0	0	0	0	0	0	0	0	0	0	0	0	0	0	0	0	0	0	0	0	0	0	0	0	0	0	0	0	0	0	0	0	0	0	0	0
LOC_Os11g07260	LOC_Os11g07260	0	0	0	0	0	0	0	0	0	0	0	0	0	0	0	0	0	0	0	0	0	0	0	0	0	0	0	0	0	0	0	0	0	0	0	0	0	0	0	0
LOC_Os07g03890	LOC_Os07g03890	0	0	0	0	0	0	0	0	0	0	0	0	0	0	0	0	0	0	0	0	0	0	0	0	0	0	0	0	0	0	0	0	0	0	0	0	0	0	0	0
LOC_Os11g07240	OsRLCK314	0	0	0	0	0	0	0	0	0	0	0	0	0	0	0	0	0	0	0	0	0	0	0	0	0	0	0	0	0	0	0	0	0	0	0	0	0	0	0	0
LOC_Os04g23720	LOC_Os04g23720	0	0	0	0	0	0	0	0	0	0	0	0	0	0	0	0	0	0	0	0	0	0	0	0	0	0	0	0	0	0	0	0	0	0	0	0	0	0	0	0
LOC_Os11g07225	LOC_Os11g07225	0	0	0	0	0	0	0	0	0	0	0	0	0	0	0	0	0	0	0	0	0	0	0	0	0	0	0	0	0	0	0	0	0	0	0	0	0	0	0	0
LOC_Os04g23620	LOC_Os04g23620	0	0	0	0	0	0	0	0	0	0	0	0	0	0	0	0	0	0	0	0	0	0	0	0	0	0	0	0	0	0	0	0	0	0	0	0	0	0	0	0
LOC_Os11g07180	LOC_Os11g07180	0	0	0	0	0	0	0	0	0	0	0	0	0	0	0	0	0	0	0	0	0	0	0	0	0	0	0	0	0	0	0	0	0	0	0	0	0	0	0	0
LOC_Os11g07170	LOC_Os11g07170	0	0	0	0	0	0	0	0	0	0	0	0	0	0	0	0	0	0	0	0	0	0	0	0	0	0	0	0	0	0	0	0	0	0	0	0	0	0	0	0
LOC_Os11g07160	LOC_Os11g07160	0	0	0	0	0	0	0	0	0	0	0	0	0	0	0	0	0	0	0	0	0	0	0	0	0	0	0	0	0	0	0	0	0	0	0	0	0	0	0	0
LOC_Os11g07140	LOC_Os11g07140	0	0	0	0	0	0	0	0	0	0	0	0	0	0	0	0	0	0	0	0	0	0	0	0	0	0	0	0	0	0	0	0	0	0	0	0	0	0	0	0
LOC_Os11g07130	OsRLCK312	0	0	0	0	0	0	0	0	0	0	0	0	0	0	0	0	0	0	0	0	0	0	0	0	0	0	0	0	0	0	0	0	0	0	0	0	0	0	0	0
LOC_Os07g03000	LOC_Os07g03000	0	0	0	0	0	0	0	0	0	0	0	0	0	0	0	0	0	0	0	0	0	0	0	0	0	0	0	0	0	0	0	0	0	0	0	0	0	0	0	0
LOC_Os04g12580	OsRLCK135	0	0	0	0	0	0	0	0	0	0	0	0	0	0	0	0	0	0	0	0	0	0	0	0	0	0	0	0	0	0	0	0	0	0	0	0	0	0	0	0
LOC_Os01g40499	OsSDRLK-49	0	0	0	0	0	0	0	0	0	0	0	0	0	0	0	0	0	0	0	0	0	0	0	0	0	0	0	0	0	0	0	0	0	0	0	0	0	0	0	0
LOC_Os11g03880	OsRLCK310	0	0	0	0	0	0	0	0	0	0	0	0	0	0	0	0	0	0	0	0	0	0	0	0	0	0	0	0	0	0	0	0	0	0	0	0	0	0	0	0
LOC_Os06g09860	OsRLCK202	0	0	0	0	0	0	0	0	0	0	0	0	0	0	0	0	0	0	0	0	0	0	0	0	0	0	0	0	0	0	0	0	0	0	0	0	0	0	0	0
LOC_Os11g03820	OsSDRLK-7	0	0	0	0	0	0	0	0	0	0	0	0	0	0	0	0	0	0	0	0	0	0	0	0	0	0	0	0	0	0	0	0	0	0	0	0	0	0	0	0
LOC_Os06g47700	LOC_Os06g47700	0	0	0	0	0	0	0	0	0	0	0	0	0	0	0	0	0	0	0	0	0	0	0	0	0	0	0	0	0	0	0	0	0	0	0	0	0	0	0	0
LOC_Os11g01620	LOC_Os11g01620	0	0	0	0	0	0	0	0	0	0	0	0	0	0	0	0	0	0	0	0	0	0	0	0	0	0	0	0	0	0	0	0	0	0	0	0	0	0	0	0
LOC_Os06g45630	LOC_Os06g45630	0	0	0	0	0	0	0	0	0	0	0	0	0	0	0	0	0	0	0	0	0	0	0	0	0	0	0	0	0	0	0	0	0	0	0	0	0	0	0	0
LOC_Os06g45240	OsSTA177	0	0	0	0	0	0	0	0	0	0	0	0	0	0	0	0	0	0	0	0	0	0	0	0	0	0	0	0	0	0	0	0	0	0	0	0	0	0	0	0
LOC_Os10g38960	LOC_Os10g38960	0	0	0	0	0	0	0	0	0	0	0	0	0	0	0	0	0	0	0	0	0	0	0	0	0	0	0	0	0	0	0	0	0	0	0	0	0	0	0	0
LOC_Os10g35040	LOC_Os10g35040	0	0	0	0	0	0	0	0	0	0	0	0	0	0	0	0	0	0	0	0	0	0	0	0	0	0	0	0	0	0	0	0	0	0	0	0	0	0	0	0
LOC_Os06g41960	OsLysM-RLK6	0	0	0	0	0	0	0	0	0	0	0	0	0	0	0	0	0	0	0	0	0	0	0	0	0	0	0	0	0	0	0	0	0	0	0	0	0	0	0	0
LOC_Os06g41560	OsLecRK paralog	0	0	0	0	0	0	0	0	0	0	0	0	0	0	0	0	0	0	0	0	0	0	0	0	0	0	0	0	0	0	0	0	0	0	0	0	0	0	0	0
LOC_Os06g41510	OsSDRLK-63	0	0	0	0	0	0	0	0	0	0	0	0	0	0	0	0	0	0	0	0	0	0	0	0	0	0	0	0	0	0	0	0	0	0	0	0	0	0	0	0
LOC_Os06g41500	OsRLCK209	0	0	0	0	0	0	0	0	0	0	0	0	0	0	0	0	0	0	0	0	0	0	0	0	0	0	0	0	0	0	0	0	0	0	0	0	0	0	0	0
LOC_Os10g22890	YK19	0	0	0	0	0	0	0	0	0	0	0	0	0	0	0	0	0	0	0	0	0	0	0	0	0	0	0	0	0	0	0	0	0	0	0	0	0	0	0	0
LOC_Os10g22860	LOC_Os10g22860	0	0	0	0	0	0	0	0	0	0	0	0	0	0	0	0	0	0	0	0	0	0	0	0	0	0	0	0	0	0	0	0	0	0	0	0	0	0	0	0
LOC_Os10g20160	OsSDRLK-45	0	0	0	0	0	0	0	0	0	0	0	0	0	0	0	0	0	0	0	0	0	0	0	0	0	0	0	0	0	0	0	0	0	0	0	0	0	0	0	0
LOC_Os10g19160	LOC_Os10g19160	0	0	0	0	0	0	0	0	0	0	0	0	0	0	0	0	0	0	0	0	0	0	0	0	0	0	0	0	0	0	0	0	0	0	0	0	0	0	0	0
LOC_Os10g18990	LOC_Os10g18990	0	0	0	0	0	0	0	0	0	0	0	0	0	0	0	0	0	0	0	0	0	0	0	0	0	0	0	0	0	0	0	0	0	0	0	0	0	0	0	0
LOC_Os10g13970	LOC_Os10g13970	0	0	0	0	0	0	0	0	0	0	0	0	0	0	0	0	0	0	0	0	0	0	0	0	0	0	0	0	0	0	0	0	0	0	0	0	0	0	0	0
LOC_Os08g13420	OsLecRK paralog	0	0	0	0	0	0	0	0	0	0	0	0	0	0	0	0	0	0	0	0	0	0	0	0	0	0	0	0	0	0	0	0	0	0	0	0	0	0	0	0
LOC_Os10g06740	LOC_Os10g06740	0	0	0	0	0	0	0	0	0	0	0	0	0	0	0	0	0	0	0	0	0	0	0	0	0	0	0	0	0	0	0	0	0	0	0	0	0	0	0	0
LOC_Os10g03050	LOC_Os10g03050	0	0	0	0	0	0	0	0	0	0	0	0	0	0	0	0	0	0	0	0	0	0	0	0	0	0	0	0	0	0	0	0	0	0	0	0	0	0	0	0
LOC_Os03g21730	LOC_Os03g21730	0	0	0	0	0	0	0	0	0	0	0	0	0	0	0	0	0	0	0	0	0	0	0	0	0	0	0	0	0	0	0	0	0	0	0	0	0	0	0	0
LOC_Os09g37800	OsRLCK279	0	0	0	0	0	0	0	0	0	0	0	0	0	0	0	0	0	0	0	0	0	0	0	0	0	0	0	0	0	0	0	0	0	0	0	0	0	0	0	0
LOC_Os09g37600	Os-LYP3	0	0	0	0	0	0	0	0	0	0	0	0	0	0	0	0	0	0	0	0	0	0	0	0	0	0	0	0	0	0	0	0	0	0	0	0	0	0	0	0
LOC_Os03g18630	LOC_Os03g18630	0	0	0	0	0	0	0	0	0	0	0	0	0	0	0	0	0	0	0	0	0	0	0	0	0	0	0	0	0	0	0	0	0	0	0	0	0	0	0	0
LOC_Os09g30190	OsRLCK275	0	0	0	0	0	0	0	0	0	0	0	0	0	0	0	0	0	0	0	0	0	0	0	0	0	0	0	0	0	0	0	0	0	0	0	0	0	0	0	0
LOC_Os02g12420	LOC_Os02g12420	0	0	0	0	0	0	0	0	0	0	0	0	0	0	0	0	0	0	0	0	0	0	0	0	0	0	0	0	0	0	0	0	0	0	0	0	0	0	0	0
LOC_Os03g13080	OsLysM-RLK2	0	0	0	0	0	0	0	0	0	0	0	0	0	0	0	0	0	0	0	0	0	0	0	0	0	0	0	0	0	0	0	0	0	0	0	0	0	0	0	0
LOC_Os09g25540	LOC_Os09g25540	0	0	0	0	0	0	0	0	0	0	0	0	0	0	0	0	0	0	0	0	0	0	0	0	0	0	0	0	0	0	0	0	0	0	0	0	0	0	0	0
LOC_Os09g23570	LOC_Os09g23570	0	0	0	0	0	0	0	0	0	0	0	0	0	0	0	0	0	0	0	0	0	0	0	0	0	0	0	0	0	0	0	0	0	0	0	0	0	0	0	0
LOC_Os09g20970	LOC_Os09g20970	0	0	0	0	0	0	0	0	0	0	0	0	0	0	0	0	0	0	0	0	0	0	0	0	0	0	0	0	0	0	0	0	0	0	0	0	0	0	0	0
LOC_Os06g22290	LOC_Os06g22290	0	0	0	0	0	0	0	0	0	0	0	0	0	0	0	0	0	0	0	0	0	0	0	0	0	0	0	0	0	0	0	0	0	0	0	0	0	0	0	0
LOC_Os09g16540	LOC_Os09g16540	0	0	0	0	0	0	0	0	0	0	0	0	0	0	0	0	0	0	0	0	0	0	0	0	0	0	0	0	0	0	0	0	0	0	0	0	0	0	0	0
LOC_Os09g15700	LOC_Os09g15700	0	0	0	0	0	0	0	0	0	0	0	0	0	0	0	0	0	0	0	0	0	0	0	0	0	0	0	0	0	0	0	0	0	0	0	0	0	0	0	0
LOC_Os09g12240	OsBRL1	0	0	0	0	0	0	0	0	0	0	0	0	0	0	0	0	0	0	0	0	0	0	0	0	0	0	0	0	0	0	0	0	0	0	0	0	0	0	0	0
LOC_Os09g09510	LOC_Os09g09510	0	0	0	0	0	0	0	0	0	0	0	0	0	0	0	0	0	0	0	0	0	0	0	0	0	0	0	0	0	0	0	0	0	0	0	0	0	0	0	0
LOC_Os09g09500	LOC_Os09g09500	0	0	0	0	0	0	0	0	0	0	0	0	0	0	0	0	0	0	0	0	0	0	0	0	0	0	0	0	0	0	0	0	0	0	0	0	0	0	0	0
LOC_Os09g07730	LOC_Os09g07730	0	0	0	0	0	0	0	0	0	0	0	0	0	0	0	0	0	0	0	0	0	0	0	0	0	0	0	0	0	0	0	0	0	0	0	0	0	0	0	0
LOC_Os09g02250	LOC_Os09g02250	0	0	0	0	0	0	0	0	0	0	0	0	0	0	0	0	0	0	0	0	0	0	0	0	0	0	0	0	0	0	0	0	0	0	0	0	0	0	0	0
LOC_Os08g45060	LOC_Os08g45060	0	0	0	0	0	0	0	0	0	0	0	0	0	0	0	0	0	0	0	0	0	0	0	0	0	0	0	0	0	0	0	0	0	0	0	0	0	0	0	0
LOC_Os02g05940	OsLRK5	0	0	0	0	0	0	0	0	0	0	0	0	0	0	0	0	0	0	0	0	0	0	0	0	0	0	0	0	0	0	0	0	0	0	0	0	0	0	0	0
LOC_Os08g40650	LOC_Os08g40650	0	0	0	0	0	0	0	0	0	0	0	0	0	0	0	0	0	0	0	0	0	0	0	0	0	0	0	0	0	0	0	0	0	0	0	0	0	0	0	0
LOC_Os08g40280	LOC_Os08g40280	0	0	0	0	0	0	0	0	0	0	0	0	0	0	0	0	0	0	0	0	0	0	0	0	0	0	0	0	0	0	0	0	0	0	0	0	0	0	0	0
LOC_Os08g40270	LOC_Os08g40270	0	0	0	0	0	0	0	0	0	0	0	0	0	0	0	0	0	0	0	0	0	0	0	0	0	0	0	0	0	0	0	0	0	0	0	0	0	0	0	0
LOC_Os08g39590	OsRLCK257	0	0	0	0	0	0	0	0	0	0	0	0	0	0	0	0	0	0	0	0	0	0	0	0	0	0	0	0	0	0	0	0	0	0	0	0	0	0	0	0
LOC_Os08g38560	OsRLCK256	0	0	0	0	0	0	0	0	0	0	0	0	0	0	0	0	0	0	0	0	0	0	0	0	0	0	0	0	0	0	0	0	0	0	0	0	0	0	0	0
LOC_Os08g34650	OsPEPR2	0	0	0	0	0	0	0	0	0	0	0	0	0	0	0	0	0	0	0	0	0	0	0	0	0	0	0	0	0	0	0	0	0	0	0	0	0	0	0	0
LOC_Os02g34800	LOC_Os02g34800	0	0	0	0	0	0	0	0	0	0	0	0	0	0	0	0	0	0	0	0	0	0	0	0	0	0	0	0	0	0	0	0	0	0	0	0	0	0	0	0
LOC_Os06g04370	LOC_Os06g04370	0	0	0	0	0	0	0	0	0	0	0	0	0	0	0	0	0	0	0	0	0	0	0	0	0	0	0	0	0	0	0	0	0	0	0	0	0	0	0	0
LOC_Os06g03970	OsSIK1	0	0	0	0	0	0	0	0	0	0	0	0	0	0	0	0	0	0	0	0	0	0	0	0	0	0	0	0	0	0	0	0	0	0	0	0	0	0	0	0
LOC_Os08g28870	LOC_Os08g28870	0	0	0	0	0	0	0	0	0	0	0	0	0	0	0	0	0	0	0	0	0	0	0	0	0	0	0	0	0	0	0	0	0	0	0	0	0	0	0	0
LOC_Os02g26950	LOC_Os02g26950	0	0	0	0	0	0	0	0	0	0	0	0	0	0	0	0	0	0	0	0	0	0	0	0	0	0	0	0	0	0	0	0	0	0	0	0	0	0	0	0
LOC_Os05g45010	OsRLCK190	0	0	0	0	0	0	0	0	0	0	0	0	0	0	0	0	0	0	0	0	0	0	0	0	0	0	0	0	0	0	0	0	0	0	0	0	0	0	0	0
LOC_Os05g44990	OsMRLK38	0	0	0	0	0	0	0	0	0	0	0	0	0	0	0	0	0	0	0	0	0	0	0	0	0	0	0	0	0	0	0	0	0	0	0	0	0	0	0	0
LOC_Os02g19530	LOC_Os02g19530	0	0	0	0	0	0	0	0	0	0	0	0	0	0	0	0	0	0	0	0	0	0	0	0	0	0	0	0	0	0	0	0	0	0	0	0	0	0	0	0
LOC_Os05g44930	OsMRLK34	0	0	0	0	0	0	0	0	0	0	0	0	0	0	0	0	0	0	0	0	0	0	0	0	0	0	0	0	0	0	0	0	0	0	0	0	0	0	0	0
LOC_Os01g65010	OsSDRLK-16	0	0	0	0	0	0	0	0	0	0	0	0	0	0	0	0	0	0	0	0	0	0	0	0	0	0	0	0	0	0	0	0	0	0	0	0	0	0	0	0
LOC_Os08g13870	OsRLCK248	0	0	0	0	0	0	0	0	0	0	0	0	0	0	0	0	0	0	0	0	0	0	0	0	0	0	0	0	0	0	0	0	0	0	0	0	0	0	0	0
LOC_Os07g04040	LOC_Os07g04040	0	0	0	0	0	0	0	0	0	0	0	0	0	0	0	0	0	0	0	0	0	0	0	0	0	0	0	0	0	0	0	0	0	0	0	0	0	0	0	0
LOC_Os04g34420	LOC_Os04g34420	0	0	0	0	0	0	0	0	0	0	0	0	0	0	0	0	0	0	0	0	0	0	0	0	0	0	0	0	0	0	0	0	0	0	0	0	0	0	0	0
LOC_Os07g04000	LOC_Os07g04000	0	0	0	0	0	0	0	0	0	0	0	0	0	0	0	0	0	0	0	0	0	0	0	0	0	0	0	0	0	0	0	0	0	0	0	0	0	0	0	0
LOC_Os02g13430	OsRLK5	0	0	0	0	0	0	0	0	0	0	0	0	0	0	0	0	0	0	0	0	0	0	0	0	0	0	0	0	0	0	0	0	0	0	0	0	0	0	0	0
LOC_Os08g10150	OsMRLK43	0	0	0	0	0	0	0	0	0	0	0	0	0	0	0	0	0	0	0	0	0	0	0	0	0	0	0	0	0	0	0	0	0	0	0	0	0	0	0	0
LOC_Os05g34390	OsSDRLK-69	0	0	0	0	0	0	0	0	0	0	0	0	0	0	0	0	0	0	0	0	0	0	0	0	0	0	0	0	0	0	0	0	0	0	0	0	0	0	0	0
LOC_Os08g05290	LOC_Os08g05290	0	0	0	0	0	0	0	0	0	0	0	0	0	0	0	0	0	0	0	0	0	0	0	0	0	0	0	0	0	0	0	0	0	0	0	0	0	0	0	0
LOC_Os08g03170	LOC_Os08g03170	0	0	0	0	0	0	0	0	0	0	0	0	0	0	0	0	0	0	0	0	0	0	0	0	0	0	0	0	0	0	0	0	0	0	0	0	0	0	0	0
LOC_Os07g03900	LOC_Os07g03900	0	0	0	0	0	0	0	0	0	0	0	0	0	0	0	0	0	0	0	0	0	0	0	0	0	0	0	0	0	0	0	0	0	0	0	0	0	0	0	0
LOC_Os04g28780	OsSDRLK-25	0	0	0	0	0	0	0	0	0	0	0	0	0	0	0	0	0	0	0	0	0	0	0	0	0	0	0	0	0	0	0	0	0	0	0	0	0	0	0	0
LOC_Os02g12030	OsRLCK65	0	0	0	0	0	0	0	0	0	0	0	0	0	0	0	0	0	0	0	0	0	0	0	0	0	0	0	0	0	0	0	0	0	0	0	0	0	0	0	0
LOC_Os05g07850	LOC_Os05g07850	0	0	0	0	0	0	0	0	0	0	0	0	0	0	0	0	0	0	0	0	0	0	0	0	0	0	0	0	0	0	0	0	0	0	0	0	0	0	0	0
LOC_Os02g11980	LOC_Os02g11980	0	0	0	0	0	0	0	0	0	0	0	0	0	0	0	0	0	0	0	0	0	0	0	0	0	0	0	0	0	0	0	0	0	0	0	0	0	0	0	0
LOC_Os08g03002	LOC_Os08g03002	0	0	0	0	0	0	0	0	0	0	0	0	0	0	0	0	0	0	0	0	0	0	0	0	0	0	0	0	0	0	0	0	0	0	0	0	0	0	0	0
LOC_Os07g03830	LOC_Os07g03830	0	0	0	0	0	0	0	0	0	0	0	0	0	0	0	0	0	0	0	0	0	0	0	0	0	0	0	0	0	0	0	0	0	0	0	0	0	0	0	0
LOC_Os05g07450	OsSDRLK-36	0	0	0	0	0	0	0	0	0	0	0	0	0	0	0	0	0	0	0	0	0	0	0	0	0	0	0	0	0	0	0	0	0	0	0	0	0	0	0	0
LOC_Os07g03810	RLK	0	0	0	0	0	0	0	0	0	0	0	0	0	0	0	0	0	0	0	0	0	0	0	0	0	0	0	0	0	0	0	0	0	0	0	0	0	0	0	0
LOC_Os07g43350	LOC_Os07g43350	0	0	0	0	0	0	0	0	0	0	0	0	0	0	0	0	0	0	0	0	0	0	0	0	0	0	0	0	0	0	0	0	0	0	0	0	0	0	0	0
LOC_Os07g03780	LOC_Os07g03780	0	0	0	0	0	0	0	0	0	0	0	0	0	0	0	0	0	0	0	0	0	0	0	0	0	0	0	0	0	0	0	0	0	0	0	0	0	0	0	0
LOC_Os04g14570	LOC_Os04g14570	0	0	0	0	0	0	0	0	0	0	0	0	0	0	0	0	0	0	0	0	0	0	0	0	0	0	0	0	0	0	0	0	0	0	0	0	0	0	0	0
LOC_Os01g42294	OsRPK1	0	0	0	0	0	0	0	0	0	0	0	0	0	0	0	0	0	0	0	0	0	0	0	0	0	0	0	0	0	0	0	0	0	0	0	0	0	0	0	0
LOC_Os07g38820	LOC_Os07g38820	0	0	0	0	0	0	0	0	0	0	0	0	0	0	0	0	0	0	0	0	0	0	0	0	0	0	0	0	0	0	0	0	0	0	0	0	0	0	0	0
LOC_Os06g47750	OsPSKR14	0	0	0	0	0	0	0	0	0	0	0	0	0	0	0	0	0	0	0	0	0	0	0	0	0	0	0	0	0	0	0	0	0	0	0	0	0	0	0	0
LOC_Os06g47740	OsPSKR13	0	0	0	0	0	0	0	0	0	0	0	0	0	0	0	0	0	0	0	0	0	0	0	0	0	0	0	0	0	0	0	0	0	0	0	0	0	0	0	0
LOC_Os07g38250	LOC_Os07g38250	0	0	0	0	0	0	0	0	0	0	0	0	0	0	0	0	0	0	0	0	0	0	0	0	0	0	0	0	0	0	0	0	0	0	0	0	0	0	0	0
LOC_Os07g36544	OsSDRLK-39	0	0	0	0	0	0	0	0	0	0	0	0	0	0	0	0	0	0	0	0	0	0	0	0	0	0	0	0	0	0	0	0	0	0	0	0	0	0	0	0
LOC_Os07g31500	LOC_Os07g31500	0	0	0	0	0	0	0	0	0	0	0	0	0	0	0	0	0	0	0	0	0	0	0	0	0	0	0	0	0	0	0	0	0	0	0	0	0	0	0	0
LOC_Os02g05730	OsMRLK8	0	0	0	0	0	0	0	0	0	0	0	0	0	0	0	0	0	0	0	0	0	0	0	0	0	0	0	0	0	0	0	0	0	0	0	0	0	0	0	0
LOC_Os02g02140	OsCLVATA	0	0	0	0	0	0	0	0	0	0	0	0	0	0	0	0	0	0	0	0	0	0	0	0	0	0	0	0	0	0	0	0	0	0	0	0	0	0	0	0
LOC_Os04g52590	OsRLCK159	0	0	0	0	0	0	0	0	0	0	0	0	0	0	0	0	0	0	0	0	0	0	0	0	0	0	0	0	0	0	0	0	0	0	0	0	0	0	0	0
LOC_Os04g48760	OsXIAO	0	0	0	0	0	0	0	0	0	0	0	0	0	0	0	0	0	0	0	0	0	0	0	0	0	0	0	0	0	0	0	0	0	0	0	0	0	0	0	0
LOC_Os07g14820	LOC_Os07g14820	0	0	0	0	0	0	0	0	0	0	0	0	0	0	0	0	0	0	0	0	0	0	0	0	0	0	0	0	0	0	0	0	0	0	0	0	0	0	0	0
LOC_Os07g10630	LOC_Os07g10630	0	0	0	0	0	0	0	0	0	0	0	0	0	0	0	0	0	0	0	0	0	0	0	0	0	0	0	0	0	0	0	0	0	0	0	0	0	0	0	0
LOC_Os07g08860	OsSIK2	0	0	0	0	0	0	0	0	0	0	0	0	0	0	0	0	0	0	0	0	0	0	0	0	0	0	0	0	0	0	0	0	0	0	0	0	0	0	0	0
LOC_Os07g07230	LOC_Os07g07230	0	0	0	0	0	0	0	0	0	0	0	0	0	0	0	0	0	0	0	0	0	0	0	0	0	0	0	0	0	0	0	0	0	0	0	0	0	0	0	0
LOC_Os01g10710	OsSRK1	0	0	0	0	0	0	0	0	0	0	0	0	0	0	0	0	0	0	0	0	0	0	0	0	0	0	0	0	0	0	0	0	0	0	0	0	0	0	0	0
LOC_Os06g38990	LOC_Os06g38990	0	0	0	0	0	0	0	0	0	0	0	0	0	0	0	0	0	0	0	0	0	0	0	0	0	0	0	0	0	0	0	0	0	0	0	0	0	0	0	0
LOC_Os07g04220	LOC_Os07g04220	0	0	0	0	0	0	0	0	0	0	0	0	0	0	0	0	0	0	0	0	0	0	0	0	0	0	0	0	0	0	0	0	0	0	0	0	0	0	0	0
LOC_Os06g38930	LOC_Os06g38930	0	0	0	0	0	0	0	0	0	0	0	0	0	0	0	0	0	0	0	0	0	0	0	0	0	0	0	0	0	0	0	0	0	0	0	0	0	0	0	0
LOC_Os07g04130	LOC_Os07g04130	0	0	0	0	0	0	0	0	0	0	0	0	0	0	0	0	0	0	0	0	0	0	0	0	0	0	0	0	0	0	0	0	0	0	0	0	0	0	0	0
LOC_Os02g13965	LOC_Os02g13965	0	0	0	0	0	0	0	0	0	0	0	0	0	0	0	0	0	0	0	0	0	0	0	0	0	0	0	0	0	0	0	0	0	0	0	0	0	0	0	0
LOC_Os03g31000	LOC_Os03g31000	0	0	0	0	0	0	0	0	0	0	0	0	0	0	0	0	0	0	0	0	0	0	0	0	0	0	0	0	0	0	0	0	0	0	0	0	0	0	0	0
LOC_Os06g38650	LOC_Os06g38650	0	0	0	0	0	0	0	0	0	0	0	0	0	0	0	0	0	0	0	0	0	0	0	0	0	0	0	0	0	0	0	0	0	0	0	0	0	0	0	0
LOC_Os04g34390	LOC_Os04g34390	0	0	0	0	0	0	0	0	0	0	0	0	0	0	0	0	0	0	0	0	0	0	0	0	0	0	0	0	0	0	0	0	0	0	0	0	0	0	0	0
LOC_Os04g34330	OsSDRLK-27	0	0	0	0	0	0	0	0	0	0	0	0	0	0	0	0	0	0	0	0	0	0	0	0	0	0	0	0	0	0	0	0	0	0	0	0	0	0	0	0
LOC_Os07g03950	LOC_Os07g03950	0	0	0	0	0	0	0	0	0	0	0	0	0	0	0	0	0	0	0	0	0	0	0	0	0	0	0	0	0	0	0	0	0	0	0	0	0	0	0	0
LOC_Os07g03930	LOC_Os07g03930	0	0	0	0	0	0	0	0	0	0	0	0	0	0	0	0	0	0	0	0	0	0	0	0	0	0	0	0	0	0	0	0	0	0	0	0	0	0	0	0
LOC_Os07g03920	LOC_Os07g03920	0	0	0	0	0	0	0	0	0	0	0	0	0	0	0	0	0	0	0	0	0	0	0	0	0	0	0	0	0	0	0	0	0	0	0	0	0	0	0	0
LOC_Os06g36320	LOC_Os06g36320	0	0	0	0	0	0	0	0	0	0	0	0	0	0	0	0	0	0	0	0	0	0	0	0	0	0	0	0	0	0	0	0	0	0	0	0	0	0	0	0
LOC_Os06g10230	OsRLCK204	0	0	0	0	0	0	0	0	0	0	0	0	0	0	0	0	0	0	0	0	0	0	0	0	0	0	0	0	0	0	0	0	0	0	0	0	0	0	0	0
LOC_Os07g03880	LOC_Os07g03880	0	0	0	0	0	0	0	0	0	0	0	0	0	0	0	0	0	0	0	0	0	0	0	0	0	0	0	0	0	0	0	0	0	0	0	0	0	0	0	0
LOC_Os04g23760	LOC_Os04g23760	0	0	0	0	0	0	0	0	0	0	0	0	0	0	0	0	0	0	0	0	0	0	0	0	0	0	0	0	0	0	0	0	0	0	0	0	0	0	0	0
LOC_Os07g03860	LOC_Os07g03860	0	0	0	0	0	0	0	0	0	0	0	0	0	0	0	0	0	0	0	0	0	0	0	0	0	0	0	0	0	0	0	0	0	0	0	0	0	0	0	0
LOC_Os01g48020	OsRLCK43	0	0	0	0	0	0	0	0	0	0	0	0	0	0	0	0	0	0	0	0	0	0	0	0	0	0	0	0	0	0	0	0	0	0	0	0	0	0	0	0
LOC_Os03g08550	LOC_Os03g08550	0	0	0	0	0	0	0	0	0	0	0	0	0	0	0	0	0	0	0	0	0	0	0	0	0	0	0	0	0	0	0	0	0	0	0	0	0	0	0	0
LOC_Os07g03820	LOC_Os07g03820	0	0	0	0	0	0	0	0	0	0	0	0	0	0	0	0	0	0	0	0	0	0	0	0	0	0	0	0	0	0	0	0	0	0	0	0	0	0	0	0
LOC_Os02g10100	OsSRK	0	0	0	0	0	0	0	0	0	0	0	0	0	0	0	0	0	0	0	0	0	0	0	0	0	0	0	0	0	0	0	0	0	0	0	0	0	0	0	0
LOC_Os07g03790	LOC_Os07g03790	0	0	0	0	0	0	0	0	0	0	0	0	0	0	0	0	0	0	0	0	0	0	0	0	0	0	0	0	0	0	0	0	0	0	0	0	0	0	0	0
LOC_Os06g14260	LOC_Os06g14260	0	0	0	0	0	0	0	0	0	0	0	0	0	0	0	0	0	0	0	0	0	0	0	0	0	0	0	0	0	0	0	0	0	0	0	0	0	0	0	0
LOC_Os02g58390	LOC_Os02g58390	0	0	0	0	0	0	0	0	0	0	0	0	0	0	0	0	0	0	0	0	0	0	0	0	0	0	0	0	0	0	0	0	0	0	0	0	0	0	0	0
LOC_Os02g53000	Os-LYP5	0	0	0	0	0	0	0	0	0	0	0	0	0	0	0	0	0	0	0	0	0	0	0	0	0	0	0	0	0	0	0	0	0	0	0	0	0	0	0	0
LOC_Os02g52850	OsSDRLK-59	0	0	0	0	0	0	0	0	0	0	0	0	0	0	0	0	0	0	0	0	0	0	0	0	0	0	0	0	0	0	0	0	0	0	0	0	0	0	0	0
LOC_Os02g26160	OsLecRK-S.7	0	0	0	0	0	0	0	0	0	0	0	0	0	0	0	0	0	0	0	0	0	0	0	0	0	0	0	0	0	0	0	0	0	0	0	0	0	0	0	0
LOC_Os04g07200	OsRLCK131	0	0	0	0	0	0	0	0	0	0	0	0	0	0	0	0	0	0	0	0	0	0	0	0	0	0	0	0	0	0	0	0	0	0	0	0	0	0	0	0
LOC_Os06g47720	LOC_Os06g47720	0	0	0	0	0	0	0	0	0	0	0	0	0	0	0	0	0	0	0	0	0	0	0	0	0	0	0	0	0	0	0	0	0	0	0	0	0	0	0	0
LOC_Os04g01890	LOC_Os04g01890	0	0	0	0	0	0	0	0	0	0	0	0	0	0	0	0	0	0	0	0	0	0	0	0	0	0	0	0	0	0	0	0	0	0	0	0	0	0	0	0
LOC_Os04g01874	OsRLCK125	0	0	0	0	0	0	0	0	0	0	0	0	0	0	0	0	0	0	0	0	0	0	0	0	0	0	0	0	0	0	0	0	0	0	0	0	0	0	0	0
LOC_Os01g33090	LOC_Os01g33090	0	0	0	0	0	0	0	0	0	0	0	0	0	0	0	0	0	0	0	0	0	0	0	0	0	0	0	0	0	0	0	0	0	0	0	0	0	0	0	0
LOC_Os04g01310	OsSDRLK-21	0	0	0	0	0	0	0	0	0	0	0	0	0	0	0	0	0	0	0	0	0	0	0	0	0	0	0	0	0	0	0	0	0	0	0	0	0	0	0	0
LOC_Os01g12430	OsSDRLK-48	0	0	0	0	0	0	0	0	0	0	0	0	0	0	0	0	0	0	0	0	0	0	0	0	0	0	0	0	0	0	0	0	0	0	0	0	0	0	0	0
LOC_Os06g41980	LOC_Os06g41980	0	0	0	0	0	0	0	0	0	0	0	0	0	0	0	0	0	0	0	0	0	0	0	0	0	0	0	0	0	0	0	0	0	0	0	0	0	0	0	0
LOC_Os01g12410	OsESG1	0	0	0	0	0	0	0	0	0	0	0	0	0	0	0	0	0	0	0	0	0	0	0	0	0	0	0	0	0	0	0	0	0	0	0	0	0	0	0	0
LOC_Os06g37750	OsSDRLK-5	0	0	0	0	0	0	0	0	0	0	0	0	0	0	0	0	0	0	0	0	0	0	0	0	0	0	0	0	0	0	0	0	0	0	0	0	0	0	0	0
LOC_Os01g12290	OsSDRLK-67	0	0	0	0	0	0	0	0	0	0	0	0	0	0	0	0	0	0	0	0	0	0	0	0	0	0	0	0	0	0	0	0	0	0	0	0	0	0	0	0
LOC_Os01g10900	LOC_Os01g10900	0	0	0	0	0	0	0	0	0	0	0	0	0	0	0	0	0	0	0	0	0	0	0	0	0	0	0	0	0	0	0	0	0	0	0	0	0	0	0	0
LOC_Os02g12440	OsGIRL1	0	0	0	0	0	0	0	0	0	0	0	0	0	0	0	0	0	0	0	0	0	0	0	0	0	0	0	0	0	0	0	0	0	0	0	0	0	0	0	0
LOC_Os04g56080	OsSDRLK-55	0	0	0	0	0	0	0	0	0	0	0	0	0	0	0	0	0	0	0	0	0	0	0	0	0	0	0	0	0	0	0	0	0	0	0	0	0	0	0	0
LOC_Os01g10700	LOC_Os01g10700	0	0	0	0	0	0	0	0	0	0	0	0	0	0	0	0	0	0	0	0	0	0	0	0	0	0	0	0	0	0	0	0	0	0	0	0	0	0	0	0
LOC_Os04g39910	OsSDRLK-61	0	0	0	0	0	0	0	0	0	0	0	0	0	0	0	0	0	0	0	0	0	0	0	0	0	0	0	0	0	0	0	0	0	0	0	0	0	0	0	0
LOC_Os01g05980	LOC_Os01g05980	0	0	0	0	0	0	0	0	0	0	0	0	0	0	0	0	0	0	0	0	0	0	0	0	0	0	0	0	0	0	0	0	0	0	0	0	0	0	0	0
LOC_Os04g38910	LOC_Os04g38910	0	0	0	0	0	0	0	0	0	0	0	0	0	0	0	0	0	0	0	0	0	0	0	0	0	0	0	0	0	0	0	0	0	0	0	0	0	0	0	0
LOC_Os02g13780	LOC_Os02g13780	0	0	0	0	0	0	0	0	0	0	0	0	0	0	0	0	0	0	0	0	0	0	0	0	0	0	0	0	0	0	0	0	0	0	0	0	0	0	0	0
LOC_Os01g60060	LOC_Os01g60060	0	0	0	0	0	0	0	0	0	0	0	0	0	0	0	0	0	0	0	0	0	0	0	0	0	0	0	0	0	0	0	0	0	0	0	0	0	0	0	0
LOC_Os06g38590	LOC_Os06g38590	0	0	0	0	0	0	0	0	0	0	0	0	0	0	0	0	0	0	0	0	0	0	0	0	0	0	0	0	0	0	0	0	0	0	0	0	0	0	0	0
LOC_Os01g04230	LOC_Os01g04230	0	0	0	0	0	0	0	0	0	0	0	0	0	0	0	0	0	0	0	0	0	0	0	0	0	0	0	0	0	0	0	0	0	0	0	0	0	0	0	0
LOC_Os05g03450	LOC_Os05g03450	0	0	0	0	0	0	0	0	0	0	0	0	0	0	0	0	0	0	0	0	0	0	0	0	0	0	0	0	0	0	0	0	0	0	0	0	0	0	0	0
LOC_Os06g37690	OsMAK8	0	0	0	0	0	0	0	0	0	0	0	0	0	0	0	0	0	0	0	0	0	0	0	0	0	0	0	0	0	0	0	0	0	0	0	0	0	0	0	0
LOC_Os02g12450	LOC_Os02g12450	0	0	0	0	0	0	0	0	0	0	0	0	0	0	0	0	0	0	0	0	0	0	0	0	0	0	0	0	0	0	0	0	0	0	0	0	0	0	0	0
LOC_Os02g30540	LOC_Os02g30540	0	0	0	0	0	0	0	0	0	0	0	0	0	0	0	0	0	0	0	0	0	0	0	0	0	0	0	0	0	0	0	0	0	0	0	0	0	0	0	0
LOC_Os04g42740	OsSDRLK-29	0	0	0	0	0	0	0	0	0	0	0	0	0	0	0	0	0	0	0	0	0	0	0	0	0	0	0	0	0	0	0	0	0	0	0	0	0	0	0	0
LOC_Os01g51400	LOC_Os01g51400	0	0	0	0	0	0	0	0	0	0	0	0	0	0	0	0	0	0	0	0	0	0	0	0	0	0	0	0	0	0	0	0	0	0	0	0	0	0	0	0
LOC_Os02g42780	OsSIT1	0	0	0	0	0	0	0	0	0	0	0	0	0	0	0	0	0	0	0	0	0	0	0	0	0	0	0	0	0	0	0	0	0	0	0	0	0	0	0	0
LOC_Os02g12010	LOC_Os02g12010	0	0	0	0	0	0	0	0	0	0	0	0	0	0	0	0	0	0	0	0	0	0	0	0	0	0	0	0	0	0	0	0	0	0	0	0	0	0	0	0
LOC_Os04g23700	OsSDRLK-24	0	0	0	0	0	0	0	0	0	0	0	0	0	0	0	0	0	0	0	0	0	0	0	0	0	0	0	0	0	0	0	0	0	0	0	0	0	0	0	0
LOC_Os01g48040	OsSDRLK-14	0	0	0	0	0	0	0	0	0	0	0	0	0	0	0	0	0	0	0	0	0	0	0	0	0	0	0	0	0	0	0	0	0	0	0	0	0	0	0	0
LOC_Os06g17490	LOC_Os06g17490	0	0	0	0	0	0	0	0	0	0	0	0	0	0	0	0	0	0	0	0	0	0	0	0	0	0	0	0	0	0	0	0	0	0	0	0	0	0	0	0
LOC_Os04g22120	LOC_Os04g22120	0	0	0	0	0	0	0	0	0	0	0	0	0	0	0	0	0	0	0	0	0	0	0	0	0	0	0	0	0	0	0	0	0	0	0	0	0	0	0	0
LOC_Os06g16070	LOC_Os06g16070	0	0	0	0	0	0	0	0	0	0	0	0	0	0	0	0	0	0	0	0	0	0	0	0	0	0	0	0	0	0	0	0	0	0	0	0	0	0	0	0
LOC_Os02g34790	OsXIK1	0	0	0	0	0	0	0	0	0	0	0	0	0	0	0	0	0	0	0	0	0	0	0	0	0	0	0	0	0	0	0	0	0	0	0	0	0	0	0	0
LOC_Os04g15630	LOC_Os04g15630	0	0	0	0	0	0	0	0	0	0	0	0	0	0	0	0	0	0	0	0	0	0	0	0	0	0	0	0	0	0	0	0	0	0	0	0	0	0	0	0
LOC_Os01g44110	LOC_Os01g44110	0	0	0	0	0	0	0	0	0	0	0	0	0	0	0	0	0	0	0	0	0	0	0	0	0	0	0	0	0	0	0	0	0	0	0	0	0	0	0	0
LOC_Os03g20450	LOC_Os03g20450	0	0	0	0	0	0	0	0	0	0	0	0	0	0	0	0	0	0	0	0	0	0	0	0	0	0	0	0	0	0	0	0	0	0	0	0	0	0	0	0
LOC_Os01g53840	OsLysM-RLK4	0	0	0	0	0	0	0	0	0	0	0	0	0	0	0	0	0	0	0	0	0	0	0	0	0	0	0	0	0	0	0	0	0	0	0	0	0	0	0	0
LOC_Os02g48210	LOC_Os02g48210	0	0	0	0	0	0	0	0	0	0	0	0	0	0	0	0	0	0	0	0	0	0	0	0	0	0	0	0	0	0	0	0	0	0	0	0	0	0	0	0
LOC_Os06g06930	OsSDRLK-66	0	0	0	0	0	0	0	0	0	0	0	0	0	0	0	0	0	0	0	0	0	0	0	0	0	0	0	0	0	0	0	0	0	0	0	0	0	0	0	0
LOC_Os06g08690	LOC_Os06g08690	0	0	0	0	0	0	0	0	0	0	0	0	0	0	0	0	0	0	0	0	0	0	0	0	0	0	0	0	0	0	0	0	0	0	0	0	0	0	0	0
LOC_Os02g41890	OsPSKR1	0	0	0	0	0	0	0	0	0	0	0	0	0	0	0	0	0	0	0	0	0	0	0	0	0	0	0	0	0	0	0	0	0	0	0	0	0	0	0	0
LOC_Os04g52630	LOC_Os04g52630	0	0	0	0	0	0	0	0	0	0	0	0	0	0	0	0	0	0	0	0	0	0	0	0	0	0	0	0	0	0	0	0	0	0	0	0	0	0	0	0
LOC_Os02g13420	LOC_Os02g13420	0	0	0	0	0	0	0	0	0	0	0	0	0	0	0	0	0	0	0	0	0	0	0	0	0	0	0	0	0	0	0	0	0	0	0	0	0	0	0	0
LOC_Os06g06920	LOC_Os06g06920	0	0	0	0	0	0	0	0	0	0	0	0	0	0	0	0	0	0	0	0	0	0	0	0	0	0	0	0	0	0	0	0	0	0	0	0	0	0	0	0
LOC_Os02g01800	LOC_Os02g01800	0	0	0	0	0	0	0	0	0	0	0	0	0	0	0	0	0	0	0	0	0	0	0	0	0	0	0	0	0	0	0	0	0	0	0	0	0	0	0	0
LOC_Os01g05640	LOC_Os01g05640	0	0	0	0	0	0	0	0	0	0	0	0	0	0	0	0	0	0	0	0	0	0	0	0	0	0	0	0	0	0	0	0	0	0	0	0	0	0	0	0
LOC_Os01g36550	OsLysM-RLK3	0	0	0	0	0	0	0	0	0	0	0	0	0	0	0	0	0	0	0	0	0	0	0	0	0	0	0	0	0	0	0	0	0	0	0	0	0	0	0	0
LOC_Os05g51740	LOC_Os05g51740	0	0	0	0	0	0	0	0	0	0	0	0	0	0	0	0	0	0	0	0	0	0	0	0	0	0	0	0	0	0	0	0	0	0	0	0	0	0	0	0
LOC_Os01g45520	OsSDRLP-4	0	0	0	0	0	0	0	0	0	0	0	0	0	0	0	0	0	0	0	0	0	0	0	0	0	0	0	0	0	0	0	0	0	0	0	0	0	0	0	0
LOC_Os01g03370	LOC_Os01g03370	0	0	0	0	0	0	0	0	0	0	0	0	0	0	0	0	0	0	0	0	0	0	0	0	0	0	0	0	0	0	0	0	0	0	0	0	0	0	0	0
LOC_Os01g47820	OsSDRLK-12	0	0	0	0	0	0	0	0	0	0	0	0	0	0	0	0	0	0	0	0	0	0	0	0	0	0	0	0	0	0	0	0	0	0	0	0	0	0	0	0
LOC_Os01g60330	LOC_Os01g60330	0	0	0	0	0	0	0	0	0	0	0	0	0	0	0	0	0	0	0	0	0	0	0	0	0	0	0	0	0	0	0	0	0	0	0	0	0	0	0	0
LOC_Os04g04330	OsRLCK127	0	0	0	0	0	0	0	0	0	0	0	0	0	0	0	0	0	0	0	0	0	0	0	0	0	0	0	0	0	0	0	0	0	0	0	0	0	0	0	0
LOC_Os01g06240	OsSDRLK-11	0	0	0	0	0	0	0	0	0	0	0	0	0	0	0	0	0	0	0	0	0	0	0	0	0	0	0	0	0	0	0	0	0	0	0	0	0	0	0	0
LOC_Os03g21510	LOC_Os03g21510	0	0	0	0	0	0	0	0	0	0	0	0	0	0	0	0	0	0	0	0	0	0	0	0	0	0	0	0	0	0	0	0	0	0	0	0	0	0	0	0
LOC_Os01g47810	OsSDRLK-1	0	0	0	0	0	0	0	0	0	0	0	0	0	0	0	0	0	0	0	0	0	0	0	0	0	0	0	0	0	0	0	0	0	0	0	0	0	0	0	0
LOC_Os04g23600	LOC_Os04g23600	0	0	0	0	0	0	0	0	0	0	0	0	0	0	0	0	0	0	0	0	0	0	0	0	0	0	0	0	0	0	0	0	0	0	0	0	0	0	0	0
LOC_Os03g30890	OsSDRLP-8	0	0	0	0	0	0	0	0	0	0	0	0	0	0	0	0	0	0	0	0	0	0	0	0	0	0	0	0	0	0	0	0	0	0	0	0	0	0	0	0
LOC_Os04g03210	LOC_Os04g03210	0	0	0	0	0	0	0	0	0	0	0	0	0	0	0	0	0	0	0	0	0	0	0	0	0	0	0	0	0	0	0	0	0	0	0	0	0	0	0	0
LOC_Os02g40180	LOC_Os02g40180	0	0	0	0	0	0	0	0	0	0	0	0	0	0	0	0	0	0	0	0	0	0	0	0	0	0	0	0	0	0	0	0	0	0	0	0	0	0	0	0
LOC_Os02g12910	LOC_Os02g12910	0	0	0	0	0	0	0	0	0	0	0	0	0	0	0	0	0	0	0	0	0	0	0	0	0	0	0	0	0	0	0	0	0	0	0	0	0	0	0	0
LOC_Os01g72700	LOC_Os01g72700	0	0	0	0	0	0	0	0	0	0	0	0	0	0	0	0	0	0	0	0	0	0	0	0	0	0	0	0	0	0	0	0	0	0	0	0	0	0	0	0
LOC_Os03g05140	OsRLCK99	0	0	0	0	0	0	0	0	0	0	0	0	0	0	0	0	0	0	0	0	0	0	0	0	0	0	0	0	0	0	0	0	0	0	0	0	0	0	0	0
LOC_Os01g39600	LOC_Os01g39600	0	0	0	0	0	0	0	0	0	0	0	0	0	0	0	0	0	0	0	0	0	0	0	0	0	0	0	0	0	0	0	0	0	0	0	0	0	0	0	0
LOC_Os01g33950	LOC_Os01g33950	0	0	0	0	0	0	0	0	0	0	0	0	0	0	0	0	0	0	0	0	0	0	0	0	0	0	0	0	0	0	0	0	0	0	0	0	0	0	0	0
LOC_Os01g60670	LOC_Os01g60670	0	0	0	0	0	0	0	0	0	0	0	0	0	0	0	0	0	0	0	0	0	0	0	0	0	0	0	0	0	0	0	0	0	0	0	0	0	0	0	0
LOC_Os04g34300	OsRLCK150	0	0	0	0	0	0	0	0	0	0	0	0	0	0	0	0	0	0	0	0	0	0	0	0	0	0	0	0	0	0	0	0	0	0	0	0	0	0	0	0
LOC_Os01g12790	LOC_Os01g12790	0	0	0	0	0	0	0	0	0	0	0	0	0	0	0	0	0	0	0	0	0	0	0	0	0	0	0	0	0	0	0	0	0	0	0	0	0	0	0	0
LOC_Os01g73390	OsRLCK56	0	0	0	0	0	0	0	0	0	0	0	0	0	0	0	0	0	0	0	0	0	0	0	0	0	0	0	0	0	0	0	0	0	0	0	0	0	0	0	0
LOC_Os03g01410	LOC_Os03g01410	0	0	0	0	0	0	0	0	0	0	0	0	0	0	0	0	0	0	0	0	0	0	0	0	0	0	0	0	0	0	0	0	0	0	0	0	0	0	0	0
LOC_Os03g03570	LOC_Os03g03570	0	0	0	0	0	0	0	0	0	0	0	0	0	0	0	0	0	0	0	0	0	0	0	0	0	0	0	0	0	0	0	0	0	0	0	0	0	0	0	0
LOC_Os01g05870	LOC_Os01g05870	0	0	0	0	0	0	0	0	0	0	0	0	0	0	0	0	0	0	0	0	0	0	0	0	0	0	0	0	0	0	0	0	0	0	0	0	0	0	0	0
LOC_Os01g47840	OsSDRLK-2	0	0	0	0	0	0	0	0	0	0	0	0	0	0	0	0	0	0	0	0	0	0	0	0	0	0	0	0	0	0	0	0	0	0	0	0	0	0	0	0
LOC_Os11g10260	LOC_Os11g10260	0	0	0	0	0	0	0	0	0	0	0	0	0	0	0	0	0	0	0	0	0	0	0	0	0	0	0	0	0	0	0	0	0	0	0	0	0	0	0	0
LOC_Os02g07810	LOC_Os02g07810	0	0	0	0	0	0	0	0	0	0	0	0	0	0	0	0	0	0	0	0	0	0	0	0	0	0	0	0	0	0	0	0	0	0	0	0	0	0	0	0

## Sheet: Supplementary Table 8b
Supplementary Table 8b PRR genes were analyzed by ALBST at 6 hours post-infection by M. oryzae. The leaf fragment (2 cm) was equally divided into 40 plots, with the infection site labeled as "0 cm".
Fragments (cm)		-0.95	-0.9	-0.85	-0.8	-0.75	-0.7	-0.65	-0.6	-0.55	-0.5	-0.45	-0.4	-0.35	-0.3	-0.25	-0.2	-0.15	-0.1	-0.05	0	0.05	0.1	0.15	0.2	0.25	0.3	0.35	0.4	0.45	0.5	0.55	0.6	0.65	0.7	0.75	0.8	0.85	0.9	0.95
Fit		6.33889	6.33889	6.33889	6.33889	6.33889	6.33889	6.33889	6.33889	6.33889	6.33889	6.33889	6.33889	6.33889	6.33889	6.33889	6.33889	6.33889	6.33889	6.33889	6.33889	6.33889	6.33889	6.33889	6.33889	6.33889	6.33889	6.33889	6.33889	6.33889	6.33889	6.33889	6.33889	6.33889	6.33889	6.33889	6.33889	6.33889	6.33889	6.33889
Ratio		5.07259	6.72133	3.79507	8.50833	7.35171	6.32031	6.33528	6.96496	3.49498	7.40741	7.14875	5.98643	6.19317	4.76515	6.22929	6.92358	6.34115	5.90198	6.87898	6.04267	7.07264	8.45612	7.17733	5.82902	6.3852	5.48399	6.27829	6.2448	7.0491	4.97259	6.76203	5.77164	6.02332	5.40771	7.44067	6.86168	6.02319	6.31362	7.28067
ID	Name
LOC_Os10g30530	LOC_Os10g30530	0	0	0	0	0	0	0	0	0	0	0	0	0	0	0	0	0	0	0	0	0	0	0	0	0	0	0	0	0	0	0	0	11.9972	0	0	0	0	0	0
LOC_Os08g03240	LOC_Os08g03240	0	0	0	0	45.4442	0	0	0	0	0	0	0	0	0	0	0	0	0	16.5739	0	0	0	0	0	0	0	0	0	0	0	0	0	0	0	0	0	0	0	0
LOC_Os07g36780	OsSDRLK-41	0	0	0	0	0	0	0	0	0	0	0	0	0	0	0	0	0	0	0	0	10.7296	0	0	0	0	0	0	0	0	0	0	12.7734	0	0	0	0	0	0	0
LOC_Os12g43640	HAIKU2	61.1621	28.0112	0	68.8042	124.751	146.172	0	0	188.005	50.4414	139.966	57.0854	125.75	0	88.6478	52.0777	198.417	109.846	256.891	43.4193	108.292	123.705	78.4916	42.7946	131.286	42.6799	0	280.608	96.1042	27.8062	81.9792	62.1403	125.214	41.8376	147.583	144.554	28.4172	0	87.7767
LOC_Os12g42520	LOC_Os12g42520	0	0	0	0	0	0	0	0	0	0	0	0	0	0	53.2255	0	18.4863	9.31281	15.948	24.2319	10.8338	0	0	16.5519	44.5931	6.46935	0	0	0	0	0	0	0	0	39.557	0	0	0	0
LOC_Os12g38610	LOC_Os12g38610	0	0	0	0	83.6051	0	0	0	0	0	0	0	22.0327	0	0	0	0	19.0422	33.1565	0	0	10.8295	0	0	11.2726	0	0	0	22.5836	0	13.3035	16.1987	0	0	44.7227	0	0	0	0
LOC_Os12g37980	OsMRLK67	0	0	0	0	0	0	0	0	0	0	0	0	0	0	0	0	0	0	0	0	0	0	0	66.8449	0	0	0	0	0	0	0	0	0	0	0	0	0	0	0
LOC_Os12g10740	OsLRR-RLK2	254.571	44.1618	0	45.4628	144.784	166.635	137.787	333.775	737.596	425.587	226.573	212.623	194.338	179	371.298	351.197	250.708	135.77	432.598	249.592	214.012	75.314	97.3207	184.179	359.968	104.261	235.798	318.226	215.038	192.109	61.8679	102.639	146.811	120.569	164.406	73.9874	173.444	83.0353	150.237
LOC_Os12g08180	OsSPL36	0	0	0	0	179.972	23.6323	0	0	0	35.6189	100.9	12.4914	0	0	0	0	0	16.9583	0	8.99839	0	70.4682	17.9449	30.6974	0	24.3265	17.8291	0	0	0	0	0	0	0	0	0	0	21.8536	0
LOC_Os12g01740	LOC_Os12g01740	0	0	0	0	0	0	0	0	0	0	0	0	0	0	0	11.2309	12.9564	0	0	0	12.0262	0	0	0	0	20.0862	23.8846	0	0	0	32.039	0	0	0	0	0	0	27.9127	21.6057
LOC_Os12g01200	OsMRLK66	0	0	0	0	0	43.4877	0	0	0	0	0	40.6626	0	0	0	0	0	12.9955	15.948	8.68221	0	0	0	0	31.8567	20.1892	0	0	17.7399	0	0	0	8.88297	26.5863	0	29.6701	0	25.0232	0
LOC_Os11g47310	MRKc	0	0	0	0	0	28.177	0	0	0	0	0	0	0	0	0	0	0	18.3715	0	0	9.81316	0	0	0	0	0	0	0	14.9745	0	0	0	0	0	0	0	0	64.1766	0
LOC_Os11g47300	LOC_Os11g47300	0	0	0	0	0	0	0	0	0	0	0	0	0	0	0	0	0	0	0	0	11.8551	0	0	0	0	0	0	0	0	0	0	0	0	0	0	0	0	0	0
LOC_Os11g47240	OsEXS	0	0	0	0	0	0	47.1921	0	0	0	0	43.4588	0	0	0	0	0	0	0	0	10.7296	0	0	0	17.9811	0	0	0	0	0	0	0	0	0	0	0	0	0	0
LOC_Os11g47030	LOC_Os11g47030	0	0	0	0	0	0	0	0	0	0	0	0	0	0	0	0	0	0	0	0	0	0	0	0	0	5.30997	0	0	0	33.1443	0	0	0	0	0	0	0	0	0
LOC_Os11g47000	LOC_Os11g47000	0	0	0	0	0	0	0	0	0	0	0	0	0	0	0	0	0	0	0	0	0	0	0	0	0	4.74895	0	0	0	0	0	0	8.88297	0	0	0	0	0	0
LOC_Os11g46970	LOC_Os11g46970	0	0	0	0	0	0	0	0	0	0	0	0	0	0	0	0	0	0	45.1264	0	0	36.6754	0	0	0	0	0	0	0	0	0	0	0	0	0	0	0	0	0
LOC_Os11g41100	LOC_Os11g41100	0	0	0	0	0	0	0	0	0	0	0	0	0	0	0	0	15.1752	0	0	0	0	51.3958	0	0	0	0	0	0	0	0	0	0	0	0	0	0	0	0	0
LOC_Os11g40970	LOC_Os11g40970	0	0	0	0	160.619	29.304	56.6444	0	0	0	0	0	0	0	0	19.0349	0	10.8295	58.7259	12.5313	59.2406	15.8655	24.4906	0	0	0	0	0	41.1875	0	0	0	0	15.015	0	23.6619	0	0	0
LOC_Os11g40890	LOC_Os11g40890	0	0	0	0	0	0	0	0	0	0	0	0	0	0	0	0	15.9546	0	0	0	0	0	0	0	0	0	0	0	0	0	0	0	0	0	28.6369	0	0	0	0
LOC_Os11g39370	OsSERL1	185.384	41.0779	0	52.615	0	126.534	119.901	86.8056	0	41.6233	111.382	142.312	100.082	178.22	147.631	78.2204	98.8042	149.502	81.682	384.011	327.996	234.507	385.068	192.891	121.897	146.632	102.082	76.1731	143.241	51.6402	123.111	75.2953	61.4256	79.9746	100.659	43.4248	188.374	46.6583	97.1774
LOC_Os11g36190	LOC_Os11g36190	53.8358	0	0	107.398	0	0	0	0	0	39.5648	0	26.0761	0	85.1903	90.8534	21.4823	0	0	0	48.151	42.4285	16.6625	0	95.489	22.5982	57.3507	23.4874	0	29.9491	44.2987	39.3453	57.296	11.3675	54.0037	62.0118	36.2188	0	33.4874	0
LOC_Os11g36180	XA21	0	0	0	0	0	0	0	0	0	0	0	0	0	0	0	0	0	0	0	0	0	0	0	0	0	0	0	0	0	0	0	0	0	13.3262	0	0	0	0	0
LOC_Os11g36160	LOC_Os11g36160	0	38.2468	0	55.3403	46.5289	53.0082	0	0	0	40.7747	30.3113	13.8872	20.4841	33.4236	40.2609	39.5869	0	40.7448	0	8.99839	23.937	0	22.2489	33.1741	0	46.2436	130.481	76.1731	17.1733	8.34307	57.0809	16.9711	41.9574	131.764	0	30.1823	0	44.1326	26.703
LOC_Os11g36150	LOC_Os11g36150	0	0	0	0	0	44.7828	0	82.1828	0	0	0	33.3495	29.7128	0	0	13.586	38.0027	0	0	0	10.8338	12.161	25.2595	0	0	0	0	0	0	0	11.5189	30.0129	45.4238	0	0	0	41.6146	0	0
LOC_Os11g36140	LOC_Os11g36140	0	0	0	0	0	0	0	0	0	0	0	0	0	0	0	0	0	0	0	0	0	12.161	0	0	0	0	0	0	0	0	0	0	0	0	0	0	0	0	0
LOC_Os11g36090	LOC_Os11g36090	0	0	0	0	0	0	0	0	0	0	0	0	0	0	0	0	0	0	0	0	0	0	0	0	0	0	0	0	0	0	0	0	0	0	0	26.9121	0	0	0
LOC_Os11g26130	OsWSS1	0	0	0	0	0	0	0	0	0	0	29.8739	0	45.1267	0	53.2255	37.3418	17.7692	10.8295	0	0	9.43681	28.8235	0	44.649	0	10.5897	0	0	18.2349	0	27.2221	21.4102	38.1079	17.9019	44.8525	0	0	47.335	30.058
LOC_Os11g20360	LOC_Os11g20360	0	0	0	0	0	0	0	0	0	0	0	0	0	0	0	0	0	0	0	0	14.4642	0	0	0	0	0	0	0	0	0	0	13.6836	0	31.2358	0	0	0	0	0
LOC_Os11g14050	LOC_Os11g14050	0	0	0	0	0	0	68.9275	0	0	0	0	0	0	20.7147	0	0	0	0	0	8.99839	0	0	0	0	0	0	0	0	0	0	0	0	0	0	0	0	0	0	0
LOC_Os11g12530	LOC_Os11g12530	0	0	0	0	0	0	0	0	0	0	25.9929	0	0	14.5296	0	0	0	0	35.7961	0	0	20.35	0	23.3907	0	23.9422	0	77.0179	35.8788	64.7005	46.1297	61.1581	10.1234	0	0	33.4963	0	93.7232	16.8583
LOC_Os11g10310	LOC_Os11g10310	0	41.2507	0	0	0	30.4925	0	0	0	0	25.9929	0	10.8613	18.7793	0	19.9661	17.5159	60.4898	0	16.4886	34.287	0	24.4906	28.7489	7.33439	8.36995	35.6583	0	29.9491	42.3706	13.3035	33.9958	9.502	17.343	40.4203	31.9428	0	0	0
LOC_Os11g07260	LOC_Os11g07260	0	0	0	0	0	0	0	0	0	0	0	0	0	0	0	0	0	0	0	0	0	0	0	0	0	0	0	0	0	0	0	7.87222	0	0	0	0	0	0	0
LOC_Os11g07250	LOC_Os11g07250	0	0	0	0	0	0	0	0	0	0	0	0	0	0	0	0	0	0	0	0	0	0	0	0	0	0	0	0	0	0	0	0	0	17.9019	0	0	36.8895	22.5897	0
LOC_Os11g07230	25L1	0	0	0	72.8438	0	25.533	0	0	0	0	34.1355	34.4258	19.859	0	0	38.1461	12.9564	0	0	12.0136	0	11.1371	0	0	0	30.0362	0	0	14.9745	11.6339	13.1151	24.8786	9.52435	63.2115	0	23.6619	50.1404	0	44.1872
LOC_Os11g07200	LOC_Os11g07200	0	0	0	0	0	0	38.5386	0	0	0	0	0	0	0	0	18.5649	0	0	0	0	0	0	0	0	0	10.0946	0	0	25.2717	0	0	16.5057	0	0	0	20.2741	0	0	0
LOC_Os11g07120	LOC_Os11g07120	116.279	0	0	68.8042	0	0	0	0	0	39.5648	0	0	0	0	0	0	10.1149	0	0	0	0	0	35.9183	0	0	0	0	0	0	0	0	0	0	0	0	30.1823	0	0	0
LOC_Os11g07100	LOC_Os11g07100	0	0	0	0	0	0	0	0	0	0	0	0	0	0	0	11.3065	0	0	0	0	0	0	0	0	0	0	0	0	0	0	0	0	0	0	0	0	0	0	0
LOC_Os11g07060	LOC_Os11g07060	0	0	0	187.617	0	0	0	0	0	0	0	13.5716	19.23	0	0	0	0	0	0	0	0	0	40.2609	0	0	0	0	0	0	0	0	0	0	0	0	0	0	0	0
LOC_Os11g01740	LOC_Os11g01740	0	32.4633	0	0	0	0	0	97.352	0	0	33.4874	0	139.639	16.7715	0	0	15.3301	29.8717	61.8644	0	11.5934	24.5188	22.2489	0	0	14.9371	23.8846	0	37.6041	0	0	0	10.1234	0	22.5734	0	0	0	0
LOC_Os11g01200	OsMRLK65	0	0	0	0	0	0	0	0	0	0	0	0	9.69556	0	0	49.9909	15.3301	13.1524	0	0	10.5521	0	17.9449	0	0	0	23.4874	0	0	16.5142	0	18.8325	10.2556	0	0	0	0	0	0
LOC_Os10g40100	OsPUB54	0	50.7975	0	0	0	21.0239	72.9821	0	0	0	0	12.2437	0	0	0	15.1172	18.0421	8.55161	0	0	12.0262	0	17.9449	19.4039	0	0	0	0	0	0	13.7752	8.25287	0	0	0	24.6233	0	0	0
LOC_Os10g32990	LOC_Os10g32990	0	0	0	0	0	0	34.4947	0	0	0	0	0	0	0	0	0	0	0	0	0	0	0	0	16.2676	14.6737	0	0	0	0	0	0	0	0	0	0	0	0	0	0
LOC_Os10g30540	LOC_Os10g30540	0	0	0	0	0	0	0	0	0	0	0	40.715	0	0	0	0	0	0	18.9681	0	0	0	0	0	0	0	0	0	0	17.6591	61.3535	0	0	0	0	0	0	0	0
LOC_Os10g25090	LOC_Os10g25090	0	0	0	0	0	0	0	0	0	0	0	0	0	0	0	0	0	0	0	0	0	12.161	0	0	0	0	0	0	0	12.2606	0	0	0	0	0	0	0	0	0
LOC_Os10g06760	LOC_Os10g06760	0	0	0	0	0	0	0	0	0	0	0	0	13.5221	0	0	0	10.1149	0	0	0	0	0	0	0	0	0	0	0	0	0	0	0	0	0	0	0	0	0	0
LOC_Os10g06740	LOC_Os10g06740	0	0	0	0	0	0	0	0	0	0	0	0	10.8613	0	0	0	0	0	0	0	0	0	0	0	0	0	0	0	0	0	0	0	0	0	0	0	0	0	0
LOC_Os10g02500	OsBRI1	0	0	0	0	0	0	0	0	0	0	0	0	0	0	0	0	53.2028	0	0	12.8307	0	0	0	0	0	0	55.7414	0	0	0	0	0	0	0	0	0	0	0	0
LOC_Os09g33630	OsLysM-RLK10	0	42.0168	0	0	0	35.8487	0	0	0	40.7747	0	14.361	27.4145	52.8151	37.6591	11.0017	0	49.781	18.9681	12.8307	32.6976	36.6442	0	18.9394	18.8275	39.8959	0	92.6956	17.1733	0	35.5366	9.45197	24.306	0	0	0	0	0	0
LOC_Os09g28180	OsSDRLK-65	0	0	0	0	0	0	0	0	0	0	0	0	0	0	0	0	0	0	0	0	0	39.4623	28.7414	0	9.13025	0	0	0	0	0	0	16.9947	0	0	0	0	0	0	0
LOC_Os09g25540	LOC_Os09g25540	0	0	0	0	0	0	0	0	0	0	0	0	0	0	0	0	0	0	0	12.0136	0	0	0	0	0	0	0	0	0	0	0	0	0	15.0966	0	0	46.4123	0	0
LOC_Os09g23570	LOC_Os09g23570	0	56.1293	0	0	0	0	0	0	0	38.0228	0	14.361	0	0	72.3308	26.3282	0	0	0	0	0	0	0	20.9802	0	0	0	0	0	0	0	0	0	0	0	36.2188	0	0	0
LOC_Os09g17630	OsMRLK50	0	0	0	48.9956	105.669	123.697	0	0	677.507	0	28.0607	15.6539	32.8308	17.1747	49.6229	50.8695	73.1425	19.6119	139.469	88.3974	185.642	75.1987	47.5347	48.5228	0	76.0015	12.2748	0	0	49.5426	112.695	55.7803	22.0361	0	0	27.2183	0	16.1257	0
LOC_Os09g12240	OsBRL1	0	44.4286	0	0	0	0	0	0	0	0	0	0	0	0	0	0	0	0	0	0	0	0	0	0	0	0	0	0	0	0	0	0	0	0	0	0	0	0	0
LOC_Os09g09510	LOC_Os09g09510	0	0	0	0	0	0	0	0	0	0	0	0	0	0	0	0	0	0	16.5739	0	0	0	0	0	0	0	0	0	0	0	0	0	0	0	0	0	0	0	0
LOC_Os08g42580	OsCERK1	108.894	180.939	0	49.7562	71.7772	64.1153	35.5467	0	0	184.058	44.9972	18.9157	29.5546	35.5717	83.3109	153.26	87.2495	46.6753	51.7441	120.206	150.052	225.706	196.978	160.66	45.7166	51.8938	85.0639	0	17.1733	77.5879	47.9011	17.9011	70.3965	62.7133	37.2555	39.0313	122.234	59.9769	89.327
LOC_Os08g34650	OsPEPR2	0	0	0	0	0	0	0	0	0	0	0	0	0	0	0	0	0	0	0	0	0	0	0	16.2676	0	0	0	0	0	0	0	0	0	0	0	0	0	0	0
LOC_Os08g34640	OsPEPR1	0	0	0	0	0	0	0	0	0	0	0	0	0	0	0	0	0	0	15.948	0	0	0	0	0	0	0	0	0	0	0	0	0	0	0	0	0	0	0	0
LOC_Os08g34380	coe1	0	0	0	0	0	0	0	0	0	0	0	0	0	0	0	0	0	0	0	0	0	0	0	0	0	0	0	0	0	0	0	13.0642	0	0	0	0	0	0	0
LOC_Os08g25380	OsBRL3	0	0	0	0	0	0	0	0	0	0	0	12.4746	0	0	0	23.3236	36.0842	0	0	0	0	0	0	0	0	0	0	0	0	0	0	9.41274	0	0	0	0	0	0	0
LOC_Os08g24310	LOC_Os08g24310	0	0	0	0	0	0	0	0	0	0	0	0	0	0	0	0	0	0	0	12.0136	29.7673	31.7309	0	0	0	5.77441	0	0	0	0	0	0	0	0	0	0	0	0	0
LOC_Os08g17410	LOC_Os08g17410	0	0	0	0	0	0	0	0	0	0	0	0	0	0	0	0	0	0	0	0	0	0	0	33.1741	0	0	0	0	0	0	0	0	0	0	0	0	40.7299	0	0
LOC_Os08g14990	LOC_Os08g14990	0	0	0	0	0	0	0	0	0	0	0	0	0	0	0	0	0	0	0	0	0	0	28.7414	0	0	0	0	0	0	0	0	0	0	0	0	0	0	0	0
LOC_Os08g13420	OsLecRK paralog	0	0	0	0	0	0	0	0	0	0	0	0	0	0	37.6591	0	0	0	0	0	0	0	0	0	0	0	0	0	0	0	0	0	0	0	0	0	0	0	0
LOC_Os08g10320	OsMRLK47	669.846	113.642	0	305.833	255.115	310.706	68.9893	66.454	210.837	225.098	90.2825	249.629	256.551	268.588	175.187	270.086	178.681	296.936	334.162	289.069	198.856	142.27	138.544	33.857	179.727	269.05	230.135	289.204	127.174	172.891	186.079	137.78	202.374	188.091	273.622	291.99	283.35	318.184	153.018
LOC_Os08g10310	OsMRLK46	523.273	731.562	0	838.612	772.236	498.436	699.039	76.8758	0	171.924	199.663	200.512	191.11	220.962	171.525	392.771	356.163	357.254	423.895	227.899	115.671	20.35	144.576	288.401	200.787	92.2315	397.08	529.672	191.47	288.128	149.991	166.762	98.2758	92.6058	153.153	369.218	484.211	298.175	134.416
LOC_Os08g10300	OsMRLK45	0	0	0	0	0	0	0	0	0	0	0	13.5419	0	17.9051	0	15.1172	0	0	35.7961	18.4932	21.5634	0	35.9183	0	18.3105	8.16513	0	62.1891	20.2388	8.34307	59.88	0	30.6345	0	33.4225	0	0	0	0
LOC_Os08g10150	OsMRLK43	0	0	0	0	0	0	0	0	0	0	0	0	0	0	0	0	0	12.9955	0	21.8291	28.4421	0	0	0	0	6.94228	0	0	0	0	0	0	0	0	0	0	0	0	0
LOC_Os08g07760	OsSERK1	226.622	156.324	0	141.895	136.874	21.0239	109.267	0	0	41.9727	57.1667	49.1034	24.3834	35.0846	126.501	73.7822	56.6751	82.3386	0	87.5766	69.574	214.284	51.3398	75.081	71.1823	22.6295	35.2361	0	17.1733	18.7572	94.2043	78.0933	69.8188	15.1837	0	33.4963	0	20.5343	49.722
LOC_Os08g03020	RLK	0	141.176	0	0	0	0	0	0	0	40.7747	0	0	0	0	0	22.0034	50.0657	0	0	0	16.0627	0	28.7414	0	26.1131	8.16513	17.8291	0	0	9.87459	0	0	0	18.1752	0	0	0	0	19.1179
LOC_Os08g02996	LOC_Os08g02996	0	0	0	0	0	0	0	0	0	0	0	0	0	0	0	15.7853	0	0	0	0	18.6289	0	0	0	0	5.77441	0	0	0	0	0	0	0	0	0	0	0	0	0
LOC_Os07g48310	LOC_Os07g48310	0	0	0	0	0	0	0	0	0	0	0	0	0	0	0	0	0	0	0	0	0	0	0	0	0	0	0	0	0	0	15.3766	0	23.9943	0	22.6655	0	0	0	0
LOC_Os07g43350	LOC_Os07g43350	0	0	0	0	0	0	0	0	0	0	0	0	0	0	0	0	15.3301	0	0	0	0	0	0	0	0	0	0	0	0	0	30.6767	0	0	0	0	0	0	0	0
LOC_Os07g41140	LOC_Os07g41140	0	0	0	138.102	86.1326	0	0	0	268.384	0	38.9841	12.3128	13.5221	0	0	12.493	28.0428	0	0	0	0	0	0	42.0592	7.33439	0	0	0	18.2349	39.4629	11.4335	54.3894	10.1234	19.4553	25.7599	18.2256	60.8495	0	89.2061
LOC_Os07g40630	OsBIN1	0	0	0	0	0	0	0	0	0	0	0	13.5716	12.4662	0	26.1233	17.6258	0	18.6256	45.7004	0	0	107.072	76.0838	16.5519	7.33439	32.6097	0	0	0	12.6685	0	0	0	0	20.2757	24.6233	0	0	0
LOC_Os07g38810	SIT3	0	0	0	0	143.833	0	0	0	0	0	0	0	0	0	65.7332	0	0	0	39.7077	25.6614	33.0526	53.1462	0	0	12.5153	8.16513	0	0	0	0	0	0	10.2556	17.4277	0	0	0	0	0
LOC_Os07g38800	LOC_Os07g38800	0	0	0	0	0	0	0	0	0	0	0	0	0	0	0	0	0	0	0	26.1794	26.3657	0	0	0	0	0	0	0	0	0	0	0	0	0	0	0	0	0	0
LOC_Os07g38250	LOC_Os07g38250	0	0	0	0	0	0	0	0	0	0	0	0	10.0891	0	0	0	0	10.8422	0	8.68221	18.6289	32.3957	0	0	0	0	0	0	0	0	0	8.32646	0	0	0	0	0	0	0
LOC_Os07g36544	OsSDRLK-39	0	0	0	0	0	0	0	0	0	0	0	0	0	0	0	20.749	0	0	33.1477	0	12.082	90.828	0	0	0	0	0	0	0	0	0	0	0	0	0	0	0	0	0
LOC_Os07g15940	LOC_Os07g15940	0	0	0	0	0	0	0	0	0	0	0	0	0	0	0	28.6574	0	0	0	0	0	0	0	0	0	0	0	0	0	0	0	0	0	0	0	0	0	0	0
LOC_Os07g10630	LOC_Os07g10630	0	0	0	93.8086	0	0	0	0	0	0	0	0	0	0	0	0	35.4211	0	0	0	0	0	0	16.5519	0	0	0	0	0	0	0	0	0	0	0	0	0	0	0
LOC_Os07g05190	OsGHR1	0	32.3562	0	61.9348	0	41.2286	0	0	0	0	0	13.4095	35.5451	15.873	0	0	0	18.7624	0	29.1194	0	12.161	25.2595	21.5146	19.8497	5.30997	0	0	35.7385	13.7806	11.4335	33.9415	60.1823	15.0966	0	0	38.1301	25.0232	24.2207
LOC_Os07g04220	LOC_Os07g04220	0	0	0	52.615	0	30.4275	0	0	0	40.4858	0	0	9.69556	0	0	0	0	8.55161	35.7961	18.4932	0	0	0	21.5146	0	0	0	0	0	0	0	0	14.1826	9.45716	22.5734	33.4963	0	0	0
LOC_Os07g04190	OsRLCK222	0	0	0	0	0	0	0	0	0	0	0	0	0	0	0	0	0	0	0	0	0	0	0	0	9.41903	0	0	0	0	0	0	0	9.52435	0	0	0	0	0	0
LOC_Os07g03970	LOC_Os07g03970	0	0	0	0	0	0	0	0	0	0	0	0	0	0	0	0	0	0	0	0	0	0	0	0	0	5.01381	0	0	0	0	0	0	0	0	0	0	0	0	0
LOC_Os07g03890	LOC_Os07g03890	0	0	0	0	0	0	0	0	0	0	0	11.9167	0	0	0	0	0	0	0	0	0	0	0	0	0	0	0	0	0	0	0	0	0	0	0	0	0	0	0
LOC_Os07g03870	LOC_Os07g03870	0	0	0	0	0	0	67.714	0	0	0	26.0213	12.3128	0	18.7793	31.3913	23.3236	0	21.6718	0	45.8484	73.5448	178.712	170.909	0	26.8882	0	0	0	22.6295	0	15.011	13.0642	11.3675	0	28.6369	0	0	0	24.2207
LOC_Os07g03860	LOC_Os07g03860	0	0	0	0	0	0	0	0	0	0	0	0	0	0	0	0	0	0	0	0	0	26.6374	0	0	0	0	0	0	0	0	15.3766	0	0	0	0	0	0	0	0
LOC_Os07g03820	LOC_Os07g03820	0	0	0	0	0	0	0	0	0	0	0	0	0	0	0	0	0	0	0	0	0	0	0	0	0	0	0	0	0	14.3513	0	0	0	0	0	0	0	0	0
LOC_Os07g01710	OsPSKR3	0	0	0	0	0	0	57.4911	0	0	0	0	25.019	0	18.7793	0	0	15.1752	0	0	0	0	0	30.3536	0	0	6.94228	0	0	0	0	0	9.45197	0	0	0	0	0	0	0
LOC_Os06g50340	OsFON1	0	0	0	52.615	0	0	0	0	0	0	99.8514	0	0	0	0	0	32.8841	0	0	0	0	0	30.3536	0	0	0	0	0	0	0	0	0	0	0	0	90.7455	0	0	0
LOC_Os06g47700	LOC_Os06g47700	0	0	0	0	0	0	0	0	0	0	0	0	0	0	0	0	0	0	0	0	0	0	0	0	0	0	0	0	0	0	0	0	0	0	41.5973	0	0	0	0
LOC_Os06g47650	OsLRR-RLK1	0	30.6373	0	0	0	0	0	0	0	0	0	0	10.5729	0	0	0	0	0	0	10.6198	0	0	0	0	0	0	0	0	0	0	0	0	0	0	0	0	0	0	0
LOC_Os06g43170	LOC_Os06g43170	0	0	0	0	0	0	0	0	0	0	0	0	0	0	0	15.7853	0	0	0	0	0	0	0	0	0	0	0	0	0	0	0	0	0	0	0	0	0	0	0
LOC_Os06g40030	OsNRFG6	0	0	0	93.8086	0	0	0	0	0	0	0	14.4338	11.3159	0	26.1233	17.4856	18.7038	0	0	0	35.9235	0	23.0441	0	0	0	0	0	0	0	13.7752	0	0	0	0	26.1835	0	0	19.9665
LOC_Os06g38970	LOC_Os06g38970	0	0	0	132.728	126.498	0	0	94.0557	0	0	0	0	0	26.1097	0	39.1089	60.6503	38.502	65.9093	49.0762	125.125	20.35	0	0	8.02774	0	0	94.4822	17.7399	0	11.5189	0	0	13.3262	67.202	0	125.717	0	57.1566
LOC_Os06g38930	LOC_Os06g38930	0	0	0	0	0	0	0	0	0	0	0	0	0	0	0	0	0	0	23.5938	0	0	0	0	0	0	0	0	0	0	0	0	0	0	0	0	0	0	0	0
LOC_Os06g38780	LOC_Os06g38780	0	0	0	0	0	0	0	0	0	0	0	0	0	0	0	0	0	0	0	0	0	0	0	0	0	0	12.2748	0	0	0	0	0	0	0	0	0	0	0	0
LOC_Os06g38730	LOC_Os06g38730	0	0	0	0	71.9166	0	0	86.8056	0	0	0	0	0	0	0	0	23.9177	0	0	0	0	0	0	0	0	0	0	0	0	0	0	0	0	0	0	0	0	0	0
LOC_Os06g38670	LOC_Os06g38670	0	0	0	0	0	0	0	0	0	0	0	0	0	0	0	0	0	0	26.7323	0	11.5934	16.6625	0	0	0	0	0	0	0	0	0	0	0	0	0	0	0	0	0
LOC_Os06g38650	LOC_Os06g38650	0	0	0	0	0	0	0	0	0	0	0	0	0	0	0	0	0	0	0	18.4932	18.6289	0	0	0	0	0	0	0	19.972	0	0	0	0	0	0	0	0	0	0
LOC_Os06g38340	LOC_Os06g38340	51.282	0	0	0	0	88.7311	0	0	0	0	0	0	0	0	0	55.6077	45.3095	18.3715	0	26.6127	22.8116	0	0	0	0	4.91533	0	0	0	0	0	0	0	0	0	0	0	0	0
LOC_Os06g36310	LOC_Os06g36310	0	0	0	0	0	0	0	0	0	0	0	0	10.8613	0	0	0	0	0	35.0926	0	0	0	0	0	0	0	0	0	0	0	0	0	0	0	0	0	64.5995	0	0
LOC_Os06g36270	LOC_Os06g36270	0	63.1966	0	181.422	78.1372	41.2286	101.75	0	0	245.969	0	28.0603	33.9478	0	82.6365	148.709	130.634	129.545	127.947	149.907	147.924	315.546	137.016	68.0397	23.1808	32.5883	48.9045	87.1688	135.028	87.3684	73.4035	83.137	70.8389	89.4606	59.3178	78.5366	98.0067	114.368	37.977
LOC_Os06g29810	OsSDRLK-PID2	50.8259	38.6488	0	77.3874	71.0884	30.4275	0	190.694	0	48.6027	66.9748	68.4248	32.8308	14.5296	47.4473	26.787	123.481	64.5685	68.2798	62.2487	92.0467	56.4804	171.38	112.882	109.981	72.8651	84.5628	92.6956	82.4019	8.34307	37.2065	26.1049	61.3508	0	66.8738	26.9121	0	16.1257	21.395
LOC_Os06g23190	LOC_Os06g23190	0	0	0	0	0	0	0	0	0	0	0	0	0	0	0	0	17.1166	0	0	0	0	0	0	0	0	0	0	0	0	0	0	0	0	0	0	0	0	0	0
LOC_Os06g17490	LOC_Os06g17490	0	0	0	0	0	0	0	0	0	0	0	0	0	0	0	0	15.1752	0	0	0	0	0	0	0	0	0	0	0	0	0	0	0	0	0	0	0	0	0	0
LOC_Os06g16330	OsSERL2	0	0	0	0	0	0	0	0	0	51.2164	42.4791	12.4746	0	0	0	0	0	17.4456	0	0	0	0	0	0	0	0	0	0	20.9512	8.88257	0	0	0	31.3204	27.4876	45.9463	0	0	88.9848
LOC_Os06g16070	LOC_Os06g16070	0	0	0	0	0	0	0	87.535	0	0	0	0	0	0	0	0	0	0	0	0	0	0	0	0	0	0	0	0	0	0	0	7.87222	0	0	0	0	0	0	26.703
LOC_Os06g14260	LOC_Os06g14260	0	0	0	0	0	0	0	0	0	83.9454	0	0	49.0105	0	0	0	0	0	0	0	0	0	0	0	0	0	0	0	0	0	0	0	0	0	0	0	0	0	39.9329
LOC_Os06g12120	OsSERK3	53.8358	56.1293	0	87.8117	0	0	0	61.4553	0	83.9454	0	32.7691	19.859	13.8937	93.1419	0	41.5162	0	66.44	12.0136	25.1939	54.1701	0	0	47.6998	65.7438	0	0	66.4075	35.2792	23.4313	13.6836	48.9437	17.4277	55.6691	24.6233	0	66.9748	24.2207
LOC_Os06g10660	Os-LYP6	0	0	1412.43	0	0	0	0	0	0	0	0	0	0	0	0	0	0	13.6116	0	12.5313	0	0	0	0	0	0	0	0	22.6295	11.6339	0	0	14.1826	15.1837	44.7227	0	0	0	0
LOC_Os06g08710	LOC_Os06g08710	0	0	0	0	0	0	0	0	0	0	0	0	0	0	0	0	0	0	0	0	0	0	40.2609	0	0	0	0	0	0	0	0	10.5797	0	0	0	0	0	0	0
LOC_Os06g06960	OsRLCK198	0	0	0	0	0	0	0	0	0	0	0	0	0	0	0	0	13.8814	18.1554	0	0	0	0	0	0	0	0	0	0	0	0	0	0	0	0	0	0	0	0	0
LOC_Os06g06940	OsSDRLK-66	0	0	0	0	0	0	0	0	0	0	0	0	0	0	0	0	0	0	0	0	0	0	0	0	0	0	0	83.5841	0	0	0	0	9.502	0	22.5734	0	0	0	0
LOC_Os06g05050	OsWAK61	0	41.0779	0	93.8086	46.5289	0	0	0	0	39.5648	43.5275	55.4871	19.3911	44.7758	0	66.8574	57.966	49.3374	73.7324	0	10.7296	88.1513	63.305	16.5519	62.8391	15.9077	12.2748	92.6956	22.5836	26.0514	23.3525	30	104.826	15.8178	79.2763	0	49.4267	0	26.1588
LOC_Os05g51070	OsJ_RLL1	0	0	0	87.8117	0	0	38.5386	0	0	0	0	66.8091	9.69556	0	0	45.7886	76.1053	29.6047	18.9681	21.2395	0	15.8655	0	0	117.508	77.2355	35.2361	0	60.0286	35.8732	43.7145	36.269	20.2505	43.1266	24.1429	0	38.1301	0	19.1179
LOC_Os05g44770	LOC_Os05g44770	0	0	0	0	0	0	0	0	0	0	56.3042	13.8872	45.4939	0	0	11.3065	11.7356	51.3284	76.0267	31.1207	58.4707	146.164	52.135	0	96.4802	22.2578	0	0	62.8061	12.6685	23.4313	21.1593	53.7468	22.5023	0	28.6599	41.6771	25.8659	41.3993
LOC_Os05g42210	OsSDRLK-4	0	0	0	0	0	0	0	0	0	0	0	0	10.5639	0	0	0	0	0	35.7961	0	0	0	0	0	0	0	0	0	0	0	0	0	0	0	0	0	0	0	0
LOC_Os05g40770	OsRPK1	0	0	0	0	0	28.177	107.135	180.208	0	40.7747	24.6603	0	12.4662	35.2443	73.3734	38.2739	53.3272	40.0166	0	37.9896	86.3815	170.595	85.6758	19.4039	61.495	38.9734	83.1691	0	56.9301	8.88257	31.7642	40.378	0	15.8178	27.4876	18.721	0	38.7153	39.9329
LOC_Os05g40270	LOC_Os05g40270	324.347	181.255	0	221.306	448.332	142.594	311.494	324.772	0	280.014	175.604	166.207	155.595	277.526	154.649	244.866	100.171	251.848	106.191	304.615	145.159	292.11	171.571	74.5944	234.289	155.532	246.754	348.675	160.904	182.392	216.293	58.9376	119.288	117.411	260.427	344.399	41.6771	85.7471	267.948
LOC_Os05g39410	LOC_Os05g39410	0	0	0	49.7562	51.4403	0	0	0	0	0	19.492	0	13.5221	0	61.1255	80.3525	15.1752	0	69.0477	12.5313	31.199	74.2207	0	0	0	21.6175	0	0	22.941	17.8179	0	30.5264	0	46.2431	0	51.3357	0	41.1573	24.2207
LOC_Os05g34270	LOC_Os05g34270	87.5273	0	0	0	86.1326	31.4317	0	0	0	0	103.607	10.9061	0	20.7147	51.2453	79.3549	17.1166	78.5605	45.924	37.6219	103.905	99.4578	0	0	26.8882	11.9561	22.4558	0	35.6272	0	11.8455	39.5036	9.00147	15.8178	0	21.676	0	0	121.553
LOC_Os05g24010	OsSTLK	0	0	0	0	87.146	0	0	90.5797	0	40.4858	0	0	54.3493	32.6931	29.5159	0	33.1695	62.3879	0	45.6933	23.1868	76.0217	0	0	26.8882	8.36995	12.2748	0	0	18.1081	23.6911	0	12.2914	0	0	0	46.4123	44.1326	42.7899
LOC_Os05g16824	OsMRLK24	0	0	0	0	0	43.4877	0	0	0	0	62.5673	0	27.4145	0	0	23.3236	0	10.8295	55.8948	8.99839	20.5428	30.2488	47.0359	0	12.5153	0	0	0	39.9441	18.3187	41.7952	26.8526	0	0	0	0	0	0	0
LOC_Os05g15720	OsMRLK21	0	0	0	0	0	0	0	0	0	0	0	0	0	0	0	0	0	0	0	0	11.8551	0	0	16.5519	0	0	0	0	22.7998	0	0	0	0	0	0	0	0	0	0
LOC_Os05g13770	LOC_Os05g13770	0	0	0	0	0	0	0	0	0	0	59.1669	0	0	14.5296	0	0	0	0	0	0	25.8841	0	0	0	0	0	0	0	0	28.7026	0	0	11.3675	0	0	0	0	0	0
LOC_Os05g07740	LOC_Os05g07740	0	0	0	0	0	0	0	0	0	0	0	0	0	0	0	11.2309	0	0	0	18.4997	0	0	0	0	0	0	0	0	0	0	11.5189	0	0	19.4553	0	0	0	0	0
LOC_Os05g07470	OsRLCK180	0	0	0	0	0	0	0	0	0	0	0	0	0	0	0	0	0	0	0	0	0	0	28.7414	0	0	0	0	0	0	0	0	0	0	0	0	0	0	0	0
LOC_Os05g07450	OsSDRLK-36	0	0	0	0	0	0	0	0	0	0	0	0	0	0	0	0	18.0421	0	0	0	0	0	0	0	0	0	0	0	0	0	0	0	0	0	0	0	0	0	0
LOC_Os05g07420	OsSDRLK-35	49.8132	36.9494	0	0	0	0	0	0	0	0	0	0	14.8564	0	0	17.4856	0	11.2302	0	18.4997	0	21.1439	0	16.2676	11.2726	6.231	0	0	0	0	0	8.7535	0	15.3799	23.2558	0	0	91.4415	0
LOC_Os05g03450	LOC_Os05g03450	62.5978	0	0	0	0	0	0	0	0	0	0	0	0	0	0	0	0	0	0	0	0	0	0	0	0	0	0	0	0	13.7806	0	0	0	0	0	0	0	0	0
LOC_Os04g58910	OsRLCK174	0	0	0	0	78.1372	0	0	0	0	0	0	0	0	0	0	0	0	18.7624	0	0	27.987	0	0	0	0	10.1333	63.2271	0	0	0	0	0	0	15.0966	0	0	0	0	26.1588
LOC_Os04g58700	LOC_Os04g58700	0	0	0	0	0	0	0	0	0	0	0	37.5439	0	0	0	0	0	18.3715	0	12.8307	0	0	0	0	0	0	0	0	41.3053	0	0	8.63916	0	0	0	0	0	0	0
LOC_Os04g57630	OsPSKR2	0	44.1618	0	0	0	0	0	0	0	0	35.9118	0	0	17.9051	0	0	0	0	18.9681	0	14.4642	59.0153	22.2489	0	19.0611	0	0	0	0	0	0	0	0	0	0	0	46.4123	0	0
LOC_Os04g55410	OsNHO1	360.712	117.985	0	98.3671	228.681	141.566	177.435	184.887	0	128.61	139.791	95.0547	168.848	232.164	111.722	190.412	65.2567	329.757	203.551	203.821	381.187	323.566	235.947	313.787	133.408	158.819	345.224	138.362	127.637	248.013	211.478	180.062	123.181	164.162	213.729	136.946	131.655	235.733	176.914
LOC_Os04g52780	Os-FLS2	0	0	0	0	0	0	0	0	0	0	0	0	0	0	0	0	0	12.0328	0	0	14.4642	22.7998	0	0	0	0	0	0	0	0	0	0	0	0	0	26.1835	0	0	0
LOC_Os04g52630	LOC_Os04g52630	0	0	0	0	0	0	0	0	0	0	33.4874	0	0	0	0	0	36.0842	0	35.0926	8.99839	12.0262	0	23.0441	0	0	5.77441	0	0	0	0	0	0	22.4148	0	0	0	0	25.0232	20.0044
LOC_Os04g52614	OsMRLK17	114.748	88.3096	0	84.3455	0	0	35.5467	101.626	0	0	0	54.1863	105.944	108.489	98.4953	82.768	78.3322	72.51	84.8038	64.2245	42.3378	27.6613	35.9183	124.497	87.927	58.1303	0	77.0179	56.9761	17.6591	99.6187	64.3514	39.0715	43.1266	101.572	45.1377	0	93.3014	114.213
LOC_Os04g52606	OsMRLK16	52.6316	0	0	52.615	0	0	0	0	0	0	0	0	10.5639	0	0	0	0	0	0	18.4932	23.4485	11.1371	0	0	21.3338	8.36995	0	0	0	0	0	10.5797	0	0	0	0	64.5995	0	0
LOC_Os04g52600	OsMRLK15	0	111.953	0	79.139	159.385	0	91.9857	72.4638	0	114.672	54.0821	27.3052	59.4087	13.0378	177.437	18.2448	56.6914	51.0765	63.1325	50.7286	72.3409	80.9068	29.0909	96.4372	68.9869	29.7866	35.2361	0	18.7056	49.2962	38.2437	53.792	43.0218	38.3745	56.2003	34.5399	0	64.1766	40.8028
LOC_Os04g45170	LOC_Os04g45170	0	0	0	0	0	0	0	0	0	0	0	28.6443	0	0	0	0	0	0	0	0	0	0	0	0	19.0611	0	0	0	0	0	0	9.41274	0	0	0	0	0	0	0
LOC_Os04g44910	LOC_Os04g44910	0	0	0	0	0	0	0	67.9717	0	0	42.4791	16.1381	15.8413	0	0	0	0	10.8295	0	0	22.8599	14.3833	0	0	0	0	22.4558	0	19.972	0	32.039	0	0	0	0	0	0	0	44.9091
LOC_Os04g44900	SIT2	0	0	0	0	0	0	0	0	0	0	0	0	0	0	0	11.3065	0	0	0	0	0	0	0	0	0	0	0	0	0	0	0	12.6545	0	0	0	0	0	0	0
LOC_Os04g42700	LOC_Os04g42700	0	39.6385	0	0	0	0	0	0	0	0	0	12.2437	0	0	0	0	0	0	0	0	16.071	21.1439	0	0	0	0	0	0	0	16.5142	0	0	0	0	0	0	0	0	39.5429
LOC_Os04g41030	OsSLA1	0	71.2149	1412.43	48.9956	215.832	81.1594	0	0	0	0	68.5062	115.046	60.0169	109.218	34.4875	131.631	71.4089	62.6711	115.507	232.645	267.707	344.232	244.253	115.811	136.719	66.5466	149.455	0	77.578	7.94332	123.785	78.635	107.229	47.3745	28.1057	125.428	56.6316	87.2566	124.727
LOC_Os04g39910	OsSDRLK-61	0	30.7333	0	0	0	0	0	0	0	0	0	0	0	0	0	0	0	0	0	0	0	0	0	0	0	0	0	0	0	0	0	0	0	0	0	0	0	0	0
LOC_Os04g38910	LOC_Os04g38910	0	0	0	0	0	0	0	0	0	0	0	0	0	0	0	0	0	0	0	0	0	0	0	0	0	0	0	0	0	0	0	0	0	0	0	0	0	25.0232	0
LOC_Os04g38480	OsSERK1	135.062	32.4633	0	0	139.237	37.843	93.5713	61.4553	210.837	38.0228	142.331	43.2497	150.51	14.5296	437.379	31.6299	145.396	128.096	233.682	223.808	244.281	400.339	173.607	57.4079	70.1841	82.97	95.4438	62.1891	89.6681	77.2384	49.5386	73.651	51.3897	70.385	80.3383	118.345	0	47.7195	46.6401
LOC_Os04g34290	OsSDRLK-26	0	0	0	0	0	0	0	0	0	0	0	0	0	0	0	0	0	0	0	0	0	0	0	0	0	0	0	0	0	0	0	0	9.52435	0	0	0	0	0	0
LOC_Os04g34270	OsSDRLK-52	0	0	0	179.407	75.2785	33.4169	123.472	74.5379	0	47.5624	29.8739	40.9508	49.3479	65.6736	0	63.5701	97.6182	75.7297	0	12.5313	0	95.2301	0	15.3487	0	19.1055	0	87.1688	20.5254	93.5057	0	13.0642	42.0042	15.1837	27.5634	92.4039	46.4123	34.1111	0
LOC_Os04g34250	OsSDRLK-51	0	38.5475	0	0	0	0	0	0	0	0	0	0	0	0	0	0	0	0	0	0	0	0	0	0	0	0	0	0	22.7998	0	0	0	0	0	0	0	0	0	0
LOC_Os04g28780	OsSDRLK-25	0	44.4286	0	0	0	0	0	0	0	151.906	0	0	0	28.4293	0	0	0	0	0	10.6198	14.4642	0	24.4906	0	0	9.28247	0	0	0	0	0	0	0	0	0	0	0	0	0
LOC_Os04g22120	LOC_Os04g22120	0	0	0	0	0	0	0	0	0	0	0	0	0	0	0	0	0	0	0	0	0	16.5303	0	0	0	0	0	0	0	0	0	0	8.88297	0	0	0	0	0	0
LOC_Os04g15660	LOC_Os04g15660	0	0	0	0	0	0	0	0	0	0	0	0	0	0	0	0	0	9.80594	35.1321	0	0	0	0	0	0	14.746	0	0	0	0	0	0	0	0	0	0	0	0	0
LOC_Os04g12540	OsRLCK134	0	0	0	0	0	0	0	0	0	0	0	0	0	0	0	0	0	0	0	0	0	0	0	0	0	0	89.222	0	0	0	0	0	0	0	0	0	0	0	0
LOC_Os04g01874	OsRLCK125	0	0	0	0	0	0	0	0	0	0	0	16.1381	0	17.9051	0	0	0	44.9165	0	0	13.1829	0	0	0	0	11.3592	46.9748	0	0	0	0	36.6453	11.3675	9.45716	0	0	0	0	0
LOC_Os04g01320	OsSDRLK-22	0	0	0	0	0	81.5162	0	0	0	47.5624	0	13.5716	0	0	0	0	0	0	0	0	0	0	0	0	0	0	0	0	0	0	0	0	8.90853	0	0	0	0	0	21.6057
LOC_Os04g01310	OsSDRLK-21	0	0	0	0	0	0	0	0	0	50.4414	0	0	0	28.4293	0	0	10.1149	18.1554	80.1967	0	0	15.8655	0	0	0	0	0	0	34.9466	0	0	0	0	0	27.4876	0	0	0	0
LOC_Os03g62180	OsRLCK121	112.835	43.9638	0	134.622	123.218	175.652	108.271	74.5379	0	182.269	101.472	80.8959	117.711	13.8937	71.8705	93.5059	136.634	130.345	181.122	167.55	95.699	161.246	119.529	45.0164	29.1345	60.3798	47.372	0	173.024	195.666	38.4092	93.5037	50.2609	71.2538	81.1858	159.084	113.263	153.772	117.962
LOC_Os03g60810	ZFP182/ZOS3-21	0	0	0	0	86.1326	0	0	0	0	74.2115	0	0	0	0	0	24.5881	0	9.31281	0	8.68221	0	0	0	33.1741	0	0	0	0	17.1733	21.0116	0	28.4114	0	0	0	0	0	0	66.5803
LOC_Os03g57780	LOC_Os03g57780	128.387	448.676	0	292.368	232.762	425.939	296.182	564.092	0	344.661	405.532	266.134	408.629	238.134	290.687	250.07	372.075	319.391	297.873	227.964	230.372	286.05	522.53	620.91	537.389	498.368	324.758	347.02	268.203	286.005	260.262	481.438	357.352	310.675	461.223	392.915	603.642	327.975	490.714
LOC_Os03g56270	OsRLCK117	0	0	0	0	0	0	0	0	0	0	0	0	0	15.5824	0	0	0	0	0	0	0	0	0	0	0	0	0	0	0	0	0	0	0	0	0	0	0	0	0
LOC_Os03g56250	LOC_Os03g56250	61.1621	84.0937	0	48.9956	58.7889	0	25.4375	67.9717	0	0	16.9402	84.6716	60.2345	17.1674	31.1333	39.1111	37.4076	119.364	124.576	135.128	117.596	301.258	47.0359	23.3907	29.9732	87.6944	89.8028	0	66.6237	42.529	49.2054	64.076	44.4645	73.6311	55.1284	77.4324	151.945	32.2513	28.327
LOC_Os03g56180	LOC_Os03g56180	0	0	0	0	0	0	86.8206	0	0	0	0	0	0	0	0	0	0	0	0	0	0	0	0	0	0	0	0	0	0	0	0	0	0	0	0	0	0	0	0
LOC_Os03g56160	OsLRk7	0	52.615	0	154.853	78.1372	87.577	119.34	0	0	157.808	113.938	38.2784	120.078	61.7362	118.77	46.2832	83.1443	176.954	216.974	176.792	191.058	270.18	62.4428	16.5519	27.1891	91.5163	206.473	0	18.7056	24.5212	77.7074	35.8772	54.3963	72.7046	122.797	18.2256	38.1301	49.5479	42.2491
LOC_Os03g54900	LOC_Os03g54900	0	32.7161	0	55.3403	45.4442	0	117.25	94.0557	0	94.529	87.0549	33.675	9.69556	17.8412	43.6224	60.0478	12.9564	16.9583	35.7961	62.0836	106.431	10.8295	132.658	16.5519	169.472	36.5645	89.222	62.1891	38.3926	35.2997	72.1827	51.4015	21.5438	33.1902	81.6346	20.2741	156.743	0	38.1967
LOC_Os03g52794	OsWD40-88	0	103.064	0	0	51.4403	40.7581	38.5386	0	0	0	0	0	80.0825	41.4671	0	23.3236	12.7126	0	0	17.4972	47.6474	21.1439	0	16.5519	41.3816	17.4347	0	0	14.9745	7.94332	18.2869	18.8647	0	0	0	34.5399	0	0	0
LOC_Os03g50810	OsTMK	0	0	0	0	0	26.2847	0	0	0	0	0	0	21.1459	34.1297	0	0	0	0	0	14.0877	0	0	0	0	0	0	0	0	28.0112	0	18.2869	10.5797	9.52435	0	0	0	0	0	0
LOC_Os03g49620	OsSERL8	0	156.089	0	216.659	390.656	167.772	51.6262	90.5797	204.625	201.418	122.724	132.456	87.8429	0	0	164.802	171.116	115.981	179.324	192.941	176.225	81.7465	132.216	37.2478	94.1418	68.9252	24.5495	87.1688	121.523	107.357	25.2088	101.532	106.989	53.9857	96.6375	76.4797	38.7147	20.5343	70.346
LOC_Os03g35600	OsSDRLK-20	0	0	0	0	0	0	0	0	0	0	0	0	0	0	0	0	0	11.2302	0	0	0	0	0	20.9802	0	0	0	0	0	0	0	0	0	0	0	0	0	0	0
LOC_Os03g31000	LOC_Os03g31000	0	0	0	0	0	0	0	0	0	0	0	0	10.7885	0	0	0	0	0	35.0926	0	0	0	0	0	14.5705	0	0	0	0	0	23.3525	0	11.9972	0	33.4225	26.9121	0	0	0
LOC_Os03g30890	OsSDRLP-8	0	0	0	0	0	0	0	0	0	0	0	0	0	0	0	0	0	0	0	0	24.2774	0	0	0	0	0	0	0	18.7793	14.3513	0	0	0	17.4277	0	0	0	0	0
LOC_Os03g27990	LOC_Os03g27990	0	0	0	0	0	0	0	0	0	40.7747	0	0	21.5959	0	0	0	0	10.8295	0	0	0	27.7996	0	0	0	0	0	0	20.6526	0	11.5189	12.7734	0	0	0	0	0	0	0
LOC_Os03g21510	LOC_Os03g21510	0	0	0	0	0	0	0	0	0	0	0	0	13.5221	0	0	0	0	0	0	0	0	0	0	0	0	0	0	0	0	0	0	0	0	0	0	0	0	21.724	0
LOC_Os03g16010	OsBAK1-10	0	0	0	0	0	0	0	0	0	0	0	0	0	0	0	0	0	0	0	0	10.7296	0	0	0	0	15.7804	0	0	0	0	0	0	0	0	0	0	0	0	0
LOC_Os03g15250	LOC_Os03g15250	0	0	0	0	0	23.6323	0	0	0	0	0	13.5716	0	0	0	0	0	0	0	0	0	0	0	0	0	0	0	0	0	0	0	0	0	0	0	0	0	0	0
LOC_Os03g12730	OsBRR1	0	0	0	0	0	0	0	0	0	0	0	0	0	0	0	0	17.5159	0	0	0	0	0	0	0	0	0	0	0	24.1546	0	0	0	0	0	0	0	0	0	0
LOC_Os03g12250	OsRLCK377	0	0	0	0	94.9668	0	0	66.454	0	0	0	0	0	0	49.6229	0	13.8814	9.31281	0	0	0	0	0	0	0	5.01381	12.2748	0	0	0	0	0	0	25.3872	0	0	0	0	20.0044
LOC_Os03g12150	OsSDRLK-9	56.4175	0	0	71.623	0	0	0	0	0	91.1162	0	21.2004	19.859	14.5296	64.2579	0	32.6911	41.317	35.7961	23.0828	10.8338	0	0	100.188	30.2377	14.1444	0	0	22.9253	41.1164	15.3766	31.8985	20.3438	0	0	18.721	0	0	76.3266
LOC_Os03g08550	LOC_Os03g08550	0	0	0	0	0	30.4275	0	0	0	0	0	0	0	0	0	0	0	0	0	0	0	0	0	20.9802	0	0	0	0	0	0	0	0	0	0	0	0	0	0	0
LOC_Os03g04110	Os-LYP1	0	104.505	0	0	0	28.4293	137.031	0	204.625	77.9149	204.44	78.6178	107.233	71.7795	394.402	175.873	258.55	127.889	63.3016	97.1973	148.353	104.073	172.547	74.7799	87.638	74.6509	43.8597	175.821	121.394	73.6177	57.8238	131.08	120.258	68.8856	154.517	120.088	153.325	89.5045	65.0484
LOC_Os02g58390	LOC_Os02g58390	0	0	0	0	0	0	0	0	0	0	0	0	22.0327	0	0	0	0	0	0	0	0	0	0	0	0	0	0	0	0	0	0	0	0	0	0	0	0	0	0
LOC_Os02g48210	LOC_Os02g48210	0	0	0	0	0	0	0	0	0	0	23.6793	0	0	0	48.8234	48.3608	0	31.7642	16.5739	26.7152	10.7296	95.3819	0	16.2676	0	0	0	0	26.5604	23.2677	0	0	0	0	22.6655	18.2256	0	0	0
LOC_Os02g48200	LOC_Os02g48200	0	0	0	0	0	0	0	0	0	0	0	0	13.5221	0	0	0	0	0	0	0	0	0	0	0	0	0	0	0	0	0	0	0	0	0	0	0	0	0	0
LOC_Os02g42370	LOC_Os02g42370	0	0	0	0	0	0	0	0	0	74.2115	0	0	0	0	0	0	0	0	0	0	0	0	0	0	0	0	0	0	0	0	0	12.9611	0	0	0	0	0	0	0
LOC_Os02g41890	OsPSKR1	0	0	0	0	0	0	0	0	0	50.4414	0	0	0	0	0	57.3148	0	0	0	26.7152	9.81316	63.7799	0	0	47.3285	0	0	0	0	0	15.011	0	0	0	15.5715	0	0	0	0
LOC_Os02g40240	OsLP2	377.799	527.375	0	175.465	321.263	733.337	606.164	481.003	0	104.586	425.883	445.173	282.183	226.394	94.8947	518.667	508.427	683.551	1110.64	1049.6	1167.64	1459.02	562.523	307.78	190.544	371.462	645.407	94.3752	277.777	370.598	209.966	309.882	334.032	388.714	477.495	350.146	411.332	161.046	320.225
LOC_Os02g40200	LOC_Os02g40200	0	0	0	0	0	64.1153	0	0	0	0	0	0	0	0	0	0	0	0	0	12.5313	55.2094	63.6863	22.2489	15.3487	0	29.5551	0	0	14.9745	0	0	0	0	17.4277	0	0	129.756	0	22.2826
LOC_Os02g40180	LOC_Os02g40180	0	0	0	0	130.183	0	0	0	0	0	0	0	28.4463	0	0	0	0	0	0	0	0	0	0	0	0	0	0	0	0	0	0	0	0	0	0	0	0	0	0
LOC_Os02g34750	OsOGG	0	157.027	0	0	0	0	0	0	0	0	33.4874	33.1052	0	26.1097	0	0	47.0035	0	0	45.6015	0	11.6754	0	90.9868	15.3621	13.6168	0	0	0	13.7806	29.1518	13.0642	29.2082	31.626	51.7426	99.4755	0	25.0232	21.5792
LOC_Os02g30540	LOC_Os02g30540	0	0	0	0	0	0	0	0	0	0	0	0	0	0	0	0	0	0	0	0	0	14.3833	0	0	0	0	0	0	0	0	0	0	0	0	0	0	0	0	0
LOC_Os02g19550	LOC_Os02g19550	0	0	0	0	0	0	0	0	0	0	0	0	0	0	0	15.0218	27.2725	0	0	0	0	0	0	0	52.9314	5.27969	0	0	0	0	0	10.5797	0	0	0	0	0	0	0
LOC_Os02g18320	OsSERK4	0	0	0	104.336	0	61.1808	0	110.522	0	151.799	0	24.4873	26.0732	34.3939	0	79.5661	0	0	0	31.1207	25.298	25.5204	0	0	33.4475	17.2359	98.1854	79.9744	24.1546	18.074	0	40.0232	65.3961	63.8949	0	0	70.0318	25.8659	52.3406
LOC_Os02g14120	OsSERL4	0	0	0	0	62.2471	46.9925	0	74.5379	0	123.267	0	10.6858	30.7923	63.4017	0	14.4886	0	49.781	0	16.2143	10.5521	0	28.7414	0	66.391	48.549	48.9045	0	42.3659	17.2256	41.8034	9.45197	20.2505	46.3814	79.1139	0	0	0	48.2822
LOC_Os02g13510	LOC_Os02g13510	344.824	148.783	0	84.3455	135.419	101.181	224.124	162.24	0	124.653	242.087	59.5802	210.386	28.4233	26.1233	173.177	256.408	367.527	71.401	185.96	85.9034	46.0935	23.0441	31.9006	42.6757	60.7452	0	77.0179	24.1546	81.9899	56.1146	17.7791	39.5431	37.5989	150.493	60.8948	79.8072	314.276	54.4858
LOC_Os02g12910	LOC_Os02g12910	0	0	0	0	0	0	0	0	0	0	0	0	0	0	0	0	0	0	0	0	0	0	0	0	0	0	0	0	0	0	0	0	0	17.4277	0	0	0	0	0
LOC_Os02g12440	OsGIRL1	0	0	0	0	0	0	0	0	0	0	0	0	9.69556	0	0	0	0	0	0	0	0	0	0	0	0	0	0	0	0	0	0	0	0	0	0	0	0	0	0
LOC_Os02g12420	LOC_Os02g12420	0	0	0	0	0	0	0	0	0	0	0	14.361	0	0	0	17.4856	25.3062	0	0	0	0	0	0	0	0	0	0	0	0	0	0	0	0	0	0	0	0	0	0
LOC_Os02g12400	LOC_Os02g12400	0	0	0	0	65.0914	0	0	0	0	0	0	0	0	0	0	0	18.6136	0	0	0	0	0	0	0	0	8.36995	0	0	0	0	11.8455	0	11.9972	0	0	36.2188	0	0	0
LOC_Os02g09960	OsLysM-RLK1	0	0	0	0	0	31.4317	0	0	0	0	24.6603	11.9167	10.8613	15.5824	0	15.1172	67.3354	68.6594	15.948	71.2578	74.9905	75.0777	58.2058	0	63.2608	6.01837	87.7193	0	18.2349	11.6339	32.281	8.7535	12.2914	19.4553	41.3074	21.676	0	0	0
LOC_Os02g05980	OsLRK1	0	0	0	0	0	0	0	0	0	0	0	0	34.0864	0	0	0	0	0	0	0	0	0	0	0	0	0	0	0	0	0	0	0	0	0	0	20.2741	0	0	0
LOC_Os02g05970	OsLRK2	0	0	0	0	0	0	0	0	0	0	0	0	0	0	0	0	0	24.8905	0	0	0	0	0	0	0	0	0	0	0	0	0	0	0	0	0	0	0	0	0
LOC_Os02g05960	OsLRK3	0	0	0	0	0	0	0	0	0	0	0	0	0	0	0	0	0	0	0	0	0	45.5996	0	0	29.5331	0	0	0	0	0	0	19.4204	0	0	15.5715	0	0	0	0
LOC_Os02g05950	OsLRK4	0	42.0168	0	0	0	0	38.5386	0	0	0	0	28.8675	29.1874	17.7305	111.913	28.6574	18.6136	87.8644	16.5739	8.99839	31.8338	0	40.2609	18.9394	11.4931	0	0	0	25.2717	0	13.3035	0	32.6613	45.9846	0	0	0	0	0
LOC_Os02g05930	OsLRK6	0	0	0	93.8086	0	0	0	0	0	0	0	0	0	0	0	17.4856	30.6603	11.2302	0	8.99839	11.5934	0	17.9449	25.7096	0	0	0	0	17.1733	25.337	49.0262	0	0	0	0	0	0	0	21.6057
LOC_Os02g05910	OsLRK8	0	0	0	0	0	0	0	0	0	0	0	0	13.5221	0	0	0	0	12.9955	0	0	0	0	0	0	0	5.30997	0	0	0	0	0	0	0	0	0	0	0	21.724	0
LOC_Os02g05730	OsMRLK8	0	0	0	0	0	0	0	0	0	0	0	13.4095	0	0	0	0	0	0	0	16.2143	0	0	0	0	0	0	35.6583	0	0	0	15.3766	0	0	0	0	0	0	0	0
LOC_Os01g72990	LOC_Os01g72990	51.7464	78.8087	0	175.755	0	46.6853	121.485	0	0	47.5624	105.325	54.1028	0	77.5922	146.056	31.8781	101.978	59.3209	97.248	84.2346	91.1177	72.2254	109.23	21.5146	97.2321	30.1973	23.4874	0	62.4708	133.657	76.5913	87.6983	51.6791	34.273	63.6999	114.414	0	47.335	43.6776
LOC_Os01g68870	OsMSP1	0	56.1293	0	0	0	0	0	0	0	55.325	0	0	0	0	0	14.4886	0	0	0	0	0	0	0	0	0	0	0	0	0	0	0	0	0	0	0	0	0	0	0
LOC_Os01g66680	OsSDRLK-50	0	0	0	0	0	0	0	0	0	0	0	24.2575	0	17.1674	0	0	0	18.0933	0	16.4886	0	0	0	0	9.41903	11.7928	0	0	0	0	0	17.0122	0	0	0	0	0	0	0
LOC_Os01g66610	OsSDRLK-18	0	30.7333	0	79.139	0	0	0	82.1828	0	0	77.2455	28.451	19.23	0	0	34.4823	0	12.9955	0	0	16.071	0	0	42.0592	17.4468	0	59.1207	0	20.5254	57.1221	15.3766	8.71824	40.4824	0	22.6655	0	0	21.8536	23.4648
LOC_Os01g65650	LOC_Os01g65650	0	0	0	0	0	0	0	0	0	0	0	13.6266	0	0	0	0	0	19.4522	0	0	0	0	0	0	0	0	0	0	0	18.074	0	0	0	0	28.1057	0	0	0	0
LOC_Os01g60670	LOC_Os01g60670	0	0	0	0	0	0	0	0	0	0	28.0607	0	0	0	0	0	0	0	0	0	0	0	0	0	0	0	0	0	0	0	0	0	0	0	0	0	0	0	0
LOC_Os01g60330	LOC_Os01g60330	64.9351	0	0	0	0	0	0	0	0	0	0	0	0	0	0	0	0	0	0	0	0	0	0	0	0	0	0	0	0	0	0	0	0	0	0	0	0	0	0
LOC_Os01g59570	OsMRLK6	0	0	0	0	0	0	0	0	0	0	0	35.75	0	0	0	0	0	0	0	0	0	0	0	0	0	4.68468	0	0	0	0	0	0	0	0	0	0	0	0	0
LOC_Os01g59550	OsMRLK4	0	0	0	0	0	0	47.1921	0	0	0	0	0	0	0	0	0	0	0	0	0	0	0	22.2489	0	0	6.67454	0	0	0	0	0	0	9.52435	0	0	0	0	0	0
LOC_Os01g57560	OsSDRLK-3	0	0	0	0	0	0	0	0	0	0	0	0	0	0	0	0	0	0	0	0	16.071	0	0	0	0	0	0	0	0	0	0	0	0	0	40.5515	0	0	0	0
LOC_Os01g57100	LOC_Os01g57100	0	0	0	0	0	0	0	0	0	0	0	0	0	0	0	0	0	0	0	0	0	0	0	0	0	0	0	94.4822	0	16.9733	0	0	0	0	0	0	0	21.8536	21.6057
LOC_Os01g53920	OsASLRK	0	89.3451	0	0	0	0	0	0	0	0	0	16.6384	13.5221	0	0	0	0	19.3812	26.7323	34.9883	0	73.6261	17.9449	0	0	19.3607	36.1594	0	20.9512	0	23.3644	8.32646	13.2506	0	0	0	0	0	26.1588
LOC_Os01g52050	OsBRI1	0	0	0	0	0	0	0	0	0	0	24.6603	12.2437	27.5624	0	0	0	10.1149	0	33.1477	0	0	10.8295	0	0	40.7868	5.30997	0	0	0	20.2536	36.5738	19.3332	0	15.1837	0	31.9428	69.147	0	0
LOC_Os01g49920	LRR-RLK	0	0	0	0	0	0	0	0	0	0	0	16.6384	0	0	0	15.0218	0	24.8905	0	0	0	0	0	0	0	0	0	0	22.9253	0	0	0	0	0	0	20.3103	0	0	0
LOC_Os01g49910	LOC_Os01g49910	0	0	0	0	0	0	0	61.4553	0	50.8906	0	0	0	0	0	0	0	0	0	0	0	0	0	0	0	0	0	0	0	0	0	0	0	0	0	0	41.6146	0	0
LOC_Os01g48000	OsSDRLK-13	0	0	0	0	0	0	0	0	0	0	25.9929	10.9061	0	0	0	0	15.1752	16.9583	15.948	0	38.4781	52.0597	0	18.9394	0	0	0	0	18.2349	0	0	25.3024	8.88297	0	0	0	0	0	0
LOC_Os01g47840	OsSDRLK-2	0	0	0	0	0	0	0	0	0	0	0	0	0	0	0	0	0	0	0	32.1327	9.81316	81.7257	0	0	0	5.01381	0	0	0	0	0	0	0	0	0	0	0	0	0
LOC_Os01g47810	OsSDRLK-1	0	0	0	0	0	0	0	0	0	0	0	0	0	24.0674	0	0	0	0	0	0	0	0	0	0	0	0	0	0	0	0	0	0	0	0	0	0	0	0	0
LOC_Os01g45520	OsSDRLP-4	0	0	0	0	0	0	0	0	0	0	0	0	0	0	0	0	0	10.8295	0	0	0	0	0	0	0	0	0	0	0	0	0	0	0	0	0	0	0	0	0
LOC_Os01g40499	OsSDRLK-49	0	0	0	0	0	0	0	0	0	0	0	0	0	0	0	0	0	9.31281	0	0	10.5521	16.5303	0	0	0	0	0	0	0	0	23.3525	0	0	0	0	0	0	0	0
LOC_Os01g33090	LOC_Os01g33090	0	0	0	0	0	0	0	0	0	0	0	0	0	0	0	0	0	0	0	0	0	0	0	0	0	0	0	0	0	0	0	0	0	13.8927	0	0	0	0	0
LOC_Os01g13800	LOC_Os01g13800	493.266	162.297	0	377.447	386.666	820.796	188.278	500.48	0	581.632	438.555	458.604	273.418	426.93	640.848	325.478	268.478	272.253	277.362	248.667	280.905	169.413	255.48	258.548	288.357	292.891	570.121	910.045	478.456	432.037	582.535	355.627	399.966	363.271	733.281	402.043	392.985	444.141	325.106
LOC_Os01g12430	OsSDRLK-48	0	0	0	0	0	0	69.9301	0	0	0	0	0	0	0	34.6717	0	0	0	0	0	0	0	0	0	0	0	0	0	0	0	0	13.0642	0	0	0	0	0	0	0
LOC_Os01g12420	OsSDRLK-47	0	0	0	0	0	0	0	0	0	0	0	0	0	0	0	17.6258	0	0	0	0	0	0	0	23.3907	0	0	0	94.3752	0	0	0	0	0	0	0	0	0	0	0
LOC_Os01g12390	OsSRLK	0	0	0	0	0	30.4925	0	0	0	0	0	12.4746	0	0	0	0	0	0	0	0	0	0	0	0	38.1221	7.25505	0	0	0	15.6539	0	25.7188	30.3164	0	0	0	0	34.1111	0
LOC_Os01g12290	OsSDRLK-67	0	0	0	0	0	0	0	0	0	0	0	0	0	0	0	0	0	0	0	0	0	0	0	0	0	9.60006	0	0	0	0	0	0	0	0	0	0	0	0	0
LOC_Os01g10900	LOC_Os01g10900	0	0	0	0	0	0	0	0	0	0	0	0	13.5221	0	0	0	0	0	0	0	9.81316	0	0	0	0	0	0	0	0	0	0	0	0	0	0	0	0	0	0
LOC_Os01g05870	LOC_Os01g05870	0	0	0	0	0	0	0	0	0	0	0	0	0	0	0	0	29.4092	9.80594	0	8.99839	0	0	0	0	0	0	0	88.6525	0	0	0	0	0	0	0	0	0	0	0
LOC_Os08g38560	OsRLCK256	0	0	0	0	0	0	0	0	0	0	0	0	0	0	0	0	0	0	0	0	0	0	0	0	0	0	0	0	0	0	0	0	0	0	0	0	0	0	0
LOC_Os06g06920	LOC_Os06g06920	0	0	0	0	0	0	0	0	0	0	0	0	0	0	0	0	0	0	0	0	0	0	0	0	0	0	0	0	0	0	0	0	0	0	0	0	0	0	0
LOC_Os08g03150	LOC_Os08g03150	0	0	0	0	0	0	0	0	0	0	0	0	0	0	0	0	0	0	0	0	0	0	0	0	0	0	0	0	0	0	0	0	0	0	0	0	0	0	0
LOC_Os06g04370	LOC_Os06g04370	0	0	0	0	0	0	0	0	0	0	0	0	0	0	0	0	0	0	0	0	0	0	0	0	0	0	0	0	0	0	0	0	0	0	0	0	0	0	0
LOC_Os05g07080	OsRLCK179	0	0	0	0	0	0	0	0	0	0	0	0	0	0	0	0	0	0	0	0	0	0	0	0	0	0	0	0	0	0	0	0	0	0	0	0	0	0	0
LOC_Os12g44320	OsMAK11	0	0	0	0	0	0	0	0	0	0	0	0	0	0	0	0	0	0	0	0	0	0	0	0	0	0	0	0	0	0	0	0	0	0	0	0	0	0	0
LOC_Os12g44090	LOC_Os12g44090	0	0	0	0	0	0	0	0	0	0	0	0	0	0	0	0	0	0	0	0	0	0	0	0	0	0	0	0	0	0	0	0	0	0	0	0	0	0	0
LOC_Os12g43660	LOC_Os12g43660	0	0	0	0	0	0	0	0	0	0	0	0	0	0	0	0	0	0	0	0	0	0	0	0	0	0	0	0	0	0	0	0	0	0	0	0	0	0	0
LOC_Os05g44990	OsMRLK38	0	0	0	0	0	0	0	0	0	0	0	0	0	0	0	0	0	0	0	0	0	0	0	0	0	0	0	0	0	0	0	0	0	0	0	0	0	0	0
LOC_Os05g44970	OsMRLK37	0	0	0	0	0	0	0	0	0	0	0	0	0	0	0	0	0	0	0	0	0	0	0	0	0	0	0	0	0	0	0	0	0	0	0	0	0	0	0
LOC_Os08g14950	LOC_Os08g14950	0	0	0	0	0	0	0	0	0	0	0	0	0	0	0	0	0	0	0	0	0	0	0	0	0	0	0	0	0	0	0	0	0	0	0	0	0	0	0
LOC_Os08g14940	LOC_Os08g14940	0	0	0	0	0	0	0	0	0	0	0	0	0	0	0	0	0	0	0	0	0	0	0	0	0	0	0	0	0	0	0	0	0	0	0	0	0	0	0
LOC_Os12g34320	OsSDRLK-10	0	0	0	0	0	0	0	0	0	0	0	0	0	0	0	0	0	0	0	0	0	0	0	0	0	0	0	0	0	0	0	0	0	0	0	0	0	0	0
LOC_Os12g13300	LOC_Os12g13300	0	0	0	0	0	0	0	0	0	0	0	0	0	0	0	0	0	0	0	0	0	0	0	0	0	0	0	0	0	0	0	0	0	0	0	0	0	0	0
LOC_Os07g04010	LOC_Os07g04010	0	0	0	0	0	0	0	0	0	0	0	0	0	0	0	0	0	0	0	0	0	0	0	0	0	0	0	0	0	0	0	0	0	0	0	0	0	0	0
LOC_Os05g40200	LOC_Os05g40200	0	0	0	0	0	0	0	0	0	0	0	0	0	0	0	0	0	0	0	0	0	0	0	0	0	0	0	0	0	0	0	0	0	0	0	0	0	0	0
LOC_Os12g07800	OsSDRLP-12	0	0	0	0	0	0	0	0	0	0	0	0	0	0	0	0	0	0	0	0	0	0	0	0	0	0	0	0	0	0	0	0	0	0	0	0	0	0	0
LOC_Os12g03690	OsRLCK360	0	0	0	0	0	0	0	0	0	0	0	0	0	0	0	0	0	0	0	0	0	0	0	0	0	0	0	0	0	0	0	0	0	0	0	0	0	0	0
LOC_Os12g03670	OsSDRLP-6	0	0	0	0	0	0	0	0	0	0	0	0	0	0	0	0	0	0	0	0	0	0	0	0	0	0	0	0	0	0	0	0	0	0	0	0	0	0	0
LOC_Os12g03650	OsSDRLK-57	0	0	0	0	0	0	0	0	0	0	0	0	0	0	0	0	0	0	0	0	0	0	0	0	0	0	0	0	0	0	0	0	0	0	0	0	0	0	0
LOC_Os12g03640	OsSDRLK-8	0	0	0	0	0	0	0	0	0	0	0	0	0	0	0	0	0	0	0	0	0	0	0	0	0	0	0	0	0	0	0	0	0	0	0	0	0	0	0
LOC_Os08g03160	LOC_Os08g03160	0	0	0	0	0	0	0	0	0	0	0	0	0	0	0	0	0	0	0	0	0	0	0	0	0	0	0	0	0	0	0	0	0	0	0	0	0	0	0
LOC_Os12g01700	LOC_Os12g01700	0	0	0	0	0	0	0	0	0	0	0	0	0	0	0	0	0	0	0	0	0	0	0	0	0	0	0	0	0	0	0	0	0	0	0	0	0	0	0
LOC_Os08g03090	LOC_Os08g03090	0	0	0	0	0	0	0	0	0	0	0	0	0	0	0	0	0	0	0	0	0	0	0	0	0	0	0	0	0	0	0	0	0	0	0	0	0	0	0
LOC_Os08g03070	LOC_Os08g03070	0	0	0	0	0	0	0	0	0	0	0	0	0	0	0	0	0	0	0	0	0	0	0	0	0	0	0	0	0	0	0	0	0	0	0	0	0	0	0
LOC_Os05g07820	LOC_Os05g07820	0	0	0	0	0	0	0	0	0	0	0	0	0	0	0	0	0	0	0	0	0	0	0	0	0	0	0	0	0	0	0	0	0	0	0	0	0	0	0
LOC_Os11g47290	LOC_Os11g47290	0	0	0	0	0	0	0	0	0	0	0	0	0	0	0	0	0	0	0	0	0	0	0	0	0	0	0	0	0	0	0	0	0	0	0	0	0	0	0
LOC_Os02g10110	LOC_Os02g10110	0	0	0	0	0	0	0	0	0	0	0	0	0	0	0	0	0	0	0	0	0	0	0	0	0	0	0	0	0	0	0	0	0	0	0	0	0	0	0
LOC_Os11g47210	Xa-3	0	0	0	0	0	0	0	0	0	0	0	0	0	0	0	0	0	0	0	0	0	0	0	0	0	0	0	0	0	0	0	0	0	0	0	0	0	0	0
LOC_Os11g47180	Pi65(t)	0	0	0	0	0	0	0	0	0	0	0	0	0	0	0	0	0	0	0	0	0	0	0	0	0	0	0	0	0	0	0	0	0	0	0	0	0	0	0
LOC_Os11g47160	LOC_Os11g47160	0	0	0	0	0	0	0	0	0	0	0	0	0	0	0	0	0	0	0	0	0	0	0	0	0	0	0	0	0	0	0	0	0	0	0	0	0	0	0
LOC_Os07g42626	LOC_Os07g42626	0	0	0	0	0	0	0	0	0	0	0	0	0	0	0	0	0	0	0	0	0	0	0	0	0	0	0	0	0	0	0	0	0	0	0	0	0	0	0
LOC_Os07g03000	LOC_Os07g03000	0	0	0	0	0	0	0	0	0	0	0	0	0	0	0	0	0	0	0	0	0	0	0	0	0	0	0	0	0	0	0	0	0	0	0	0	0	0	0
LOC_Os11g46980	LOC_Os11g46980	0	0	0	0	0	0	0	0	0	0	0	0	0	0	0	0	0	0	0	0	0	0	0	0	0	0	0	0	0	0	0	0	0	0	0	0	0	0	0
LOC_Os07g38820	LOC_Os07g38820	0	0	0	0	0	0	0	0	0	0	0	0	0	0	0	0	0	0	0	0	0	0	0	0	0	0	0	0	0	0	0	0	0	0	0	0	0	0	0
LOC_Os04g55620	LOC_Os04g55620	0	0	0	0	0	0	0	0	0	0	0	0	0	0	0	0	0	0	0	0	0	0	0	0	0	0	0	0	0	0	0	0	0	0	0	0	0	0	0
LOC_Os11g03840	OsSDRLK-58	0	0	0	0	0	0	0	0	0	0	0	0	0	0	0	0	0	0	0	0	0	0	0	0	0	0	0	0	0	0	0	0	0	0	0	0	0	0	0
LOC_Os02g05920	OsLRK7	0	0	0	0	0	0	0	0	0	0	0	0	0	0	0	0	0	0	0	0	0	0	0	0	0	0	0	0	0	0	0	0	0	0	0	0	0	0	0
LOC_Os11g40810	LOC_Os11g40810	0	0	0	0	0	0	0	0	0	0	0	0	0	0	0	0	0	0	0	0	0	0	0	0	0	0	0	0	0	0	0	0	0	0	0	0	0	0	0
LOC_Os11g40550	LOC_Os11g40550	0	0	0	0	0	0	0	0	0	0	0	0	0	0	0	0	0	0	0	0	0	0	0	0	0	0	0	0	0	0	0	0	0	0	0	0	0	0	0
LOC_Os07g18240	LOC_Os07g18240	0	0	0	0	0	0	0	0	0	0	0	0	0	0	0	0	0	0	0	0	0	0	0	0	0	0	0	0	0	0	0	0	0	0	0	0	0	0	0
LOC_Os07g18230	LOC_Os07g18230	0	0	0	0	0	0	0	0	0	0	0	0	0	0	0	0	0	0	0	0	0	0	0	0	0	0	0	0	0	0	0	0	0	0	0	0	0	0	0
LOC_Os04g52590	OsRLCK159	0	0	0	0	0	0	0	0	0	0	0	0	0	0	0	0	0	0	0	0	0	0	0	0	0	0	0	0	0	0	0	0	0	0	0	0	0	0	0
LOC_Os07g15930	OsRLCK226	0	0	0	0	0	0	0	0	0	0	0	0	0	0	0	0	0	0	0	0	0	0	0	0	0	0	0	0	0	0	0	0	0	0	0	0	0	0	0
LOC_Os07g14820	LOC_Os07g14820	0	0	0	0	0	0	0	0	0	0	0	0	0	0	0	0	0	0	0	0	0	0	0	0	0	0	0	0	0	0	0	0	0	0	0	0	0	0	0
LOC_Os01g72700	LOC_Os01g72700	0	0	0	0	0	0	0	0	0	0	0	0	0	0	0	0	0	0	0	0	0	0	0	0	0	0	0	0	0	0	0	0	0	0	0	0	0	0	0
LOC_Os07g08860	OsSIK2	0	0	0	0	0	0	0	0	0	0	0	0	0	0	0	0	0	0	0	0	0	0	0	0	0	0	0	0	0	0	0	0	0	0	0	0	0	0	0
LOC_Os11g35500	OsXA21	0	0	0	0	0	0	0	0	0	0	0	0	0	0	0	0	0	0	0	0	0	0	0	0	0	0	0	0	0	0	0	0	0	0	0	0	0	0	0
LOC_Os11g35330	OsLysM-RLK7	0	0	0	0	0	0	0	0	0	0	0	0	0	0	0	0	0	0	0	0	0	0	0	0	0	0	0	0	0	0	0	0	0	0	0	0	0	0	0
LOC_Os11g34624	OsLysM-RLK8	0	0	0	0	0	0	0	0	0	0	0	0	0	0	0	0	0	0	0	0	0	0	0	0	0	0	0	0	0	0	0	0	0	0	0	0	0	0	0
LOC_Os11g29790	LOC_Os11g29790	0	0	0	0	0	0	0	0	0	0	0	0	0	0	0	0	0	0	0	0	0	0	0	0	0	0	0	0	0	0	0	0	0	0	0	0	0	0	0
LOC_Os04g39650	LOC_Os04g39650	0	0	0	0	0	0	0	0	0	0	0	0	0	0	0	0	0	0	0	0	0	0	0	0	0	0	0	0	0	0	0	0	0	0	0	0	0	0	0
LOC_Os07g04130	LOC_Os07g04130	0	0	0	0	0	0	0	0	0	0	0	0	0	0	0	0	0	0	0	0	0	0	0	0	0	0	0	0	0	0	0	0	0	0	0	0	0	0	0
LOC_Os11g19480	LOC_Os11g19480	0	0	0	0	0	0	0	0	0	0	0	0	0	0	0	0	0	0	0	0	0	0	0	0	0	0	0	0	0	0	0	0	0	0	0	0	0	0	0
LOC_Os01g05940	OsRLCK24	0	0	0	0	0	0	0	0	0	0	0	0	0	0	0	0	0	0	0	0	0	0	0	0	0	0	0	0	0	0	0	0	0	0	0	0	0	0	0
LOC_Os11g12620	OsRLCK320	0	0	0	0	0	0	0	0	0	0	0	0	0	0	0	0	0	0	0	0	0	0	0	0	0	0	0	0	0	0	0	0	0	0	0	0	0	0	0
LOC_Os07g03990	LOC_Os07g03990	0	0	0	0	0	0	0	0	0	0	0	0	0	0	0	0	0	0	0	0	0	0	0	0	0	0	0	0	0	0	0	0	0	0	0	0	0	0	0
LOC_Os04g34330	OsSDRLK-27	0	0	0	0	0	0	0	0	0	0	0	0	0	0	0	0	0	0	0	0	0	0	0	0	0	0	0	0	0	0	0	0	0	0	0	0	0	0	0
LOC_Os11g10280	OsSDK12	0	0	0	0	0	0	0	0	0	0	0	0	0	0	0	0	0	0	0	0	0	0	0	0	0	0	0	0	0	0	0	0	0	0	0	0	0	0	0
LOC_Os11g07270	LOC_Os11g07270	0	0	0	0	0	0	0	0	0	0	0	0	0	0	0	0	0	0	0	0	0	0	0	0	0	0	0	0	0	0	0	0	0	0	0	0	0	0	0
LOC_Os07g03900	LOC_Os07g03900	0	0	0	0	0	0	0	0	0	0	0	0	0	0	0	0	0	0	0	0	0	0	0	0	0	0	0	0	0	0	0	0	0	0	0	0	0	0	0
LOC_Os01g51400	LOC_Os01g51400	0	0	0	0	0	0	0	0	0	0	0	0	0	0	0	0	0	0	0	0	0	0	0	0	0	0	0	0	0	0	0	0	0	0	0	0	0	0	0
LOC_Os11g07240	OsRLCK314	0	0	0	0	0	0	0	0	0	0	0	0	0	0	0	0	0	0	0	0	0	0	0	0	0	0	0	0	0	0	0	0	0	0	0	0	0	0	0
LOC_Os04g23720	LOC_Os04g23720	0	0	0	0	0	0	0	0	0	0	0	0	0	0	0	0	0	0	0	0	0	0	0	0	0	0	0	0	0	0	0	0	0	0	0	0	0	0	0
LOC_Os11g07225	LOC_Os11g07225	0	0	0	0	0	0	0	0	0	0	0	0	0	0	0	0	0	0	0	0	0	0	0	0	0	0	0	0	0	0	0	0	0	0	0	0	0	0	0
LOC_Os07g03840	LOC_Os07g03840	0	0	0	0	0	0	0	0	0	0	0	0	0	0	0	0	0	0	0	0	0	0	0	0	0	0	0	0	0	0	0	0	0	0	0	0	0	0	0
LOC_Os11g07180	LOC_Os11g07180	0	0	0	0	0	0	0	0	0	0	0	0	0	0	0	0	0	0	0	0	0	0	0	0	0	0	0	0	0	0	0	0	0	0	0	0	0	0	0
LOC_Os11g07170	LOC_Os11g07170	0	0	0	0	0	0	0	0	0	0	0	0	0	0	0	0	0	0	0	0	0	0	0	0	0	0	0	0	0	0	0	0	0	0	0	0	0	0	0
LOC_Os11g07160	LOC_Os11g07160	0	0	0	0	0	0	0	0	0	0	0	0	0	0	0	0	0	0	0	0	0	0	0	0	0	0	0	0	0	0	0	0	0	0	0	0	0	0	0
LOC_Os11g07140	LOC_Os11g07140	0	0	0	0	0	0	0	0	0	0	0	0	0	0	0	0	0	0	0	0	0	0	0	0	0	0	0	0	0	0	0	0	0	0	0	0	0	0	0
LOC_Os11g07130	OsRLCK312	0	0	0	0	0	0	0	0	0	0	0	0	0	0	0	0	0	0	0	0	0	0	0	0	0	0	0	0	0	0	0	0	0	0	0	0	0	0	0
LOC_Os09g09500	LOC_Os09g09500	0	0	0	0	0	0	0	0	0	0	0	0	0	0	0	0	0	0	0	0	0	0	0	0	0	0	0	0	0	0	0	0	0	0	0	0	0	0	0
LOC_Os04g12580	OsRLCK135	0	0	0	0	0	0	0	0	0	0	0	0	0	0	0	0	0	0	0	0	0	0	0	0	0	0	0	0	0	0	0	0	0	0	0	0	0	0	0
LOC_Os09g02250	LOC_Os09g02250	0	0	0	0	0	0	0	0	0	0	0	0	0	0	0	0	0	0	0	0	0	0	0	0	0	0	0	0	0	0	0	0	0	0	0	0	0	0	0
LOC_Os11g03880	OsRLCK310	0	0	0	0	0	0	0	0	0	0	0	0	0	0	0	0	0	0	0	0	0	0	0	0	0	0	0	0	0	0	0	0	0	0	0	0	0	0	0
LOC_Os06g09860	OsRLCK202	0	0	0	0	0	0	0	0	0	0	0	0	0	0	0	0	0	0	0	0	0	0	0	0	0	0	0	0	0	0	0	0	0	0	0	0	0	0	0
LOC_Os11g03820	OsSDRLK-7	0	0	0	0	0	0	0	0	0	0	0	0	0	0	0	0	0	0	0	0	0	0	0	0	0	0	0	0	0	0	0	0	0	0	0	0	0	0	0
LOC_Os04g01890	LOC_Os04g01890	0	0	0	0	0	0	0	0	0	0	0	0	0	0	0	0	0	0	0	0	0	0	0	0	0	0	0	0	0	0	0	0	0	0	0	0	0	0	0
LOC_Os11g01620	LOC_Os11g01620	0	0	0	0	0	0	0	0	0	0	0	0	0	0	0	0	0	0	0	0	0	0	0	0	0	0	0	0	0	0	0	0	0	0	0	0	0	0	0
LOC_Os06g45630	LOC_Os06g45630	0	0	0	0	0	0	0	0	0	0	0	0	0	0	0	0	0	0	0	0	0	0	0	0	0	0	0	0	0	0	0	0	0	0	0	0	0	0	0
LOC_Os06g45240	OsSTA177	0	0	0	0	0	0	0	0	0	0	0	0	0	0	0	0	0	0	0	0	0	0	0	0	0	0	0	0	0	0	0	0	0	0	0	0	0	0	0
LOC_Os10g38960	LOC_Os10g38960	0	0	0	0	0	0	0	0	0	0	0	0	0	0	0	0	0	0	0	0	0	0	0	0	0	0	0	0	0	0	0	0	0	0	0	0	0	0	0
LOC_Os10g35040	LOC_Os10g35040	0	0	0	0	0	0	0	0	0	0	0	0	0	0	0	0	0	0	0	0	0	0	0	0	0	0	0	0	0	0	0	0	0	0	0	0	0	0	0
LOC_Os10g33040	LOC_Os10g33040	0	0	0	0	0	0	0	0	0	0	0	0	0	0	0	0	0	0	0	0	0	0	0	0	0	0	0	0	0	0	0	0	0	0	0	0	0	0	0
LOC_Os06g41560	OsLecRK paralog	0	0	0	0	0	0	0	0	0	0	0	0	0	0	0	0	0	0	0	0	0	0	0	0	0	0	0	0	0	0	0	0	0	0	0	0	0	0	0
LOC_Os06g41510	OsSDRLK-63	0	0	0	0	0	0	0	0	0	0	0	0	0	0	0	0	0	0	0	0	0	0	0	0	0	0	0	0	0	0	0	0	0	0	0	0	0	0	0
LOC_Os06g41500	OsRLCK209	0	0	0	0	0	0	0	0	0	0	0	0	0	0	0	0	0	0	0	0	0	0	0	0	0	0	0	0	0	0	0	0	0	0	0	0	0	0	0
LOC_Os10g22890	YK19	0	0	0	0	0	0	0	0	0	0	0	0	0	0	0	0	0	0	0	0	0	0	0	0	0	0	0	0	0	0	0	0	0	0	0	0	0	0	0
LOC_Os10g22860	LOC_Os10g22860	0	0	0	0	0	0	0	0	0	0	0	0	0	0	0	0	0	0	0	0	0	0	0	0	0	0	0	0	0	0	0	0	0	0	0	0	0	0	0
LOC_Os10g20160	OsSDRLK-45	0	0	0	0	0	0	0	0	0	0	0	0	0	0	0	0	0	0	0	0	0	0	0	0	0	0	0	0	0	0	0	0	0	0	0	0	0	0	0
LOC_Os10g19160	LOC_Os10g19160	0	0	0	0	0	0	0	0	0	0	0	0	0	0	0	0	0	0	0	0	0	0	0	0	0	0	0	0	0	0	0	0	0	0	0	0	0	0	0
LOC_Os10g18990	LOC_Os10g18990	0	0	0	0	0	0	0	0	0	0	0	0	0	0	0	0	0	0	0	0	0	0	0	0	0	0	0	0	0	0	0	0	0	0	0	0	0	0	0
LOC_Os10g13970	LOC_Os10g13970	0	0	0	0	0	0	0	0	0	0	0	0	0	0	0	0	0	0	0	0	0	0	0	0	0	0	0	0	0	0	0	0	0	0	0	0	0	0	0
LOC_Os02g13780	LOC_Os02g13780	0	0	0	0	0	0	0	0	0	0	0	0	0	0	0	0	0	0	0	0	0	0	0	0	0	0	0	0	0	0	0	0	0	0	0	0	0	0	0
LOC_Os04g34420	LOC_Os04g34420	0	0	0	0	0	0	0	0	0	0	0	0	0	0	0	0	0	0	0	0	0	0	0	0	0	0	0	0	0	0	0	0	0	0	0	0	0	0	0
LOC_Os10g03050	LOC_Os10g03050	0	0	0	0	0	0	0	0	0	0	0	0	0	0	0	0	0	0	0	0	0	0	0	0	0	0	0	0	0	0	0	0	0	0	0	0	0	0	0
LOC_Os03g21730	LOC_Os03g21730	0	0	0	0	0	0	0	0	0	0	0	0	0	0	0	0	0	0	0	0	0	0	0	0	0	0	0	0	0	0	0	0	0	0	0	0	0	0	0
LOC_Os09g37800	OsRLCK279	0	0	0	0	0	0	0	0	0	0	0	0	0	0	0	0	0	0	0	0	0	0	0	0	0	0	0	0	0	0	0	0	0	0	0	0	0	0	0
LOC_Os09g37600	Os-LYP3	0	0	0	0	0	0	0	0	0	0	0	0	0	0	0	0	0	0	0	0	0	0	0	0	0	0	0	0	0	0	0	0	0	0	0	0	0	0	0
LOC_Os06g37670	OsSDRLK-72	0	0	0	0	0	0	0	0	0	0	0	0	0	0	0	0	0	0	0	0	0	0	0	0	0	0	0	0	0	0	0	0	0	0	0	0	0	0	0
LOC_Os09g30190	OsRLCK275	0	0	0	0	0	0	0	0	0	0	0	0	0	0	0	0	0	0	0	0	0	0	0	0	0	0	0	0	0	0	0	0	0	0	0	0	0	0	0
LOC_Os06g36320	LOC_Os06g36320	0	0	0	0	0	0	0	0	0	0	0	0	0	0	0	0	0	0	0	0	0	0	0	0	0	0	0	0	0	0	0	0	0	0	0	0	0	0	0
LOC_Os09g27890	Os-LYP4	0	0	0	0	0	0	0	0	0	0	0	0	0	0	0	0	0	0	0	0	0	0	0	0	0	0	0	0	0	0	0	0	0	0	0	0	0	0	0
LOC_Os06g35200	LOC_Os06g35200	0	0	0	0	0	0	0	0	0	0	0	0	0	0	0	0	0	0	0	0	0	0	0	0	0	0	0	0	0	0	0	0	0	0	0	0	0	0	0
LOC_Os05g07850	LOC_Os05g07850	0	0	0	0	0	0	0	0	0	0	0	0	0	0	0	0	0	0	0	0	0	0	0	0	0	0	0	0	0	0	0	0	0	0	0	0	0	0	0
LOC_Os09g20970	LOC_Os09g20970	0	0	0	0	0	0	0	0	0	0	0	0	0	0	0	0	0	0	0	0	0	0	0	0	0	0	0	0	0	0	0	0	0	0	0	0	0	0	0
LOC_Os06g22290	LOC_Os06g22290	0	0	0	0	0	0	0	0	0	0	0	0	0	0	0	0	0	0	0	0	0	0	0	0	0	0	0	0	0	0	0	0	0	0	0	0	0	0	0
LOC_Os09g16540	LOC_Os09g16540	0	0	0	0	0	0	0	0	0	0	0	0	0	0	0	0	0	0	0	0	0	0	0	0	0	0	0	0	0	0	0	0	0	0	0	0	0	0	0
LOC_Os09g15700	LOC_Os09g15700	0	0	0	0	0	0	0	0	0	0	0	0	0	0	0	0	0	0	0	0	0	0	0	0	0	0	0	0	0	0	0	0	0	0	0	0	0	0	0
LOC_Os03g03570	LOC_Os03g03570	0	0	0	0	0	0	0	0	0	0	0	0	0	0	0	0	0	0	0	0	0	0	0	0	0	0	0	0	0	0	0	0	0	0	0	0	0	0	0
LOC_Os03g01410	LOC_Os03g01410	0	0	0	0	0	0	0	0	0	0	0	0	0	0	0	0	0	0	0	0	0	0	0	0	0	0	0	0	0	0	0	0	0	0	0	0	0	0	0
LOC_Os07g03780	LOC_Os07g03780	0	0	0	0	0	0	0	0	0	0	0	0	0	0	0	0	0	0	0	0	0	0	0	0	0	0	0	0	0	0	0	0	0	0	0	0	0	0	0
LOC_Os09g07730	LOC_Os09g07730	0	0	0	0	0	0	0	0	0	0	0	0	0	0	0	0	0	0	0	0	0	0	0	0	0	0	0	0	0	0	0	0	0	0	0	0	0	0	0
LOC_Os01g42294	OsRPK1	0	0	0	0	0	0	0	0	0	0	0	0	0	0	0	0	0	0	0	0	0	0	0	0	0	0	0	0	0	0	0	0	0	0	0	0	0	0	0
LOC_Os08g45060	LOC_Os08g45060	0	0	0	0	0	0	0	0	0	0	0	0	0	0	0	0	0	0	0	0	0	0	0	0	0	0	0	0	0	0	0	0	0	0	0	0	0	0	0
LOC_Os02g05940	OsLRK5	0	0	0	0	0	0	0	0	0	0	0	0	0	0	0	0	0	0	0	0	0	0	0	0	0	0	0	0	0	0	0	0	0	0	0	0	0	0	0
LOC_Os08g40650	LOC_Os08g40650	0	0	0	0	0	0	0	0	0	0	0	0	0	0	0	0	0	0	0	0	0	0	0	0	0	0	0	0	0	0	0	0	0	0	0	0	0	0	0
LOC_Os08g40280	LOC_Os08g40280	0	0	0	0	0	0	0	0	0	0	0	0	0	0	0	0	0	0	0	0	0	0	0	0	0	0	0	0	0	0	0	0	0	0	0	0	0	0	0
LOC_Os08g40270	LOC_Os08g40270	0	0	0	0	0	0	0	0	0	0	0	0	0	0	0	0	0	0	0	0	0	0	0	0	0	0	0	0	0	0	0	0	0	0	0	0	0	0	0
LOC_Os08g39590	OsRLCK257	0	0	0	0	0	0	0	0	0	0	0	0	0	0	0	0	0	0	0	0	0	0	0	0	0	0	0	0	0	0	0	0	0	0	0	0	0	0	0
LOC_Os06g06930	OsSDRLK-66	0	0	0	0	0	0	0	0	0	0	0	0	0	0	0	0	0	0	0	0	0	0	0	0	0	0	0	0	0	0	0	0	0	0	0	0	0	0	0
LOC_Os02g02140	OsCLVATA	0	0	0	0	0	0	0	0	0	0	0	0	0	0	0	0	0	0	0	0	0	0	0	0	0	0	0	0	0	0	0	0	0	0	0	0	0	0	0
LOC_Os02g34800	LOC_Os02g34800	0	0	0	0	0	0	0	0	0	0	0	0	0	0	0	0	0	0	0	0	0	0	0	0	0	0	0	0	0	0	0	0	0	0	0	0	0	0	0
LOC_Os02g34790	OsXIK1	0	0	0	0	0	0	0	0	0	0	0	0	0	0	0	0	0	0	0	0	0	0	0	0	0	0	0	0	0	0	0	0	0	0	0	0	0	0	0
LOC_Os08g33090	LOC_Os08g33090	0	0	0	0	0	0	0	0	0	0	0	0	0	0	0	0	0	0	0	0	0	0	0	0	0	0	0	0	0	0	0	0	0	0	0	0	0	0	0
LOC_Os08g28870	LOC_Os08g28870	0	0	0	0	0	0	0	0	0	0	0	0	0	0	0	0	0	0	0	0	0	0	0	0	0	0	0	0	0	0	0	0	0	0	0	0	0	0	0
LOC_Os02g26950	LOC_Os02g26950	0	0	0	0	0	0	0	0	0	0	0	0	0	0	0	0	0	0	0	0	0	0	0	0	0	0	0	0	0	0	0	0	0	0	0	0	0	0	0
LOC_Os05g45010	OsRLCK190	0	0	0	0	0	0	0	0	0	0	0	0	0	0	0	0	0	0	0	0	0	0	0	0	0	0	0	0	0	0	0	0	0	0	0	0	0	0	0
LOC_Os07g05740	LOC_Os07g05740	0	0	0	0	0	0	0	0	0	0	0	0	0	0	0	0	0	0	0	0	0	0	0	0	0	0	0	0	0	0	0	0	0	0	0	0	0	0	0
LOC_Os02g19530	LOC_Os02g19530	0	0	0	0	0	0	0	0	0	0	0	0	0	0	0	0	0	0	0	0	0	0	0	0	0	0	0	0	0	0	0	0	0	0	0	0	0	0	0
LOC_Os05g44930	OsMRLK34	0	0	0	0	0	0	0	0	0	0	0	0	0	0	0	0	0	0	0	0	0	0	0	0	0	0	0	0	0	0	0	0	0	0	0	0	0	0	0
LOC_Os01g65010	OsSDRLK-16	0	0	0	0	0	0	0	0	0	0	0	0	0	0	0	0	0	0	0	0	0	0	0	0	0	0	0	0	0	0	0	0	0	0	0	0	0	0	0
LOC_Os08g13870	OsRLCK248	0	0	0	0	0	0	0	0	0	0	0	0	0	0	0	0	0	0	0	0	0	0	0	0	0	0	0	0	0	0	0	0	0	0	0	0	0	0	0
LOC_Os07g04040	LOC_Os07g04040	0	0	0	0	0	0	0	0	0	0	0	0	0	0	0	0	0	0	0	0	0	0	0	0	0	0	0	0	0	0	0	0	0	0	0	0	0	0	0
LOC_Os07g03830	LOC_Os07g03830	0	0	0	0	0	0	0	0	0	0	0	0	0	0	0	0	0	0	0	0	0	0	0	0	0	0	0	0	0	0	0	0	0	0	0	0	0	0	0
LOC_Os02g13460	OsRLCK70	0	0	0	0	0	0	0	0	0	0	0	0	0	0	0	0	0	0	0	0	0	0	0	0	0	0	0	0	0	0	0	0	0	0	0	0	0	0	0
LOC_Os05g40050	LOC_Os05g40050	0	0	0	0	0	0	0	0	0	0	0	0	0	0	0	0	0	0	0	0	0	0	0	0	0	0	0	0	0	0	0	0	0	0	0	0	0	0	0
LOC_Os02g13420	LOC_Os02g13420	0	0	0	0	0	0	0	0	0	0	0	0	0	0	0	0	0	0	0	0	0	0	0	0	0	0	0	0	0	0	0	0	0	0	0	0	0	0	0
LOC_Os05g34390	OsSDRLK-69	0	0	0	0	0	0	0	0	0	0	0	0	0	0	0	0	0	0	0	0	0	0	0	0	0	0	0	0	0	0	0	0	0	0	0	0	0	0	0
LOC_Os08g05290	LOC_Os08g05290	0	0	0	0	0	0	0	0	0	0	0	0	0	0	0	0	0	0	0	0	0	0	0	0	0	0	0	0	0	0	0	0	0	0	0	0	0	0	0
LOC_Os08g03170	LOC_Os08g03170	0	0	0	0	0	0	0	0	0	0	0	0	0	0	0	0	0	0	0	0	0	0	0	0	0	0	0	0	0	0	0	0	0	0	0	0	0	0	0
LOC_Os01g53840	OsLysM-RLK4	0	0	0	0	0	0	0	0	0	0	0	0	0	0	0	0	0	0	0	0	0	0	0	0	0	0	0	0	0	0	0	0	0	0	0	0	0	0	0
LOC_Os08g03100	LOC_Os08g03100	0	0	0	0	0	0	0	0	0	0	0	0	0	0	0	0	0	0	0	0	0	0	0	0	0	0	0	0	0	0	0	0	0	0	0	0	0	0	0
LOC_Os02g12030	OsRLCK65	0	0	0	0	0	0	0	0	0	0	0	0	0	0	0	0	0	0	0	0	0	0	0	0	0	0	0	0	0	0	0	0	0	0	0	0	0	0	0
LOC_Os04g23760	LOC_Os04g23760	0	0	0	0	0	0	0	0	0	0	0	0	0	0	0	0	0	0	0	0	0	0	0	0	0	0	0	0	0	0	0	0	0	0	0	0	0	0	0
LOC_Os02g11980	LOC_Os02g11980	0	0	0	0	0	0	0	0	0	0	0	0	0	0	0	0	0	0	0	0	0	0	0	0	0	0	0	0	0	0	0	0	0	0	0	0	0	0	0
LOC_Os08g03002	LOC_Os08g03002	0	0	0	0	0	0	0	0	0	0	0	0	0	0	0	0	0	0	0	0	0	0	0	0	0	0	0	0	0	0	0	0	0	0	0	0	0	0	0
LOC_Os02g02490	OsPSKR1	0	0	0	0	0	0	0	0	0	0	0	0	0	0	0	0	0	0	0	0	0	0	0	0	0	0	0	0	0	0	0	0	0	0	0	0	0	0	0
LOC_Os08g02440	LOC_Os08g02440	0	0	0	0	0	0	0	0	0	0	0	0	0	0	0	0	0	0	0	0	0	0	0	0	0	0	0	0	0	0	0	0	0	0	0	0	0	0	0
LOC_Os07g03810	RLK	0	0	0	0	0	0	0	0	0	0	0	0	0	0	0	0	0	0	0	0	0	0	0	0	0	0	0	0	0	0	0	0	0	0	0	0	0	0	0
LOC_Os04g15650	LOC_Os04g15650	0	0	0	0	0	0	0	0	0	0	0	0	0	0	0	0	0	0	0	0	0	0	0	0	0	0	0	0	0	0	0	0	0	0	0	0	0	0	0
LOC_Os04g14570	LOC_Os04g14570	0	0	0	0	0	0	0	0	0	0	0	0	0	0	0	0	0	0	0	0	0	0	0	0	0	0	0	0	0	0	0	0	0	0	0	0	0	0	0
LOC_Os06g10790	LOC_Os06g10790	0	0	0	0	0	0	0	0	0	0	0	0	0	0	0	0	0	0	0	0	0	0	0	0	0	0	0	0	0	0	0	0	0	0	0	0	0	0	0
LOC_Os04g56080	OsSDRLK-55	0	0	0	0	0	0	0	0	0	0	0	0	0	0	0	0	0	0	0	0	0	0	0	0	0	0	0	0	0	0	0	0	0	0	0	0	0	0	0
LOC_Os06g47750	OsPSKR14	0	0	0	0	0	0	0	0	0	0	0	0	0	0	0	0	0	0	0	0	0	0	0	0	0	0	0	0	0	0	0	0	0	0	0	0	0	0	0
LOC_Os06g47740	OsPSKR13	0	0	0	0	0	0	0	0	0	0	0	0	0	0	0	0	0	0	0	0	0	0	0	0	0	0	0	0	0	0	0	0	0	0	0	0	0	0	0
LOC_Os06g47720	LOC_Os06g47720	0	0	0	0	0	0	0	0	0	0	0	0	0	0	0	0	0	0	0	0	0	0	0	0	0	0	0	0	0	0	0	0	0	0	0	0	0	0	0
LOC_Os01g33110	LOC_Os01g33110	0	0	0	0	0	0	0	0	0	0	0	0	0	0	0	0	0	0	0	0	0	0	0	0	0	0	0	0	0	0	0	0	0	0	0	0	0	0	0
LOC_Os07g31500	LOC_Os07g31500	0	0	0	0	0	0	0	0	0	0	0	0	0	0	0	0	0	0	0	0	0	0	0	0	0	0	0	0	0	0	0	0	0	0	0	0	0	0	0
LOC_Os01g05960	OsRLCK25	0	0	0	0	0	0	0	0	0	0	0	0	0	0	0	0	0	0	0	0	0	0	0	0	0	0	0	0	0	0	0	0	0	0	0	0	0	0	0
LOC_Os01g12790	LOC_Os01g12790	0	0	0	0	0	0	0	0	0	0	0	0	0	0	0	0	0	0	0	0	0	0	0	0	0	0	0	0	0	0	0	0	0	0	0	0	0	0	0
LOC_Os02g01800	LOC_Os02g01800	0	0	0	0	0	0	0	0	0	0	0	0	0	0	0	0	0	0	0	0	0	0	0	0	0	0	0	0	0	0	0	0	0	0	0	0	0	0	0
LOC_Os04g48760	OsXIAO	0	0	0	0	0	0	0	0	0	0	0	0	0	0	0	0	0	0	0	0	0	0	0	0	0	0	0	0	0	0	0	0	0	0	0	0	0	0	0
LOC_Os06g41960	OsLysM-RLK6	0	0	0	0	0	0	0	0	0	0	0	0	0	0	0	0	0	0	0	0	0	0	0	0	0	0	0	0	0	0	0	0	0	0	0	0	0	0	0
LOC_Os06g03970	OsSIK1	0	0	0	0	0	0	0	0	0	0	0	0	0	0	0	0	0	0	0	0	0	0	0	0	0	0	0	0	0	0	0	0	0	0	0	0	0	0	0
LOC_Os05g51740	LOC_Os05g51740	0	0	0	0	0	0	0	0	0	0	0	0	0	0	0	0	0	0	0	0	0	0	0	0	0	0	0	0	0	0	0	0	0	0	0	0	0	0	0
LOC_Os07g07230	LOC_Os07g07230	0	0	0	0	0	0	0	0	0	0	0	0	0	0	0	0	0	0	0	0	0	0	0	0	0	0	0	0	0	0	0	0	0	0	0	0	0	0	0
LOC_Os01g10710	OsSRK1	0	0	0	0	0	0	0	0	0	0	0	0	0	0	0	0	0	0	0	0	0	0	0	0	0	0	0	0	0	0	0	0	0	0	0	0	0	0	0
LOC_Os06g38990	LOC_Os06g38990	0	0	0	0	0	0	0	0	0	0	0	0	0	0	0	0	0	0	0	0	0	0	0	0	0	0	0	0	0	0	0	0	0	0	0	0	0	0	0
LOC_Os01g07560	LOC_Os01g07560	0	0	0	0	0	0	0	0	0	0	0	0	0	0	0	0	0	0	0	0	0	0	0	0	0	0	0	0	0	0	0	0	0	0	0	0	0	0	0
LOC_Os01g06240	OsSDRLK-11	0	0	0	0	0	0	0	0	0	0	0	0	0	0	0	0	0	0	0	0	0	0	0	0	0	0	0	0	0	0	0	0	0	0	0	0	0	0	0
LOC_Os01g05980	LOC_Os01g05980	0	0	0	0	0	0	0	0	0	0	0	0	0	0	0	0	0	0	0	0	0	0	0	0	0	0	0	0	0	0	0	0	0	0	0	0	0	0	0
LOC_Os04g23620	LOC_Os04g23620	0	0	0	0	0	0	0	0	0	0	0	0	0	0	0	0	0	0	0	0	0	0	0	0	0	0	0	0	0	0	0	0	0	0	0	0	0	0	0
LOC_Os02g11930	LOC_Os02g11930	0	0	0	0	0	0	0	0	0	0	0	0	0	0	0	0	0	0	0	0	0	0	0	0	0	0	0	0	0	0	0	0	0	0	0	0	0	0	0
LOC_Os07g04000	LOC_Os07g04000	0	0	0	0	0	0	0	0	0	0	0	0	0	0	0	0	0	0	0	0	0	0	0	0	0	0	0	0	0	0	0	0	0	0	0	0	0	0	0
LOC_Os04g34390	LOC_Os04g34390	0	0	0	0	0	0	0	0	0	0	0	0	0	0	0	0	0	0	0	0	0	0	0	0	0	0	0	0	0	0	0	0	0	0	0	0	0	0	0
LOC_Os01g04230	LOC_Os01g04230	0	0	0	0	0	0	0	0	0	0	0	0	0	0	0	0	0	0	0	0	0	0	0	0	0	0	0	0	0	0	0	0	0	0	0	0	0	0	0
LOC_Os07g03950	LOC_Os07g03950	0	0	0	0	0	0	0	0	0	0	0	0	0	0	0	0	0	0	0	0	0	0	0	0	0	0	0	0	0	0	0	0	0	0	0	0	0	0	0
LOC_Os07g03930	LOC_Os07g03930	0	0	0	0	0	0	0	0	0	0	0	0	0	0	0	0	0	0	0	0	0	0	0	0	0	0	0	0	0	0	0	0	0	0	0	0	0	0	0
LOC_Os07g03920	LOC_Os07g03920	0	0	0	0	0	0	0	0	0	0	0	0	0	0	0	0	0	0	0	0	0	0	0	0	0	0	0	0	0	0	0	0	0	0	0	0	0	0	0
LOC_Os02g52850	OsSDRLK-59	0	0	0	0	0	0	0	0	0	0	0	0	0	0	0	0	0	0	0	0	0	0	0	0	0	0	0	0	0	0	0	0	0	0	0	0	0	0	0
LOC_Os06g10230	OsRLCK204	0	0	0	0	0	0	0	0	0	0	0	0	0	0	0	0	0	0	0	0	0	0	0	0	0	0	0	0	0	0	0	0	0	0	0	0	0	0	0
LOC_Os07g03880	LOC_Os07g03880	0	0	0	0	0	0	0	0	0	0	0	0	0	0	0	0	0	0	0	0	0	0	0	0	0	0	0	0	0	0	0	0	0	0	0	0	0	0	0
LOC_Os02g42780	OsSIT1	0	0	0	0	0	0	0	0	0	0	0	0	0	0	0	0	0	0	0	0	0	0	0	0	0	0	0	0	0	0	0	0	0	0	0	0	0	0	0
LOC_Os04g23700	OsSDRLK-24	0	0	0	0	0	0	0	0	0	0	0	0	0	0	0	0	0	0	0	0	0	0	0	0	0	0	0	0	0	0	0	0	0	0	0	0	0	0	0
LOC_Os01g33950	LOC_Os01g33950	0	0	0	0	0	0	0	0	0	0	0	0	0	0	0	0	0	0	0	0	0	0	0	0	0	0	0	0	0	0	0	0	0	0	0	0	0	0	0
LOC_Os02g13965	LOC_Os02g13965	0	0	0	0	0	0	0	0	0	0	0	0	0	0	0	0	0	0	0	0	0	0	0	0	0	0	0	0	0	0	0	0	0	0	0	0	0	0	0
LOC_Os03g05140	OsRLCK99	0	0	0	0	0	0	0	0	0	0	0	0	0	0	0	0	0	0	0	0	0	0	0	0	0	0	0	0	0	0	0	0	0	0	0	0	0	0	0
LOC_Os02g10100	OsSRK	0	0	0	0	0	0	0	0	0	0	0	0	0	0	0	0	0	0	0	0	0	0	0	0	0	0	0	0	0	0	0	0	0	0	0	0	0	0	0
LOC_Os07g03790	LOC_Os07g03790	0	0	0	0	0	0	0	0	0	0	0	0	0	0	0	0	0	0	0	0	0	0	0	0	0	0	0	0	0	0	0	0	0	0	0	0	0	0	0
LOC_Os01g73390	OsRLCK56	0	0	0	0	0	0	0	0	0	0	0	0	0	0	0	0	0	0	0	0	0	0	0	0	0	0	0	0	0	0	0	0	0	0	0	0	0	0	0
LOC_Os04g15630	LOC_Os04g15630	0	0	0	0	0	0	0	0	0	0	0	0	0	0	0	0	0	0	0	0	0	0	0	0	0	0	0	0	0	0	0	0	0	0	0	0	0	0	0
LOC_Os01g44110	LOC_Os01g44110	0	0	0	0	0	0	0	0	0	0	0	0	0	0	0	0	0	0	0	0	0	0	0	0	0	0	0	0	0	0	0	0	0	0	0	0	0	0	0
LOC_Os03g18630	LOC_Os03g18630	0	0	0	0	0	0	0	0	0	0	0	0	0	0	0	0	0	0	0	0	0	0	0	0	0	0	0	0	0	0	0	0	0	0	0	0	0	0	0
LOC_Os02g26160	OsLecRK-S.7	0	0	0	0	0	0	0	0	0	0	0	0	0	0	0	0	0	0	0	0	0	0	0	0	0	0	0	0	0	0	0	0	0	0	0	0	0	0	0
LOC_Os04g07200	OsRLCK131	0	0	0	0	0	0	0	0	0	0	0	0	0	0	0	0	0	0	0	0	0	0	0	0	0	0	0	0	0	0	0	0	0	0	0	0	0	0	0
LOC_Os01g10700	LOC_Os01g10700	0	0	0	0	0	0	0	0	0	0	0	0	0	0	0	0	0	0	0	0	0	0	0	0	0	0	0	0	0	0	0	0	0	0	0	0	0	0	0
LOC_Os06g08690	LOC_Os06g08690	0	0	0	0	0	0	0	0	0	0	0	0	0	0	0	0	0	0	0	0	0	0	0	0	0	0	0	0	0	0	0	0	0	0	0	0	0	0	0
LOC_Os02g12010	LOC_Os02g12010	0	0	0	0	0	0	0	0	0	0	0	0	0	0	0	0	0	0	0	0	0	0	0	0	0	0	0	0	0	0	0	0	0	0	0	0	0	0	0
LOC_Os01g48040	OsSDRLK-14	0	0	0	0	0	0	0	0	0	0	0	0	0	0	0	0	0	0	0	0	0	0	0	0	0	0	0	0	0	0	0	0	0	0	0	0	0	0	0
LOC_Os01g48020	OsRLCK43	0	0	0	0	0	0	0	0	0	0	0	0	0	0	0	0	0	0	0	0	0	0	0	0	0	0	0	0	0	0	0	0	0	0	0	0	0	0	0
LOC_Os01g60060	LOC_Os01g60060	0	0	0	0	0	0	0	0	0	0	0	0	0	0	0	0	0	0	0	0	0	0	0	0	0	0	0	0	0	0	0	0	0	0	0	0	0	0	0
LOC_Os06g41980	LOC_Os06g41980	0	0	0	0	0	0	0	0	0	0	0	0	0	0	0	0	0	0	0	0	0	0	0	0	0	0	0	0	0	0	0	0	0	0	0	0	0	0	0
LOC_Os02g13430	OsRLK5	0	0	0	0	0	0	0	0	0	0	0	0	0	0	0	0	0	0	0	0	0	0	0	0	0	0	0	0	0	0	0	0	0	0	0	0	0	0	0
LOC_Os01g12410	OsESG1	0	0	0	0	0	0	0	0	0	0	0	0	0	0	0	0	0	0	0	0	0	0	0	0	0	0	0	0	0	0	0	0	0	0	0	0	0	0	0
LOC_Os06g37690	OsMAK8	0	0	0	0	0	0	0	0	0	0	0	0	0	0	0	0	0	0	0	0	0	0	0	0	0	0	0	0	0	0	0	0	0	0	0	0	0	0	0
LOC_Os04g34300	OsRLCK150	0	0	0	0	0	0	0	0	0	0	0	0	0	0	0	0	0	0	0	0	0	0	0	0	0	0	0	0	0	0	0	0	0	0	0	0	0	0	0
LOC_Os02g53000	Os-LYP5	0	0	0	0	0	0	0	0	0	0	0	0	0	0	0	0	0	0	0	0	0	0	0	0	0	0	0	0	0	0	0	0	0	0	0	0	0	0	0
LOC_Os01g66640	OsSDRLK-19	0	0	0	0	0	0	0	0	0	0	0	0	0	0	0	0	0	0	0	0	0	0	0	0	0	0	0	0	0	0	0	0	0	0	0	0	0	0	0
LOC_Os03g13080	OsLysM-RLK2	0	0	0	0	0	0	0	0	0	0	0	0	0	0	0	0	0	0	0	0	0	0	0	0	0	0	0	0	0	0	0	0	0	0	0	0	0	0	0
LOC_Os04g04330	OsRLCK127	0	0	0	0	0	0	0	0	0	0	0	0	0	0	0	0	0	0	0	0	0	0	0	0	0	0	0	0	0	0	0	0	0	0	0	0	0	0	0
LOC_Os04g03210	LOC_Os04g03210	0	0	0	0	0	0	0	0	0	0	0	0	0	0	0	0	0	0	0	0	0	0	0	0	0	0	0	0	0	0	0	0	0	0	0	0	0	0	0
LOC_Os01g36550	OsLysM-RLK3	0	0	0	0	0	0	0	0	0	0	0	0	0	0	0	0	0	0	0	0	0	0	0	0	0	0	0	0	0	0	0	0	0	0	0	0	0	0	0
LOC_Os06g37750	OsSDRLK-5	0	0	0	0	0	0	0	0	0	0	0	0	0	0	0	0	0	0	0	0	0	0	0	0	0	0	0	0	0	0	0	0	0	0	0	0	0	0	0
LOC_Os04g23600	LOC_Os04g23600	0	0	0	0	0	0	0	0	0	0	0	0	0	0	0	0	0	0	0	0	0	0	0	0	0	0	0	0	0	0	0	0	0	0	0	0	0	0	0
LOC_Os06g38590	LOC_Os06g38590	0	0	0	0	0	0	0	0	0	0	0	0	0	0	0	0	0	0	0	0	0	0	0	0	0	0	0	0	0	0	0	0	0	0	0	0	0	0	0
LOC_Os01g47820	OsSDRLK-12	0	0	0	0	0	0	0	0	0	0	0	0	0	0	0	0	0	0	0	0	0	0	0	0	0	0	0	0	0	0	0	0	0	0	0	0	0	0	0
LOC_Os04g42740	OsSDRLK-29	0	0	0	0	0	0	0	0	0	0	0	0	0	0	0	0	0	0	0	0	0	0	0	0	0	0	0	0	0	0	0	0	0	0	0	0	0	0	0
LOC_Os01g05640	LOC_Os01g05640	0	0	0	0	0	0	0	0	0	0	0	0	0	0	0	0	0	0	0	0	0	0	0	0	0	0	0	0	0	0	0	0	0	0	0	0	0	0	0
LOC_Os02g12450	LOC_Os02g12450	0	0	0	0	0	0	0	0	0	0	0	0	0	0	0	0	0	0	0	0	0	0	0	0	0	0	0	0	0	0	0	0	0	0	0	0	0	0	0
LOC_Os04g34410	LOC_Os04g34410	0	0	0	0	0	0	0	0	0	0	0	0	0	0	0	0	0	0	0	0	0	0	0	0	0	0	0	0	0	0	0	0	0	0	0	0	0	0	0
LOC_Os03g20450	LOC_Os03g20450	0	0	0	0	0	0	0	0	0	0	0	0	0	0	0	0	0	0	0	0	0	0	0	0	0	0	0	0	0	0	0	0	0	0	0	0	0	0	0
LOC_Os01g39600	LOC_Os01g39600	0	0	0	0	0	0	0	0	0	0	0	0	0	0	0	0	0	0	0	0	0	0	0	0	0	0	0	0	0	0	0	0	0	0	0	0	0	0	0
LOC_Os01g03370	LOC_Os01g03370	0	0	0	0	0	0	0	0	0	0	0	0	0	0	0	0	0	0	0	0	0	0	0	0	0	0	0	0	0	0	0	0	0	0	0	0	0	0	0
LOC_Os11g10260	LOC_Os11g10260	0	0	0	0	0	0	0	0	0	0	0	0	0	0	0	0	0	0	0	0	0	0	0	0	0	0	0	0	0	0	0	0	0	0	0	0	0	0	0
LOC_Os02g07810	LOC_Os02g07810	0	0	0	0	0	0	0	0	0	0	0	0	0	0	0	0	0	0	0	0	0	0	0	0	0	0	0	0	0	0	0	0	0	0	0	0	0	0	0

## Sheet: Supplementary Table 8c
Supplementary Table 8c PRR genes were analyzed by ALBST at 12 hours post-infection by M. oryzae. The leaf fragment (2 cm) was equally divided into 40 plots, with the infection site labeled as "0 cm".
Fragments (cm)		-1	-0.95	-0.9	-0.85	-0.8	-0.75	-0.7	-0.65	-0.6	-0.55	-0.5	-0.45	-0.4	-0.35	-0.3	-0.25	-0.2	-0.15	-0.1	-0.05	0	0.05	0.1	0.15	0.2	0.25	0.3	0.35	0.4	0.45	0.5	0.55	0.6	0.65	0.7	0.75	0.8	0.85	0.9	0.95
Fit		6.45015	6.45015	6.45015	6.45015	6.45015	6.45015	6.45015	6.45015	6.45015	6.45015	6.45015	6.45015	6.45015	6.45015	6.45015	6.45015	6.45015	6.45015	6.45015	6.45015	6.45015	6.45015	6.45015	6.45015	6.45015	6.45015	6.45015	6.45015	6.45015	6.45015	6.45015	6.45015	6.45015	6.45015	6.45015	6.45015	6.45015	6.45015	6.45015	6.45015
Ratio		7.18629	3.66077	6.49954	6.25978	6.72783	2.99401	6.49351	5.997	6.50759	2.35294	15.0754	6.38298	5.71102	6.0103	7.61698	8.00938	8.21355	6.5305	7.32936	0	3.58744	7.48299	5.60617	7.14569	7.61366	6.52662	6.61853	7.17949	8.81459	7.81411	6.15641	6.8332	6.6853	7.37374	6.79456	6.87414	6.0698	6.22559	5.0919	5.95317
ID	Name
LOC_Os07g36780	OsSDRLK-41	0	0	0	0	0	0	0	0	0	0	0	0	0	0	0	0	0	0	0	0	0	0	0	0	0	0	0	0	157.431	0	109.337	28.6599	0	0	0	0	0	0	0	0
LOC_Os12g44090	LOC_Os12g44090	0	0	0	0	0	0	0	0	0	0	0	0	0	0	0	0	0	0	0	0	0	0	0	0	0	0	0	0	0	0	0	0	0	22.4155	0	0	0	0	0	0
LOC_Os12g43660	LOC_Os12g43660	0	0	0	0	0	0	0	0	0	0	0	0	0	0	0	0	0	0	0	0	0	0	0	0	0	0	0	0	0	0	0	0	0	23.3918	0	0	14.7859	0	0	0
LOC_Os12g43640	HAIKU2	0	0	0	0	0	0	0	0	0	0	0	215.75	287.087	48.3559	165.123	68.0087	172.918	62.1813	92.3446	0	141.403	501.253	377.535	60.4961	240.038	151.919	0	194.932	96.4506	0	66.6933	114.653	124.061	70.7031	102.24	99.9686	133.821	185.315	11.941	28.4132
LOC_Os12g42520	LOC_Os12g42520	0	0	0	0	0	0	0	0	0	0	0	0	0	42.4016	0	0	0	0	0	0	0	0	0	0	0	0	0	0	0	0	0	0	0	0	0	28.1447	0	0	0	0
LOC_Os12g38610	LOC_Os12g38610	0	0	0	0	0	0	0	0	0	0	0	0	0	0	0	0	0	0	0	0	0	0	0	63.0318	0	0	0	0	0	0	0	0	0	0	0	19.5622	0	10.3183	0	0
LOC_Os12g34320	OsSDRLK-10	0	0	0	0	0	0	0	0	0	0	0	0	0	0	0	0	0	0	0	0	0	0	0	0	0	0	0	0	0	0	0	0	12.8072	0	0	0	0	0	0	31.7249
LOC_Os12g10740	OsLRR-RLK2	326.797	0	574.053	579.71	0	0	0	716.846	0	0	0	0	140.746	115.27	86.8813	47.4203	157.273	221.196	83.2016	0	0	435.73	288.154	0	238.231	76.5228	176.056	194.932	96.4506	263.764	84.2744	139.882	100.435	177.029	165.598	105.575	170.329	114.569	120.087	129.03
LOC_Os12g08180	OsSPL36	0	0	0	0	0	0	0	0	0	0	0	0	0	199.654	35.184	0	0	0	0	0	0	0	0	0	0	0	0	0	0	0	66.6933	18.5804	0	0	0	0	0	0	21.9082	0
LOC_Os12g03650	OsSDRLK-57	0	0	0	0	0	0	0	0	0	0	0	0	0	0	0	0	0	0	0	0	0	0	0	0	0	0	0	0	0	0	0	0	0	0	0	0	0	0	0	27.7446
LOC_Os12g01740	LOC_Os12g01740	0	0	0	0	0	0	0	0	475.964	0	0	0	0	0	0	0	0	0	0	0	0	0	0	0	0	0	0	0	0	0	0	0	0	22.4633	0	0	43.6811	22.3264	12.4077	0
LOC_Os12g01200	OsMRLK66	0	0	0	0	0	0	0	0	0	0	0	0	0	0	0	0	89.662	0	0	0	0	0	0	166.03	0	0	0	0	0	0	0	21.638	0	22.3489	0	40.8231	17.3418	28.4759	0	19.1388
LOC_Os11g47310	MRKc	0	0	0	0	0	0	160.565	0	0	0	0	0	0	0	0	0	0	0	0	0	0	0	0	0	0	0	0	0	0	0	0	0	0	0	0	0	0	0	0	0
LOC_Os11g47300	LOC_Os11g47300	0	0	0	0	0	0	0	0	0	0	0	0	0	0	0	0	0	0	0	0	0	0	0	0	0	0	0	0	0	0	0	0	0	0	0	0	0	13.611	0	0
LOC_Os11g47240	OsEXS	0	0	0	0	0	0	0	0	0	0	0	0	0	0	0	0	0	0	0	0	0	0	155.473	0	0	0	0	0	0	0	0	18.5804	0	0	55.6204	0	17.5809	0	0	0
LOC_Os11g47160	LOC_Os11g47160	0	0	0	0	0	0	0	0	0	0	0	0	0	0	0	0	0	0	0	0	0	0	0	0	0	0	0	0	0	0	0	0	0	0	0	0	0	0	0	13.7635
LOC_Os11g47030	LOC_Os11g47030	0	0	0	0	0	0	0	0	0	0	0	0	163.079	0	0	0	0	0	0	0	0	0	0	0	0	0	0	0	0	0	0	0	0	0	0	0	0	0	0	0
LOC_Os11g41100	LOC_Os11g41100	0	0	0	0	0	0	0	0	0	0	0	0	0	0	0	0	0	0	0	0	0	0	0	0	0	0	0	0	0	0	0	0	21.5392	0	0	0	0	0	0	0
LOC_Os11g40970	LOC_Os11g40970	0	0	0	0	0	0	0	0	0	0	0	0	0	73.6106	0	0	0	0	0	0	0	0	211.149	0	0	0	0	0	0	0	0	0	38.9389	0	0	18.4227	49.8946	0	0	9.09794
LOC_Os11g40890	LOC_Os11g40890	0	0	0	0	0	0	0	0	0	0	0	0	0	50.2816	0	0	0	0	0	0	0	0	0	0	0	0	0	0	0	0	0	0	0	0	0	0	0	0	0	0
LOC_Os11g39370	OsSERL1	0	0	0	362.319	446.229	0	0	0	475.964	0	0	0	0	54.5018	70.1058	138.904	47.1517	121.12	92.3446	0	0	0	0	166.541	80.36	0	0	733.188	135.87	467.868	0	188.745	160.116	115.367	147.817	79.1891	60.0481	46.1094	100.414	78.2471
LOC_Os11g36190	LOC_Os11g36190	0	0	0	0	0	0	0	0	0	0	0	0	0	46.7639	35.184	0	0	57.7567	0	0	0	0	0	92.0132	0	0	0	0	0	76.9467	66.9972	0	23.2412	70.71	44.4899	0	53.9961	16.0836	0	48.1632
LOC_Os11g36160	LOC_Os11g36160	0	0	0	0	0	0	0	0	0	0	0	0	0	0	0	0	0	49.1401	0	0	0	0	0	0	0	0	0	744.473	0	0	0	16.8987	12.3139	22.8238	41.2125	37.8681	12.5805	24.4426	27.5877	19.3855
LOC_Os11g36150	LOC_Os11g36150	0	0	0	0	0	0	0	0	0	0	0	0	0	199.654	0	47.4203	0	0	0	0	0	0	0	0	91.1993	0	0	0	0	0	0	0	30.4382	0	0	0	0	0	0	0
LOC_Os11g36090	LOC_Os11g36090	0	0	0	0	0	0	0	0	0	0	0	0	0	0	0	0	0	0	0	0	0	0	0	0	0	0	0	0	0	0	0	0	0	21.4735	0	0	0	0	0	0
LOC_Os11g35500	OsXA21	0	0	0	0	0	0	0	0	0	0	0	0	0	0	0	0	0	0	0	0	0	0	0	0	0	0	0	0	0	0	0	0	0	0	0	0	0	15.0387	0	0
LOC_Os11g35330	OsLysM-RLK7	0	0	0	0	0	0	0	0	0	0	0	0	0	0	0	0	31.5726	0	0	0	0	0	0	0	0	0	0	0	0	0	0	0	0	0	0	0	0	10.3183	0	0
LOC_Os11g26130	OsWSS1	0	0	0	0	0	0	0	0	0	0	0	0	0	0	0	0	0	0	0	0	0	0	0	0	0	0	0	0	0	0	0	0	0	0	0	0	0	0	10.7735	13.1448
LOC_Os11g20360	LOC_Os11g20360	0	0	0	0	0	0	0	0	0	0	0	0	0	0	0	0	0	0	0	0	0	0	314.861	60.4961	0	0	0	0	0	0	0	0	0	0	0	0	0	0	0	0
LOC_Os11g12530	LOC_Os11g12530	0	0	0	0	0	0	0	0	0	0	0	0	0	0	0	104.69	0	62.1813	0	0	0	0	0	152.777	224.717	59.3542	0	0	0	0	0	0	47.1218	47.0476	0	22.7557	31.434	14.7754	0	146.471
LOC_Os11g10310	LOC_Os11g10310	0	0	0	0	0	0	0	0	0	0	0	0	0	0	0	0	0	0	0	0	0	0	0	0	0	0	0	0	0	171.438	0	0	14.0223	0	0	44.8009	0	17.53	0	0
LOC_Os11g07260	LOC_Os11g07260	0	0	0	0	0	0	0	0	0	0	0	0	140.194	0	0	0	0	0	0	0	0	0	0	0	0	0	0	0	0	0	0	0	0	0	0	0	0	0	0	0
LOC_Os11g07250	LOC_Os11g07250	0	0	0	0	0	0	0	0	0	0	0	0	0	0	0	0	0	38.2936	0	0	0	0	0	0	0	0	0	0	0	0	0	0	0	0	0	14.9526	0	0	0	0
LOC_Os11g07230	25L1	0	0	0	0	0	0	0	0	0	0	0	0	0	0	0	0	0	62.0117	0	0	0	0	0	0	0	0	0	0	0	128.37	0	40.6658	28.0446	0	38.0619	14.9526	0	10.3183	0	0
LOC_Os11g07200	LOC_Os11g07200	0	0	0	0	0	0	0	0	0	0	0	339.789	0	0	42.2797	0	0	0	0	0	0	0	0	0	0	0	165.017	0	0	0	0	22.0853	23.2412	25.0865	0	0	14.3053	0	0	19.3855
LOC_Os11g07120	LOC_Os11g07120	0	0	0	0	0	0	0	0	0	0	0	0	0	52.9773	46.4511	0	0	0	0	0	0	0	0	0	0	0	0	0	0	0	0	0	0	0	0	15.4677	0	0	0	0
LOC_Os11g07100	LOC_Os11g07100	0	0	0	0	0	0	0	0	0	0	0	0	0	0	0	0	0	0	0	0	0	0	0	0	0	0	0	0	218.531	0	0	0	0	24.1762	0	0	0	0	0	0
LOC_Os11g07060	LOC_Os11g07060	0	0	0	0	0	0	0	0	0	0	0	0	0	0	0	0	33.2901	0	0	0	0	0	0	0	0	0	0	0	0	0	0	35.4792	0	0	0	32.6073	0	0	0	0
LOC_Os11g03820	OsSDRLK-7	0	0	0	0	0	0	0	0	0	0	0	0	0	0	69.2713	0	0	0	0	0	0	0	0	0	0	0	0	0	0	0	0	0	0	0	0	0	0	0	0	0
LOC_Os11g01740	LOC_Os11g01740	0	0	0	0	0	0	0	0	0	0	0	0	0	0	0	0	0	0	0	0	0	0	0	60.4961	0	0	0	0	0	0	109.337	28.6599	44.4755	22.4633	0	0	27.0072	27.2506	0	0
LOC_Os11g01200	OsMRLK65	0	0	0	0	0	0	0	0	0	0	0	0	0	0	42.2797	0	0	0	0	0	0	0	0	0	0	0	0	0	0	0	0	0	0	0	0	0	16.3228	16.0836	19.0585	15.7721
LOC_Os10g40100	OsPUB54	0	0	0	0	0	0	0	0	0	0	0	0	0	0	0	0	105.686	0	0	0	0	0	0	0	0	0	0	0	0	0	0	0	0	23.6228	0	0	0	0	0	12.0604
LOC_Os10g33040	LOC_Os10g33040	0	0	0	0	0	0	0	0	0	0	0	0	0	0	0	0	34.3997	79.0312	0	0	0	0	0	0	0	0	0	0	0	0	0	0	0	0	0	0	0	0	0	0
LOC_Os10g25090	LOC_Os10g25090	0	0	0	0	0	0	0	0	0	0	0	0	0	0	0	0	0	0	0	0	0	0	0	0	0	0	0	0	157.431	0	0	0	0	0	0	0	0	0	0	9.09794
LOC_Os10g22860	LOC_Os10g22860	0	0	0	0	0	0	0	0	0	0	0	0	0	0	0	0	0	0	0	0	0	0	0	0	0	0	0	0	0	0	0	0	0	0	41.2125	0	0	0	0	0
LOC_Os10g06760	LOC_Os10g06760	0	0	0	0	0	0	0	0	0	0	0	0	0	0	0	0	0	0	0	0	0	0	0	0	0	0	0	0	0	101.605	0	0	0	0	0	37.0556	0	0	0	0
LOC_Os10g02500	OsBRI1	0	0	0	0	0	0	0	0	0	0	0	0	0	0	0	0	42.2404	0	0	0	0	0	0	0	0	0	0	0	157.431	0	0	0	0	0	0	0	0	0	0	54.685
LOC_Os09g33630	OsLysM-RLK10	0	0	0	0	0	0	0	0	0	0	0	200.924	0	96.166	96.8711	0	0	35.2088	0	0	0	0	0	0	0	80.2826	0	0	0	83.675	0	91.7283	14.2017	0	76.2267	15.4677	14.7859	49.9389	12.8156	0
LOC_Os09g28180	OsSDRLK-65	0	0	0	0	0	0	0	0	0	0	0	0	0	0	0	0	0	0	0	0	0	0	0	60.4961	0	0	0	0	0	0	0	0	0	0	0	14.9526	14.7859	0	0	0
LOC_Os09g25540	LOC_Os09g25540	0	0	0	0	0	0	0	0	0	0	0	0	0	0	0	0	0	0	0	0	0	0	0	0	0	0	0	0	0	0	0	0	0	0	0	0	0	33.653	0	0
LOC_Os09g23570	LOC_Os09g23570	0	0	0	0	0	0	0	0	0	0	0	0	0	0	0	0	0	0	0	0	0	0	0	0	0	0	0	0	0	0	0	0	0	0	0	0	0	0	0	16.1645
LOC_Os09g17630	OsMRLK50	0	0	0	0	0	0	160.565	0	1443	0	0	0	0	0	0	0	0	116.865	186.741	0	164.908	0	0	0	0	0	0	0	0	70.5517	65.6513	30.4525	61.9096	22.8238	38.9287	67.6018	34.8437	22.3264	42.3578	12.0604
LOC_Os09g16540	LOC_Os09g16540	0	0	0	0	0	0	0	0	0	0	0	0	0	0	0	0	0	0	0	0	0	0	0	0	0	0	0	0	0	0	0	0	0	0	0	0	0	0	32.6065	0
LOC_Os08g42580	OsCERK1	342.935	0	0	0	0	0	0	0	0	0	0	0	0	95.1957	85.4726	117.662	164.757	91.9202	0	0	239.464	0	492.126	0	69.7788	277.778	145.349	301.03	0	88.4564	84.2744	41.4121	74.9221	114.844	135.659	57.4606	82.5566	116.796	55.6459	68.0417
LOC_Os08g25380	OsBRL3	0	0	0	0	0	0	0	0	0	0	0	116.347	0	0	0	0	24.8028	0	0	0	0	0	0	0	0	0	0	0	0	0	0	0	31.9094	0	0	15.4677	0	13.7005	0	0
LOC_Os08g24310	LOC_Os08g24310	0	276.625	0	0	0	0	0	0	0	0	0	0	0	0	0	54.7285	0	0	0	0	0	0	0	0	0	0	0	0	0	0	0	0	0	0	0	0	0	0	0	0
LOC_Os08g10320	OsMRLK47	0	0	0	710.947	0	0	623.364	0	0	0	0	200.924	0	258.085	185.867	129.849	342.93	270.224	0	0	0	925.926	0	63.0318	148.839	117.952	418.519	301.598	187.126	198.921	0	125.382	241.083	139.71	0	208.589	182.547	112.043	208.092	231.922
LOC_Os08g10310	OsMRLK46	0	0	0	204.499	0	0	452.899	0	0	534.188	4016.06	0	0	361.46	640.132	271.795	330.887	542.991	947.697	0	164.908	0	182.216	336.698	232.429	363.825	385.281	0	342.262	621.867	524.622	369.487	211.961	206.362	140.958	182.355	396.997	458.784	225.863	109.409
LOC_Os08g10300	OsMRLK45	0	0	0	0	0	0	0	0	363.636	0	0	0	0	0	0	0	0	0	0	0	0	0	0	0	0	0	0	0	0	0	0	55.5401	0	22.8238	0	0	0	0	14.6778	0
LOC_Os08g10150	OsMRLK43	336.7	0	0	0	0	0	0	0	0	0	0	0	0	0	0	0	0	0	0	0	0	0	0	0	0	0	0	0	0	0	0	0	0	0	0	0	0	0	0	0
LOC_Os08g07760	OsSERK1	223.115	0	0	0	0	0	0	0	0	0	0	0	0	0	0	0	89.662	148.843	73.0727	0	0	0	0	0	0	0	185.185	194.363	0	0	116.252	16.8987	57.0305	0	0	28.3897	33.5901	20.5571	0	76.5004
LOC_Os08g03020	RLK	0	0	0	0	0	0	0	0	0	0	0	0	0	0	42.6039	0	75.5305	0	0	0	0	0	0	0	0	0	0	0	0	0	0	0	0	0	0	18.4227	20.0578	0	71.6461	0
LOC_Os08g02996	LOC_Os08g02996	0	0	0	0	0	0	0	0	0	0	0	0	0	0	0	0	24.8028	0	0	0	0	0	0	0	0	0	0	0	0	0	0	0	0	0	0	29.5003	12.5805	0	0	9.09794
LOC_Os07g48310	LOC_Os07g48310	0	0	0	0	0	0	0	0	0	0	0	0	183.621	0	0	0	0	0	0	0	0	0	0	0	0	0	0	0	0	0	0	0	0	0	0	14.0659	0	0	0	0
LOC_Os07g43350	LOC_Os07g43350	0	0	0	0	0	0	0	0	0	0	0	0	140.746	0	66.6933	0	33.2901	0	0	0	0	0	0	0	0	0	0	0	0	0	0	0	0	0	61.0501	0	0	15.0387	0	0
LOC_Os07g42626	LOC_Os07g42626	0	0	0	0	0	0	0	0	0	0	0	0	0	0	48.4355	0	0	0	0	0	0	0	0	0	68.4791	0	0	0	0	110.108	0	0	0	0	0	0	0	0	14.8511	9.09794
LOC_Os07g41140	LOC_Os07g41140	0	0	0	356.506	0	0	0	2116.4	0	0	0	0	0	46.5246	35.184	0	31.5726	0	0	0	0	0	0	0	117.178	0	0	0	0	0	0	20.7061	0	25.5741	0	98.1249	0	33.653	0	19.1388
LOC_Os07g40630	OsBIN1	0	0	0	0	0	0	0	0	0	0	0	0	0	0	37.037	0	0	0	0	0	0	0	0	0	0	0	0	0	0	0	0	0	0	23.3918	0	0	0	34.7403	0	19.1388
LOC_Os07g36544	OsSDRLK-39	0	0	0	0	0	0	0	0	0	0	0	0	0	0	0	42.0875	0	0	0	0	0	0	0	0	0	0	0	0	0	0	0	0	0	0	38.9287	0	17.3418	0	16.8308	0
LOC_Os07g31500	LOC_Os07g31500	0	0	0	0	0	0	0	0	0	0	0	0	0	0	0	0	0	0	0	0	0	0	0	94.8317	0	0	0	0	0	0	0	0	0	0	0	0	0	0	0	0
LOC_Os07g14820	LOC_Os07g14820	0	0	0	0	0	0	0	0	0	0	0	0	0	0	0	0	0	0	0	0	0	0	0	0	0	0	0	0	0	0	0	25.8913	13.9425	0	0	0	0	0	0	0
LOC_Os07g10630	LOC_Os07g10630	0	0	0	0	0	0	160.565	0	0	0	0	0	0	0	0	0	0	0	0	0	0	0	0	0	0	0	0	0	0	0	0	0	0	0	0	0	0	0	11.941	13.7635
LOC_Os07g05740	LOC_Os07g05740	0	0	0	0	0	0	0	0	0	0	0	0	0	0	0	0	0	0	0	0	0	0	0	0	0	0	0	0	0	0	0	0	0	0	0	0	0	0	19.0205	0
LOC_Os07g05190	OsGHR1	0	0	0	0	0	0	273.224	0	363.636	0	0	0	0	46.477	38.8229	0	34.3997	0	0	0	0	732.601	0	68.5307	82.0412	0	0	0	0	203.211	0	73.021	57.8241	49.7503	0	87.0113	32.3668	0	69.3089	39.5685
LOC_Os07g04220	LOC_Os07g04220	0	0	0	0	0	0	0	0	0	0	0	0	0	37.8788	74.0741	0	23.6653	0	0	0	0	0	0	0	0	0	0	0	0	0	0	81.7124	0	0	0	0	0	0	0	0
LOC_Os07g03970	LOC_Os07g03970	0	0	0	0	0	0	0	0	0	0	0	0	0	0	0	0	0	0	0	0	0	0	0	0	0	0	0	0	0	0	0	0	12.8072	0	0	0	0	0	0	0
LOC_Os07g03870	LOC_Os07g03870	0	0	0	0	0	0	0	0	0	0	0	0	0	0	0	0	0	0	73.8062	0	0	0	0	0	0	0	0	0	218.531	0	0	0	0	20.2663	0	0	15.4895	0	0	0
LOC_Os07g03860	LOC_Os07g03860	0	0	0	0	0	0	0	0	0	0	0	0	0	0	0	131.579	0	0	0	0	0	0	0	0	0	0	0	0	0	0	0	0	0	0	29.0166	18.1498	0	0	0	0
LOC_Os07g03840	LOC_Os07g03840	0	0	0	0	0	0	0	0	0	0	0	0	0	0	0	0	0	0	0	0	0	0	0	0	0	0	0	0	0	0	0	0	0	0	0	0	0	0	0	14.3802
LOC_Os07g03810	RLK	0	0	0	0	0	0	0	0	0	0	0	0	0	0	0	0	0	0	0	0	0	0	0	0	0	0	0	0	0	0	0	0	0	0	0	0	0	20.5571	0	12.0604
LOC_Os07g01710	OsPSKR3	0	0	0	0	0	0	0	0	0	0	0	197.355	0	0	0	0	0	0	0	0	0	0	0	0	0	0	0	0	0	0	0	16.8987	0	0	61.0501	0	0	0	14.8511	0
LOC_Os06g50340	OsFON1	0	0	0	0	0	0	0	0	0	0	0	0	0	0	0	0	23.4648	0	0	0	0	0	0	0	0	0	0	0	0	0	0	0	0	0	0	0	0	13.7005	14.7721	0
LOC_Os06g47650	OsLRR-RLK1	0	0	0	0	0	0	0	0	0	0	0	0	0	0	0	0	0	0	147.612	0	0	0	0	0	0	0	0	0	0	0	0	18.5804	0	0	0	30.2156	0	14.1243	0	0
LOC_Os06g40030	OsNRFG6	0	0	0	0	0	0	0	0	0	0	0	0	0	0	0	0	0	0	0	0	0	0	0	0	0	0	0	0	0	0	0	0	0	0	60.2845	0	0	14.5117	0	0
LOC_Os06g38970	LOC_Os06g38970	0	0	0	0	0	0	0	0	1356.85	0	0	0	0	36.8053	37.037	70.3829	241.31	134.768	0	0	0	0	0	0	124.891	0	0	194.363	0	118.54	131.303	135.692	99.8778	91.7096	115.904	127.574	93.1297	67.5214	37.5657	18.1257
LOC_Os06g38780	LOC_Os06g38780	0	0	0	0	0	0	0	0	0	0	0	0	0	0	0	0	0	0	0	0	0	0	0	0	0	0	0	0	0	0	0	0	28.6944	0	78.6395	0	0	0	0	0
LOC_Os06g38670	LOC_Os06g38670	0	0	0	0	0	0	0	0	0	0	0	0	0	0	0	0	0	0	0	0	0	0	0	0	155.618	0	0	0	149.88	0	0	0	0	0	0	16.3036	0	10.3183	16.8308	9.09794
LOC_Os06g38340	LOC_Os06g38340	0	0	0	0	0	0	0	0	0	0	0	0	0	0	0	0	56.9553	0	0	0	0	0	0	0	0	0	0	0	0	0	0	0	0	0	0	0	0	0	0	0
LOC_Os06g37690	OsMAK8	0	0	0	0	0	0	0	0	0	0	0	0	0	0	0	0	0	0	101.947	0	0	0	0	0	0	0	0	0	0	0	0	0	0	0	0	0	0	0	0	0
LOC_Os06g37670	OsSDRLK-72	0	0	0	0	0	0	0	0	0	0	0	0	140.746	51.6529	0	0	0	0	0	0	0	0	0	0	0	136.836	0	0	0	0	0	0	0	0	0	0	0	0	19.0205	0
LOC_Os06g36270	LOC_Os06g36270	466.853	0	0	596.656	0	428.817	0	0	0	0	0	740.741	0	99.21	189.332	131.579	0	77.4353	0	0	0	0	0	0	0	0	267.256	0	314.982	94.4912	0	22.0853	32.1616	22.3489	71.4141	30.526	179.683	62.2025	74.9813	109.644
LOC_Os06g35200	LOC_Os06g35200	0	0	0	0	0	0	0	0	0	0	0	0	0	0	0	0	0	59.1086	0	0	0	0	0	0	0	0	0	0	0	0	0	30.4525	13.9425	31.8979	0	22.4004	0	0	0	48.4443
LOC_Os06g29810	OsSDRLK-PID2	0	0	0	0	0	0	0	0	0	0	0	0	0	0	0	54.7285	28.7447	46.1467	0	0	0	0	0	93.6505	0	0	0	0	96.4506	0	45.2837	62.4573	46.6613	66.5698	0	14.0659	33.595	115.426	42.3133	28.2367
LOC_Os06g16330	OsSERL2	0	0	0	0	0	0	0	0	0	0	0	0	0	0	0	0	34.3997	0	0	0	0	0	0	0	0	0	0	0	0	0	0	0	0	90.1447	54.2859	31.2562	12.2213	14.5117	0	0
LOC_Os06g16070	LOC_Os06g16070	0	0	0	0	0	0	0	0	0	0	0	0	0	0	0	0	70.9958	0	0	0	0	0	0	0	0	0	0	0	0	0	0	0	0	0	0	0	0	0	0	12.0604
LOC_Os06g12120	OsSERK3	0	0	0	0	0	0	0	0	0	0	0	0	0	0	48.0584	0	0	0	0	0	0	0	0	0	0	64.9773	0	194.363	0	0	174.989	44.4718	0	0	0	0	0	14.5117	0	27.7446
LOC_Os06g10660	Os-LYP6	260.824	0	0	0	0	0	0	0	0	0	0	0	0	0	0	0	0	0	154.392	0	0	0	0	0	0	0	0	0	0	0	0	0	0	0	0	0	0	0	0	0
LOC_Os06g06940	OsSDRLK-66	0	0	0	0	0	0	0	0	0	0	0	0	0	0	0	0	0	0	0	0	0	0	0	0	0	0	0	0	0	0	0	0	0	22.8238	0	0	0	0	0	0
LOC_Os06g06920	LOC_Os06g06920	0	0	0	0	0	0	0	0	0	0	0	0	0	0	0	0	28.7447	0	0	0	0	0	0	0	0	0	0	0	0	0	0	0	0	0	0	0	0	0	0	0
LOC_Os06g05050	OsWAK61	0	0	0	0	0	0	0	0	0	0	0	0	0	0	48.4355	0	0	208.907	0	0	0	162.206	192.901	189.663	0	0	0	0	239.464	0	0	0	14.0223	90.4142	44.4899	22.7557	28.9033	0	44.0335	9.02772
LOC_Os06g03970	OsSIK1	0	0	0	0	0	0	0	0	0	0	0	0	0	0	0	0	0	0	0	0	0	0	0	0	0	138.889	0	0	0	0	0	0	42.6257	0	108.572	0	0	0	0	0
LOC_Os05g51070	OsJ_RLL1	0	0	0	0	0	0	0	0	0	0	0	0	0	0	0	75.5744	127.214	28.8052	61.2745	0	0	0	0	86.5651	69.7788	0	151.515	0	0	0	0	46.5974	51.2858	0	0	33.2557	14.3053	69.6529	29.5443	19.3855
LOC_Os05g44770	LOC_Os05g44770	0	0	0	0	0	0	0	0	0	0	0	116.347	0	36.8053	37.0865	54.7285	0	0	0	0	0	0	0	99.4926	69.7788	0	181.159	0	0	0	0	21.638	29.3029	0	0	14.0659	15.1112	0	14.7721	38.5242
LOC_Os05g42210	OsSDRLK-4	0	0	0	0	0	0	0	0	0	0	0	0	0	0	38.8229	281.532	23.4648	55.0297	0	0	0	0	0	0	162.048	148.148	0	0	0	0	0	20.7061	16.0108	0	0	0	12.5805	42.7272	0	0
LOC_Os05g40770	OsRPK1	0	0	0	0	0	0	0	0	0	0	0	349.04	0	0	0	0	23.6653	0	83.2016	0	0	0	0	60.9868	80.36	64.9773	0	0	0	96.2186	0	51.7826	21.5392	21.4473	0	73.7047	14.1179	24.4426	0	0
LOC_Os05g40270	LOC_Os05g40270	0	272.109	574.053	0	195.963	0	350.14	0	0	0	5208.33	348.527	307.629	310.991	133.266	0	105.422	291.138	147.244	0	0	1112.76	393.364	274.483	305.077	289.165	145.349	0	503.291	144.684	594.119	74.5825	190.795	329.502	234.535	135.68	226.372	324.82	165.424	135.583
LOC_Os05g40200	LOC_Os05g40200	0	0	0	0	0	0	0	0	0	0	0	0	0	0	0	0	0	0	0	0	0	0	0	0	0	0	0	0	0	0	0	0	0	0	0	0	29.8022	0	17.2846	35.2995
LOC_Os05g40050	LOC_Os05g40050	0	0	0	0	0	0	0	0	0	0	0	0	0	0	0	54.7285	0	0	0	0	0	0	0	0	0	0	0	0	0	0	0	30.7201	0	0	0	0	0	0	0	0
LOC_Os05g39410	LOC_Os05g39410	0	0	0	0	0	0	0	0	0	0	0	0	0	0	0	75.5744	0	0	0	0	0	0	0	0	0	0	0	0	471.704	0	0	0	0	23.6228	20.6062	0	26.5267	0	0	13.1448
LOC_Os05g34270	LOC_Os05g34270	0	0	0	0	0	0	0	0	0	0	0	0	0	46.7639	43.6072	0	49.2344	63.4504	0	0	0	0	0	0	0	0	115.741	218.579	0	174.856	81.586	130.032	57.5079	56.4462	58.6681	86.3386	15.1112	62.0005	12.4077	63.4393
LOC_Os05g24010	OsSTLK	0	0	0	0	0	0	0	0	0	0	0	0	0	0	0	0	0	0	0	0	0	0	0	0	69.7788	0	0	0	0	0	0	20.7061	28.561	73.6116	0	35.0299	46.3564	14.7754	31.6819	0
LOC_Os05g16824	OsMRLK24	0	0	0	0	0	0	0	0	0	0	0	0	0	0	0	42.0875	0	0	0	0	0	0	0	0	0	0	0	0	0	0	0	42.7914	0	49.2296	0	29.5003	32.1277	41.5489	10.7735	13.1448
LOC_Os05g15720	OsMRLK21	0	0	0	0	0	0	0	0	0	0	0	0	0	0	0	0	35.3707	0	0	0	0	0	154.321	0	0	0	0	0	0	0	0	0	0	0	0	0	0	0	16.8308	0
LOC_Os05g13770	LOC_Os05g13770	0	0	0	0	0	0	0	0	0	0	0	0	0	0	0	0	23.6653	0	0	0	0	0	0	0	0	0	0	0	0	0	0	0	14.2017	24.5483	0	0	0	0	0	0
LOC_Os05g07740	LOC_Os05g07740	0	0	0	0	0	0	0	0	0	0	0	0	0	0	0	0	0	0	83.2016	0	0	0	0	0	0	0	0	0	0	0	0	0	0	0	0	0	0	0	0	0
LOC_Os05g07420	OsSDRLK-35	0	0	0	0	0	0	0	0	0	0	0	0	0	0	0	0	0	0	0	0	0	0	0	0	69.7788	0	0	0	0	0	0	0	0	24.1762	0	0	16.3228	14.7754	14.7721	0
LOC_Os05g03450	LOC_Os05g03450	0	0	0	0	0	0	0	0	0	0	0	0	0	0	0	0	0	0	0	0	0	0	0	0	0	0	0	0	0	0	0	52.5378	16.0108	0	0	15.4677	0	28.6497	0	0
LOC_Os04g58910	OsRLCK174	0	0	0	0	0	0	0	0	0	0	0	0	0	0	0	75.1202	0	0	0	0	0	0	0	0	0	0	0	0	0	94.4912	0	0	14.9602	0	0	0	32.0184	13.7005	0	0
LOC_Os04g58700	LOC_Os04g58700	0	0	0	0	0	0	0	0	0	0	0	0	0	0	0	0	0	0	0	0	329.815	0	0	0	0	0	0	0	0	0	0	0	13.6008	0	0	0	0	0	0	0
LOC_Os04g57630	OsPSKR2	0	0	0	0	0	0	0	0	0	0	0	0	0	0	0	0	0	0	0	0	0	0	0	0	0	0	0	0	0	0	0	0	12.3139	0	50.8078	15.4677	0	0	0	0
LOC_Os04g55410	OsNHO1	0	0	0	289.855	0	0	0	0	0	0	0	200.924	307.629	0	0	54.7285	44.6977	154.034	83.2016	0	0	0	625.959	81.2216	227.832	277.2	131.926	0	0	101.802	0	0	54.9813	136.211	284.517	150.756	262.705	82.6294	69.1384	13.1448
LOC_Os04g52780	Os-FLS2	0	0	0	0	0	0	0	0	0	0	0	0	0	0	0	0	0	0	0	0	0	0	0	0	0	0	0	0	0	0	0	20.7061	0	0	0	0	0	0	0	27.7446
LOC_Os04g52630	LOC_Os04g52630	0	0	0	0	0	0	0	0	0	0	0	0	0	0	0	0	0	0	98.0392	0	0	0	0	0	0	0	0	0	0	0	0	0	0	0	0	0	36.3806	0	0	0
LOC_Os04g52614	OsMRLK17	0	281.294	346.5	0	0	0	0	0	0	0	0	0	0	72.8438	116.97	68.0087	56.3755	0	0	0	0	0	0	76.3884	69.7788	54.2535	0	0	0	0	0	65.8086	0	0	0	66.8731	75.0729	20.5571	42.9417	42.1249
LOC_Os04g52606	OsMRLK16	0	0	0	0	0	0	0	0	0	0	0	0	0	0	0	0	0	0	0	0	0	0	0	0	0	0	0	0	0	0	0	0	16.4957	22.4155	72.2961	0	0	0	0	0
LOC_Os04g52600	OsMRLK15	0	0	610.501	0	0	0	0	0	0	0	0	0	0	72.7273	42.2797	137.969	129.903	0	490.196	0	0	0	0	98.0104	200.45	0	0	0	149.88	0	0	47.6188	14.2017	71.5785	44.4899	85.6349	62.3128	43.2513	29.832	40.6658
LOC_Os04g45170	LOC_Os04g45170	0	0	0	0	0	0	0	0	0	0	0	0	0	0	0	0	0	0	0	0	0	0	0	0	0	0	0	0	0	0	45.2837	0	0	0	0	0	0	0	0	0
LOC_Os04g44910	LOC_Os04g44910	0	0	0	0	0	0	0	0	0	0	0	0	0	0	0	0	0	0	0	0	0	479.616	0	0	0	0	0	0	0	0	161.536	0	0	0	0	0	14.7859	10.3183	0	9.09794
LOC_Os04g44900	SIT2	0	1049.87	0	0	0	0	0	0	0	0	0	0	0	0	0	0	77.0594	0	0	0	0	0	0	0	0	0	121.654	0	0	0	0	0	71.8675	0	0	0	0	17.3702	0	0
LOC_Os04g42700	LOC_Os04g42700	0	0	0	0	0	0	0	0	0	0	0	0	0	0	0	0	0	0	99.8702	0	0	0	0	0	0	0	0	0	0	0	0	0	0	0	0	0	0	0	12.4077	0
LOC_Os04g41030	OsSLA1	0	0	0	0	0	0	0	0	0	0	0	0	0	92.6707	0	322.582	51.0936	198.217	0	0	0	0	0	242.723	0	59.3542	131.926	277.778	197.161	76.9467	95.6143	30.4525	44.2348	109.747	137.779	80.8453	50.2829	71.7306	82.3762	19.1388
LOC_Os04g39650	LOC_Os04g39650	0	0	0	0	0	0	0	0	0	0	0	0	0	0	0	0	0	0	0	0	0	0	0	0	131.891	0	0	0	0	0	0	0	0	0	0	0	0	0	0	14.3763
LOC_Os04g38480	OsSERK1	0	0	0	0	0	0	0	0	0	0	0	0	0	124.206	124.108	70.3829	28.7447	34.6452	0	0	0	0	0	0	0	160.181	296.864	354.61	0	110.108	281.099	106.73	42.7762	71.4875	81.6563	150.671	76.9363	95.8055	104.249	88.1882
LOC_Os04g34290	OsSDRLK-26	0	0	0	0	0	0	0	0	0	0	0	0	0	0	74.173	0	33.2901	0	0	0	0	0	0	0	0	0	0	0	0	0	0	0	0	0	0	0	0	0	0	0
LOC_Os04g34270	OsSDRLK-52	0	0	0	0	424.088	0	0	0	0	0	0	0	153.775	47.4473	0	0	42.2404	35.2088	0	0	0	0	0	0	0	0	0	0	0	0	45.4236	50.2979	72.1151	45.2392	0	28.6597	0	91.5364	27.6667	146.65
LOC_Os04g34250	OsSDRLK-51	0	0	0	0	0	0	0	0	0	0	0	0	124.008	0	0	0	0	0	0	0	0	0	0	0	0	0	0	0	0	0	0	0	0	0	0	0	0	0	0	0
LOC_Os04g28780	OsSDRLK-25	0	0	0	0	0	0	0	0	0	0	0	0	0	46.477	37.0865	0	0	0	101.947	0	0	0	0	0	0	0	0	0	0	0	76.4935	0	0	0	0	0	0	0	0	0
LOC_Os04g15660	LOC_Os04g15660	0	0	0	0	0	0	0	0	0	0	0	0	0	0	0	0	0	0	0	0	0	0	0	0	0	0	0	0	0	67.7369	0	0	0	0	0	0	0	33.653	0	0
LOC_Os04g15650	LOC_Os04g15650	0	0	0	0	0	0	0	0	0	0	0	0	0	0	70.368	0	0	0	0	0	0	0	0	0	0	0	0	0	0	0	0	0	0	0	0	0	0	0	0	0
LOC_Os04g01874	OsRLCK125	0	0	0	0	0	0	0	0	0	0	0	0	0	0	0	0	0	0	0	0	0	0	0	0	0	0	0	0	0	0	0	0	0	0	0	0	14.1179	0	0	0
LOC_Os04g01320	OsSDRLK-22	0	0	0	0	0	0	0	0	0	0	0	0	0	0	0	0	0	0	0	0	0	0	0	0	0	0	0	0	0	0	0	0	29.4633	0	0	0	0	0	28.3582	0
LOC_Os04g01310	OsSDRLK-21	0	0	0	0	0	0	0	0	0	0	0	0	0	0	0	0	0	0	73.4376	0	0	0	0	0	0	0	0	0	0	0	0	0	0	0	0	29.9052	0	0	0	17.5205
LOC_Os03g62180	OsRLCK121	0	0	0	408.998	0	0	0	0	0	0	0	930.774	158.907	66.5513	69.7058	192.698	0	150.888	0	0	0	0	0	98.0104	0	85.4701	160.772	317.952	0	87.4279	298.155	134.938	69.3453	23.6228	140.544	72.1111	105.145	86.9476	76.8897	81.9018
LOC_Os03g60810	ZFP182/ZOS3-21	0	0	0	0	620.051	0	0	0	0	0	0	0	0	0	0	0	0	0	61.2745	0	0	0	192.901	0	0	0	0	0	0	110.108	0	0	13.9425	0	0	0	32.6921	0	0	14.3802
LOC_Os03g57780	LOC_Os03g57780	944.629	0	346.5	356.506	269.687	0	357.654	0	0	0	5208.33	371.609	140.194	476.134	170.355	773.163	508.508	527.534	83.2016	0	0	0	147.754	168.023	295.175	0	261.09	772.589	135.87	545.932	282.327	181.981	288.359	334.626	225.694	324.474	366.124	284.035	321.77	268.693
LOC_Os03g56270	OsRLCK117	0	0	0	0	0	0	0	0	0	0	0	0	0	0	35.184	131.579	0	0	0	0	0	0	0	0	82.0412	0	0	0	0	0	0	0	0	21.4473	0	17.1048	0	0	0	0
LOC_Os03g56250	LOC_Os03g56250	0	0	0	0	0	0	0	0	0	0	0	0	264.754	48.7187	37.0865	131.579	35.3707	120.395	0	0	0	435.73	0	0	0	106.838	0	0	0	0	126.684	18.5804	42.6257	21.4735	0	50.7905	42.4776	28.8997	28.3582	34.3031
LOC_Os03g56160	OsLRk7	405.515	0	0	289.855	195.963	0	0	0	0	0	0	151.172	0	0	116.196	110.424	119.532	0	83.2016	0	0	0	0	81.2216	0	198.235	145.349	277.778	0	0	66.6933	37.5418	0	84.4851	50.8078	37.6634	39.5878	65.5677	21.9082	0
LOC_Os03g54900	LOC_Os03g54900	0	0	0	289.855	0	0	0	0	0	0	0	0	140.194	0	85.3129	0	84.4047	31.6096	0	0	0	0	235.849	94.8317	0	0	0	0	312.5	147.498	0	0	87.5298	0	0	69.3268	14.7859	14.7754	46.6247	62.5163
LOC_Os03g52794	OsWD40-88	0	0	0	0	0	0	0	0	0	0	0	0	0	0	0	0	0	35.2088	0	0	0	0	0	0	0	0	0	0	0	0	116.252	57.3197	0	22.4155	144.592	0	0	13.611	14.6778	18.0554
LOC_Os03g50810	OsTMK	0	0	0	0	0	0	0	0	0	0	0	0	0	0	0	0	35.3707	0	0	0	0	0	0	0	0	0	0	0	0	0	66.6933	0	42.6257	0	0	0	0	0	14.6778	0
LOC_Os03g49620	OsSERL8	0	0	0	0	269.687	0	324.254	1522.07	0	0	0	336.357	0	214.115	89.0994	0	174.151	179.023	61.2745	0	141.403	0	0	68.5307	226.642	231.966	0	282.486	156.25	319.12	102.37	187.921	198.695	95.2007	339.86	120.981	77.7542	129.426	124.212	59.4953
LOC_Os03g31000	LOC_Os03g31000	0	0	0	0	0	0	0	0	0	0	0	0	0	0	0	42.0875	29.8704	42.9221	0	0	0	0	0	0	0	0	0	0	0	0	0	0	16.4957	0	0	0	17.5858	0	21.9082	0
LOC_Os03g30890	OsSDRLP-8	0	0	0	0	0	0	0	0	0	0	0	0	0	0	0	0	0	0	0	0	0	0	0	0	0	0	0	0	0	0	0	20.7061	0	0	0	15.4677	0	0	0	0
LOC_Os03g27990	LOC_Os03g27990	0	0	0	0	0	0	0	0	0	0	0	0	0	0	46.4511	0	66.9613	0	0	0	0	0	0	0	0	0	0	0	0	0	0	0	0	22.4633	54.2859	14.0659	14.7859	0	0	0
LOC_Os03g16010	OsBAK1-10	0	0	0	0	0	0	0	0	0	0	0	0	0	0	0	0	23.4648	0	0	0	0	0	0	0	0	0	0	0	0	0	0	0	0	0	0	17.1048	0	0	21.9082	53.8706
LOC_Os03g12250	OsRLCK377	0	177.778	0	0	0	0	0	0	0	0	0	0	0	0	0	0	0	0	0	0	0	0	0	0	0	0	0	0	0	0	0	0	0	0	0	0	0	0	12.4077	34.3997
LOC_Os03g12150	OsSDRLK-9	466.853	0	0	0	0	0	0	0	0	0	0	0	0	39.5257	0	0	35.3707	0	101.947	0	0	0	0	100.06	96.1169	0	0	0	211.149	0	66.9972	0	0	24.1762	66.8167	13.1921	31.1204	0	0	0
LOC_Os03g08550	LOC_Os03g08550	0	0	0	0	0	0	0	0	0	0	0	0	0	0	46.4511	0	0	0	0	0	0	0	0	0	0	0	0	0	157.431	0	0	0	0	0	0	0	0	0	0	0
LOC_Os03g04110	Os-LYP1	0	0	0	0	0	418.936	344.353	0	0	0	0	0	0	96.4752	0	180.264	23.6653	78.1309	0	0	0	0	0	62.5078	159.678	136.836	0	0	96.4506	97.4659	0	39.2865	109.011	45.9338	127.537	32.0574	17.5809	101.176	121.479	40.9773
LOC_Os02g58390	LOC_Os02g58390	0	0	0	0	0	0	0	0	0	0	0	0	0	0	0	0	0	0	0	0	141.403	0	0	0	0	0	0	0	0	0	0	0	0	0	0	0	0	0	0	0
LOC_Os02g48210	LOC_Os02g48210	168.35	0	0	0	0	0	0	0	0	0	0	0	0	0	0	0	0	57.1755	0	0	0	0	0	0	0	0	0	0	239.464	0	0	0	0	45.5653	0	58.6866	0	14.7754	0	0
LOC_Os02g48200	LOC_Os02g48200	0	0	0	0	0	0	0	0	0	0	0	0	0	0	0	0	0	0	0	0	0	0	0	0	120.294	0	0	0	0	101.802	0	0	0	0	61.0501	30.9353	0	0	0	0
LOC_Os02g42370	LOC_Os02g42370	0	0	0	0	0	0	0	0	0	0	0	0	0	48.7187	0	0	0	76.0109	0	0	0	0	0	0	0	0	0	0	0	0	0	0	0	0	0	0	0	0	0	0
LOC_Os02g41890	OsPSKR1	0	0	0	0	0	0	0	0	0	0	0	0	0	0	0	0	0	0	101.947	0	0	0	0	0	0	0	0	0	0	0	76.4935	16.8987	0	0	0	0	15.4895	0	0	0
LOC_Os02g40240	OsLP2	175.809	281.294	0	490.196	609.016	0	0	1221	0	0	0	116.347	124.008	230.053	471.087	262.936	206.393	385.279	73.4376	0	0	1088.13	133.833	534.049	188.773	172.822	583.614	218.579	384.287	227.308	222.303	385.508	501.956	264.536	194.26	391.47	298.853	273.042	477.232	260.217
LOC_Os02g40200	LOC_Os02g40200	0	0	0	0	0	0	0	0	0	0	0	0	0	0	0	0	0	0	117.178	0	0	0	0	0	0	0	0	0	0	110.108	0	0	0	0	0	0	47.3831	28.86	19.0205	0
LOC_Os02g34750	OsOGG	0	0	0	0	0	0	0	0	0	0	0	0	299.653	0	0	137.969	0	148.738	0	0	0	0	0	161.042	0	0	165.017	0	0	0	0	30.4525	72.7452	51.4119	0	33.6175	0	82.5549	17.2846	31.7249
LOC_Os02g19550	LOC_Os02g19550	0	0	0	0	0	0	0	0	0	0	0	0	0	0	48.4355	0	23.4648	0	0	0	0	0	0	0	0	136.836	0	194.363	0	88.4564	0	0	32.1616	0	0	19.5622	0	0	47.7014	0
LOC_Os02g18320	OsSERK4	0	0	0	0	424.088	328.192	0	0	0	0	0	0	0	0	77.6458	138.392	49.2344	0	0	0	0	435.73	0	0	0	0	0	0	0	83.675	0	50.6688	0	44.7644	44.4899	15.263	91.3558	0	39.1131	0
LOC_Os02g14120	OsSERL4	0	0	0	0	0	0	0	0	0	0	0	0	0	95.3782	0	162.338	0	42.9221	0	0	0	0	0	0	0	0	0	0	0	0	0	30.7201	37.1838	25.0865	0	17.1048	17.3418	71.8231	0	14.3763
LOC_Os02g13510	LOC_Os02g13510	0	0	0	0	911.948	0	0	0	0	0	0	197.355	307.629	168.052	208.566	0	187.919	109.974	267.891	0	0	0	633.446	111.037	68.4791	146.706	704.225	106.667	343.443	82.6241	134.465	66.1814	83.1376	85.913	187.72	81.6883	110.677	155.731	49.4571	122.398
LOC_Os02g12910	LOC_Os02g12910	0	0	0	0	0	0	0	0	0	0	0	0	0	0	0	0	0	0	0	0	0	0	0	0	0	0	0	0	0	0	0	0	0	22.8238	0	0	0	0	0	0
LOC_Os02g12450	LOC_Os02g12450	0	0	0	0	0	0	0	0	0	0	0	0	0	0	0	0	0	0	0	0	0	0	0	0	0	0	0	0	0	0	0	0	0	0	0	23.8635	0	0	0	0
LOC_Os02g12400	LOC_Os02g12400	0	0	0	0	0	0	0	0	0	0	0	0	0	0	0	0	0	62.0117	0	0	0	0	0	0	0	0	0	0	0	0	0	0	0	0	0	0	0	0	0	0
LOC_Os02g11930	LOC_Os02g11930	0	0	0	0	0	0	0	0	0	0	0	0	0	0	0	0	0	0	0	0	0	0	0	0	0	0	0	0	0	101.605	0	0	0	0	0	0	0	14.5117	0	35.2995
LOC_Os02g09960	OsLysM-RLK1	0	0	0	0	0	0	0	0	0	0	0	0	0	0	46.4511	0	68.6818	0	0	0	0	0	0	0	0	80.2826	0	0	0	76.9467	50.1907	45.4753	0	0	20.6062	60.436	0	0	16.8308	29.5356
LOC_Os02g05950	OsLRK4	0	0	0	0	0	0	0	0	0	0	0	0	0	0	0	0	0	0	0	0	0	0	0	0	0	0	0	0	0	0	0	83.4944	48.8556	0	0	0	0	27.8248	0	17.5205
LOC_Os02g05930	OsLRK6	0	0	0	0	0	0	0	0	0	0	0	0	0	0	0	0	0	35.2088	0	0	0	0	0	0	0	80.2826	0	0	0	0	0	0	0	31.8979	0	16.3036	81.9054	0	0	19.1388
LOC_Os02g02140	OsCLVATA	0	0	0	0	0	0	0	0	0	0	0	0	0	0	0	0	0	0	0	0	0	0	0	0	0	0	0	0	0	0	0	20.2163	0	0	0	0	0	0	0	0
LOC_Os01g72990	LOC_Os01g72990	0	0	0	0	0	0	0	0	0	0	0	0	0	74.151	42.6039	112.47	66.9433	106.936	287.096	0	789.908	0	0	181.37	124.891	85.4701	0	218.579	0	110.108	0	0	60.5502	46.4466	193.631	0	29.4166	17.53	57.4622	67.5235
LOC_Os01g68870	OsMSP1	0	0	0	0	0	0	0	0	0	0	0	0	0	0	0	0	0	0	0	0	0	0	0	0	0	0	0	0	0	0	0	28.6599	0	0	0	0	0	0	0	0
LOC_Os01g66680	OsSDRLK-50	0	0	0	0	0	0	0	0	0	0	0	0	0	0	0	0	0	0	0	0	0	0	0	0	0	0	0	0	0	0	116.252	20.7061	12.3139	0	0	29.5003	0	0	0	33.7598
LOC_Os01g66610	OsSDRLK-18	175.809	0	801.282	0	0	0	0	0	0	0	0	215.75	0	40.8764	133.531	54.7285	85.1202	0	154.392	0	0	0	0	0	0	86.9414	0	0	134.698	0	0	44.0536	84.7313	232.798	110.096	70.9415	87.8582	57.0348	36.3192	64.056
LOC_Os01g65650	LOC_Os01g65650	0	0	0	0	0	0	0	0	0	0	0	0	0	0	38.8229	0	0	0	0	0	0	0	0	0	0	0	0	0	0	0	0	0	21.5392	23.6228	0	0	0	0	0	9.09794
LOC_Os01g59570	OsMRLK6	0	0	0	0	0	0	0	0	0	0	0	0	0	0	0	0	23.6653	0	0	0	0	0	0	0	0	0	0	0	0	0	0	0	0	0	0	0	0	0	0	0
LOC_Os01g59550	OsMRLK4	0	0	0	0	0	0	0	0	0	0	0	0	0	0	0	0	0	0	0	0	0	0	0	0	0	0	0	0	0	0	0	0	0	0	0	0	0	0	0	16.1645
LOC_Os01g57560	OsSDRLK-3	0	0	0	0	0	0	0	0	0	0	0	0	0	0	0	0	0	0	0	0	0	0	0	0	0	0	0	0	0	0	0	0	0	0	0	0	40.2722	0	0	0
LOC_Os01g57100	LOC_Os01g57100	0	0	0	0	0	0	0	0	0	0	0	0	0	0	37.037	0	35.3707	107.972	0	0	0	0	0	0	0	0	0	0	0	0	0	0	0	0	38.0619	0	0	0	0	31.7249
LOC_Os01g53920	OsASLRK	0	0	0	0	0	0	0	0	0	0	0	0	153.775	0	37.037	0	0	0	0	0	0	0	0	162.443	0	95.1294	0	0	0	0	0	18.5804	0	22.4633	0	43.4257	0	16.0836	14.7721	16.1645
LOC_Os01g52050	OsBRI1	0	0	1349.53	0	0	0	0	0	0	0	0	0	0	0	0	47.4203	44.6977	0	0	0	0	0	0	0	0	0	0	0	0	0	0	0	32.1616	23.6228	0	0	0	35.3325	12.8156	0
LOC_Os01g49920	LRR-RLK	0	0	0	0	0	0	0	0	0	0	0	0	0	0	0	0	0	0	0	0	0	0	0	0	0	0	0	0	0	0	0	20.2163	0	0	20.6062	0	0	0	0	0
LOC_Os01g49910	LOC_Os01g49910	0	0	0	0	0	0	0	0	0	0	0	0	0	0	42.8009	0	0	0	0	0	0	0	0	0	0	0	0	0	0	0	0	0	28.6944	0	0	0	0	0	0	0
LOC_Os01g48000	OsSDRLK-13	0	0	0	0	0	0	0	0	0	0	0	0	0	0	0	0	34.3997	0	0	0	0	0	0	0	68.5589	0	0	140.647	0	0	0	0	21.5392	24.1762	29.0166	14.0659	12.5805	30.5953	0	31.7249
LOC_Os01g47840	OsSDRLK-2	0	0	0	0	0	0	0	0	0	0	0	0	0	0	0	0	0	0	0	0	0	0	0	0	0	0	0	0	0	0	0	0	0	0	0	0	0	0	13.586	0
LOC_Os01g47820	OsSDRLK-12	0	0	0	0	0	0	0	0	0	0	0	0	0	0	0	0	0	0	0	0	0	0	0	0	0	0	0	0	0	0	0	0	0	21.4473	0	0	14.7859	0	0	0
LOC_Os01g45520	OsSDRLP-4	0	0	0	0	0	0	0	0	0	0	0	0	0	0	85.2079	0	0	0	0	0	0	0	0	0	0	0	0	0	0	0	0	0	0	0	0	0	0	0	0	14.3802
LOC_Os01g33090	LOC_Os01g33090	0	0	0	0	0	0	0	0	0	0	0	0	0	0	0	0	35.3707	0	0	0	0	0	0	0	0	0	0	0	0	0	45.2837	0	0	0	0	14.0659	0	0	0	0
LOC_Os01g13800	LOC_Os01g13800	336.7	0	0	0	693.775	0	0	0	0	1165.5	0	0	124.008	119.529	100.553	182.853	103.683	241.944	98.0392	0	0	0	0	199.553	107.538	213.082	176.056	0	335.892	0	243.803	166.998	220.625	160.742	193.777	334.902	302.096	331.624	240.778	187.49
LOC_Os01g12430	OsSDRLK-48	0	0	0	0	0	0	0	0	0	0	0	0	0	0	0	0	31.5726	0	0	0	0	0	0	0	0	0	0	0	0	0	0	0	0	0	0	0	0	0	0	0
LOC_Os01g12420	OsSDRLK-47	0	0	0	0	0	0	0	0	0	0	0	0	0	0	0	0	0	0	0	0	0	0	0	0	0	0	0	0	0	0	0	20.7061	0	0	0	0	20.0578	0	0	0
LOC_Os01g12390	OsSRLK	0	0	0	0	0	0	0	0	0	0	0	0	0	0	0	0	0	0	0	0	0	0	0	0	0	0	0	0	0	0	73.3461	0	13.6008	23.6228	0	14.0659	0	0	0	16.1645
LOC_Os01g12290	OsSDRLK-67	0	0	0	0	0	0	0	0	0	0	0	0	0	0	0	0	0	0	0	0	0	0	0	0	0	0	0	0	0	0	0	0	0	0	0	0	14.1179	14.5117	0	0
LOC_Os01g05960	OsRLCK25	0	0	0	0	0	0	0	0	0	0	0	0	0	0	0	0	24.8028	0	0	0	0	0	0	0	0	0	0	0	0	0	0	0	0	0	0	17.1048	17.3418	28.86	0	0
LOC_Os01g05870	LOC_Os01g05870	0	0	0	0	0	0	0	0	0	0	0	0	0	0	0	0	0	0	0	0	0	235.571	0	0	0	87.3515	0	0	0	0	0	0	0	21.4473	0	0	0	0	0	0
LOC_Os10g30530	LOC_Os10g30530	0	0	0	0	0	0	0	0	0	0	0	0	0	0	0	0	0	0	0	0	0	0	0	0	0	0	0	0	0	0	0	0	0	0	0	0	0	0	0	0
LOC_Os08g03240	LOC_Os08g03240	0	0	0	0	0	0	0	0	0	0	0	0	0	0	0	0	0	0	0	0	0	0	0	0	0	0	0	0	0	0	0	0	0	0	0	0	0	0	0	0
LOC_Os08g03150	LOC_Os08g03150	0	0	0	0	0	0	0	0	0	0	0	0	0	0	0	0	0	0	0	0	0	0	0	0	0	0	0	0	0	0	0	0	0	0	0	0	0	0	0	0
LOC_Os08g34380	coe1	0	0	0	0	0	0	0	0	0	0	0	0	0	0	0	0	0	0	0	0	0	0	0	0	0	0	0	0	0	0	0	0	0	0	0	0	0	0	0	0
LOC_Os05g07080	OsRLCK179	0	0	0	0	0	0	0	0	0	0	0	0	0	0	0	0	0	0	0	0	0	0	0	0	0	0	0	0	0	0	0	0	0	0	0	0	0	0	0	0
LOC_Os12g44320	OsMAK11	0	0	0	0	0	0	0	0	0	0	0	0	0	0	0	0	0	0	0	0	0	0	0	0	0	0	0	0	0	0	0	0	0	0	0	0	0	0	0	0
LOC_Os02g26950	LOC_Os02g26950	0	0	0	0	0	0	0	0	0	0	0	0	0	0	0	0	0	0	0	0	0	0	0	0	0	0	0	0	0	0	0	0	0	0	0	0	0	0	0	0
LOC_Os05g45010	OsRLCK190	0	0	0	0	0	0	0	0	0	0	0	0	0	0	0	0	0	0	0	0	0	0	0	0	0	0	0	0	0	0	0	0	0	0	0	0	0	0	0	0
LOC_Os08g17410	LOC_Os08g17410	0	0	0	0	0	0	0	0	0	0	0	0	0	0	0	0	0	0	0	0	0	0	0	0	0	0	0	0	0	0	0	0	0	0	0	0	0	0	0	0
LOC_Os08g14990	LOC_Os08g14990	0	0	0	0	0	0	0	0	0	0	0	0	0	0	0	0	0	0	0	0	0	0	0	0	0	0	0	0	0	0	0	0	0	0	0	0	0	0	0	0
LOC_Os08g14950	LOC_Os08g14950	0	0	0	0	0	0	0	0	0	0	0	0	0	0	0	0	0	0	0	0	0	0	0	0	0	0	0	0	0	0	0	0	0	0	0	0	0	0	0	0
LOC_Os12g37980	OsMRLK67	0	0	0	0	0	0	0	0	0	0	0	0	0	0	0	0	0	0	0	0	0	0	0	0	0	0	0	0	0	0	0	0	0	0	0	0	0	0	0	0
LOC_Os08g13870	OsRLCK248	0	0	0	0	0	0	0	0	0	0	0	0	0	0	0	0	0	0	0	0	0	0	0	0	0	0	0	0	0	0	0	0	0	0	0	0	0	0	0	0
LOC_Os12g13300	LOC_Os12g13300	0	0	0	0	0	0	0	0	0	0	0	0	0	0	0	0	0	0	0	0	0	0	0	0	0	0	0	0	0	0	0	0	0	0	0	0	0	0	0	0
LOC_Os11g14050	LOC_Os11g14050	0	0	0	0	0	0	0	0	0	0	0	0	0	0	0	0	0	0	0	0	0	0	0	0	0	0	0	0	0	0	0	0	0	0	0	0	0	0	0	0
LOC_Os02g13460	OsRLCK70	0	0	0	0	0	0	0	0	0	0	0	0	0	0	0	0	0	0	0	0	0	0	0	0	0	0	0	0	0	0	0	0	0	0	0	0	0	0	0	0
LOC_Os12g07800	OsSDRLP-12	0	0	0	0	0	0	0	0	0	0	0	0	0	0	0	0	0	0	0	0	0	0	0	0	0	0	0	0	0	0	0	0	0	0	0	0	0	0	0	0
LOC_Os12g03690	OsRLCK360	0	0	0	0	0	0	0	0	0	0	0	0	0	0	0	0	0	0	0	0	0	0	0	0	0	0	0	0	0	0	0	0	0	0	0	0	0	0	0	0
LOC_Os12g03670	OsSDRLP-6	0	0	0	0	0	0	0	0	0	0	0	0	0	0	0	0	0	0	0	0	0	0	0	0	0	0	0	0	0	0	0	0	0	0	0	0	0	0	0	0
LOC_Os08g05290	LOC_Os08g05290	0	0	0	0	0	0	0	0	0	0	0	0	0	0	0	0	0	0	0	0	0	0	0	0	0	0	0	0	0	0	0	0	0	0	0	0	0	0	0	0
LOC_Os12g03640	OsSDRLK-8	0	0	0	0	0	0	0	0	0	0	0	0	0	0	0	0	0	0	0	0	0	0	0	0	0	0	0	0	0	0	0	0	0	0	0	0	0	0	0	0
LOC_Os08g03160	LOC_Os08g03160	0	0	0	0	0	0	0	0	0	0	0	0	0	0	0	0	0	0	0	0	0	0	0	0	0	0	0	0	0	0	0	0	0	0	0	0	0	0	0	0
LOC_Os12g01700	LOC_Os12g01700	0	0	0	0	0	0	0	0	0	0	0	0	0	0	0	0	0	0	0	0	0	0	0	0	0	0	0	0	0	0	0	0	0	0	0	0	0	0	0	0
LOC_Os08g03090	LOC_Os08g03090	0	0	0	0	0	0	0	0	0	0	0	0	0	0	0	0	0	0	0	0	0	0	0	0	0	0	0	0	0	0	0	0	0	0	0	0	0	0	0	0
LOC_Os08g03070	LOC_Os08g03070	0	0	0	0	0	0	0	0	0	0	0	0	0	0	0	0	0	0	0	0	0	0	0	0	0	0	0	0	0	0	0	0	0	0	0	0	0	0	0	0
LOC_Os05g07820	LOC_Os05g07820	0	0	0	0	0	0	0	0	0	0	0	0	0	0	0	0	0	0	0	0	0	0	0	0	0	0	0	0	0	0	0	0	0	0	0	0	0	0	0	0
LOC_Os11g47290	LOC_Os11g47290	0	0	0	0	0	0	0	0	0	0	0	0	0	0	0	0	0	0	0	0	0	0	0	0	0	0	0	0	0	0	0	0	0	0	0	0	0	0	0	0
LOC_Os05g07470	OsRLCK180	0	0	0	0	0	0	0	0	0	0	0	0	0	0	0	0	0	0	0	0	0	0	0	0	0	0	0	0	0	0	0	0	0	0	0	0	0	0	0	0
LOC_Os11g47210	Xa-3	0	0	0	0	0	0	0	0	0	0	0	0	0	0	0	0	0	0	0	0	0	0	0	0	0	0	0	0	0	0	0	0	0	0	0	0	0	0	0	0
LOC_Os11g47180	Pi65(t)	0	0	0	0	0	0	0	0	0	0	0	0	0	0	0	0	0	0	0	0	0	0	0	0	0	0	0	0	0	0	0	0	0	0	0	0	0	0	0	0
LOC_Os02g05980	OsLRK1	0	0	0	0	0	0	0	0	0	0	0	0	0	0	0	0	0	0	0	0	0	0	0	0	0	0	0	0	0	0	0	0	0	0	0	0	0	0	0	0
LOC_Os11g47000	LOC_Os11g47000	0	0	0	0	0	0	0	0	0	0	0	0	0	0	0	0	0	0	0	0	0	0	0	0	0	0	0	0	0	0	0	0	0	0	0	0	0	0	0	0
LOC_Os11g46980	LOC_Os11g46980	0	0	0	0	0	0	0	0	0	0	0	0	0	0	0	0	0	0	0	0	0	0	0	0	0	0	0	0	0	0	0	0	0	0	0	0	0	0	0	0
LOC_Os11g46970	LOC_Os11g46970	0	0	0	0	0	0	0	0	0	0	0	0	0	0	0	0	0	0	0	0	0	0	0	0	0	0	0	0	0	0	0	0	0	0	0	0	0	0	0	0
LOC_Os07g38810	SIT3	0	0	0	0	0	0	0	0	0	0	0	0	0	0	0	0	0	0	0	0	0	0	0	0	0	0	0	0	0	0	0	0	0	0	0	0	0	0	0	0
LOC_Os07g38800	LOC_Os07g38800	0	0	0	0	0	0	0	0	0	0	0	0	0	0	0	0	0	0	0	0	0	0	0	0	0	0	0	0	0	0	0	0	0	0	0	0	0	0	0	0
LOC_Os07g38250	LOC_Os07g38250	0	0	0	0	0	0	0	0	0	0	0	0	0	0	0	0	0	0	0	0	0	0	0	0	0	0	0	0	0	0	0	0	0	0	0	0	0	0	0	0
LOC_Os11g40810	LOC_Os11g40810	0	0	0	0	0	0	0	0	0	0	0	0	0	0	0	0	0	0	0	0	0	0	0	0	0	0	0	0	0	0	0	0	0	0	0	0	0	0	0	0
LOC_Os11g40550	LOC_Os11g40550	0	0	0	0	0	0	0	0	0	0	0	0	0	0	0	0	0	0	0	0	0	0	0	0	0	0	0	0	0	0	0	0	0	0	0	0	0	0	0	0
LOC_Os07g18240	LOC_Os07g18240	0	0	0	0	0	0	0	0	0	0	0	0	0	0	0	0	0	0	0	0	0	0	0	0	0	0	0	0	0	0	0	0	0	0	0	0	0	0	0	0
LOC_Os07g18230	LOC_Os07g18230	0	0	0	0	0	0	0	0	0	0	0	0	0	0	0	0	0	0	0	0	0	0	0	0	0	0	0	0	0	0	0	0	0	0	0	0	0	0	0	0
LOC_Os11g36180	XA21	0	0	0	0	0	0	0	0	0	0	0	0	0	0	0	0	0	0	0	0	0	0	0	0	0	0	0	0	0	0	0	0	0	0	0	0	0	0	0	0
LOC_Os07g15930	OsRLCK226	0	0	0	0	0	0	0	0	0	0	0	0	0	0	0	0	0	0	0	0	0	0	0	0	0	0	0	0	0	0	0	0	0	0	0	0	0	0	0	0
LOC_Os06g41960	OsLysM-RLK6	0	0	0	0	0	0	0	0	0	0	0	0	0	0	0	0	0	0	0	0	0	0	0	0	0	0	0	0	0	0	0	0	0	0	0	0	0	0	0	0
LOC_Os11g36140	LOC_Os11g36140	0	0	0	0	0	0	0	0	0	0	0	0	0	0	0	0	0	0	0	0	0	0	0	0	0	0	0	0	0	0	0	0	0	0	0	0	0	0	0	0
LOC_Os07g08860	OsSIK2	0	0	0	0	0	0	0	0	0	0	0	0	0	0	0	0	0	0	0	0	0	0	0	0	0	0	0	0	0	0	0	0	0	0	0	0	0	0	0	0
LOC_Os07g07230	LOC_Os07g07230	0	0	0	0	0	0	0	0	0	0	0	0	0	0	0	0	0	0	0	0	0	0	0	0	0	0	0	0	0	0	0	0	0	0	0	0	0	0	0	0
LOC_Os01g66640	OsSDRLK-19	0	0	0	0	0	0	0	0	0	0	0	0	0	0	0	0	0	0	0	0	0	0	0	0	0	0	0	0	0	0	0	0	0	0	0	0	0	0	0	0
LOC_Os11g34624	OsLysM-RLK8	0	0	0	0	0	0	0	0	0	0	0	0	0	0	0	0	0	0	0	0	0	0	0	0	0	0	0	0	0	0	0	0	0	0	0	0	0	0	0	0
LOC_Os11g29790	LOC_Os11g29790	0	0	0	0	0	0	0	0	0	0	0	0	0	0	0	0	0	0	0	0	0	0	0	0	0	0	0	0	0	0	0	0	0	0	0	0	0	0	0	0
LOC_Os07g04190	OsRLCK222	0	0	0	0	0	0	0	0	0	0	0	0	0	0	0	0	0	0	0	0	0	0	0	0	0	0	0	0	0	0	0	0	0	0	0	0	0	0	0	0
LOC_Os07g04130	LOC_Os07g04130	0	0	0	0	0	0	0	0	0	0	0	0	0	0	0	0	0	0	0	0	0	0	0	0	0	0	0	0	0	0	0	0	0	0	0	0	0	0	0	0
LOC_Os11g19480	LOC_Os11g19480	0	0	0	0	0	0	0	0	0	0	0	0	0	0	0	0	0	0	0	0	0	0	0	0	0	0	0	0	0	0	0	0	0	0	0	0	0	0	0	0
LOC_Os01g05940	OsRLCK24	0	0	0	0	0	0	0	0	0	0	0	0	0	0	0	0	0	0	0	0	0	0	0	0	0	0	0	0	0	0	0	0	0	0	0	0	0	0	0	0
LOC_Os11g12620	OsRLCK320	0	0	0	0	0	0	0	0	0	0	0	0	0	0	0	0	0	0	0	0	0	0	0	0	0	0	0	0	0	0	0	0	0	0	0	0	0	0	0	0
LOC_Os07g03990	LOC_Os07g03990	0	0	0	0	0	0	0	0	0	0	0	0	0	0	0	0	0	0	0	0	0	0	0	0	0	0	0	0	0	0	0	0	0	0	0	0	0	0	0	0
LOC_Os04g34330	OsSDRLK-27	0	0	0	0	0	0	0	0	0	0	0	0	0	0	0	0	0	0	0	0	0	0	0	0	0	0	0	0	0	0	0	0	0	0	0	0	0	0	0	0
LOC_Os11g10280	OsSDK12	0	0	0	0	0	0	0	0	0	0	0	0	0	0	0	0	0	0	0	0	0	0	0	0	0	0	0	0	0	0	0	0	0	0	0	0	0	0	0	0
LOC_Os11g07270	LOC_Os11g07270	0	0	0	0	0	0	0	0	0	0	0	0	0	0	0	0	0	0	0	0	0	0	0	0	0	0	0	0	0	0	0	0	0	0	0	0	0	0	0	0
LOC_Os07g03900	LOC_Os07g03900	0	0	0	0	0	0	0	0	0	0	0	0	0	0	0	0	0	0	0	0	0	0	0	0	0	0	0	0	0	0	0	0	0	0	0	0	0	0	0	0
LOC_Os07g03890	LOC_Os07g03890	0	0	0	0	0	0	0	0	0	0	0	0	0	0	0	0	0	0	0	0	0	0	0	0	0	0	0	0	0	0	0	0	0	0	0	0	0	0	0	0
LOC_Os11g07240	OsRLCK314	0	0	0	0	0	0	0	0	0	0	0	0	0	0	0	0	0	0	0	0	0	0	0	0	0	0	0	0	0	0	0	0	0	0	0	0	0	0	0	0
LOC_Os04g23720	LOC_Os04g23720	0	0	0	0	0	0	0	0	0	0	0	0	0	0	0	0	0	0	0	0	0	0	0	0	0	0	0	0	0	0	0	0	0	0	0	0	0	0	0	0
LOC_Os11g07225	LOC_Os11g07225	0	0	0	0	0	0	0	0	0	0	0	0	0	0	0	0	0	0	0	0	0	0	0	0	0	0	0	0	0	0	0	0	0	0	0	0	0	0	0	0
LOC_Os04g23620	LOC_Os04g23620	0	0	0	0	0	0	0	0	0	0	0	0	0	0	0	0	0	0	0	0	0	0	0	0	0	0	0	0	0	0	0	0	0	0	0	0	0	0	0	0
LOC_Os11g07180	LOC_Os11g07180	0	0	0	0	0	0	0	0	0	0	0	0	0	0	0	0	0	0	0	0	0	0	0	0	0	0	0	0	0	0	0	0	0	0	0	0	0	0	0	0
LOC_Os11g07170	LOC_Os11g07170	0	0	0	0	0	0	0	0	0	0	0	0	0	0	0	0	0	0	0	0	0	0	0	0	0	0	0	0	0	0	0	0	0	0	0	0	0	0	0	0
LOC_Os11g07160	LOC_Os11g07160	0	0	0	0	0	0	0	0	0	0	0	0	0	0	0	0	0	0	0	0	0	0	0	0	0	0	0	0	0	0	0	0	0	0	0	0	0	0	0	0
LOC_Os11g07140	LOC_Os11g07140	0	0	0	0	0	0	0	0	0	0	0	0	0	0	0	0	0	0	0	0	0	0	0	0	0	0	0	0	0	0	0	0	0	0	0	0	0	0	0	0
LOC_Os11g07130	OsRLCK312	0	0	0	0	0	0	0	0	0	0	0	0	0	0	0	0	0	0	0	0	0	0	0	0	0	0	0	0	0	0	0	0	0	0	0	0	0	0	0	0
LOC_Os07g03000	LOC_Os07g03000	0	0	0	0	0	0	0	0	0	0	0	0	0	0	0	0	0	0	0	0	0	0	0	0	0	0	0	0	0	0	0	0	0	0	0	0	0	0	0	0
LOC_Os04g12580	OsRLCK135	0	0	0	0	0	0	0	0	0	0	0	0	0	0	0	0	0	0	0	0	0	0	0	0	0	0	0	0	0	0	0	0	0	0	0	0	0	0	0	0
LOC_Os04g12540	OsRLCK134	0	0	0	0	0	0	0	0	0	0	0	0	0	0	0	0	0	0	0	0	0	0	0	0	0	0	0	0	0	0	0	0	0	0	0	0	0	0	0	0
LOC_Os11g03880	OsRLCK310	0	0	0	0	0	0	0	0	0	0	0	0	0	0	0	0	0	0	0	0	0	0	0	0	0	0	0	0	0	0	0	0	0	0	0	0	0	0	0	0
LOC_Os11g03840	OsSDRLK-58	0	0	0	0	0	0	0	0	0	0	0	0	0	0	0	0	0	0	0	0	0	0	0	0	0	0	0	0	0	0	0	0	0	0	0	0	0	0	0	0
LOC_Os06g47720	LOC_Os06g47720	0	0	0	0	0	0	0	0	0	0	0	0	0	0	0	0	0	0	0	0	0	0	0	0	0	0	0	0	0	0	0	0	0	0	0	0	0	0	0	0
LOC_Os06g47700	LOC_Os06g47700	0	0	0	0	0	0	0	0	0	0	0	0	0	0	0	0	0	0	0	0	0	0	0	0	0	0	0	0	0	0	0	0	0	0	0	0	0	0	0	0
LOC_Os11g01620	LOC_Os11g01620	0	0	0	0	0	0	0	0	0	0	0	0	0	0	0	0	0	0	0	0	0	0	0	0	0	0	0	0	0	0	0	0	0	0	0	0	0	0	0	0
LOC_Os06g45630	LOC_Os06g45630	0	0	0	0	0	0	0	0	0	0	0	0	0	0	0	0	0	0	0	0	0	0	0	0	0	0	0	0	0	0	0	0	0	0	0	0	0	0	0	0
LOC_Os06g45240	OsSTA177	0	0	0	0	0	0	0	0	0	0	0	0	0	0	0	0	0	0	0	0	0	0	0	0	0	0	0	0	0	0	0	0	0	0	0	0	0	0	0	0
LOC_Os10g38960	LOC_Os10g38960	0	0	0	0	0	0	0	0	0	0	0	0	0	0	0	0	0	0	0	0	0	0	0	0	0	0	0	0	0	0	0	0	0	0	0	0	0	0	0	0
LOC_Os10g35040	LOC_Os10g35040	0	0	0	0	0	0	0	0	0	0	0	0	0	0	0	0	0	0	0	0	0	0	0	0	0	0	0	0	0	0	0	0	0	0	0	0	0	0	0	0
LOC_Os06g04370	LOC_Os06g04370	0	0	0	0	0	0	0	0	0	0	0	0	0	0	0	0	0	0	0	0	0	0	0	0	0	0	0	0	0	0	0	0	0	0	0	0	0	0	0	0
LOC_Os10g32990	LOC_Os10g32990	0	0	0	0	0	0	0	0	0	0	0	0	0	0	0	0	0	0	0	0	0	0	0	0	0	0	0	0	0	0	0	0	0	0	0	0	0	0	0	0
LOC_Os10g30540	LOC_Os10g30540	0	0	0	0	0	0	0	0	0	0	0	0	0	0	0	0	0	0	0	0	0	0	0	0	0	0	0	0	0	0	0	0	0	0	0	0	0	0	0	0
LOC_Os06g41500	OsRLCK209	0	0	0	0	0	0	0	0	0	0	0	0	0	0	0	0	0	0	0	0	0	0	0	0	0	0	0	0	0	0	0	0	0	0	0	0	0	0	0	0
LOC_Os10g22890	YK19	0	0	0	0	0	0	0	0	0	0	0	0	0	0	0	0	0	0	0	0	0	0	0	0	0	0	0	0	0	0	0	0	0	0	0	0	0	0	0	0
LOC_Os06g38990	LOC_Os06g38990	0	0	0	0	0	0	0	0	0	0	0	0	0	0	0	0	0	0	0	0	0	0	0	0	0	0	0	0	0	0	0	0	0	0	0	0	0	0	0	0
LOC_Os10g20160	OsSDRLK-45	0	0	0	0	0	0	0	0	0	0	0	0	0	0	0	0	0	0	0	0	0	0	0	0	0	0	0	0	0	0	0	0	0	0	0	0	0	0	0	0
LOC_Os10g19160	LOC_Os10g19160	0	0	0	0	0	0	0	0	0	0	0	0	0	0	0	0	0	0	0	0	0	0	0	0	0	0	0	0	0	0	0	0	0	0	0	0	0	0	0	0
LOC_Os10g18990	LOC_Os10g18990	0	0	0	0	0	0	0	0	0	0	0	0	0	0	0	0	0	0	0	0	0	0	0	0	0	0	0	0	0	0	0	0	0	0	0	0	0	0	0	0
LOC_Os10g13970	LOC_Os10g13970	0	0	0	0	0	0	0	0	0	0	0	0	0	0	0	0	0	0	0	0	0	0	0	0	0	0	0	0	0	0	0	0	0	0	0	0	0	0	0	0
LOC_Os08g13420	OsLecRK paralog	0	0	0	0	0	0	0	0	0	0	0	0	0	0	0	0	0	0	0	0	0	0	0	0	0	0	0	0	0	0	0	0	0	0	0	0	0	0	0	0
LOC_Os10g06740	LOC_Os10g06740	0	0	0	0	0	0	0	0	0	0	0	0	0	0	0	0	0	0	0	0	0	0	0	0	0	0	0	0	0	0	0	0	0	0	0	0	0	0	0	0
LOC_Os10g03050	LOC_Os10g03050	0	0	0	0	0	0	0	0	0	0	0	0	0	0	0	0	0	0	0	0	0	0	0	0	0	0	0	0	0	0	0	0	0	0	0	0	0	0	0	0
LOC_Os03g21730	LOC_Os03g21730	0	0	0	0	0	0	0	0	0	0	0	0	0	0	0	0	0	0	0	0	0	0	0	0	0	0	0	0	0	0	0	0	0	0	0	0	0	0	0	0
LOC_Os09g37800	OsRLCK279	0	0	0	0	0	0	0	0	0	0	0	0	0	0	0	0	0	0	0	0	0	0	0	0	0	0	0	0	0	0	0	0	0	0	0	0	0	0	0	0
LOC_Os09g37600	Os-LYP3	0	0	0	0	0	0	0	0	0	0	0	0	0	0	0	0	0	0	0	0	0	0	0	0	0	0	0	0	0	0	0	0	0	0	0	0	0	0	0	0
LOC_Os03g18630	LOC_Os03g18630	0	0	0	0	0	0	0	0	0	0	0	0	0	0	0	0	0	0	0	0	0	0	0	0	0	0	0	0	0	0	0	0	0	0	0	0	0	0	0	0
LOC_Os09g30190	OsRLCK275	0	0	0	0	0	0	0	0	0	0	0	0	0	0	0	0	0	0	0	0	0	0	0	0	0	0	0	0	0	0	0	0	0	0	0	0	0	0	0	0
LOC_Os06g36310	LOC_Os06g36310	0	0	0	0	0	0	0	0	0	0	0	0	0	0	0	0	0	0	0	0	0	0	0	0	0	0	0	0	0	0	0	0	0	0	0	0	0	0	0	0
LOC_Os09g27890	Os-LYP4	0	0	0	0	0	0	0	0	0	0	0	0	0	0	0	0	0	0	0	0	0	0	0	0	0	0	0	0	0	0	0	0	0	0	0	0	0	0	0	0
LOC_Os03g12730	OsBRR1	0	0	0	0	0	0	0	0	0	0	0	0	0	0	0	0	0	0	0	0	0	0	0	0	0	0	0	0	0	0	0	0	0	0	0	0	0	0	0	0
LOC_Os05g07850	LOC_Os05g07850	0	0	0	0	0	0	0	0	0	0	0	0	0	0	0	0	0	0	0	0	0	0	0	0	0	0	0	0	0	0	0	0	0	0	0	0	0	0	0	0
LOC_Os09g20970	LOC_Os09g20970	0	0	0	0	0	0	0	0	0	0	0	0	0	0	0	0	0	0	0	0	0	0	0	0	0	0	0	0	0	0	0	0	0	0	0	0	0	0	0	0
LOC_Os06g22290	LOC_Os06g22290	0	0	0	0	0	0	0	0	0	0	0	0	0	0	0	0	0	0	0	0	0	0	0	0	0	0	0	0	0	0	0	0	0	0	0	0	0	0	0	0
LOC_Os06g17490	LOC_Os06g17490	0	0	0	0	0	0	0	0	0	0	0	0	0	0	0	0	0	0	0	0	0	0	0	0	0	0	0	0	0	0	0	0	0	0	0	0	0	0	0	0
LOC_Os09g15700	LOC_Os09g15700	0	0	0	0	0	0	0	0	0	0	0	0	0	0	0	0	0	0	0	0	0	0	0	0	0	0	0	0	0	0	0	0	0	0	0	0	0	0	0	0
LOC_Os09g12240	OsBRL1	0	0	0	0	0	0	0	0	0	0	0	0	0	0	0	0	0	0	0	0	0	0	0	0	0	0	0	0	0	0	0	0	0	0	0	0	0	0	0	0
LOC_Os09g09510	LOC_Os09g09510	0	0	0	0	0	0	0	0	0	0	0	0	0	0	0	0	0	0	0	0	0	0	0	0	0	0	0	0	0	0	0	0	0	0	0	0	0	0	0	0
LOC_Os09g09500	LOC_Os09g09500	0	0	0	0	0	0	0	0	0	0	0	0	0	0	0	0	0	0	0	0	0	0	0	0	0	0	0	0	0	0	0	0	0	0	0	0	0	0	0	0
LOC_Os09g07730	LOC_Os09g07730	0	0	0	0	0	0	0	0	0	0	0	0	0	0	0	0	0	0	0	0	0	0	0	0	0	0	0	0	0	0	0	0	0	0	0	0	0	0	0	0
LOC_Os09g02250	LOC_Os09g02250	0	0	0	0	0	0	0	0	0	0	0	0	0	0	0	0	0	0	0	0	0	0	0	0	0	0	0	0	0	0	0	0	0	0	0	0	0	0	0	0
LOC_Os08g45060	LOC_Os08g45060	0	0	0	0	0	0	0	0	0	0	0	0	0	0	0	0	0	0	0	0	0	0	0	0	0	0	0	0	0	0	0	0	0	0	0	0	0	0	0	0
LOC_Os06g09860	OsRLCK202	0	0	0	0	0	0	0	0	0	0	0	0	0	0	0	0	0	0	0	0	0	0	0	0	0	0	0	0	0	0	0	0	0	0	0	0	0	0	0	0
LOC_Os08g40650	LOC_Os08g40650	0	0	0	0	0	0	0	0	0	0	0	0	0	0	0	0	0	0	0	0	0	0	0	0	0	0	0	0	0	0	0	0	0	0	0	0	0	0	0	0
LOC_Os08g40280	LOC_Os08g40280	0	0	0	0	0	0	0	0	0	0	0	0	0	0	0	0	0	0	0	0	0	0	0	0	0	0	0	0	0	0	0	0	0	0	0	0	0	0	0	0
LOC_Os08g40270	LOC_Os08g40270	0	0	0	0	0	0	0	0	0	0	0	0	0	0	0	0	0	0	0	0	0	0	0	0	0	0	0	0	0	0	0	0	0	0	0	0	0	0	0	0
LOC_Os08g39590	OsRLCK257	0	0	0	0	0	0	0	0	0	0	0	0	0	0	0	0	0	0	0	0	0	0	0	0	0	0	0	0	0	0	0	0	0	0	0	0	0	0	0	0
LOC_Os08g38560	OsRLCK256	0	0	0	0	0	0	0	0	0	0	0	0	0	0	0	0	0	0	0	0	0	0	0	0	0	0	0	0	0	0	0	0	0	0	0	0	0	0	0	0
LOC_Os08g34650	OsPEPR2	0	0	0	0	0	0	0	0	0	0	0	0	0	0	0	0	0	0	0	0	0	0	0	0	0	0	0	0	0	0	0	0	0	0	0	0	0	0	0	0
LOC_Os08g34640	OsPEPR1	0	0	0	0	0	0	0	0	0	0	0	0	0	0	0	0	0	0	0	0	0	0	0	0	0	0	0	0	0	0	0	0	0	0	0	0	0	0	0	0
LOC_Os04g48760	OsXIAO	0	0	0	0	0	0	0	0	0	0	0	0	0	0	0	0	0	0	0	0	0	0	0	0	0	0	0	0	0	0	0	0	0	0	0	0	0	0	0	0
LOC_Os08g33090	LOC_Os08g33090	0	0	0	0	0	0	0	0	0	0	0	0	0	0	0	0	0	0	0	0	0	0	0	0	0	0	0	0	0	0	0	0	0	0	0	0	0	0	0	0
LOC_Os08g28870	LOC_Os08g28870	0	0	0	0	0	0	0	0	0	0	0	0	0	0	0	0	0	0	0	0	0	0	0	0	0	0	0	0	0	0	0	0	0	0	0	0	0	0	0	0
LOC_Os06g41510	OsSDRLK-63	0	0	0	0	0	0	0	0	0	0	0	0	0	0	0	0	0	0	0	0	0	0	0	0	0	0	0	0	0	0	0	0	0	0	0	0	0	0	0	0
LOC_Os02g26160	OsLecRK-S.7	0	0	0	0	0	0	0	0	0	0	0	0	0	0	0	0	0	0	0	0	0	0	0	0	0	0	0	0	0	0	0	0	0	0	0	0	0	0	0	0
LOC_Os05g44990	OsMRLK38	0	0	0	0	0	0	0	0	0	0	0	0	0	0	0	0	0	0	0	0	0	0	0	0	0	0	0	0	0	0	0	0	0	0	0	0	0	0	0	0
LOC_Os05g44970	OsMRLK37	0	0	0	0	0	0	0	0	0	0	0	0	0	0	0	0	0	0	0	0	0	0	0	0	0	0	0	0	0	0	0	0	0	0	0	0	0	0	0	0
LOC_Os05g44930	OsMRLK34	0	0	0	0	0	0	0	0	0	0	0	0	0	0	0	0	0	0	0	0	0	0	0	0	0	0	0	0	0	0	0	0	0	0	0	0	0	0	0	0
LOC_Os08g14940	LOC_Os08g14940	0	0	0	0	0	0	0	0	0	0	0	0	0	0	0	0	0	0	0	0	0	0	0	0	0	0	0	0	0	0	0	0	0	0	0	0	0	0	0	0
LOC_Os02g13965	LOC_Os02g13965	0	0	0	0	0	0	0	0	0	0	0	0	0	0	0	0	0	0	0	0	0	0	0	0	0	0	0	0	0	0	0	0	0	0	0	0	0	0	0	0
LOC_Os07g04040	LOC_Os07g04040	0	0	0	0	0	0	0	0	0	0	0	0	0	0	0	0	0	0	0	0	0	0	0	0	0	0	0	0	0	0	0	0	0	0	0	0	0	0	0	0
LOC_Os07g04010	LOC_Os07g04010	0	0	0	0	0	0	0	0	0	0	0	0	0	0	0	0	0	0	0	0	0	0	0	0	0	0	0	0	0	0	0	0	0	0	0	0	0	0	0	0
LOC_Os07g04000	LOC_Os07g04000	0	0	0	0	0	0	0	0	0	0	0	0	0	0	0	0	0	0	0	0	0	0	0	0	0	0	0	0	0	0	0	0	0	0	0	0	0	0	0	0
LOC_Os02g13430	OsRLK5	0	0	0	0	0	0	0	0	0	0	0	0	0	0	0	0	0	0	0	0	0	0	0	0	0	0	0	0	0	0	0	0	0	0	0	0	0	0	0	0
LOC_Os02g13420	LOC_Os02g13420	0	0	0	0	0	0	0	0	0	0	0	0	0	0	0	0	0	0	0	0	0	0	0	0	0	0	0	0	0	0	0	0	0	0	0	0	0	0	0	0
LOC_Os05g34390	OsSDRLK-69	0	0	0	0	0	0	0	0	0	0	0	0	0	0	0	0	0	0	0	0	0	0	0	0	0	0	0	0	0	0	0	0	0	0	0	0	0	0	0	0
LOC_Os07g03930	LOC_Os07g03930	0	0	0	0	0	0	0	0	0	0	0	0	0	0	0	0	0	0	0	0	0	0	0	0	0	0	0	0	0	0	0	0	0	0	0	0	0	0	0	0
LOC_Os08g03170	LOC_Os08g03170	0	0	0	0	0	0	0	0	0	0	0	0	0	0	0	0	0	0	0	0	0	0	0	0	0	0	0	0	0	0	0	0	0	0	0	0	0	0	0	0
LOC_Os02g12420	LOC_Os02g12420	0	0	0	0	0	0	0	0	0	0	0	0	0	0	0	0	0	0	0	0	0	0	0	0	0	0	0	0	0	0	0	0	0	0	0	0	0	0	0	0
LOC_Os08g03100	LOC_Os08g03100	0	0	0	0	0	0	0	0	0	0	0	0	0	0	0	0	0	0	0	0	0	0	0	0	0	0	0	0	0	0	0	0	0	0	0	0	0	0	0	0
LOC_Os02g12030	OsRLCK65	0	0	0	0	0	0	0	0	0	0	0	0	0	0	0	0	0	0	0	0	0	0	0	0	0	0	0	0	0	0	0	0	0	0	0	0	0	0	0	0
LOC_Os04g23760	LOC_Os04g23760	0	0	0	0	0	0	0	0	0	0	0	0	0	0	0	0	0	0	0	0	0	0	0	0	0	0	0	0	0	0	0	0	0	0	0	0	0	0	0	0
LOC_Os02g11980	LOC_Os02g11980	0	0	0	0	0	0	0	0	0	0	0	0	0	0	0	0	0	0	0	0	0	0	0	0	0	0	0	0	0	0	0	0	0	0	0	0	0	0	0	0
LOC_Os08g03002	LOC_Os08g03002	0	0	0	0	0	0	0	0	0	0	0	0	0	0	0	0	0	0	0	0	0	0	0	0	0	0	0	0	0	0	0	0	0	0	0	0	0	0	0	0
LOC_Os02g10110	LOC_Os02g10110	0	0	0	0	0	0	0	0	0	0	0	0	0	0	0	0	0	0	0	0	0	0	0	0	0	0	0	0	0	0	0	0	0	0	0	0	0	0	0	0
LOC_Os08g02440	LOC_Os08g02440	0	0	0	0	0	0	0	0	0	0	0	0	0	0	0	0	0	0	0	0	0	0	0	0	0	0	0	0	0	0	0	0	0	0	0	0	0	0	0	0
LOC_Os05g07450	OsSDRLK-36	0	0	0	0	0	0	0	0	0	0	0	0	0	0	0	0	0	0	0	0	0	0	0	0	0	0	0	0	0	0	0	0	0	0	0	0	0	0	0	0
LOC_Os07g03790	LOC_Os07g03790	0	0	0	0	0	0	0	0	0	0	0	0	0	0	0	0	0	0	0	0	0	0	0	0	0	0	0	0	0	0	0	0	0	0	0	0	0	0	0	0
LOC_Os07g03780	LOC_Os07g03780	0	0	0	0	0	0	0	0	0	0	0	0	0	0	0	0	0	0	0	0	0	0	0	0	0	0	0	0	0	0	0	0	0	0	0	0	0	0	0	0
LOC_Os02g05970	OsLRK2	0	0	0	0	0	0	0	0	0	0	0	0	0	0	0	0	0	0	0	0	0	0	0	0	0	0	0	0	0	0	0	0	0	0	0	0	0	0	0	0
LOC_Os02g05960	OsLRK3	0	0	0	0	0	0	0	0	0	0	0	0	0	0	0	0	0	0	0	0	0	0	0	0	0	0	0	0	0	0	0	0	0	0	0	0	0	0	0	0
LOC_Os07g38820	LOC_Os07g38820	0	0	0	0	0	0	0	0	0	0	0	0	0	0	0	0	0	0	0	0	0	0	0	0	0	0	0	0	0	0	0	0	0	0	0	0	0	0	0	0
LOC_Os04g55620	LOC_Os04g55620	0	0	0	0	0	0	0	0	0	0	0	0	0	0	0	0	0	0	0	0	0	0	0	0	0	0	0	0	0	0	0	0	0	0	0	0	0	0	0	0
LOC_Os06g47740	OsPSKR13	0	0	0	0	0	0	0	0	0	0	0	0	0	0	0	0	0	0	0	0	0	0	0	0	0	0	0	0	0	0	0	0	0	0	0	0	0	0	0	0
LOC_Os02g05920	OsLRK7	0	0	0	0	0	0	0	0	0	0	0	0	0	0	0	0	0	0	0	0	0	0	0	0	0	0	0	0	0	0	0	0	0	0	0	0	0	0	0	0
LOC_Os02g05910	OsLRK8	0	0	0	0	0	0	0	0	0	0	0	0	0	0	0	0	0	0	0	0	0	0	0	0	0	0	0	0	0	0	0	0	0	0	0	0	0	0	0	0
LOC_Os02g05730	OsMRLK8	0	0	0	0	0	0	0	0	0	0	0	0	0	0	0	0	0	0	0	0	0	0	0	0	0	0	0	0	0	0	0	0	0	0	0	0	0	0	0	0
LOC_Os02g02490	OsPSKR1	0	0	0	0	0	0	0	0	0	0	0	0	0	0	0	0	0	0	0	0	0	0	0	0	0	0	0	0	0	0	0	0	0	0	0	0	0	0	0	0
LOC_Os01g12790	LOC_Os01g12790	0	0	0	0	0	0	0	0	0	0	0	0	0	0	0	0	0	0	0	0	0	0	0	0	0	0	0	0	0	0	0	0	0	0	0	0	0	0	0	0
LOC_Os07g15940	LOC_Os07g15940	0	0	0	0	0	0	0	0	0	0	0	0	0	0	0	0	0	0	0	0	0	0	0	0	0	0	0	0	0	0	0	0	0	0	0	0	0	0	0	0
LOC_Os06g41980	LOC_Os06g41980	0	0	0	0	0	0	0	0	0	0	0	0	0	0	0	0	0	0	0	0	0	0	0	0	0	0	0	0	0	0	0	0	0	0	0	0	0	0	0	0
LOC_Os01g12410	OsESG1	0	0	0	0	0	0	0	0	0	0	0	0	0	0	0	0	0	0	0	0	0	0	0	0	0	0	0	0	0	0	0	0	0	0	0	0	0	0	0	0
LOC_Os01g72700	LOC_Os01g72700	0	0	0	0	0	0	0	0	0	0	0	0	0	0	0	0	0	0	0	0	0	0	0	0	0	0	0	0	0	0	0	0	0	0	0	0	0	0	0	0
LOC_Os05g51740	LOC_Os05g51740	0	0	0	0	0	0	0	0	0	0	0	0	0	0	0	0	0	0	0	0	0	0	0	0	0	0	0	0	0	0	0	0	0	0	0	0	0	0	0	0
LOC_Os04g42740	OsSDRLK-29	0	0	0	0	0	0	0	0	0	0	0	0	0	0	0	0	0	0	0	0	0	0	0	0	0	0	0	0	0	0	0	0	0	0	0	0	0	0	0	0
LOC_Os01g10710	OsSRK1	0	0	0	0	0	0	0	0	0	0	0	0	0	0	0	0	0	0	0	0	0	0	0	0	0	0	0	0	0	0	0	0	0	0	0	0	0	0	0	0
LOC_Os01g10700	LOC_Os01g10700	0	0	0	0	0	0	0	0	0	0	0	0	0	0	0	0	0	0	0	0	0	0	0	0	0	0	0	0	0	0	0	0	0	0	0	0	0	0	0	0
LOC_Os04g39910	OsSDRLK-61	0	0	0	0	0	0	0	0	0	0	0	0	0	0	0	0	0	0	0	0	0	0	0	0	0	0	0	0	0	0	0	0	0	0	0	0	0	0	0	0
LOC_Os01g65010	OsSDRLK-16	0	0	0	0	0	0	0	0	0	0	0	0	0	0	0	0	0	0	0	0	0	0	0	0	0	0	0	0	0	0	0	0	0	0	0	0	0	0	0	0
LOC_Os04g38910	LOC_Os04g38910	0	0	0	0	0	0	0	0	0	0	0	0	0	0	0	0	0	0	0	0	0	0	0	0	0	0	0	0	0	0	0	0	0	0	0	0	0	0	0	0
LOC_Os06g38730	LOC_Os06g38730	0	0	0	0	0	0	0	0	0	0	0	0	0	0	0	0	0	0	0	0	0	0	0	0	0	0	0	0	0	0	0	0	0	0	0	0	0	0	0	0
LOC_Os02g13780	LOC_Os02g13780	0	0	0	0	0	0	0	0	0	0	0	0	0	0	0	0	0	0	0	0	0	0	0	0	0	0	0	0	0	0	0	0	0	0	0	0	0	0	0	0
LOC_Os06g38650	LOC_Os06g38650	0	0	0	0	0	0	0	0	0	0	0	0	0	0	0	0	0	0	0	0	0	0	0	0	0	0	0	0	0	0	0	0	0	0	0	0	0	0	0	0
LOC_Os04g34390	LOC_Os04g34390	0	0	0	0	0	0	0	0	0	0	0	0	0	0	0	0	0	0	0	0	0	0	0	0	0	0	0	0	0	0	0	0	0	0	0	0	0	0	0	0
LOC_Os01g04230	LOC_Os01g04230	0	0	0	0	0	0	0	0	0	0	0	0	0	0	0	0	0	0	0	0	0	0	0	0	0	0	0	0	0	0	0	0	0	0	0	0	0	0	0	0
LOC_Os07g03950	LOC_Os07g03950	0	0	0	0	0	0	0	0	0	0	0	0	0	0	0	0	0	0	0	0	0	0	0	0	0	0	0	0	0	0	0	0	0	0	0	0	0	0	0	0
LOC_Os03g20450	LOC_Os03g20450	0	0	0	0	0	0	0	0	0	0	0	0	0	0	0	0	0	0	0	0	0	0	0	0	0	0	0	0	0	0	0	0	0	0	0	0	0	0	0	0
LOC_Os07g03920	LOC_Os07g03920	0	0	0	0	0	0	0	0	0	0	0	0	0	0	0	0	0	0	0	0	0	0	0	0	0	0	0	0	0	0	0	0	0	0	0	0	0	0	0	0
LOC_Os06g36320	LOC_Os06g36320	0	0	0	0	0	0	0	0	0	0	0	0	0	0	0	0	0	0	0	0	0	0	0	0	0	0	0	0	0	0	0	0	0	0	0	0	0	0	0	0
LOC_Os01g51400	LOC_Os01g51400	0	0	0	0	0	0	0	0	0	0	0	0	0	0	0	0	0	0	0	0	0	0	0	0	0	0	0	0	0	0	0	0	0	0	0	0	0	0	0	0
LOC_Os07g03880	LOC_Os07g03880	0	0	0	0	0	0	0	0	0	0	0	0	0	0	0	0	0	0	0	0	0	0	0	0	0	0	0	0	0	0	0	0	0	0	0	0	0	0	0	0
LOC_Os04g03210	LOC_Os04g03210	0	0	0	0	0	0	0	0	0	0	0	0	0	0	0	0	0	0	0	0	0	0	0	0	0	0	0	0	0	0	0	0	0	0	0	0	0	0	0	0
LOC_Os04g23700	OsSDRLK-24	0	0	0	0	0	0	0	0	0	0	0	0	0	0	0	0	0	0	0	0	0	0	0	0	0	0	0	0	0	0	0	0	0	0	0	0	0	0	0	0
LOC_Os01g48020	OsRLCK43	0	0	0	0	0	0	0	0	0	0	0	0	0	0	0	0	0	0	0	0	0	0	0	0	0	0	0	0	0	0	0	0	0	0	0	0	0	0	0	0
LOC_Os07g03830	LOC_Os07g03830	0	0	0	0	0	0	0	0	0	0	0	0	0	0	0	0	0	0	0	0	0	0	0	0	0	0	0	0	0	0	0	0	0	0	0	0	0	0	0	0
LOC_Os07g03820	LOC_Os07g03820	0	0	0	0	0	0	0	0	0	0	0	0	0	0	0	0	0	0	0	0	0	0	0	0	0	0	0	0	0	0	0	0	0	0	0	0	0	0	0	0
LOC_Os04g22120	LOC_Os04g22120	0	0	0	0	0	0	0	0	0	0	0	0	0	0	0	0	0	0	0	0	0	0	0	0	0	0	0	0	0	0	0	0	0	0	0	0	0	0	0	0
LOC_Os03g03570	LOC_Os03g03570	0	0	0	0	0	0	0	0	0	0	0	0	0	0	0	0	0	0	0	0	0	0	0	0	0	0	0	0	0	0	0	0	0	0	0	0	0	0	0	0
LOC_Os06g14260	LOC_Os06g14260	0	0	0	0	0	0	0	0	0	0	0	0	0	0	0	0	0	0	0	0	0	0	0	0	0	0	0	0	0	0	0	0	0	0	0	0	0	0	0	0
LOC_Os04g14570	LOC_Os04g14570	0	0	0	0	0	0	0	0	0	0	0	0	0	0	0	0	0	0	0	0	0	0	0	0	0	0	0	0	0	0	0	0	0	0	0	0	0	0	0	0
LOC_Os01g42294	OsRPK1	0	0	0	0	0	0	0	0	0	0	0	0	0	0	0	0	0	0	0	0	0	0	0	0	0	0	0	0	0	0	0	0	0	0	0	0	0	0	0	0
LOC_Os01g40499	OsSDRLK-49	0	0	0	0	0	0	0	0	0	0	0	0	0	0	0	0	0	0	0	0	0	0	0	0	0	0	0	0	0	0	0	0	0	0	0	0	0	0	0	0
LOC_Os06g47750	OsPSKR14	0	0	0	0	0	0	0	0	0	0	0	0	0	0	0	0	0	0	0	0	0	0	0	0	0	0	0	0	0	0	0	0	0	0	0	0	0	0	0	0
LOC_Os02g05940	OsLRK5	0	0	0	0	0	0	0	0	0	0	0	0	0	0	0	0	0	0	0	0	0	0	0	0	0	0	0	0	0	0	0	0	0	0	0	0	0	0	0	0
LOC_Os01g07560	LOC_Os01g07560	0	0	0	0	0	0	0	0	0	0	0	0	0	0	0	0	0	0	0	0	0	0	0	0	0	0	0	0	0	0	0	0	0	0	0	0	0	0	0	0
LOC_Os04g01890	LOC_Os04g01890	0	0	0	0	0	0	0	0	0	0	0	0	0	0	0	0	0	0	0	0	0	0	0	0	0	0	0	0	0	0	0	0	0	0	0	0	0	0	0	0
LOC_Os06g06960	OsRLCK198	0	0	0	0	0	0	0	0	0	0	0	0	0	0	0	0	0	0	0	0	0	0	0	0	0	0	0	0	0	0	0	0	0	0	0	0	0	0	0	0
LOC_Os01g60670	LOC_Os01g60670	0	0	0	0	0	0	0	0	0	0	0	0	0	0	0	0	0	0	0	0	0	0	0	0	0	0	0	0	0	0	0	0	0	0	0	0	0	0	0	0
LOC_Os06g06930	OsSDRLK-66	0	0	0	0	0	0	0	0	0	0	0	0	0	0	0	0	0	0	0	0	0	0	0	0	0	0	0	0	0	0	0	0	0	0	0	0	0	0	0	0
LOC_Os06g43170	LOC_Os06g43170	0	0	0	0	0	0	0	0	0	0	0	0	0	0	0	0	0	0	0	0	0	0	0	0	0	0	0	0	0	0	0	0	0	0	0	0	0	0	0	0
LOC_Os02g34800	LOC_Os02g34800	0	0	0	0	0	0	0	0	0	0	0	0	0	0	0	0	0	0	0	0	0	0	0	0	0	0	0	0	0	0	0	0	0	0	0	0	0	0	0	0
LOC_Os02g34790	OsXIK1	0	0	0	0	0	0	0	0	0	0	0	0	0	0	0	0	0	0	0	0	0	0	0	0	0	0	0	0	0	0	0	0	0	0	0	0	0	0	0	0
LOC_Os06g41560	OsLecRK paralog	0	0	0	0	0	0	0	0	0	0	0	0	0	0	0	0	0	0	0	0	0	0	0	0	0	0	0	0	0	0	0	0	0	0	0	0	0	0	0	0
LOC_Os04g34300	OsRLCK150	0	0	0	0	0	0	0	0	0	0	0	0	0	0	0	0	0	0	0	0	0	0	0	0	0	0	0	0	0	0	0	0	0	0	0	0	0	0	0	0
LOC_Os03g56180	LOC_Os03g56180	0	0	0	0	0	0	0	0	0	0	0	0	0	0	0	0	0	0	0	0	0	0	0	0	0	0	0	0	0	0	0	0	0	0	0	0	0	0	0	0
LOC_Os01g10900	LOC_Os01g10900	0	0	0	0	0	0	0	0	0	0	0	0	0	0	0	0	0	0	0	0	0	0	0	0	0	0	0	0	0	0	0	0	0	0	0	0	0	0	0	0
LOC_Os03g15250	LOC_Os03g15250	0	0	0	0	0	0	0	0	0	0	0	0	0	0	0	0	0	0	0	0	0	0	0	0	0	0	0	0	0	0	0	0	0	0	0	0	0	0	0	0
LOC_Os03g13080	OsLysM-RLK2	0	0	0	0	0	0	0	0	0	0	0	0	0	0	0	0	0	0	0	0	0	0	0	0	0	0	0	0	0	0	0	0	0	0	0	0	0	0	0	0
LOC_Os06g38930	LOC_Os06g38930	0	0	0	0	0	0	0	0	0	0	0	0	0	0	0	0	0	0	0	0	0	0	0	0	0	0	0	0	0	0	0	0	0	0	0	0	0	0	0	0
LOC_Os01g05980	LOC_Os01g05980	0	0	0	0	0	0	0	0	0	0	0	0	0	0	0	0	0	0	0	0	0	0	0	0	0	0	0	0	0	0	0	0	0	0	0	0	0	0	0	0
LOC_Os06g23190	LOC_Os06g23190	0	0	0	0	0	0	0	0	0	0	0	0	0	0	0	0	0	0	0	0	0	0	0	0	0	0	0	0	0	0	0	0	0	0	0	0	0	0	0	0
LOC_Os01g60330	LOC_Os01g60330	0	0	0	0	0	0	0	0	0	0	0	0	0	0	0	0	0	0	0	0	0	0	0	0	0	0	0	0	0	0	0	0	0	0	0	0	0	0	0	0
LOC_Os04g34420	LOC_Os04g34420	0	0	0	0	0	0	0	0	0	0	0	0	0	0	0	0	0	0	0	0	0	0	0	0	0	0	0	0	0	0	0	0	0	0	0	0	0	0	0	0
LOC_Os06g38590	LOC_Os06g38590	0	0	0	0	0	0	0	0	0	0	0	0	0	0	0	0	0	0	0	0	0	0	0	0	0	0	0	0	0	0	0	0	0	0	0	0	0	0	0	0
LOC_Os01g05640	LOC_Os01g05640	0	0	0	0	0	0	0	0	0	0	0	0	0	0	0	0	0	0	0	0	0	0	0	0	0	0	0	0	0	0	0	0	0	0	0	0	0	0	0	0
LOC_Os06g37750	OsSDRLK-5	0	0	0	0	0	0	0	0	0	0	0	0	0	0	0	0	0	0	0	0	0	0	0	0	0	0	0	0	0	0	0	0	0	0	0	0	0	0	0	0
LOC_Os04g15630	LOC_Os04g15630	0	0	0	0	0	0	0	0	0	0	0	0	0	0	0	0	0	0	0	0	0	0	0	0	0	0	0	0	0	0	0	0	0	0	0	0	0	0	0	0
LOC_Os01g03370	LOC_Os01g03370	0	0	0	0	0	0	0	0	0	0	0	0	0	0	0	0	0	0	0	0	0	0	0	0	0	0	0	0	0	0	0	0	0	0	0	0	0	0	0	0
LOC_Os02g12440	OsGIRL1	0	0	0	0	0	0	0	0	0	0	0	0	0	0	0	0	0	0	0	0	0	0	0	0	0	0	0	0	0	0	0	0	0	0	0	0	0	0	0	0
LOC_Os06g10230	OsRLCK204	0	0	0	0	0	0	0	0	0	0	0	0	0	0	0	0	0	0	0	0	0	0	0	0	0	0	0	0	0	0	0	0	0	0	0	0	0	0	0	0
LOC_Os04g07200	OsRLCK131	0	0	0	0	0	0	0	0	0	0	0	0	0	0	0	0	0	0	0	0	0	0	0	0	0	0	0	0	0	0	0	0	0	0	0	0	0	0	0	0
LOC_Os06g08710	LOC_Os06g08710	0	0	0	0	0	0	0	0	0	0	0	0	0	0	0	0	0	0	0	0	0	0	0	0	0	0	0	0	0	0	0	0	0	0	0	0	0	0	0	0
LOC_Os02g12010	LOC_Os02g12010	0	0	0	0	0	0	0	0	0	0	0	0	0	0	0	0	0	0	0	0	0	0	0	0	0	0	0	0	0	0	0	0	0	0	0	0	0	0	0	0
LOC_Os01g33110	LOC_Os01g33110	0	0	0	0	0	0	0	0	0	0	0	0	0	0	0	0	0	0	0	0	0	0	0	0	0	0	0	0	0	0	0	0	0	0	0	0	0	0	0	0
LOC_Os01g48040	OsSDRLK-14	0	0	0	0	0	0	0	0	0	0	0	0	0	0	0	0	0	0	0	0	0	0	0	0	0	0	0	0	0	0	0	0	0	0	0	0	0	0	0	0
LOC_Os03g05140	OsRLCK99	0	0	0	0	0	0	0	0	0	0	0	0	0	0	0	0	0	0	0	0	0	0	0	0	0	0	0	0	0	0	0	0	0	0	0	0	0	0	0	0
LOC_Os02g40180	LOC_Os02g40180	0	0	0	0	0	0	0	0	0	0	0	0	0	0	0	0	0	0	0	0	0	0	0	0	0	0	0	0	0	0	0	0	0	0	0	0	0	0	0	0
LOC_Os02g10100	OsSRK	0	0	0	0	0	0	0	0	0	0	0	0	0	0	0	0	0	0	0	0	0	0	0	0	0	0	0	0	0	0	0	0	0	0	0	0	0	0	0	0
LOC_Os01g47810	OsSDRLK-1	0	0	0	0	0	0	0	0	0	0	0	0	0	0	0	0	0	0	0	0	0	0	0	0	0	0	0	0	0	0	0	0	0	0	0	0	0	0	0	0
LOC_Os02g01800	LOC_Os02g01800	0	0	0	0	0	0	0	0	0	0	0	0	0	0	0	0	0	0	0	0	0	0	0	0	0	0	0	0	0	0	0	0	0	0	0	0	0	0	0	0
LOC_Os06g10790	LOC_Os06g10790	0	0	0	0	0	0	0	0	0	0	0	0	0	0	0	0	0	0	0	0	0	0	0	0	0	0	0	0	0	0	0	0	0	0	0	0	0	0	0	0
LOC_Os02g52850	OsSDRLK-59	0	0	0	0	0	0	0	0	0	0	0	0	0	0	0	0	0	0	0	0	0	0	0	0	0	0	0	0	0	0	0	0	0	0	0	0	0	0	0	0
LOC_Os01g53840	OsLysM-RLK4	0	0	0	0	0	0	0	0	0	0	0	0	0	0	0	0	0	0	0	0	0	0	0	0	0	0	0	0	0	0	0	0	0	0	0	0	0	0	0	0
LOC_Os04g56080	OsSDRLK-55	0	0	0	0	0	0	0	0	0	0	0	0	0	0	0	0	0	0	0	0	0	0	0	0	0	0	0	0	0	0	0	0	0	0	0	0	0	0	0	0
LOC_Os02g19530	LOC_Os02g19530	0	0	0	0	0	0	0	0	0	0	0	0	0	0	0	0	0	0	0	0	0	0	0	0	0	0	0	0	0	0	0	0	0	0	0	0	0	0	0	0
LOC_Os06g08690	LOC_Os06g08690	0	0	0	0	0	0	0	0	0	0	0	0	0	0	0	0	0	0	0	0	0	0	0	0	0	0	0	0	0	0	0	0	0	0	0	0	0	0	0	0
LOC_Os01g06240	OsSDRLK-11	0	0	0	0	0	0	0	0	0	0	0	0	0	0	0	0	0	0	0	0	0	0	0	0	0	0	0	0	0	0	0	0	0	0	0	0	0	0	0	0
LOC_Os02g42780	OsSIT1	0	0	0	0	0	0	0	0	0	0	0	0	0	0	0	0	0	0	0	0	0	0	0	0	0	0	0	0	0	0	0	0	0	0	0	0	0	0	0	0
LOC_Os03g35600	OsSDRLK-20	0	0	0	0	0	0	0	0	0	0	0	0	0	0	0	0	0	0	0	0	0	0	0	0	0	0	0	0	0	0	0	0	0	0	0	0	0	0	0	0
LOC_Os04g23600	LOC_Os04g23600	0	0	0	0	0	0	0	0	0	0	0	0	0	0	0	0	0	0	0	0	0	0	0	0	0	0	0	0	0	0	0	0	0	0	0	0	0	0	0	0
LOC_Os04g52590	OsRLCK159	0	0	0	0	0	0	0	0	0	0	0	0	0	0	0	0	0	0	0	0	0	0	0	0	0	0	0	0	0	0	0	0	0	0	0	0	0	0	0	0
LOC_Os01g73390	OsRLCK56	0	0	0	0	0	0	0	0	0	0	0	0	0	0	0	0	0	0	0	0	0	0	0	0	0	0	0	0	0	0	0	0	0	0	0	0	0	0	0	0
LOC_Os01g60060	LOC_Os01g60060	0	0	0	0	0	0	0	0	0	0	0	0	0	0	0	0	0	0	0	0	0	0	0	0	0	0	0	0	0	0	0	0	0	0	0	0	0	0	0	0
LOC_Os03g21510	LOC_Os03g21510	0	0	0	0	0	0	0	0	0	0	0	0	0	0	0	0	0	0	0	0	0	0	0	0	0	0	0	0	0	0	0	0	0	0	0	0	0	0	0	0
LOC_Os02g30540	LOC_Os02g30540	0	0	0	0	0	0	0	0	0	0	0	0	0	0	0	0	0	0	0	0	0	0	0	0	0	0	0	0	0	0	0	0	0	0	0	0	0	0	0	0
LOC_Os02g53000	Os-LYP5	0	0	0	0	0	0	0	0	0	0	0	0	0	0	0	0	0	0	0	0	0	0	0	0	0	0	0	0	0	0	0	0	0	0	0	0	0	0	0	0
LOC_Os01g39600	LOC_Os01g39600	0	0	0	0	0	0	0	0	0	0	0	0	0	0	0	0	0	0	0	0	0	0	0	0	0	0	0	0	0	0	0	0	0	0	0	0	0	0	0	0
LOC_Os01g36550	OsLysM-RLK3	0	0	0	0	0	0	0	0	0	0	0	0	0	0	0	0	0	0	0	0	0	0	0	0	0	0	0	0	0	0	0	0	0	0	0	0	0	0	0	0
LOC_Os04g04330	OsRLCK127	0	0	0	0	0	0	0	0	0	0	0	0	0	0	0	0	0	0	0	0	0	0	0	0	0	0	0	0	0	0	0	0	0	0	0	0	0	0	0	0
LOC_Os01g33950	LOC_Os01g33950	0	0	0	0	0	0	0	0	0	0	0	0	0	0	0	0	0	0	0	0	0	0	0	0	0	0	0	0	0	0	0	0	0	0	0	0	0	0	0	0
LOC_Os03g01410	LOC_Os03g01410	0	0	0	0	0	0	0	0	0	0	0	0	0	0	0	0	0	0	0	0	0	0	0	0	0	0	0	0	0	0	0	0	0	0	0	0	0	0	0	0
LOC_Os04g34410	LOC_Os04g34410	0	0	0	0	0	0	0	0	0	0	0	0	0	0	0	0	0	0	0	0	0	0	0	0	0	0	0	0	0	0	0	0	0	0	0	0	0	0	0	0
LOC_Os01g44110	LOC_Os01g44110	0	0	0	0	0	0	0	0	0	0	0	0	0	0	0	0	0	0	0	0	0	0	0	0	0	0	0	0	0	0	0	0	0	0	0	0	0	0	0	0
LOC_Os02g07810	LOC_Os02g07810	0	0	0	0	0	0	0	0	0	0	0	0	0	0	0	0	0	0	0	0	0	0	0	0	0	0	0	0	0	0	0	0	0	0	0	0	0	0	0	0
LOC_Os11g10260	LOC_Os11g10260	0	0	0	0	0	0	0	0	0	0	0	0	0	0	0	0	0	0	0	0	0	0	0	0	0	0	0	0	0	0	0	0	0	0	0	0	0	0	0	0

## Sheet: Supplementary Table 8d
Supplementary Table 8d PRR genes were analyzed by ALBST at 24 hours post-infection by M. oryzae. The leaf fragment (2 cm) was equally divided into 40 plots, with the infection site labeled as "0 cm".
Fragments (cm)		-1	-0.95	-0.9	-0.85	-0.8	-0.75	-0.7	-0.65	-0.6	-0.55	-0.5	-0.45	-0.4	-0.35	-0.3	-0.25	-0.2	-0.15	-0.1	-0.05	0	0.05	0.1	0.15	0.2	0.25	0.3	0.4	0.45	0.5	0.55	0.6	0.65	0.7	0.75	0.8	0.85	0.9	0.95
Fit		6.00584	6.00584	6.00584	6.00584	6.00584	6.00584	6.00584	6.00584	6.00584	6.00584	6.00584	6.00584	6.00584	6.00584	6.00584	6.00584	6.00584	6.00584	6.00584	6.00584	6.00584	6.00584	6.00584	6.00584	6.00584	6.00584	6.00584	6.00584	6.00584	6.00584	6.00584	6.00584	6.00584	6.00584	6.00584	6.00584	6.00584	6.00584	6.00584
Ratio		4.96853	4.3384	7.29661	5.32446	5.6051	7.70179	6.42965	7.07635	4.37956	7.40418	6.13101	6.20384	4.40529	5.74518	6.58436	7.93527	6.01171	5.32889	6.30769	7.61164	5.68862	6.53074	6.68591	6.51131	6.06742	5.89855	2.9301	8.59599	4.68019	3.56633	6.07375	4.82139	5.17346	8.28864	6.48056	4.94938	5.79003	6.57991	6.12602
ID	Name
LOC_Os07g36780	OsSDRLK-41	0	0	0	0	0	0	0	0	0	47.3619	0	0	0	0	0	0	0	0	0	27.75	0	0	0	40.657	0	0	0	0	0	0	0	0	0	0	0	0	22.3354	0	0
LOC_Os12g43660	LOC_Os12g43660	0	0	0	0	0	0	0	0	0	42.5713	0	0	0	0	0	0	0	0	0	0	0	0	0	60.6649	0	0	0	0	0	0	0	0	0	0	0	0	0	48.5201	0
LOC_Os12g43640	HAIKU2	0	0	167.112	0	0	0	0	92.5755	0	91.9033	0	5.86572	0	0	113.983	81.8616	51.652	46.9714	11.5982	26.454	22.733	12.1433	26.0879	0	140.746	0	0	0	0	0	65.028	40.3161	223.914	0	0	0	11.4213	61.8823	0
LOC_Os12g42520	LOC_Os12g42520	0	0	0	0	107.666	0	0	0	0	0	0	8.33222	0	0	0	0	14.1846	0	0	0	0	11.6428	11.3846	74.5379	0	188.005	0	0	0	0	0	0	0	0	0	0	0	0	0
LOC_Os12g38610	LOC_Os12g38610	0	0	0	0	0	0	0	0	0	0	0	0	0	0	0	0	0	0	23.1965	0	0	0	0	0	77.8392	0	0	0	0	0	0	0	0	0	0	0	0	0	0
LOC_Os12g34320	OsSDRLK-10	0	0	0	0	0	0	0	0	0	0	0	0	0	0	0	0	0	0	0	0	0	49.6305	0	0	0	0	0	0	0	0	0	0	0	0	0	0	0	0	0
LOC_Os12g10740	OsLRR-RLK2	0	0	106.952	0	96.4506	252.463	0	0	0	0	38.2193	67.486	0	94.2761	159.429	58.6937	96.0835	109.372	94.6317	13.227	114.098	95.8281	57.4588	211.203	0	170.678	0	4115.23	0	155.763	48.6665	54.5554	110.914	0	0	111.992	12.5578	111.327	28.7447
LOC_Os12g08180	OsSPL36	141.723	0	0	0	0	0	0	0	0	84.3668	0	0	0	0	0	45.7019	0	0	17.7683	92.4506	0	0	0	0	0	0	0	0	0	0	0	0	0	0	0	0	0	44.3853	0
LOC_Os12g03650	OsSDRLK-57	0	0	0	0	0	0	0	0	0	0	0	0	0	0	0	0	0	0	0	0	0	0	12.2962	0	0	0	0	0	0	0	0	0	0	0	0	0	0	0	0
LOC_Os12g01740	LOC_Os12g01740	0	0	0	0	0	0	0	0	0	0	0	32.1791	0	0	0	0	0	15.0317	0	19.2278	37.3357	0	7.78204	0	0	0	0	0	0	0	0	0	0	0	0	62.2007	0	0	79.9191
LOC_Os12g01700	LOC_Os12g01700	0	0	0	0	0	0	0	0	0	0	0	0	0	0	0	0	0	16.2655	0	0	0	0	0	0	0	0	0	0	0	0	0	0	0	0	0	0	0	0	0
LOC_Os12g01200	OsMRLK66	0	0	0	0	0	0	0	0	0	110.889	213.682	29.6357	0	33.5751	61.8812	21.2595	30.5496	0	0	0	0	0	24.9097	0	0	0	0	1133.79	0	0	0	0	0	0	0	0	18.7084	0	23.4126
LOC_Os11g47310	MRKc	0	0	0	0	0	0	0	0	0	0	0	0	0	0	0	0	0	0	0	0	0	0	61.3882	0	0	0	0	0	0	0	0	0	0	0	0	0	0	0	0
LOC_Os11g47240	OsEXS	0	0	0	197.589	83.4167	234.091	0	0	0	0	11.0663	130.956	80.6712	0	176.263	91.0826	42.9179	30.954	0	68.7143	0	0	32.5655	56.9801	37.0384	318.878	0	0	0	0	0	38.616	63.4357	0	0	0	136.315	56.5762	23.6653
LOC_Os11g47030	LOC_Os11g47030	0	0	0	0	0	0	0	0	0	0	0	0	0	0	0	0	0	0	0	0	0	0	0	0	0	0	0	0	0	0	0	0	0	0	265.957	0	0	0	0
LOC_Os11g47000	LOC_Os11g47000	0	0	0	0	0	0	0	0	0	0	0	0	0	0	0	0	17.0707	0	12.2504	0	0	0	0	0	0	0	0	0	0	0	0	0	0	0	0	0	0	0	0
LOC_Os11g40970	LOC_Os11g40970	0	0	0	0	0	149.745	148.92	0	0	0	0	0	0	0	0	31.0771	23.1781	0	23.5571	52.0009	17.2043	20.6271	0	0	140.746	0	0	0	0	0	49.1932	0	0	0	0	0	0	0	28.7447
LOC_Os11g40890	LOC_Os11g40890	0	0	0	0	0	0	0	0	0	0	0	0	0	0	0	0	0	0	17.7588	0	0	0	0	0	0	0	0	0	0	0	0	0	0	0	0	0	0	0	0
LOC_Os11g39370	OsSERL1	0	0	113.999	0	0	0	0	381.161	0	0	12.6915	88.1855	329.427	82.0247	0	38.0301	7.08065	0	129.953	58.8408	62.2361	0	77.8359	83.2501	104.493	0	0	0	0	0	129.685	0	0	230.68	0	0	0	10.6564	51.198
LOC_Os11g36190	LOC_Os11g36190	0	0	0	0	0	0	0	0	0	0	0	0	0	0	0	0	0	0	0	0	0	0	0	0	0	0	0	0	0	0	0	117.261	0	0	0	0	0	0	0
LOC_Os11g36160	LOC_Os11g36160	0	0	0	0	0	0	0	0	0	0	0	0	0	0	0	0	0	12.4262	0	0	0	0	0	0	0	0	0	0	0	0	0	0	0	0	0	0	0	0	0
LOC_Os11g36150	LOC_Os11g36150	0	0	0	0	0	0	0	0	0	0	14.9147	27.0951	0	0	0	0	19.104	0	0	0	42.1674	0	0	0	0	0	0	0	0	0	0	0	0	0	0	0	0	0	0
LOC_Os11g36090	LOC_Os11g36090	0	0	0	0	0	0	0	0	0	0	0	0	0	0	0	0	0	0	0	0	0	0	0	0	0	139.762	0	0	0	0	0	0	0	0	0	0	0	0	0
LOC_Os11g26130	OsWSS1	0	138.083	0	0	107.666	0	0	0	0	0	0	0	0	43.7675	90.5797	40.6785	9.91714	0	0	0	13.9948	19.3911	0	0	0	0	290.023	0	0	0	0	238.152	0	0	0	0	0	0	0
LOC_Os11g14050	LOC_Os11g14050	0	0	0	0	0	0	0	0	0	0	0	0	0	0	0	0	0	0	0	0	0	0	0	41.625	0	0	0	0	0	0	0	0	0	0	0	0	0	0	0
LOC_Os11g12530	LOC_Os11g12530	148.192	0	0	0	0	264.49	215.471	0	0	394.757	21.7283	104.32	0	0	0	105.18	53.0913	0	0	32.0328	94.6835	56.4927	0	74.6826	61.2482	0	0	0	0	204.499	48.6665	0	0	0	0	0	22.3354	27.651	45.7792
LOC_Os11g10310	LOC_Os11g10310	0	0	0	0	0	0	0	0	0	0	0	8.29449	80.6712	168.516	0	45.3394	23.5458	0	0	129.714	69.2233	43.8862	23.7705	0	78.3699	0	0	0	0	127.714	0	0	0	0	265.957	0	18.1937	0	0
LOC_Os11g07250	LOC_Os11g07250	0	0	0	0	0	0	0	0	0	0	0	0	0	0	0	0	0	0	0	0	0	0	0	0	0	0	0	0	0	0	72.2648	0	0	0	0	0	0	0	0
LOC_Os11g07230	25L1	0	0	0	0	168.364	0	0	0	282.326	0	30.0111	13.5476	0	0	0	21.1517	24.0133	51.1661	29.6033	50.5894	93.7887	16.469	7.78204	0	0	0	0	0	0	0	114.495	0	0	0	0	52.5735	80.8016	0	28.7447
LOC_Os11g07200	LOC_Os11g07200	0	0	0	0	0	0	0	0	0	139.762	0	5.86572	0	34.4923	61.0501	46.0897	66.3296	0	93.5164	0	22.669	54.8506	0	32.789	0	0	0	0	0	0	0	105.086	0	0	0	77.7786	47.2411	0	24.9675
LOC_Os11g07120	LOC_Os11g07120	0	0	0	0	0	0	0	0	0	0	0	0	0	0	0	0	0	0	0	0	0	0	0	0	0	0	0	0	0	0	0	0	0	0	0	0	43.8212	0	0
LOC_Os11g01740	LOC_Os11g01740	0	0	0	0	0	0	0	215.424	0	61.2182	0	0	0	0	0	0	8.3757	0	0	0	0	0	12.2184	0	0	0	0	0	0	0	0	0	0	249.252	0	0	0	0	0
LOC_Os11g01200	OsMRLK65	0	0	0	0	0	0	0	0	0	0	0	0	0	0	0	37.1637	4.49873	0	0	0	0	0	0	0	0	0	0	0	0	0	0	0	0	0	0	0	0	0	0
LOC_Os10g40100	OsPUB54	0	0	0	0	0	0	0	0	0	0	0	8.29449	0	0	0	0	0	19.4928	0	0	0	0	0	0	0	0	0	0	0	0	0	0	0	0	0	0	0	0	0
LOC_Os10g30540	LOC_Os10g30540	0	0	0	0	0	0	0	0	0	0	0	0	0	0	0	0	0	0	12.2504	0	0	0	0	0	0	0	0	0	0	0	0	0	0	0	0	0	46.6244	0	0
LOC_Os10g25090	LOC_Os10g25090	0	0	0	0	0	0	0	0	0	91.2242	0	0	0	0	0	0	0	0	23.1965	0	0	0	40.4596	0	0	0	0	0	0	0	0	0	0	0	0	0	0	0	0
LOC_Os10g22860	LOC_Os10g22860	0	0	0	0	0	0	0	0	0	0	0	0	0	0	0	0	0	0	0	0	0	0	0	0	0	0	0	0	0	0	0	0	0	0	0	0	23.6206	0	0
LOC_Os10g02500	OsBRI1	0	0	0	0	0	0	0	0	0	0	0	0	0	0	0	0	11.7729	24.7899	0	0	0	0	0	0	0	0	0	0	0	0	0	0	0	0	0	0	0	55.86	0
LOC_Os09g37600	Os-LYP3	0	0	0	0	0	0	0	0	0	0	0	7.58311	0	0	0	0	18.6833	0	0	0	0	14.1904	31.928	0	0	0	0	0	0	0	0	0	0	0	0	0	0	0	0
LOC_Os09g33630	OsLysM-RLK10	0	0	217.865	364.866	0	0	0	0	0	0	16.491	5.86572	0	0	49.9002	0	5.65198	0	29.8954	0	0	14.9611	79.2822	65.0787	0	118.329	0	0	0	0	0	0	0	0	0	0	30.1296	0	47.0779
LOC_Os09g28180	OsSDRLK-65	0	0	0	0	0	0	0	0	0	0	0	0	0	0	0	0	0	0	0	0	0	0	0	54.4781	0	0	0	0	0	0	0	0	0	0	0	0	0	0	0
LOC_Os09g27890	Os-LYP4	0	0	0	0	0	0	0	0	0	0	0	12.0267	0	0	0	0	0	0	0	0	0	0	0	0	0	0	0	0	0	0	0	0	0	0	0	0	0	0	0
LOC_Os09g25540	LOC_Os09g25540	0	0	0	0	0	0	0	0	0	0	0	0	0	0	0	11.1388	0	0	0	0	0	0	0	45.5705	0	0	0	0	0	0	0	0	0	0	0	0	0	0	0
LOC_Os09g23570	LOC_Os09g23570	0	0	0	0	0	0	0	0	0	0	0	0	0	0	0	0	0	0	0	0	0	18.7371	0	0	0	0	0	0	0	361.337	0	0	0	0	0	0	0	0	0
LOC_Os09g17630	OsMRLK50	0	0	0	0	0	130.107	0	0	0	0	0	11.8016	0	0	0	0	0	0	0	0	13.9948	0	0	0	0	0	0	0	0	0	0	77.5434	0	0	0	0	0	0	0
LOC_Os09g02250	LOC_Os09g02250	0	0	0	0	0	0	0	0	0	0	0	11.8016	0	0	0	0	0	0	0	0	0	0	0	0	0	0	0	0	0	0	0	0	0	0	0	0	0	0	0
LOC_Os08g42580	OsCERK1	0	0	176.118	0	0	481.834	198.728	112.511	0	178.352	27.5574	87.5317	195.389	34.4923	56.1798	66.5696	64.5661	166.983	36.099	221.53	15.8985	88.8974	53.1911	0	44.2087	0	0	0	0	0	61.7589	0	0	0	0	83.1324	40.3424	38.7308	138.207
LOC_Os08g34640	OsPEPR1	0	0	0	0	0	0	0	0	0	0	0	0	0	0	0	0	0	0	0	0	0	0	0	0	0	0	0	0	0	0	0	0	0	0	0	0	32.9772	0	0
LOC_Os08g34380	coe1	0	0	0	0	0	0	0	0	0	0	0	0	0	0	0	0	0	0	0	0	0	0	0	0	0	0	0	0	0	0	0	0	0	0	0	0	0	42.0345	0
LOC_Os08g25380	OsBRL3	0	0	0	0	0	0	0	0	207.039	0	169.448	0	0	0	57.8035	0	0	12.2279	0	0	0	0	0	0	0	0	0	0	0	0	0	0	0	0	0	0	0	0	0
LOC_Os08g14940	LOC_Os08g14940	0	0	0	0	0	0	0	0	0	0	0	30.6862	0	0	0	0	7.20944	0	0	0	0	0	0	0	0	0	0	0	0	0	0	0	0	0	0	0	0	0	0
LOC_Os08g10320	OsMRLK47	0	163.399	123.579	0	0	0	179.888	194.25	0	0	123.387	22.3539	0	0	63.3714	83.5029	106.103	0	42.6135	135.947	107.713	68.6154	49.8194	111.091	0	0	0	0	142.288	0	0	0	0	0	0	0	72.8524	80.3605	73.1502
LOC_Os08g10310	OsMRLK46	0	95.4927	150.83	0	0	604.303	139.392	0	0	131.567	140.983	107.007	0	35.7347	143.274	221.784	68.7593	120.415	236.825	267.035	667.818	245.825	112.45	345.064	81.8126	0	0	0	686.813	104.822	0	110.84	124.008	0	0	114.718	112.176	147.101	138.207
LOC_Os08g10300	OsMRLK45	0	0	0	0	0	0	0	0	0	0	50.0359	0	0	0	0	0	0	0	0	0	10.4361	0	16.9025	0	0	0	0	0	0	0	0	0	0	0	0	0	0	0	0
LOC_Os08g10150	OsMRLK43	0	0	0	0	0	0	0	0	0	0	0	5.86572	0	0	0	0	4.74055	0	0	0	0	0	0	81.314	0	0	0	0	0	0	0	0	0	0	0	0	0	0	0
LOC_Os08g07760	OsSERK1	144.009	0	158.982	0	0	727.008	0	0	0	45.7813	14.9147	17.6674	0	0	0	17.3898	10.9351	0	0	0	0	28.8101	55.4158	40.657	138.682	0	0	0	0	90.3342	0	0	124.008	0	486.381	0	0	52.7214	0
LOC_Os08g03020	RLK	0	0	0	0	0	0	0	0	0	0	0	7.58311	0	0	0	23.5805	26.0987	0	0	0	0	0	0	0	0	0	0	0	0	0	0	0	0	0	0	0	0	0	0
LOC_Os08g02996	LOC_Os08g02996	0	0	0	0	0	124.984	0	0	0	0	0	0	0	43.9986	61.0501	8.78966	0	0	0	0	0	26.9251	0	83.2501	0	0	0	0	0	0	0	0	0	0	0	0	0	0	0
LOC_Os07g48310	LOC_Os07g48310	96.5251	0	0	0	0	0	215.471	0	0	0	0	0	0	0	0	0	0	0	0	0	0	0	11.2425	32.789	0	0	0	0	0	0	0	0	0	0	0	0	0	35.727	0
LOC_Os07g42626	LOC_Os07g42626	0	0	0	0	0	0	0	0	0	117.952	0	25.1383	0	0	0	0	0	0	0	0	0	0	0	0	0	0	0	0	0	0	0	0	0	0	0	0	0	52.8262	0
LOC_Os07g41140	LOC_Os07g41140	0	0	0	0	0	0	0	0	0	45.7813	24.4559	0	0	0	0	0	24.1499	0	0	0	0	29.3556	15.964	0	0	0	0	0	0	0	123.518	0	0	0	0	0	0	0	0
LOC_Os07g40630	OsBIN1	0	0	0	0	0	0	0	0	0	0	14.3023	14.0473	0	0	0	0	0	0	23.8486	0	0	28.8101	0	0	0	0	0	0	0	0	0	0	0	0	0	0	16.5959	0	0
LOC_Os07g38810	SIT3	0	0	0	0	0	0	0	0	0	0	0	0	0	0	58.7544	0	0	0	0	0	0	0	0	0	0	0	0	0	0	0	0	38.616	0	0	0	0	0	0	0
LOC_Os07g38800	LOC_Os07g38800	0	0	0	0	0	0	0	0	0	0	86.7491	0	0	0	0	0	4.77932	0	0	0	0	0	0	0	0	0	0	0	0	0	0	0	0	0	0	0	0	0	0
LOC_Os07g36544	OsSDRLK-39	0	0	0	0	0	0	0	0	0	0	0	0	0	0	0	0	0	0	0	0	0	0	0	0	0	0	0	0	0	0	0	0	0	0	0	0	36.2582	0	0
LOC_Os07g07230	LOC_Os07g07230	0	0	0	0	100.918	0	0	0	0	0	0	0	0	0	0	0	0	0	0	50.5894	0	0	0	0	0	0	0	0	0	0	0	0	0	0	0	0	0	0	0
LOC_Os07g05190	OsGHR1	0	0	0	0	0	0	156.031	0	140.607	0	29.8036	104.985	0	38.0517	0	76.9013	47.3421	92.0268	48.0309	22.5805	119.188	108.68	62.2012	41.625	155.536	0	155.473	0	228.938	0	76.0109	0	132.275	245.098	0	0	16.5804	42.1155	245.578
LOC_Os07g04220	LOC_Os07g04220	0	0	0	0	0	0	0	0	0	0	0	0	0	65.5136	0	0	0	0	0	0	0	0	0	0	0	0	0	0	0	0	0	0	0	0	0	0	0	0	0
LOC_Os07g03870	LOC_Os07g03870	0	0	0	0	0	120.555	0	0	0	0	0	13.5476	0	0	0	14.7905	0	0	0	0	0	0	0	0	0	0	0	0	0	0	0	0	0	0	0	0	0	0	0
LOC_Os07g03840	LOC_Os07g03840	0	0	0	0	0	0	0	0	0	0	0	0	707.214	33.5751	0	0	0	0	0	0	0	0	0	0	0	0	0	0	0	0	0	0	0	0	0	0	0	0	0
LOC_Os07g03810	RLK	0	0	0	0	0	0	0	0	0	0	0	0	0	0	0	0	0	0	0	0	0	14.0233	0	0	0	0	0	0	0	0	0	0	0	0	0	0	0	0	0
LOC_Os07g01710	OsPSKR3	0	0	0	0	0	0	0	0	0	0	0	0	0	0	0	0	0	0	0	0	0	12.1433	0	0	0	0	0	0	0	0	0	0	0	0	0	0	0	0	0
LOC_Os06g50340	OsFON1	0	0	106.952	0	0	0	0	0	0	0	0	0	0	0	0	0	0	0	0	0	0	0	0	0	0	0	0	0	0	0	0	0	0	0	0	0	0	0	0
LOC_Os06g47700	LOC_Os06g47700	0	0	0	0	0	0	0	0	0	0	0	0	0	0	0	0	0	0	0	0	15.751	0	0	0	0	0	0	0	0	0	0	0	0	0	0	0	0	0	0
LOC_Os06g47650	OsLRR-RLK1	0	0	0	0	0	0	0	0	0	0	0	0	0	0	0	32.506	54.2015	0	0	0	0	0	0	0	0	0	0	0	0	0	0	0	0	0	0	0	26.9338	0	0
LOC_Os06g40030	OsNRFG6	0	0	0	0	0	0	0	0	0	0	0	0	0	0	0	11.6539	0	0	11.5982	0	0	0	0	0	0	0	0	0	0	0	0	0	0	0	0	0	0	0	0
LOC_Os06g38970	LOC_Os06g38970	0	0	184.98	0	83.9842	0	0	0	0	0	0	0	0	0	0	17.9013	4.49873	0	0	0	0	0	16.1935	0	0	0	0	0	0	0	0	0	0	0	0	0	0	0	0
LOC_Os06g38930	LOC_Os06g38930	0	0	0	0	0	0	0	0	0	0	42.2583	0	0	0	0	0	0	0	0	0	0	0	0	0	0	0	0	0	0	0	0	0	0	0	0	0	0	0	0
LOC_Os06g38780	LOC_Os06g38780	0	0	0	200.924	0	0	0	0	0	0	0	0	0	0	0	0	0	0	0	0	0	0	0	0	0	0	0	0	0	0	0	0	0	0	0	0	0	0	0
LOC_Os06g38340	LOC_Os06g38340	0	0	0	0	0	0	0	0	0	0	14.7488	0	0	0	0	0	0	0	0	0	0	0	0	0	58.7441	0	0	0	0	0	0	0	109.553	0	0	0	0	0	0
LOC_Os06g37670	OsSDRLK-72	0	0	0	81.8197	0	0	0	0	0	0	0	0	0	0	0	0	0	0	0	0	0	0	0	0	0	0	0	0	0	0	0	0	0	452.489	0	0	0	0	0
LOC_Os06g36310	LOC_Os06g36310	0	0	0	0	0	0	0	0	0	0	54.0482	0	0	0	0	0	0	0	0	0	0	14.1904	0	45.7876	0	0	0	0	0	0	0	0	0	0	0	0	36.1481	0	0
LOC_Os06g36270	LOC_Os06g36270	0	0	0	79.1014	0	0	139.392	0	0	0	72.8465	0	0	0	61.8812	0	8.3757	77.1613	61.289	0	25.7652	0	22.485	0	45.0755	0	0	0	0	0	0	63.1552	124.008	0	0	0	0	13.8255	23.6653
LOC_Os06g35200	LOC_Os06g35200	0	0	0	0	0	0	0	0	0	0	49.6155	0	0	0	0	31.0771	0	0	0	0	0	0	0	0	0	0	0	0	0	0	0	0	0	0	0	0	0	10.6564	0
LOC_Os06g29810	OsSDRLK-PID2	0	0	0	0	0	0	0	121.862	0	0	33.3167	5.86572	0	51.1876	72.1501	14.7905	36.4968	13.032	18.622	168.504	0	46.0426	0	45.5705	0	0	84.9185	0	0	0	74.8839	0	0	143.123	0	0	65.7177	37.9796	23.4126
LOC_Os06g16330	OsSERL2	0	0	0	0	0	129.752	0	0	0	70.1459	43.3745	0	0	0	0	0	0	52.4852	0	0	0	0	48.0054	45.5705	0	0	0	0	0	0	0	0	0	0	0	0	0	10.469	0
LOC_Os06g16070	LOC_Os06g16070	0	0	0	0	0	0	0	0	0	0	0	0	0	0	0	0	4.74055	0	0	0	0	0	0	0	0	0	0	0	0	0	0	0	0	0	0	0	0	0	0
LOC_Os06g12120	OsSERK3	0	0	0	77.5554	0	0	0	0	0	0	0	32.4799	0	0	0	0	0	99.3472	0	59.7104	0	0	0	0	0	0	0	0	0	0	0	0	0	0	0	0	0	0	217.486
LOC_Os06g10660	Os-LYP6	0	0	0	0	0	0	0	0	0	0	0	0	0	0	0	0	0	0	0	0	20.4036	0	13.8956	0	0	0	0	0	0	0	0	0	0	0	0	0	0	0	0
LOC_Os06g06960	OsRLCK198	0	0	0	0	0	0	0	0	0	0	0	0	0	0	0	0	0	13.032	0	0	0	53.4188	0	0	0	0	0	0	0	0	0	0	0	0	0	0	0	87.9507	33.1225
LOC_Os06g06940	OsSDRLK-66	0	0	0	0	0	0	0	0	0	0	0	0	0	0	0	0	0	0	0	0	0	0	0	0	0	0	0	0	0	0	0	0	0	0	0	0	0	0	36.5751
LOC_Os06g06920	LOC_Os06g06920	0	0	0	0	0	0	0	0	0	0	0	0	0	0	0	0	0	0	0	0	0	0	0	0	0	0	0	0	0	0	0	0	0	0	232.342	0	0	0	0
LOC_Os06g05050	OsWAK61	0	0	0	0	0	0	0	0	0	0	0	11.7314	0	0	0	22.7972	7.08065	0	11.5982	0	0	0	0	0	0	0	0	0	0	0	0	40.3161	0	0	0	0	0	0	73.8171
LOC_Os06g03970	OsSIK1	0	0	0	0	0	0	0	0	0	0	0	0	0	0	0	17.3898	0	0	0	0	0	0	0	0	0	0	0	0	0	0	0	0	0	0	180.115	0	0	0	0
LOC_Os05g51070	OsJ_RLL1	83.2501	0	0	0	89.4614	0	148.92	0	0	61.1172	99.7827	14.0473	0	77.0891	0	87.956	7.08065	42.9827	18.622	27.7755	13.815	0	16.3404	0	156.21	0	0	0	0	0	0	0	0	0	0	153.633	13.5333	49.0109	23.0638
LOC_Os05g44770	LOC_Os05g44770	0	0	0	0	0	139.645	0	167.112	0	0	11.0663	13.875	0	0	0	23.4775	23.6709	0	0	0	21.2224	41.1547	26.0879	0	0	147.558	0	0	0	0	0	0	0	204.248	0	55.8847	0	0	0
LOC_Os05g42210	OsSDRLK-4	0	0	0	0	0	0	0	0	0	0	0	0	0	0	0	0	0	0	0	0	0	14.0233	0	0	0	0	0	0	0	0	0	0	0	0	0	0	0	0	0
LOC_Os05g40770	OsRPK1	0	0	0	0	0	149.745	0	0	0	0	0	43.1133	0	0	0	0	0	0	22.3714	19.2278	0	14.9611	13.8956	0	0	0	0	0	0	0	74.8839	0	0	0	0	0	0	0	156.224
LOC_Os05g40270	LOC_Os05g40270	0	0	0	0	103.167	0	0	282.326	0	313.003	32.7946	124.282	230.521	103.52	181.432	37.4612	109.328	29.0846	53.856	32.0328	137.209	28.3809	86.5442	0	37.5629	0	0	0	0	0	0	0	0	230.68	0	108.458	18.8864	0	50.1731
LOC_Os05g40200	LOC_Os05g40200	0	0	0	0	0	0	0	0	0	0	0	0	0	26.8817	0	0	0	0	0	0	0	0	0	0	0	0	0	0	0	0	0	0	0	0	0	0	0	0	0
LOC_Os05g39410	LOC_Os05g39410	258.232	0	0	0	0	0	0	0	0	0	0	0	0	0	61.7284	8.15215	0	0	0	0	55.8341	0	67.3034	0	0	0	0	0	0	0	0	0	0	0	0	0	0	0	0
LOC_Os05g34270	LOC_Os05g34270	0	145.603	0	133.761	0	0	119.076	0	0	155.975	0	36.2893	0	0	0	26.369	41.7566	52.1572	21.3675	52.0009	62.9738	14.6778	12.2962	0	166.583	119.09	0	0	0	0	71.0227	0	0	0	180.115	0	79.4306	0	0
LOC_Os05g24010	OsSTLK	0	0	0	0	0	0	509.295	374.902	0	0	0	0	80.6712	0	0	41.198	0	0	0	23.6373	21.2224	40.7339	0	0	0	0	0	0	0	0	0	0	0	0	0	0	0	0	0
LOC_Os05g16824	OsMRLK24	0	0	0	0	83.7942	0	0	0	0	223.115	0	0	0	0	0	0	20.549	0	0	0	0	0	0	0	0	0	0	0	161.603	0	0	0	206.441	0	0	0	16.4734	0	0
LOC_Os05g13770	LOC_Os05g13770	0	0	0	0	0	0	0	0	0	0	49.8284	28.2614	0	113.533	173.078	5.38532	0	0	0	13.227	0	13.7741	0	0	0	0	0	0	0	0	0	0	0	0	0	0	0	0	0
LOC_Os05g07740	LOC_Os05g07740	0	0	0	0	0	0	0	0	0	0	0	25.1383	0	0	0	0	17.0707	0	11.8793	0	0	0	0	0	0	0	0	0	0	0	0	0	0	0	0	0	0	9.95619	0
LOC_Os05g07420	OsSDRLK-35	0	177.179	0	0	0	0	0	0	0	0	0	0	0	0	61.7284	0	0	0	29.8954	0	10.4361	11.7869	26.0879	0	0	119.09	0	0	0	0	0	0	0	233.427	243.191	0	0	0	85.0268
LOC_Os05g03450	LOC_Os05g03450	0	0	0	0	0	0	0	0	0	0	0	0	0	0	0	5.38532	0	0	15.0421	0	0	0	30.7125	0	0	0	0	0	0	0	0	0	0	0	0	0	0	0	0
LOC_Os04g58910	OsRLCK174	0	0	106.952	0	0	0	0	0	0	42.5713	0	0	0	0	0	0	0	0	0	0	0	19.1681	0	0	0	0	0	0	0	0	74.8839	0	0	0	0	0	11.4213	0	0
LOC_Os04g58700	LOC_Os04g58700	0	0	0	0	0	0	0	0	0	0	14.3023	42.6487	0	56.2303	0	8.15215	26.7029	55.6859	35.9583	13.227	0	26.1666	0	85.6441	0	0	0	0	0	0	61.7589	0	0	0	0	0	0	0	0
LOC_Os04g57630	OsPSKR2	0	0	0	0	0	0	0	0	0	0	0	0	0	0	0	0	0	0	0	29.4204	0	0	0	0	0	0	0	0	0	0	0	0	0	0	0	0	0	0	0
LOC_Os04g55410	OsNHO1	0	0	0	0	0	120.861	173.521	182.548	0	91.2242	32.7163	89.3378	0	38.0517	107.371	32.4603	54.0304	75.1261	74.1041	23.6373	64.6085	77.4877	52.5991	155.925	0	0	0	0	0	0	148.787	0	0	230.68	0	65.6771	31.8483	102.461	201.156
LOC_Os04g52780	Os-FLS2	0	0	0	0	0	0	0	0	0	0	0	0	0	0	0	0	0	0	12.2504	0	0	0	0	0	0	0	0	0	0	0	0	0	0	0	0	0	0	0	0
LOC_Os04g52630	LOC_Os04g52630	0	0	0	0	0	0	0	0	0	0	32.9821	0	0	0	61.8812	14.5569	0	0	55.8347	0	0	0	0	0	0	0	0	0	0	0	0	0	0	0	0	0	0	0	0
LOC_Os04g52614	OsMRLK17	0	0	0	98.7947	0	150.693	0	0	0	0	24.4559	21.647	230.521	0	57.4713	8.45116	60.2123	21.3612	16.9291	99.7743	0	103.543	0	0	81.7127	0	0	0	186.012	0	48.6665	0	0	0	0	0	21.951	86.2192	28.7447
LOC_Os04g52606	OsMRLK16	0	0	0	0	0	0	0	0	0	0	49.6155	28.0434	0	0	0	0	0	0	0	0	0	0	0	0	0	0	0	0	0	0	0	0	0	0	0	135.306	0	96.9247	0
LOC_Os04g52600	OsMRLK15	0	0	0	79.1014	0	0	0	0	0	0	0	48.3313	0	0	0	30.4153	30.4194	20.5571	0	177.915	45.1016	75.4208	25.1102	0	0	163.881	0	0	0	0	0	0	0	0	0	86.0956	0	50.5425	0
LOC_Os04g45170	LOC_Os04g45170	0	0	0	0	0	0	0	0	0	0	0	0	0	0	0	0	0	0	0	0	0	0	23.7705	0	52.0888	0	0	0	0	0	0	0	0	0	0	0	0	0	0
LOC_Os04g44910	LOC_Os04g44910	152.625	0	0	0	0	0	0	0	0	0	0	0	0	0	0	0	0	0	15.0421	50.5894	0	27.9211	0	0	37.5629	0	0	0	0	0	0	0	0	0	0	0	0	0	0
LOC_Os04g44900	SIT2	0	0	0	0	85.1426	0	0	0	0	0	0	0	0	0	0	0	0	0	0	0	0	19.3911	0	0	0	0	0	0	0	0	0	0	0	0	0	0	46.9307	0	0
LOC_Os04g42700	LOC_Os04g42700	0	0	0	0	0	0	0	0	0	0	30.0111	0	0	0	0	0	0	24.7899	0	0	0	0	0	0	0	0	0	0	0	0	0	0	0	0	0	0	0	0	0
LOC_Os04g41030	OsSLA1	0	0	0	0	0	130.107	400.279	112.511	318.878	0	19.3832	38.9291	195.389	45.2899	0	84.552	40.2361	0	69.9105	125.744	66.8053	0	129.482	73.8225	0	0	0	0	0	0	0	0	0	0	0	0	86.3212	21.1254	23.0638
LOC_Os04g39910	OsSDRLK-61	0	0	0	0	0	0	0	0	0	0	0	0	0	0	0	0	36.3742	0	0	0	0	0	0	0	0	0	0	0	0	0	0	0	0	0	0	0	0	0	0
LOC_Os04g38480	OsSERK1	0	0	150.06	0	169.895	124.984	0	272.183	0	541.579	83.4292	69.7118	0	158.388	58.7544	17.0392	81.2612	124.391	128.147	161.174	37.4224	105.746	53.6456	142.973	78.3699	0	0	0	142.288	0	0	299.691	0	0	0	166.265	58.7118	71.8385	117.538
LOC_Os04g34290	OsSDRLK-26	0	0	0	0	0	0	0	0	0	0	0	0	0	0	0	0	0	0	0	0	17.2043	0	0	0	0	0	0	0	0	0	0	0	0	0	0	0	0	0	0
LOC_Os04g34270	OsSDRLK-52	0	0	0	200.924	0	0	0	0	0	0	14.9147	0	0	0	0	33.9361	13.155	0	0	52.3368	22.669	35.8423	0	195.868	0	0	0	0	0	0	0	0	0	0	0	0	13.7787	37.6223	0
LOC_Os04g34250	OsSDRLK-51	0	0	0	0	0	0	0	0	0	0	0	0	0	0	0	8.15215	0	0	0	0	0	0	0	0	0	0	0	0	0	0	0	0	0	0	0	0	0	0	0
LOC_Os04g28780	OsSDRLK-25	0	0	0	0	0	0	0	0	0	0	0	0	0	0	0	0	17.0707	0	0	0	0	0	21.2477	0	0	0	0	0	0	0	0	0	0	0	0	0	0	0	0
LOC_Os04g15660	LOC_Os04g15660	0	0	0	0	0	0	0	0	0	0	0	8.33222	0	0	0	0	0	0	0	0	0	0	0	0	0	0	0	0	0	0	0	0	0	0	0	0	0	0	0
LOC_Os04g12540	OsRLCK134	0	0	0	0	0	0	0	0	0	0	0	0	0	0	0	0	0	0	0	0	0	0	0	0	0	0	0	0	0	0	0	0	0	0	0	0	0	24.2601	0
LOC_Os04g01320	OsSDRLK-22	0	0	0	0	0	0	0	0	0	0	0	8.29449	0	0	0	0	0	0	0	0	0	20.8203	0	0	0	0	0	0	161.603	0	0	0	0	0	0	0	0	0	0
LOC_Os04g01310	OsSDRLK-21	0	0	0	0	0	0	0	0	0	0	0	0	0	0	0	0	0	0	0	0	0	0	0	0	0	0	0	0	0	0	79.3273	0	0	0	0	0	0	0	0
LOC_Os03g62180	OsRLCK121	0	103.928	217.865	0	0	0	0	115.367	0	0	25.383	47.6413	0	80.4378	0	37.6778	123.409	0	90.1268	53.0577	172.429	25.3959	0	0	94.4733	101.75	0	0	0	0	58.2751	0	248.016	0	234.082	0	60.7094	67.757	0
LOC_Os03g60810	ZFP182/ZOS3-21	0	0	0	0	0	0	0	0	0	0	0	10.2509	0	0	0	0	0	0	0	0	0	0	25.4013	0	0	0	0	0	0	0	0	0	0	0	0	0	0	0	0
LOC_Os03g57780	LOC_Os03g57780	141.723	0	414.305	308.425	323.425	434.705	0	0	207.039	384.496	77.6347	131.222	0	200.442	108.579	39.3806	85.7662	188.567	80.1042	100.747	130.73	90.158	174.112	241.999	146.562	0	0	0	0	0	126.787	117.711	111.957	316.255	0	156.296	40.2354	202.271	205.044
LOC_Os03g56270	OsRLCK117	0	0	0	0	0	0	0	0	0	0	0	0	0	0	0	0	0	0	0	0	0	0	7.78204	0	0	0	0	0	0	0	0	0	0	0	0	0	0	0	0
LOC_Os03g56250	LOC_Os03g56250	0	0	0	0	0	0	0	0	0	0	14.7488	0	0	45.2899	0	38.1149	0	8.32917	28.1294	0	0	0	0	0	0	0	0	0	0	0	0	0	0	0	0	0	13.7787	0	0
LOC_Os03g56160	OsLRk7	83.2501	0	0	0	0	0	0	0	0	0	0	12.0494	0	0	101.215	26.3762	19.0339	0	0	0	0	0	0	110.88	78.3699	0	0	0	0	0	0	0	0	0	0	0	0	22.4618	0
LOC_Os03g54900	LOC_Os03g54900	0	0	0	0	0	103.52	395.359	0	0	42.5713	0	34.0762	0	48.4496	0	67.9171	18.0801	62.4343	34.7947	39.6118	12.9291	20.6271	30.7125	0	0	0	0	0	0	0	76.0109	38.616	128.469	260.281	0	0	0	101.228	50.1731
LOC_Os03g52794	OsWD40-88	0	0	0	0	0	0	0	0	0	0	0	0	0	0	0	0	0	0	0	0	0	20.5761	0	0	0	0	0	0	0	0	0	0	0	0	0	90.2039	0	0	0
LOC_Os03g50810	OsTMK	0	0	0	0	0	0	0	0	0	0	0	8.33222	0	0	0	0	0	0	0	0	37.3357	0	0	0	0	0	0	0	0	0	0	0	0	0	0	0	0	0	0
LOC_Os03g49620	OsSERL8	0	480.69	0	0	83.4167	0	156.031	0	0	28.0371	131.657	33.5513	235.738	0	52.4659	50.9618	72.9042	47.1232	64.2599	0	124.722	84.361	41.2205	91.3581	0	0	0	0	0	99.2064	0	131.01	153.941	260.281	0	0	30.252	59.5314	95.1572
LOC_Os03g35600	OsSDRLK-20	0	0	0	0	0	0	0	0	0	0	0	0	0	0	0	0	0	0	0	0	63.6672	0	0	0	0	0	0	0	0	0	0	0	0	0	0	0	0	0	0
LOC_Os03g27990	LOC_Os03g27990	0	0	0	0	0	0	0	0	0	0	0	0	0	0	0	11.7387	0	0	23.7079	0	10.9871	0	0	0	0	0	0	0	0	0	0	0	0	0	237.643	0	0	0	0
LOC_Os03g16010	OsBAK1-10	0	189.753	0	0	0	129.752	0	0	0	0	0	0	0	0	52.4659	33.5347	0	0	0	0	10.4361	0	0	0	0	0	0	0	0	0	0	0	0	0	0	0	23.6206	20.1288	0
LOC_Os03g12250	OsRLCK377	0	0	0	0	94.7239	0	0	0	0	0	56.3555	5.86572	0	48.4496	0	5.38532	9.23928	0	21.3675	0	0	0	0	0	0	0	0	0	0	0	0	0	0	0	0	0	0	107.181	0
LOC_Os03g12150	OsSDRLK-9	0	0	0	0	0	0	0	258.264	0	116.836	0	0	0	0	57.8035	8.78966	7.54216	8.32917	0	0	0	12.282	11.2145	0	0	0	0	0	0	0	0	0	266.525	0	0	0	16.4734	24.2601	0
LOC_Os03g08550	LOC_Os03g08550	0	0	0	133.761	0	0	0	0	0	0	0	0	0	0	0	0	0	0	0	0	0	0	0	0	0	0	0	0	0	0	0	0	0	0	0	0	0	0	0
LOC_Os03g04110	Os-LYP1	372.907	115.34	0	0	161.772	120.861	0	0	310.559	188.057	34.4198	73.3878	0	445.072	0	46.6963	15.0807	19.0197	113.337	85.3607	49.7113	37.0452	51.7518	0	0	149.343	0	0	0	0	0	137.901	131.303	223.664	728.629	0	157.556	65.172	168.584
LOC_Os03g03570	LOC_Os03g03570	0	0	0	0	0	0	0	167.112	0	0	0	0	0	0	0	0	0	0	0	0	0	0	0	0	0	0	0	0	0	0	0	0	0	0	0	0	0	0	0
LOC_Os02g48210	LOC_Os02g48210	0	0	0	0	0	0	0	112.511	0	0	0	0	0	0	0	0	0	0	0	0	0	0	0	0	0	0	0	0	0	0	0	0	0	0	0	0	0	0	0
LOC_Os02g48200	LOC_Os02g48200	0	0	0	0	0	0	0	0	0	0	0	0	0	0	0	0	0	0	0	0	0	0	0	60.6649	0	0	0	0	0	0	0	0	0	0	0	0	0	0	0
LOC_Os02g42370	LOC_Os02g42370	0	0	0	0	0	0	0	0	0	0	38.1025	0	0	0	0	0	0	0	0	26.6752	0	0	49.8194	0	0	0	0	0	0	0	0	0	0	0	0	0	0	0	0
LOC_Os02g41890	OsPSKR1	0	0	0	0	0	0	0	0	0	0	0	0	0	0	0	0	0	0	0	0	0	0	0	0	0	0	0	0	0	0	0	0	0	0	0	100.412	0	0	0
LOC_Os02g40240	OsLP2	483.051	651.586	458.325	773.766	758.053	476.379	736.63	301.275	811.906	414.788	793.673	1026.17	276.06	418.908	823.361	725.612	812.49	1090.13	1025.78	583.417	504.901	692.431	616.977	373.246	282.866	951.862	338.757	0	711.8	616.508	877.746	1247.87	673.002	230.68	265.957	416.96	828.451	648.319	608.963
LOC_Os02g40200	LOC_Os02g40200	0	0	0	0	114.312	0	0	0	0	0	12.6915	33.4846	0	0	0	0	18.5949	0	0	0	17.2043	0	8.795	0	0	0	0	0	0	0	0	38.616	0	0	0	0	0	0	0
LOC_Os02g34750	OsOGG	0	0	0	0	0	0	0	0	0	0	0	39.8074	0	109.158	0	22.7972	7.26106	0	79.5933	0	0	12.1433	16.3108	0	0	0	0	0	0	0	0	0	0	0	0	0	54.8692	10.469	73.2369
LOC_Os02g19550	LOC_Os02g19550	0	0	0	0	0	0	0	0	0	0	0	0	0	0	0	0	0	27.3673	0	0	0	0	0	0	0	0	0	0	0	0	0	0	0	0	0	0	0	21.6732	0
LOC_Os02g18320	OsSERK4	0	0	0	0	0	0	0	0	479.176	162.443	43.3745	0	0	0	0	32.9184	31.7488	0	17.7588	0	0	74.471	24.9097	166.116	78.3699	0	0	0	0	0	0	0	0	0	0	0	0	71.8445	0
LOC_Os02g14120	OsSERL4	0	0	0	0	0	0	0	0	207.039	247.56	0	0	0	0	0	44.2537	13.6588	31.6356	0	0	0	0	59.2269	0	0	0	0	0	0	0	0	0	0	0	0	0	0	21.6732	0
LOC_Os02g13510	LOC_Os02g13510	174.642	0	382.773	259.26	394.449	252.463	0	189.394	0	302.206	270.722	267.539	0	92.9516	234.134	185.603	180.463	139.993	315.438	471.257	160.961	294.044	268.271	447.303	253.558	425.524	0	2222.22	0	128.205	240.302	163.23	219.173	249.252	0	0	48.4287	145.63	59.6389
LOC_Os02g12400	LOC_Os02g12400	0	0	0	0	0	0	0	0	0	0	0	0	0	0	0	0	0	0	0	0	0	0	0	0	0	0	0	0	0	0	0	57.7501	0	0	0	0	0	0	50.1731
LOC_Os02g11930	LOC_Os02g11930	0	0	0	0	0	0	0	0	0	0	0	0	0	0	0	0	0	0	0	0	0	23.9292	0	0	0	0	0	0	0	0	0	0	0	0	0	0	0	0	48.9596
LOC_Os02g10110	LOC_Os02g10110	0	0	0	0	0	0	0	0	0	0	0	11.396	0	0	0	15.1162	0	0	0	0	0	0	0	0	0	0	0	0	0	0	0	0	0	0	0	270.051	0	0	0
LOC_Os02g09960	OsLysM-RLK1	0	0	0	0	0	0	0	0	0	0	0	24.0887	0	33.5751	0	13.4063	5.56084	0	0	55.6019	13.815	0	0	0	0	0	0	0	0	0	0	0	0	0	265.957	0	51.0892	0	0
LOC_Os02g05980	OsLRK1	0	0	0	0	0	0	0	0	0	0	0	11.396	0	0	0	40.6785	7.08065	0	11.8793	0	25.4602	0	0	0	0	0	0	0	0	0	0	0	0	0	0	0	0	9.95619	0
LOC_Os02g05960	OsLRK3	0	0	0	0	0	0	0	0	0	0	0	26.0485	0	34.4923	0	45.8581	7.08065	16.2655	16.0953	77.7001	0	0	0	0	0	0	0	0	0	0	0	0	0	0	0	0	25.1155	0	0
LOC_Os02g05950	OsLRK4	0	0	0	0	0	0	0	0	0	0	0	8.33222	0	0	0	0	0	0	13.6668	41.1167	31.216	0	0	0	0	0	0	0	0	0	0	0	0	0	0	45.1019	0	24.2601	0
LOC_Os02g05940	OsLRK5	0	0	0	0	0	0	0	0	0	0	0	0	0	0	0	0	0	0	0	0	0	0	0	0	0	0	0	0	0	0	0	0	0	0	0	0	33.7884	0	0
LOC_Os02g05930	OsLRK6	0	0	150.83	0	0	0	0	0	0	0	0	21.6304	0	0	0	0	0	0	18.622	0	0	0	0	0	0	0	107.204	0	0	0	58.2751	0	0	0	0	0	0	0	0
LOC_Os02g05920	OsLRK7	0	0	163.399	0	0	0	0	0	0	0	0	0	0	0	0	25.4602	0	0	0	0	0	0	0	0	0	0	0	0	0	0	0	0	0	260.281	0	0	0	0	0
LOC_Os02g05910	OsLRK8	0	0	0	0	0	0	0	0	0	0	0	13.9353	0	0	0	0	0	0	0	0	0	47.8583	7.78204	0	0	0	0	0	0	0	0	0	0	0	0	0	0	0	0
LOC_Os01g72990	LOC_Os01g72990	0	0	0	0	0	150.693	0	0	0	207.416	81.4382	51.4735	0	0	0	25.4602	50.3144	0	29.6033	137.697	20.2753	12.282	15.964	0	129.149	0	0	0	0	0	0	0	0	0	0	0	43.8212	0	0
LOC_Os01g68870	OsMSP1	0	0	0	0	0	0	0	0	0	0	0	0	0	0	0	0	0	0	0	0	0	0	0	0	0	0	0	0	0	99.2064	0	0	0	0	0	0	0	0	23.2164
LOC_Os01g66680	OsSDRLK-50	0	0	0	0	0	0	0	0	0	0	0	0	0	0	0	0	0	31.7229	0	0	0	0	0	0	0	0	0	0	0	0	0	0	0	0	0	0	0	14.4363	0
LOC_Os01g66610	OsSDRLK-18	0	0	0	0	0	0	0	0	0	0	0	0	0	0	0	17.9013	0	12.4262	75.7576	24.6166	0	0	28.117	0	0	0	0	0	0	0	0	136.388	0	143.123	0	65.6771	0	0	0
LOC_Os01g65650	LOC_Os01g65650	0	145.603	176.118	95.6206	0	0	0	0	0	61.4213	12.6915	29.4086	0	26.8817	0	63.1752	15.8497	24.8524	56.9369	22.5805	12.9291	16.469	39.0058	0	0	0	243.191	0	0	0	54.4366	123.609	0	0	217.77	0	36.1481	38.8287	33.1225
LOC_Os01g60060	LOC_Os01g60060	0	0	0	0	0	0	0	0	0	0	11.0663	0	0	0	0	0	0	0	0	0	0	28.0466	0	0	0	0	0	0	0	0	0	0	0	0	0	0	0	0	0
LOC_Os01g59570	OsMRLK6	0	0	0	0	0	0	0	0	0	0	19.3832	0	0	0	0	0	0	0	0	0	10.4361	0	0	0	0	0	0	0	0	0	0	0	0	0	0	0	0	0	0
LOC_Os01g59550	OsMRLK4	0	0	0	0	0	0	0	0	0	0	0	14.0217	0	0	0	0	0	0	0	0	0	0	0	0	0	0	0	0	0	0	0	0	0	0	0	0	0	30.5978	0
LOC_Os01g57560	OsSDRLK-3	296.384	0	0	0	0	0	0	0	0	0	11.0663	80.2052	0	114.648	57.8035	37.1693	9.27804	8.32917	83.5045	0	62.1099	0	46.6765	0	0	448.934	0	0	0	0	130.54	0	0	0	0	0	30.8728	0	0
LOC_Os01g57100	LOC_Os01g57100	146.972	0	0	0	0	0	0	0	0	0	0	0	0	0	0	0	0	0	15.0421	0	0	0	0	0	0	0	0	0	0	0	0	0	0	0	0	0	0	0	0
LOC_Os01g53920	OsASLRK	0	0	301.659	0	295.976	135.281	142.086	121.862	0	0	14.7488	18.1689	0	0	0	0	54.4698	97.9427	176.86	115.718	0	0	56.2821	45.5705	0	0	0	0	0	0	62.0117	0	0	0	0	136.724	0	0	73.8171
LOC_Os01g52050	OsBRI1	0	0	0	0	100.918	0	0	0	0	0	0	0	0	0	0	0	0	31.6356	0	0	0	0	41.7631	56.9801	0	0	0	0	0	0	0	0	0	0	0	0	13.7787	34.2936	0
LOC_Os01g49920	LRR-RLK	0	0	0	0	0	0	0	0	0	0	0	0	0	0	0	0	0	0	12.2504	0	0	0	0	0	0	0	0	0	0	0	0	0	0	0	0	0	0	0	0
LOC_Os01g49910	LOC_Os01g49910	0	0	0	0	0	0	0	0	0	0	0	0	0	0	0	0	0	0	0	0	0	0	0	0	0	0	0	0	0	0	0	0	0	0	0	0	0	0	33.1225
LOC_Os01g44110	LOC_Os01g44110	0	0	0	0	0	0	0	0	0	0	0	0	0	0	0	24.8139	0	0	0	0	0	0	0	0	0	0	0	0	0	0	0	0	0	0	0	0	0	0	0
LOC_Os01g13800	LOC_Os01g13800	0	230.396	0	364.564	186.39	0	0	0	0	243.07	175.922	84.2743	0	0	188.433	91.044	152.187	124.825	146.283	45.2598	88.0813	86.5287	120.329	32.789	0	251.093	121.595	0	321.75	0	255.655	0	0	0	0	0	333.929	111.457	236.144
LOC_Os01g12430	OsSDRLK-48	0	0	0	0	0	0	0	0	0	0	0	0	0	0	0	0	0	0	0	79.9552	0	0	0	0	0	0	0	0	0	0	0	0	0	0	0	0	0	0	0
LOC_Os01g12420	OsSDRLK-47	0	0	0	0	0	0	0	0	0	0	0	19.8153	0	0	0	0	0	0	0	0	18.2869	0	0	0	0	0	0	0	0	0	0	0	0	0	0	0	0	0	0
LOC_Os01g12390	OsSRLK	0	0	0	0	0	0	0	0	0	0	0	7.58311	0	0	0	0	7.08065	0	0	32.0328	69.2233	0	12.2962	0	0	0	0	0	0	0	0	0	0	0	0	66.8896	0	0	0
LOC_Os01g10900	LOC_Os01g10900	0	0	0	0	0	0	0	0	0	0	0	0	0	0	0	0	7.20944	0	0	0	0	0	0	0	0	0	0	0	0	0	0	0	0	0	0	0	0	0	0
LOC_Os01g05870	LOC_Os01g05870	155.958	0	0	0	0	0	0	0	0	0	0	0	0	0	0	0	57.3121	19.0197	56.2588	0	0	41.2541	0	0	0	0	0	0	0	0	0	0	0	0	0	0	0	0	0
LOC_Os01g05640	LOC_Os01g05640	0	0	0	0	0	0	0	0	0	0	0	0	0	0	0	15.1162	0	0	0	0	0	0	0	63.5728	0	0	0	0	0	0	0	0	0	0	0	0	0	0	0
LOC_Os01g04230	LOC_Os01g04230	0	0	0	0	0	0	0	0	0	0	0	0	0	0	0	0	0	0	0	0	0	0	0	0	0	0	0	0	0	0	0	0	0	0	0	0	0	10.469	0
LOC_Os10g30530	LOC_Os10g30530	0	0	0	0	0	0	0	0	0	0	0	0	0	0	0	0	0	0	0	0	0	0	0	0	0	0	0	0	0	0	0	0	0	0	0	0	0	0	0
LOC_Os08g03240	LOC_Os08g03240	0	0	0	0	0	0	0	0	0	0	0	0	0	0	0	0	0	0	0	0	0	0	0	0	0	0	0	0	0	0	0	0	0	0	0	0	0	0	0
LOC_Os08g03150	LOC_Os08g03150	0	0	0	0	0	0	0	0	0	0	0	0	0	0	0	0	0	0	0	0	0	0	0	0	0	0	0	0	0	0	0	0	0	0	0	0	0	0	0
LOC_Os06g04370	LOC_Os06g04370	0	0	0	0	0	0	0	0	0	0	0	0	0	0	0	0	0	0	0	0	0	0	0	0	0	0	0	0	0	0	0	0	0	0	0	0	0	0	0
LOC_Os05g07080	OsRLCK179	0	0	0	0	0	0	0	0	0	0	0	0	0	0	0	0	0	0	0	0	0	0	0	0	0	0	0	0	0	0	0	0	0	0	0	0	0	0	0
LOC_Os12g44320	OsMAK11	0	0	0	0	0	0	0	0	0	0	0	0	0	0	0	0	0	0	0	0	0	0	0	0	0	0	0	0	0	0	0	0	0	0	0	0	0	0	0
LOC_Os12g44090	LOC_Os12g44090	0	0	0	0	0	0	0	0	0	0	0	0	0	0	0	0	0	0	0	0	0	0	0	0	0	0	0	0	0	0	0	0	0	0	0	0	0	0	0
LOC_Os08g24310	LOC_Os08g24310	0	0	0	0	0	0	0	0	0	0	0	0	0	0	0	0	0	0	0	0	0	0	0	0	0	0	0	0	0	0	0	0	0	0	0	0	0	0	0
LOC_Os08g17410	LOC_Os08g17410	0	0	0	0	0	0	0	0	0	0	0	0	0	0	0	0	0	0	0	0	0	0	0	0	0	0	0	0	0	0	0	0	0	0	0	0	0	0	0
LOC_Os08g14990	LOC_Os08g14990	0	0	0	0	0	0	0	0	0	0	0	0	0	0	0	0	0	0	0	0	0	0	0	0	0	0	0	0	0	0	0	0	0	0	0	0	0	0	0
LOC_Os08g14950	LOC_Os08g14950	0	0	0	0	0	0	0	0	0	0	0	0	0	0	0	0	0	0	0	0	0	0	0	0	0	0	0	0	0	0	0	0	0	0	0	0	0	0	0
LOC_Os12g37980	OsMRLK67	0	0	0	0	0	0	0	0	0	0	0	0	0	0	0	0	0	0	0	0	0	0	0	0	0	0	0	0	0	0	0	0	0	0	0	0	0	0	0
LOC_Os08g13870	OsRLCK248	0	0	0	0	0	0	0	0	0	0	0	0	0	0	0	0	0	0	0	0	0	0	0	0	0	0	0	0	0	0	0	0	0	0	0	0	0	0	0
LOC_Os12g13300	LOC_Os12g13300	0	0	0	0	0	0	0	0	0	0	0	0	0	0	0	0	0	0	0	0	0	0	0	0	0	0	0	0	0	0	0	0	0	0	0	0	0	0	0
LOC_Os07g04010	LOC_Os07g04010	0	0	0	0	0	0	0	0	0	0	0	0	0	0	0	0	0	0	0	0	0	0	0	0	0	0	0	0	0	0	0	0	0	0	0	0	0	0	0
LOC_Os02g13460	OsRLCK70	0	0	0	0	0	0	0	0	0	0	0	0	0	0	0	0	0	0	0	0	0	0	0	0	0	0	0	0	0	0	0	0	0	0	0	0	0	0	0
LOC_Os12g07800	OsSDRLP-12	0	0	0	0	0	0	0	0	0	0	0	0	0	0	0	0	0	0	0	0	0	0	0	0	0	0	0	0	0	0	0	0	0	0	0	0	0	0	0
LOC_Os12g03690	OsRLCK360	0	0	0	0	0	0	0	0	0	0	0	0	0	0	0	0	0	0	0	0	0	0	0	0	0	0	0	0	0	0	0	0	0	0	0	0	0	0	0
LOC_Os12g03670	OsSDRLP-6	0	0	0	0	0	0	0	0	0	0	0	0	0	0	0	0	0	0	0	0	0	0	0	0	0	0	0	0	0	0	0	0	0	0	0	0	0	0	0
LOC_Os08g05290	LOC_Os08g05290	0	0	0	0	0	0	0	0	0	0	0	0	0	0	0	0	0	0	0	0	0	0	0	0	0	0	0	0	0	0	0	0	0	0	0	0	0	0	0
LOC_Os12g03640	OsSDRLK-8	0	0	0	0	0	0	0	0	0	0	0	0	0	0	0	0	0	0	0	0	0	0	0	0	0	0	0	0	0	0	0	0	0	0	0	0	0	0	0
LOC_Os08g03160	LOC_Os08g03160	0	0	0	0	0	0	0	0	0	0	0	0	0	0	0	0	0	0	0	0	0	0	0	0	0	0	0	0	0	0	0	0	0	0	0	0	0	0	0
LOC_Os08g03100	LOC_Os08g03100	0	0	0	0	0	0	0	0	0	0	0	0	0	0	0	0	0	0	0	0	0	0	0	0	0	0	0	0	0	0	0	0	0	0	0	0	0	0	0
LOC_Os08g03090	LOC_Os08g03090	0	0	0	0	0	0	0	0	0	0	0	0	0	0	0	0	0	0	0	0	0	0	0	0	0	0	0	0	0	0	0	0	0	0	0	0	0	0	0
LOC_Os08g03070	LOC_Os08g03070	0	0	0	0	0	0	0	0	0	0	0	0	0	0	0	0	0	0	0	0	0	0	0	0	0	0	0	0	0	0	0	0	0	0	0	0	0	0	0
LOC_Os11g47300	LOC_Os11g47300	0	0	0	0	0	0	0	0	0	0	0	0	0	0	0	0	0	0	0	0	0	0	0	0	0	0	0	0	0	0	0	0	0	0	0	0	0	0	0
LOC_Os11g47290	LOC_Os11g47290	0	0	0	0	0	0	0	0	0	0	0	0	0	0	0	0	0	0	0	0	0	0	0	0	0	0	0	0	0	0	0	0	0	0	0	0	0	0	0
LOC_Os05g07470	OsRLCK180	0	0	0	0	0	0	0	0	0	0	0	0	0	0	0	0	0	0	0	0	0	0	0	0	0	0	0	0	0	0	0	0	0	0	0	0	0	0	0
LOC_Os11g47210	Xa-3	0	0	0	0	0	0	0	0	0	0	0	0	0	0	0	0	0	0	0	0	0	0	0	0	0	0	0	0	0	0	0	0	0	0	0	0	0	0	0
LOC_Os11g47180	Pi65(t)	0	0	0	0	0	0	0	0	0	0	0	0	0	0	0	0	0	0	0	0	0	0	0	0	0	0	0	0	0	0	0	0	0	0	0	0	0	0	0
LOC_Os11g47160	LOC_Os11g47160	0	0	0	0	0	0	0	0	0	0	0	0	0	0	0	0	0	0	0	0	0	0	0	0	0	0	0	0	0	0	0	0	0	0	0	0	0	0	0
LOC_Os11g07130	OsRLCK312	0	0	0	0	0	0	0	0	0	0	0	0	0	0	0	0	0	0	0	0	0	0	0	0	0	0	0	0	0	0	0	0	0	0	0	0	0	0	0
LOC_Os02g05970	OsLRK2	0	0	0	0	0	0	0	0	0	0	0	0	0	0	0	0	0	0	0	0	0	0	0	0	0	0	0	0	0	0	0	0	0	0	0	0	0	0	0
LOC_Os11g46980	LOC_Os11g46980	0	0	0	0	0	0	0	0	0	0	0	0	0	0	0	0	0	0	0	0	0	0	0	0	0	0	0	0	0	0	0	0	0	0	0	0	0	0	0
LOC_Os11g46970	LOC_Os11g46970	0	0	0	0	0	0	0	0	0	0	0	0	0	0	0	0	0	0	0	0	0	0	0	0	0	0	0	0	0	0	0	0	0	0	0	0	0	0	0
LOC_Os11g41100	LOC_Os11g41100	0	0	0	0	0	0	0	0	0	0	0	0	0	0	0	0	0	0	0	0	0	0	0	0	0	0	0	0	0	0	0	0	0	0	0	0	0	0	0
LOC_Os11g03840	OsSDRLK-58	0	0	0	0	0	0	0	0	0	0	0	0	0	0	0	0	0	0	0	0	0	0	0	0	0	0	0	0	0	0	0	0	0	0	0	0	0	0	0
LOC_Os07g38250	LOC_Os07g38250	0	0	0	0	0	0	0	0	0	0	0	0	0	0	0	0	0	0	0	0	0	0	0	0	0	0	0	0	0	0	0	0	0	0	0	0	0	0	0
LOC_Os11g40810	LOC_Os11g40810	0	0	0	0	0	0	0	0	0	0	0	0	0	0	0	0	0	0	0	0	0	0	0	0	0	0	0	0	0	0	0	0	0	0	0	0	0	0	0
LOC_Os11g40550	LOC_Os11g40550	0	0	0	0	0	0	0	0	0	0	0	0	0	0	0	0	0	0	0	0	0	0	0	0	0	0	0	0	0	0	0	0	0	0	0	0	0	0	0
LOC_Os07g18240	LOC_Os07g18240	0	0	0	0	0	0	0	0	0	0	0	0	0	0	0	0	0	0	0	0	0	0	0	0	0	0	0	0	0	0	0	0	0	0	0	0	0	0	0
LOC_Os07g18230	LOC_Os07g18230	0	0	0	0	0	0	0	0	0	0	0	0	0	0	0	0	0	0	0	0	0	0	0	0	0	0	0	0	0	0	0	0	0	0	0	0	0	0	0
LOC_Os11g36180	XA21	0	0	0	0	0	0	0	0	0	0	0	0	0	0	0	0	0	0	0	0	0	0	0	0	0	0	0	0	0	0	0	0	0	0	0	0	0	0	0
LOC_Os07g15930	OsRLCK226	0	0	0	0	0	0	0	0	0	0	0	0	0	0	0	0	0	0	0	0	0	0	0	0	0	0	0	0	0	0	0	0	0	0	0	0	0	0	0
LOC_Os07g14820	LOC_Os07g14820	0	0	0	0	0	0	0	0	0	0	0	0	0	0	0	0	0	0	0	0	0	0	0	0	0	0	0	0	0	0	0	0	0	0	0	0	0	0	0
LOC_Os11g36140	LOC_Os11g36140	0	0	0	0	0	0	0	0	0	0	0	0	0	0	0	0	0	0	0	0	0	0	0	0	0	0	0	0	0	0	0	0	0	0	0	0	0	0	0
LOC_Os07g08860	OsSIK2	0	0	0	0	0	0	0	0	0	0	0	0	0	0	0	0	0	0	0	0	0	0	0	0	0	0	0	0	0	0	0	0	0	0	0	0	0	0	0
LOC_Os11g35500	OsXA21	0	0	0	0	0	0	0	0	0	0	0	0	0	0	0	0	0	0	0	0	0	0	0	0	0	0	0	0	0	0	0	0	0	0	0	0	0	0	0
LOC_Os11g35330	OsLysM-RLK7	0	0	0	0	0	0	0	0	0	0	0	0	0	0	0	0	0	0	0	0	0	0	0	0	0	0	0	0	0	0	0	0	0	0	0	0	0	0	0
LOC_Os11g34624	OsLysM-RLK8	0	0	0	0	0	0	0	0	0	0	0	0	0	0	0	0	0	0	0	0	0	0	0	0	0	0	0	0	0	0	0	0	0	0	0	0	0	0	0
LOC_Os11g29790	LOC_Os11g29790	0	0	0	0	0	0	0	0	0	0	0	0	0	0	0	0	0	0	0	0	0	0	0	0	0	0	0	0	0	0	0	0	0	0	0	0	0	0	0
LOC_Os07g04190	OsRLCK222	0	0	0	0	0	0	0	0	0	0	0	0	0	0	0	0	0	0	0	0	0	0	0	0	0	0	0	0	0	0	0	0	0	0	0	0	0	0	0
LOC_Os11g20360	LOC_Os11g20360	0	0	0	0	0	0	0	0	0	0	0	0	0	0	0	0	0	0	0	0	0	0	0	0	0	0	0	0	0	0	0	0	0	0	0	0	0	0	0
LOC_Os11g19480	LOC_Os11g19480	0	0	0	0	0	0	0	0	0	0	0	0	0	0	0	0	0	0	0	0	0	0	0	0	0	0	0	0	0	0	0	0	0	0	0	0	0	0	0
LOC_Os10g06760	LOC_Os10g06760	0	0	0	0	0	0	0	0	0	0	0	0	0	0	0	0	0	0	0	0	0	0	0	0	0	0	0	0	0	0	0	0	0	0	0	0	0	0	0
LOC_Os11g12620	OsRLCK320	0	0	0	0	0	0	0	0	0	0	0	0	0	0	0	0	0	0	0	0	0	0	0	0	0	0	0	0	0	0	0	0	0	0	0	0	0	0	0
LOC_Os07g03990	LOC_Os07g03990	0	0	0	0	0	0	0	0	0	0	0	0	0	0	0	0	0	0	0	0	0	0	0	0	0	0	0	0	0	0	0	0	0	0	0	0	0	0	0
LOC_Os07g03970	LOC_Os07g03970	0	0	0	0	0	0	0	0	0	0	0	0	0	0	0	0	0	0	0	0	0	0	0	0	0	0	0	0	0	0	0	0	0	0	0	0	0	0	0
LOC_Os11g10280	OsSDK12	0	0	0	0	0	0	0	0	0	0	0	0	0	0	0	0	0	0	0	0	0	0	0	0	0	0	0	0	0	0	0	0	0	0	0	0	0	0	0
LOC_Os11g07270	LOC_Os11g07270	0	0	0	0	0	0	0	0	0	0	0	0	0	0	0	0	0	0	0	0	0	0	0	0	0	0	0	0	0	0	0	0	0	0	0	0	0	0	0
LOC_Os11g07260	LOC_Os11g07260	0	0	0	0	0	0	0	0	0	0	0	0	0	0	0	0	0	0	0	0	0	0	0	0	0	0	0	0	0	0	0	0	0	0	0	0	0	0	0
LOC_Os07g03890	LOC_Os07g03890	0	0	0	0	0	0	0	0	0	0	0	0	0	0	0	0	0	0	0	0	0	0	0	0	0	0	0	0	0	0	0	0	0	0	0	0	0	0	0
LOC_Os11g07240	OsRLCK314	0	0	0	0	0	0	0	0	0	0	0	0	0	0	0	0	0	0	0	0	0	0	0	0	0	0	0	0	0	0	0	0	0	0	0	0	0	0	0
LOC_Os04g23720	LOC_Os04g23720	0	0	0	0	0	0	0	0	0	0	0	0	0	0	0	0	0	0	0	0	0	0	0	0	0	0	0	0	0	0	0	0	0	0	0	0	0	0	0
LOC_Os11g07225	LOC_Os11g07225	0	0	0	0	0	0	0	0	0	0	0	0	0	0	0	0	0	0	0	0	0	0	0	0	0	0	0	0	0	0	0	0	0	0	0	0	0	0	0
LOC_Os04g23620	LOC_Os04g23620	0	0	0	0	0	0	0	0	0	0	0	0	0	0	0	0	0	0	0	0	0	0	0	0	0	0	0	0	0	0	0	0	0	0	0	0	0	0	0
LOC_Os11g07180	LOC_Os11g07180	0	0	0	0	0	0	0	0	0	0	0	0	0	0	0	0	0	0	0	0	0	0	0	0	0	0	0	0	0	0	0	0	0	0	0	0	0	0	0
LOC_Os11g07170	LOC_Os11g07170	0	0	0	0	0	0	0	0	0	0	0	0	0	0	0	0	0	0	0	0	0	0	0	0	0	0	0	0	0	0	0	0	0	0	0	0	0	0	0
LOC_Os11g07160	LOC_Os11g07160	0	0	0	0	0	0	0	0	0	0	0	0	0	0	0	0	0	0	0	0	0	0	0	0	0	0	0	0	0	0	0	0	0	0	0	0	0	0	0
LOC_Os11g07140	LOC_Os11g07140	0	0	0	0	0	0	0	0	0	0	0	0	0	0	0	0	0	0	0	0	0	0	0	0	0	0	0	0	0	0	0	0	0	0	0	0	0	0	0
LOC_Os09g09510	LOC_Os09g09510	0	0	0	0	0	0	0	0	0	0	0	0	0	0	0	0	0	0	0	0	0	0	0	0	0	0	0	0	0	0	0	0	0	0	0	0	0	0	0
LOC_Os07g03000	LOC_Os07g03000	0	0	0	0	0	0	0	0	0	0	0	0	0	0	0	0	0	0	0	0	0	0	0	0	0	0	0	0	0	0	0	0	0	0	0	0	0	0	0
LOC_Os11g07100	LOC_Os11g07100	0	0	0	0	0	0	0	0	0	0	0	0	0	0	0	0	0	0	0	0	0	0	0	0	0	0	0	0	0	0	0	0	0	0	0	0	0	0	0
LOC_Os11g07060	LOC_Os11g07060	0	0	0	0	0	0	0	0	0	0	0	0	0	0	0	0	0	0	0	0	0	0	0	0	0	0	0	0	0	0	0	0	0	0	0	0	0	0	0
LOC_Os11g03880	OsRLCK310	0	0	0	0	0	0	0	0	0	0	0	0	0	0	0	0	0	0	0	0	0	0	0	0	0	0	0	0	0	0	0	0	0	0	0	0	0	0	0
LOC_Os06g09860	OsRLCK202	0	0	0	0	0	0	0	0	0	0	0	0	0	0	0	0	0	0	0	0	0	0	0	0	0	0	0	0	0	0	0	0	0	0	0	0	0	0	0
LOC_Os11g03820	OsSDRLK-7	0	0	0	0	0	0	0	0	0	0	0	0	0	0	0	0	0	0	0	0	0	0	0	0	0	0	0	0	0	0	0	0	0	0	0	0	0	0	0
LOC_Os04g01890	LOC_Os04g01890	0	0	0	0	0	0	0	0	0	0	0	0	0	0	0	0	0	0	0	0	0	0	0	0	0	0	0	0	0	0	0	0	0	0	0	0	0	0	0
LOC_Os11g01620	LOC_Os11g01620	0	0	0	0	0	0	0	0	0	0	0	0	0	0	0	0	0	0	0	0	0	0	0	0	0	0	0	0	0	0	0	0	0	0	0	0	0	0	0
LOC_Os06g45630	LOC_Os06g45630	0	0	0	0	0	0	0	0	0	0	0	0	0	0	0	0	0	0	0	0	0	0	0	0	0	0	0	0	0	0	0	0	0	0	0	0	0	0	0
LOC_Os06g45240	OsSTA177	0	0	0	0	0	0	0	0	0	0	0	0	0	0	0	0	0	0	0	0	0	0	0	0	0	0	0	0	0	0	0	0	0	0	0	0	0	0	0
LOC_Os10g38960	LOC_Os10g38960	0	0	0	0	0	0	0	0	0	0	0	0	0	0	0	0	0	0	0	0	0	0	0	0	0	0	0	0	0	0	0	0	0	0	0	0	0	0	0
LOC_Os10g35040	LOC_Os10g35040	0	0	0	0	0	0	0	0	0	0	0	0	0	0	0	0	0	0	0	0	0	0	0	0	0	0	0	0	0	0	0	0	0	0	0	0	0	0	0
LOC_Os10g33040	LOC_Os10g33040	0	0	0	0	0	0	0	0	0	0	0	0	0	0	0	0	0	0	0	0	0	0	0	0	0	0	0	0	0	0	0	0	0	0	0	0	0	0	0
LOC_Os10g32990	LOC_Os10g32990	0	0	0	0	0	0	0	0	0	0	0	0	0	0	0	0	0	0	0	0	0	0	0	0	0	0	0	0	0	0	0	0	0	0	0	0	0	0	0
LOC_Os06g41510	OsSDRLK-63	0	0	0	0	0	0	0	0	0	0	0	0	0	0	0	0	0	0	0	0	0	0	0	0	0	0	0	0	0	0	0	0	0	0	0	0	0	0	0
LOC_Os06g41500	OsRLCK209	0	0	0	0	0	0	0	0	0	0	0	0	0	0	0	0	0	0	0	0	0	0	0	0	0	0	0	0	0	0	0	0	0	0	0	0	0	0	0
LOC_Os10g22890	YK19	0	0	0	0	0	0	0	0	0	0	0	0	0	0	0	0	0	0	0	0	0	0	0	0	0	0	0	0	0	0	0	0	0	0	0	0	0	0	0
LOC_Os06g38990	LOC_Os06g38990	0	0	0	0	0	0	0	0	0	0	0	0	0	0	0	0	0	0	0	0	0	0	0	0	0	0	0	0	0	0	0	0	0	0	0	0	0	0	0
LOC_Os10g20160	OsSDRLK-45	0	0	0	0	0	0	0	0	0	0	0	0	0	0	0	0	0	0	0	0	0	0	0	0	0	0	0	0	0	0	0	0	0	0	0	0	0	0	0
LOC_Os10g19160	LOC_Os10g19160	0	0	0	0	0	0	0	0	0	0	0	0	0	0	0	0	0	0	0	0	0	0	0	0	0	0	0	0	0	0	0	0	0	0	0	0	0	0	0
LOC_Os10g18990	LOC_Os10g18990	0	0	0	0	0	0	0	0	0	0	0	0	0	0	0	0	0	0	0	0	0	0	0	0	0	0	0	0	0	0	0	0	0	0	0	0	0	0	0
LOC_Os10g13970	LOC_Os10g13970	0	0	0	0	0	0	0	0	0	0	0	0	0	0	0	0	0	0	0	0	0	0	0	0	0	0	0	0	0	0	0	0	0	0	0	0	0	0	0
LOC_Os08g13420	OsLecRK paralog	0	0	0	0	0	0	0	0	0	0	0	0	0	0	0	0	0	0	0	0	0	0	0	0	0	0	0	0	0	0	0	0	0	0	0	0	0	0	0
LOC_Os10g06740	LOC_Os10g06740	0	0	0	0	0	0	0	0	0	0	0	0	0	0	0	0	0	0	0	0	0	0	0	0	0	0	0	0	0	0	0	0	0	0	0	0	0	0	0
LOC_Os10g03050	LOC_Os10g03050	0	0	0	0	0	0	0	0	0	0	0	0	0	0	0	0	0	0	0	0	0	0	0	0	0	0	0	0	0	0	0	0	0	0	0	0	0	0	0
LOC_Os03g21730	LOC_Os03g21730	0	0	0	0	0	0	0	0	0	0	0	0	0	0	0	0	0	0	0	0	0	0	0	0	0	0	0	0	0	0	0	0	0	0	0	0	0	0	0
LOC_Os09g37800	OsRLCK279	0	0	0	0	0	0	0	0	0	0	0	0	0	0	0	0	0	0	0	0	0	0	0	0	0	0	0	0	0	0	0	0	0	0	0	0	0	0	0
LOC_Os06g37690	OsMAK8	0	0	0	0	0	0	0	0	0	0	0	0	0	0	0	0	0	0	0	0	0	0	0	0	0	0	0	0	0	0	0	0	0	0	0	0	0	0	0
LOC_Os03g18630	LOC_Os03g18630	0	0	0	0	0	0	0	0	0	0	0	0	0	0	0	0	0	0	0	0	0	0	0	0	0	0	0	0	0	0	0	0	0	0	0	0	0	0	0
LOC_Os09g30190	OsRLCK275	0	0	0	0	0	0	0	0	0	0	0	0	0	0	0	0	0	0	0	0	0	0	0	0	0	0	0	0	0	0	0	0	0	0	0	0	0	0	0
LOC_Os03g15250	LOC_Os03g15250	0	0	0	0	0	0	0	0	0	0	0	0	0	0	0	0	0	0	0	0	0	0	0	0	0	0	0	0	0	0	0	0	0	0	0	0	0	0	0
LOC_Os03g13080	OsLysM-RLK2	0	0	0	0	0	0	0	0	0	0	0	0	0	0	0	0	0	0	0	0	0	0	0	0	0	0	0	0	0	0	0	0	0	0	0	0	0	0	0
LOC_Os03g12730	OsBRR1	0	0	0	0	0	0	0	0	0	0	0	0	0	0	0	0	0	0	0	0	0	0	0	0	0	0	0	0	0	0	0	0	0	0	0	0	0	0	0
LOC_Os05g07850	LOC_Os05g07850	0	0	0	0	0	0	0	0	0	0	0	0	0	0	0	0	0	0	0	0	0	0	0	0	0	0	0	0	0	0	0	0	0	0	0	0	0	0	0
LOC_Os09g20970	LOC_Os09g20970	0	0	0	0	0	0	0	0	0	0	0	0	0	0	0	0	0	0	0	0	0	0	0	0	0	0	0	0	0	0	0	0	0	0	0	0	0	0	0
LOC_Os06g22290	LOC_Os06g22290	0	0	0	0	0	0	0	0	0	0	0	0	0	0	0	0	0	0	0	0	0	0	0	0	0	0	0	0	0	0	0	0	0	0	0	0	0	0	0
LOC_Os09g16540	LOC_Os09g16540	0	0	0	0	0	0	0	0	0	0	0	0	0	0	0	0	0	0	0	0	0	0	0	0	0	0	0	0	0	0	0	0	0	0	0	0	0	0	0
LOC_Os09g15700	LOC_Os09g15700	0	0	0	0	0	0	0	0	0	0	0	0	0	0	0	0	0	0	0	0	0	0	0	0	0	0	0	0	0	0	0	0	0	0	0	0	0	0	0
LOC_Os09g12240	OsBRL1	0	0	0	0	0	0	0	0	0	0	0	0	0	0	0	0	0	0	0	0	0	0	0	0	0	0	0	0	0	0	0	0	0	0	0	0	0	0	0
LOC_Os07g43350	LOC_Os07g43350	0	0	0	0	0	0	0	0	0	0	0	0	0	0	0	0	0	0	0	0	0	0	0	0	0	0	0	0	0	0	0	0	0	0	0	0	0	0	0
LOC_Os09g09500	LOC_Os09g09500	0	0	0	0	0	0	0	0	0	0	0	0	0	0	0	0	0	0	0	0	0	0	0	0	0	0	0	0	0	0	0	0	0	0	0	0	0	0	0
LOC_Os09g07730	LOC_Os09g07730	0	0	0	0	0	0	0	0	0	0	0	0	0	0	0	0	0	0	0	0	0	0	0	0	0	0	0	0	0	0	0	0	0	0	0	0	0	0	0
LOC_Os02g52850	OsSDRLK-59	0	0	0	0	0	0	0	0	0	0	0	0	0	0	0	0	0	0	0	0	0	0	0	0	0	0	0	0	0	0	0	0	0	0	0	0	0	0	0
LOC_Os08g45060	LOC_Os08g45060	0	0	0	0	0	0	0	0	0	0	0	0	0	0	0	0	0	0	0	0	0	0	0	0	0	0	0	0	0	0	0	0	0	0	0	0	0	0	0
LOC_Os04g55620	LOC_Os04g55620	0	0	0	0	0	0	0	0	0	0	0	0	0	0	0	0	0	0	0	0	0	0	0	0	0	0	0	0	0	0	0	0	0	0	0	0	0	0	0
LOC_Os08g40650	LOC_Os08g40650	0	0	0	0	0	0	0	0	0	0	0	0	0	0	0	0	0	0	0	0	0	0	0	0	0	0	0	0	0	0	0	0	0	0	0	0	0	0	0
LOC_Os08g40280	LOC_Os08g40280	0	0	0	0	0	0	0	0	0	0	0	0	0	0	0	0	0	0	0	0	0	0	0	0	0	0	0	0	0	0	0	0	0	0	0	0	0	0	0
LOC_Os08g40270	LOC_Os08g40270	0	0	0	0	0	0	0	0	0	0	0	0	0	0	0	0	0	0	0	0	0	0	0	0	0	0	0	0	0	0	0	0	0	0	0	0	0	0	0
LOC_Os08g39590	OsRLCK257	0	0	0	0	0	0	0	0	0	0	0	0	0	0	0	0	0	0	0	0	0	0	0	0	0	0	0	0	0	0	0	0	0	0	0	0	0	0	0
LOC_Os08g38560	OsRLCK256	0	0	0	0	0	0	0	0	0	0	0	0	0	0	0	0	0	0	0	0	0	0	0	0	0	0	0	0	0	0	0	0	0	0	0	0	0	0	0
LOC_Os08g34650	OsPEPR2	0	0	0	0	0	0	0	0	0	0	0	0	0	0	0	0	0	0	0	0	0	0	0	0	0	0	0	0	0	0	0	0	0	0	0	0	0	0	0
LOC_Os02g34800	LOC_Os02g34800	0	0	0	0	0	0	0	0	0	0	0	0	0	0	0	0	0	0	0	0	0	0	0	0	0	0	0	0	0	0	0	0	0	0	0	0	0	0	0
LOC_Os02g34790	OsXIK1	0	0	0	0	0	0	0	0	0	0	0	0	0	0	0	0	0	0	0	0	0	0	0	0	0	0	0	0	0	0	0	0	0	0	0	0	0	0	0
LOC_Os08g33090	LOC_Os08g33090	0	0	0	0	0	0	0	0	0	0	0	0	0	0	0	0	0	0	0	0	0	0	0	0	0	0	0	0	0	0	0	0	0	0	0	0	0	0	0
LOC_Os08g28870	LOC_Os08g28870	0	0	0	0	0	0	0	0	0	0	0	0	0	0	0	0	0	0	0	0	0	0	0	0	0	0	0	0	0	0	0	0	0	0	0	0	0	0	0
LOC_Os02g26950	LOC_Os02g26950	0	0	0	0	0	0	0	0	0	0	0	0	0	0	0	0	0	0	0	0	0	0	0	0	0	0	0	0	0	0	0	0	0	0	0	0	0	0	0
LOC_Os05g45010	OsRLCK190	0	0	0	0	0	0	0	0	0	0	0	0	0	0	0	0	0	0	0	0	0	0	0	0	0	0	0	0	0	0	0	0	0	0	0	0	0	0	0
LOC_Os05g44990	OsMRLK38	0	0	0	0	0	0	0	0	0	0	0	0	0	0	0	0	0	0	0	0	0	0	0	0	0	0	0	0	0	0	0	0	0	0	0	0	0	0	0
LOC_Os05g44970	OsMRLK37	0	0	0	0	0	0	0	0	0	0	0	0	0	0	0	0	0	0	0	0	0	0	0	0	0	0	0	0	0	0	0	0	0	0	0	0	0	0	0
LOC_Os05g44930	OsMRLK34	0	0	0	0	0	0	0	0	0	0	0	0	0	0	0	0	0	0	0	0	0	0	0	0	0	0	0	0	0	0	0	0	0	0	0	0	0	0	0
LOC_Os04g39650	LOC_Os04g39650	0	0	0	0	0	0	0	0	0	0	0	0	0	0	0	0	0	0	0	0	0	0	0	0	0	0	0	0	0	0	0	0	0	0	0	0	0	0	0
LOC_Os02g13965	LOC_Os02g13965	0	0	0	0	0	0	0	0	0	0	0	0	0	0	0	0	0	0	0	0	0	0	0	0	0	0	0	0	0	0	0	0	0	0	0	0	0	0	0
LOC_Os07g04040	LOC_Os07g04040	0	0	0	0	0	0	0	0	0	0	0	0	0	0	0	0	0	0	0	0	0	0	0	0	0	0	0	0	0	0	0	0	0	0	0	0	0	0	0
LOC_Os04g34420	LOC_Os04g34420	0	0	0	0	0	0	0	0	0	0	0	0	0	0	0	0	0	0	0	0	0	0	0	0	0	0	0	0	0	0	0	0	0	0	0	0	0	0	0
LOC_Os07g04000	LOC_Os07g04000	0	0	0	0	0	0	0	0	0	0	0	0	0	0	0	0	0	0	0	0	0	0	0	0	0	0	0	0	0	0	0	0	0	0	0	0	0	0	0
LOC_Os05g40050	LOC_Os05g40050	0	0	0	0	0	0	0	0	0	0	0	0	0	0	0	0	0	0	0	0	0	0	0	0	0	0	0	0	0	0	0	0	0	0	0	0	0	0	0
LOC_Os02g13420	LOC_Os02g13420	0	0	0	0	0	0	0	0	0	0	0	0	0	0	0	0	0	0	0	0	0	0	0	0	0	0	0	0	0	0	0	0	0	0	0	0	0	0	0
LOC_Os05g34390	OsSDRLK-69	0	0	0	0	0	0	0	0	0	0	0	0	0	0	0	0	0	0	0	0	0	0	0	0	0	0	0	0	0	0	0	0	0	0	0	0	0	0	0
LOC_Os02g12450	LOC_Os02g12450	0	0	0	0	0	0	0	0	0	0	0	0	0	0	0	0	0	0	0	0	0	0	0	0	0	0	0	0	0	0	0	0	0	0	0	0	0	0	0
LOC_Os08g03170	LOC_Os08g03170	0	0	0	0	0	0	0	0	0	0	0	0	0	0	0	0	0	0	0	0	0	0	0	0	0	0	0	0	0	0	0	0	0	0	0	0	0	0	0
LOC_Os02g12420	LOC_Os02g12420	0	0	0	0	0	0	0	0	0	0	0	0	0	0	0	0	0	0	0	0	0	0	0	0	0	0	0	0	0	0	0	0	0	0	0	0	0	0	0
LOC_Os05g15720	OsMRLK21	0	0	0	0	0	0	0	0	0	0	0	0	0	0	0	0	0	0	0	0	0	0	0	0	0	0	0	0	0	0	0	0	0	0	0	0	0	0	0
LOC_Os02g12030	OsRLCK65	0	0	0	0	0	0	0	0	0	0	0	0	0	0	0	0	0	0	0	0	0	0	0	0	0	0	0	0	0	0	0	0	0	0	0	0	0	0	0
LOC_Os04g23760	LOC_Os04g23760	0	0	0	0	0	0	0	0	0	0	0	0	0	0	0	0	0	0	0	0	0	0	0	0	0	0	0	0	0	0	0	0	0	0	0	0	0	0	0
LOC_Os05g07820	LOC_Os05g07820	0	0	0	0	0	0	0	0	0	0	0	0	0	0	0	0	0	0	0	0	0	0	0	0	0	0	0	0	0	0	0	0	0	0	0	0	0	0	0
LOC_Os08g03002	LOC_Os08g03002	0	0	0	0	0	0	0	0	0	0	0	0	0	0	0	0	0	0	0	0	0	0	0	0	0	0	0	0	0	0	0	0	0	0	0	0	0	0	0
LOC_Os07g03830	LOC_Os07g03830	0	0	0	0	0	0	0	0	0	0	0	0	0	0	0	0	0	0	0	0	0	0	0	0	0	0	0	0	0	0	0	0	0	0	0	0	0	0	0
LOC_Os08g02440	LOC_Os08g02440	0	0	0	0	0	0	0	0	0	0	0	0	0	0	0	0	0	0	0	0	0	0	0	0	0	0	0	0	0	0	0	0	0	0	0	0	0	0	0
LOC_Os01g47820	OsSDRLK-12	0	0	0	0	0	0	0	0	0	0	0	0	0	0	0	0	0	0	0	0	0	0	0	0	0	0	0	0	0	0	0	0	0	0	0	0	0	0	0
LOC_Os07g03790	LOC_Os07g03790	0	0	0	0	0	0	0	0	0	0	0	0	0	0	0	0	0	0	0	0	0	0	0	0	0	0	0	0	0	0	0	0	0	0	0	0	0	0	0
LOC_Os07g03780	LOC_Os07g03780	0	0	0	0	0	0	0	0	0	0	0	0	0	0	0	0	0	0	0	0	0	0	0	0	0	0	0	0	0	0	0	0	0	0	0	0	0	0	0
LOC_Os04g14570	LOC_Os04g14570	0	0	0	0	0	0	0	0	0	0	0	0	0	0	0	0	0	0	0	0	0	0	0	0	0	0	0	0	0	0	0	0	0	0	0	0	0	0	0
LOC_Os04g12580	OsRLCK135	0	0	0	0	0	0	0	0	0	0	0	0	0	0	0	0	0	0	0	0	0	0	0	0	0	0	0	0	0	0	0	0	0	0	0	0	0	0	0
LOC_Os07g38820	LOC_Os07g38820	0	0	0	0	0	0	0	0	0	0	0	0	0	0	0	0	0	0	0	0	0	0	0	0	0	0	0	0	0	0	0	0	0	0	0	0	0	0	0
LOC_Os06g47750	OsPSKR14	0	0	0	0	0	0	0	0	0	0	0	0	0	0	0	0	0	0	0	0	0	0	0	0	0	0	0	0	0	0	0	0	0	0	0	0	0	0	0
LOC_Os06g47740	OsPSKR13	0	0	0	0	0	0	0	0	0	0	0	0	0	0	0	0	0	0	0	0	0	0	0	0	0	0	0	0	0	0	0	0	0	0	0	0	0	0	0
LOC_Os06g47720	LOC_Os06g47720	0	0	0	0	0	0	0	0	0	0	0	0	0	0	0	0	0	0	0	0	0	0	0	0	0	0	0	0	0	0	0	0	0	0	0	0	0	0	0
LOC_Os01g33110	LOC_Os01g33110	0	0	0	0	0	0	0	0	0	0	0	0	0	0	0	0	0	0	0	0	0	0	0	0	0	0	0	0	0	0	0	0	0	0	0	0	0	0	0
LOC_Os07g31500	LOC_Os07g31500	0	0	0	0	0	0	0	0	0	0	0	0	0	0	0	0	0	0	0	0	0	0	0	0	0	0	0	0	0	0	0	0	0	0	0	0	0	0	0
LOC_Os02g02490	OsPSKR1	0	0	0	0	0	0	0	0	0	0	0	0	0	0	0	0	0	0	0	0	0	0	0	0	0	0	0	0	0	0	0	0	0	0	0	0	0	0	0
LOC_Os02g02140	OsCLVATA	0	0	0	0	0	0	0	0	0	0	0	0	0	0	0	0	0	0	0	0	0	0	0	0	0	0	0	0	0	0	0	0	0	0	0	0	0	0	0
LOC_Os07g15940	LOC_Os07g15940	0	0	0	0	0	0	0	0	0	0	0	0	0	0	0	0	0	0	0	0	0	0	0	0	0	0	0	0	0	0	0	0	0	0	0	0	0	0	0
LOC_Os04g48760	OsXIAO	0	0	0	0	0	0	0	0	0	0	0	0	0	0	0	0	0	0	0	0	0	0	0	0	0	0	0	0	0	0	0	0	0	0	0	0	0	0	0
LOC_Os06g41960	OsLysM-RLK6	0	0	0	0	0	0	0	0	0	0	0	0	0	0	0	0	0	0	0	0	0	0	0	0	0	0	0	0	0	0	0	0	0	0	0	0	0	0	0
LOC_Os07g10630	LOC_Os07g10630	0	0	0	0	0	0	0	0	0	0	0	0	0	0	0	0	0	0	0	0	0	0	0	0	0	0	0	0	0	0	0	0	0	0	0	0	0	0	0
LOC_Os01g12290	OsSDRLK-67	0	0	0	0	0	0	0	0	0	0	0	0	0	0	0	0	0	0	0	0	0	0	0	0	0	0	0	0	0	0	0	0	0	0	0	0	0	0	0
LOC_Os04g42740	OsSDRLK-29	0	0	0	0	0	0	0	0	0	0	0	0	0	0	0	0	0	0	0	0	0	0	0	0	0	0	0	0	0	0	0	0	0	0	0	0	0	0	0
LOC_Os07g05740	LOC_Os07g05740	0	0	0	0	0	0	0	0	0	0	0	0	0	0	0	0	0	0	0	0	0	0	0	0	0	0	0	0	0	0	0	0	0	0	0	0	0	0	0
LOC_Os01g10700	LOC_Os01g10700	0	0	0	0	0	0	0	0	0	0	0	0	0	0	0	0	0	0	0	0	0	0	0	0	0	0	0	0	0	0	0	0	0	0	0	0	0	0	0
LOC_Os01g07560	LOC_Os01g07560	0	0	0	0	0	0	0	0	0	0	0	0	0	0	0	0	0	0	0	0	0	0	0	0	0	0	0	0	0	0	0	0	0	0	0	0	0	0	0
LOC_Os01g06240	OsSDRLK-11	0	0	0	0	0	0	0	0	0	0	0	0	0	0	0	0	0	0	0	0	0	0	0	0	0	0	0	0	0	0	0	0	0	0	0	0	0	0	0
LOC_Os07g04130	LOC_Os07g04130	0	0	0	0	0	0	0	0	0	0	0	0	0	0	0	0	0	0	0	0	0	0	0	0	0	0	0	0	0	0	0	0	0	0	0	0	0	0	0
LOC_Os06g38730	LOC_Os06g38730	0	0	0	0	0	0	0	0	0	0	0	0	0	0	0	0	0	0	0	0	0	0	0	0	0	0	0	0	0	0	0	0	0	0	0	0	0	0	0
LOC_Os06g38670	LOC_Os06g38670	0	0	0	0	0	0	0	0	0	0	0	0	0	0	0	0	0	0	0	0	0	0	0	0	0	0	0	0	0	0	0	0	0	0	0	0	0	0	0
LOC_Os06g38650	LOC_Os06g38650	0	0	0	0	0	0	0	0	0	0	0	0	0	0	0	0	0	0	0	0	0	0	0	0	0	0	0	0	0	0	0	0	0	0	0	0	0	0	0
LOC_Os04g34390	LOC_Os04g34390	0	0	0	0	0	0	0	0	0	0	0	0	0	0	0	0	0	0	0	0	0	0	0	0	0	0	0	0	0	0	0	0	0	0	0	0	0	0	0
LOC_Os04g34330	OsSDRLK-27	0	0	0	0	0	0	0	0	0	0	0	0	0	0	0	0	0	0	0	0	0	0	0	0	0	0	0	0	0	0	0	0	0	0	0	0	0	0	0
LOC_Os07g03950	LOC_Os07g03950	0	0	0	0	0	0	0	0	0	0	0	0	0	0	0	0	0	0	0	0	0	0	0	0	0	0	0	0	0	0	0	0	0	0	0	0	0	0	0
LOC_Os07g03930	LOC_Os07g03930	0	0	0	0	0	0	0	0	0	0	0	0	0	0	0	0	0	0	0	0	0	0	0	0	0	0	0	0	0	0	0	0	0	0	0	0	0	0	0
LOC_Os07g03920	LOC_Os07g03920	0	0	0	0	0	0	0	0	0	0	0	0	0	0	0	0	0	0	0	0	0	0	0	0	0	0	0	0	0	0	0	0	0	0	0	0	0	0	0
LOC_Os07g03900	LOC_Os07g03900	0	0	0	0	0	0	0	0	0	0	0	0	0	0	0	0	0	0	0	0	0	0	0	0	0	0	0	0	0	0	0	0	0	0	0	0	0	0	0
LOC_Os01g51400	LOC_Os01g51400	0	0	0	0	0	0	0	0	0	0	0	0	0	0	0	0	0	0	0	0	0	0	0	0	0	0	0	0	0	0	0	0	0	0	0	0	0	0	0
LOC_Os07g03880	LOC_Os07g03880	0	0	0	0	0	0	0	0	0	0	0	0	0	0	0	0	0	0	0	0	0	0	0	0	0	0	0	0	0	0	0	0	0	0	0	0	0	0	0
LOC_Os06g08710	LOC_Os06g08710	0	0	0	0	0	0	0	0	0	0	0	0	0	0	0	0	0	0	0	0	0	0	0	0	0	0	0	0	0	0	0	0	0	0	0	0	0	0	0
LOC_Os07g03860	LOC_Os07g03860	0	0	0	0	0	0	0	0	0	0	0	0	0	0	0	0	0	0	0	0	0	0	0	0	0	0	0	0	0	0	0	0	0	0	0	0	0	0	0
LOC_Os01g48020	OsRLCK43	0	0	0	0	0	0	0	0	0	0	0	0	0	0	0	0	0	0	0	0	0	0	0	0	0	0	0	0	0	0	0	0	0	0	0	0	0	0	0
LOC_Os01g48040	OsSDRLK-14	0	0	0	0	0	0	0	0	0	0	0	0	0	0	0	0	0	0	0	0	0	0	0	0	0	0	0	0	0	0	0	0	0	0	0	0	0	0	0
LOC_Os07g03820	LOC_Os07g03820	0	0	0	0	0	0	0	0	0	0	0	0	0	0	0	0	0	0	0	0	0	0	0	0	0	0	0	0	0	0	0	0	0	0	0	0	0	0	0
LOC_Os05g07450	OsSDRLK-36	0	0	0	0	0	0	0	0	0	0	0	0	0	0	0	0	0	0	0	0	0	0	0	0	0	0	0	0	0	0	0	0	0	0	0	0	0	0	0
LOC_Os02g10100	OsSRK	0	0	0	0	0	0	0	0	0	0	0	0	0	0	0	0	0	0	0	0	0	0	0	0	0	0	0	0	0	0	0	0	0	0	0	0	0	0	0
LOC_Os06g14260	LOC_Os06g14260	0	0	0	0	0	0	0	0	0	0	0	0	0	0	0	0	0	0	0	0	0	0	0	0	0	0	0	0	0	0	0	0	0	0	0	0	0	0	0
LOC_Os02g58390	LOC_Os02g58390	0	0	0	0	0	0	0	0	0	0	0	0	0	0	0	0	0	0	0	0	0	0	0	0	0	0	0	0	0	0	0	0	0	0	0	0	0	0	0
LOC_Os06g10790	LOC_Os06g10790	0	0	0	0	0	0	0	0	0	0	0	0	0	0	0	0	0	0	0	0	0	0	0	0	0	0	0	0	0	0	0	0	0	0	0	0	0	0	0
LOC_Os01g40499	OsSDRLK-49	0	0	0	0	0	0	0	0	0	0	0	0	0	0	0	0	0	0	0	0	0	0	0	0	0	0	0	0	0	0	0	0	0	0	0	0	0	0	0
LOC_Os06g10230	OsRLCK204	0	0	0	0	0	0	0	0	0	0	0	0	0	0	0	0	0	0	0	0	0	0	0	0	0	0	0	0	0	0	0	0	0	0	0	0	0	0	0
LOC_Os04g07200	OsRLCK131	0	0	0	0	0	0	0	0	0	0	0	0	0	0	0	0	0	0	0	0	0	0	0	0	0	0	0	0	0	0	0	0	0	0	0	0	0	0	0
LOC_Os02g19530	LOC_Os02g19530	0	0	0	0	0	0	0	0	0	0	0	0	0	0	0	0	0	0	0	0	0	0	0	0	0	0	0	0	0	0	0	0	0	0	0	0	0	0	0
LOC_Os06g08690	LOC_Os06g08690	0	0	0	0	0	0	0	0	0	0	0	0	0	0	0	0	0	0	0	0	0	0	0	0	0	0	0	0	0	0	0	0	0	0	0	0	0	0	0
LOC_Os04g01874	OsRLCK125	0	0	0	0	0	0	0	0	0	0	0	0	0	0	0	0	0	0	0	0	0	0	0	0	0	0	0	0	0	0	0	0	0	0	0	0	0	0	0
LOC_Os02g05730	OsMRLK8	0	0	0	0	0	0	0	0	0	0	0	0	0	0	0	0	0	0	0	0	0	0	0	0	0	0	0	0	0	0	0	0	0	0	0	0	0	0	0
LOC_Os01g12790	LOC_Os01g12790	0	0	0	0	0	0	0	0	0	0	0	0	0	0	0	0	0	0	0	0	0	0	0	0	0	0	0	0	0	0	0	0	0	0	0	0	0	0	0
LOC_Os06g43170	LOC_Os06g43170	0	0	0	0	0	0	0	0	0	0	0	0	0	0	0	0	0	0	0	0	0	0	0	0	0	0	0	0	0	0	0	0	0	0	0	0	0	0	0
LOC_Os06g41980	LOC_Os06g41980	0	0	0	0	0	0	0	0	0	0	0	0	0	0	0	0	0	0	0	0	0	0	0	0	0	0	0	0	0	0	0	0	0	0	0	0	0	0	0
LOC_Os01g73390	OsRLCK56	0	0	0	0	0	0	0	0	0	0	0	0	0	0	0	0	0	0	0	0	0	0	0	0	0	0	0	0	0	0	0	0	0	0	0	0	0	0	0
LOC_Os06g41560	OsLecRK paralog	0	0	0	0	0	0	0	0	0	0	0	0	0	0	0	0	0	0	0	0	0	0	0	0	0	0	0	0	0	0	0	0	0	0	0	0	0	0	0
LOC_Os05g51740	LOC_Os05g51740	0	0	0	0	0	0	0	0	0	0	0	0	0	0	0	0	0	0	0	0	0	0	0	0	0	0	0	0	0	0	0	0	0	0	0	0	0	0	0
LOC_Os03g56180	LOC_Os03g56180	0	0	0	0	0	0	0	0	0	0	0	0	0	0	0	0	0	0	0	0	0	0	0	0	0	0	0	0	0	0	0	0	0	0	0	0	0	0	0
LOC_Os01g10710	OsSRK1	0	0	0	0	0	0	0	0	0	0	0	0	0	0	0	0	0	0	0	0	0	0	0	0	0	0	0	0	0	0	0	0	0	0	0	0	0	0	0
LOC_Os01g66640	OsSDRLK-19	0	0	0	0	0	0	0	0	0	0	0	0	0	0	0	0	0	0	0	0	0	0	0	0	0	0	0	0	0	0	0	0	0	0	0	0	0	0	0
LOC_Os01g53840	OsLysM-RLK4	0	0	0	0	0	0	0	0	0	0	0	0	0	0	0	0	0	0	0	0	0	0	0	0	0	0	0	0	0	0	0	0	0	0	0	0	0	0	0
LOC_Os04g04330	OsRLCK127	0	0	0	0	0	0	0	0	0	0	0	0	0	0	0	0	0	0	0	0	0	0	0	0	0	0	0	0	0	0	0	0	0	0	0	0	0	0	0
LOC_Os01g05980	LOC_Os01g05980	0	0	0	0	0	0	0	0	0	0	0	0	0	0	0	0	0	0	0	0	0	0	0	0	0	0	0	0	0	0	0	0	0	0	0	0	0	0	0
LOC_Os04g38910	LOC_Os04g38910	0	0	0	0	0	0	0	0	0	0	0	0	0	0	0	0	0	0	0	0	0	0	0	0	0	0	0	0	0	0	0	0	0	0	0	0	0	0	0
LOC_Os02g13780	LOC_Os02g13780	0	0	0	0	0	0	0	0	0	0	0	0	0	0	0	0	0	0	0	0	0	0	0	0	0	0	0	0	0	0	0	0	0	0	0	0	0	0	0
LOC_Os03g31000	LOC_Os03g31000	0	0	0	0	0	0	0	0	0	0	0	0	0	0	0	0	0	0	0	0	0	0	0	0	0	0	0	0	0	0	0	0	0	0	0	0	0	0	0
LOC_Os06g38590	LOC_Os06g38590	0	0	0	0	0	0	0	0	0	0	0	0	0	0	0	0	0	0	0	0	0	0	0	0	0	0	0	0	0	0	0	0	0	0	0	0	0	0	0
LOC_Os02g13430	OsRLK5	0	0	0	0	0	0	0	0	0	0	0	0	0	0	0	0	0	0	0	0	0	0	0	0	0	0	0	0	0	0	0	0	0	0	0	0	0	0	0
LOC_Os06g37750	OsSDRLK-5	0	0	0	0	0	0	0	0	0	0	0	0	0	0	0	0	0	0	0	0	0	0	0	0	0	0	0	0	0	0	0	0	0	0	0	0	0	0	0
LOC_Os03g20450	LOC_Os03g20450	0	0	0	0	0	0	0	0	0	0	0	0	0	0	0	0	0	0	0	0	0	0	0	0	0	0	0	0	0	0	0	0	0	0	0	0	0	0	0
LOC_Os01g03370	LOC_Os01g03370	0	0	0	0	0	0	0	0	0	0	0	0	0	0	0	0	0	0	0	0	0	0	0	0	0	0	0	0	0	0	0	0	0	0	0	0	0	0	0
LOC_Os06g36320	LOC_Os06g36320	0	0	0	0	0	0	0	0	0	0	0	0	0	0	0	0	0	0	0	0	0	0	0	0	0	0	0	0	0	0	0	0	0	0	0	0	0	0	0
LOC_Os04g56080	OsSDRLK-55	0	0	0	0	0	0	0	0	0	0	0	0	0	0	0	0	0	0	0	0	0	0	0	0	0	0	0	0	0	0	0	0	0	0	0	0	0	0	0
LOC_Os01g33090	LOC_Os01g33090	0	0	0	0	0	0	0	0	0	0	0	0	0	0	0	0	0	0	0	0	0	0	0	0	0	0	0	0	0	0	0	0	0	0	0	0	0	0	0
LOC_Os06g17490	LOC_Os06g17490	0	0	0	0	0	0	0	0	0	0	0	0	0	0	0	0	0	0	0	0	0	0	0	0	0	0	0	0	0	0	0	0	0	0	0	0	0	0	0
LOC_Os02g12010	LOC_Os02g12010	0	0	0	0	0	0	0	0	0	0	0	0	0	0	0	0	0	0	0	0	0	0	0	0	0	0	0	0	0	0	0	0	0	0	0	0	0	0	0
LOC_Os06g23190	LOC_Os06g23190	0	0	0	0	0	0	0	0	0	0	0	0	0	0	0	0	0	0	0	0	0	0	0	0	0	0	0	0	0	0	0	0	0	0	0	0	0	0	0
LOC_Os04g15630	LOC_Os04g15630	0	0	0	0	0	0	0	0	0	0	0	0	0	0	0	0	0	0	0	0	0	0	0	0	0	0	0	0	0	0	0	0	0	0	0	0	0	0	0
LOC_Os04g22120	LOC_Os04g22120	0	0	0	0	0	0	0	0	0	0	0	0	0	0	0	0	0	0	0	0	0	0	0	0	0	0	0	0	0	0	0	0	0	0	0	0	0	0	0
LOC_Os01g47840	OsSDRLK-2	0	0	0	0	0	0	0	0	0	0	0	0	0	0	0	0	0	0	0	0	0	0	0	0	0	0	0	0	0	0	0	0	0	0	0	0	0	0	0
LOC_Os02g26160	OsLecRK-S.7	0	0	0	0	0	0	0	0	0	0	0	0	0	0	0	0	0	0	0	0	0	0	0	0	0	0	0	0	0	0	0	0	0	0	0	0	0	0	0
LOC_Os02g11980	LOC_Os02g11980	0	0	0	0	0	0	0	0	0	0	0	0	0	0	0	0	0	0	0	0	0	0	0	0	0	0	0	0	0	0	0	0	0	0	0	0	0	0	0
LOC_Os01g45520	OsSDRLP-4	0	0	0	0	0	0	0	0	0	0	0	0	0	0	0	0	0	0	0	0	0	0	0	0	0	0	0	0	0	0	0	0	0	0	0	0	0	0	0
LOC_Os01g42294	OsRPK1	0	0	0	0	0	0	0	0	0	0	0	0	0	0	0	0	0	0	0	0	0	0	0	0	0	0	0	0	0	0	0	0	0	0	0	0	0	0	0
LOC_Os01g33950	LOC_Os01g33950	0	0	0	0	0	0	0	0	0	0	0	0	0	0	0	0	0	0	0	0	0	0	0	0	0	0	0	0	0	0	0	0	0	0	0	0	0	0	0
LOC_Os02g01800	LOC_Os02g01800	0	0	0	0	0	0	0	0	0	0	0	0	0	0	0	0	0	0	0	0	0	0	0	0	0	0	0	0	0	0	0	0	0	0	0	0	0	0	0
LOC_Os06g06930	OsSDRLK-66	0	0	0	0	0	0	0	0	0	0	0	0	0	0	0	0	0	0	0	0	0	0	0	0	0	0	0	0	0	0	0	0	0	0	0	0	0	0	0
LOC_Os04g03210	LOC_Os04g03210	0	0	0	0	0	0	0	0	0	0	0	0	0	0	0	0	0	0	0	0	0	0	0	0	0	0	0	0	0	0	0	0	0	0	0	0	0	0	0
LOC_Os04g52590	OsRLCK159	0	0	0	0	0	0	0	0	0	0	0	0	0	0	0	0	0	0	0	0	0	0	0	0	0	0	0	0	0	0	0	0	0	0	0	0	0	0	0
LOC_Os02g12440	OsGIRL1	0	0	0	0	0	0	0	0	0	0	0	0	0	0	0	0	0	0	0	0	0	0	0	0	0	0	0	0	0	0	0	0	0	0	0	0	0	0	0
LOC_Os01g12410	OsESG1	0	0	0	0	0	0	0	0	0	0	0	0	0	0	0	0	0	0	0	0	0	0	0	0	0	0	0	0	0	0	0	0	0	0	0	0	0	0	0
LOC_Os02g40180	LOC_Os02g40180	0	0	0	0	0	0	0	0	0	0	0	0	0	0	0	0	0	0	0	0	0	0	0	0	0	0	0	0	0	0	0	0	0	0	0	0	0	0	0
LOC_Os02g30540	LOC_Os02g30540	0	0	0	0	0	0	0	0	0	0	0	0	0	0	0	0	0	0	0	0	0	0	0	0	0	0	0	0	0	0	0	0	0	0	0	0	0	0	0
LOC_Os01g65010	OsSDRLK-16	0	0	0	0	0	0	0	0	0	0	0	0	0	0	0	0	0	0	0	0	0	0	0	0	0	0	0	0	0	0	0	0	0	0	0	0	0	0	0
LOC_Os01g36550	OsLysM-RLK3	0	0	0	0	0	0	0	0	0	0	0	0	0	0	0	0	0	0	0	0	0	0	0	0	0	0	0	0	0	0	0	0	0	0	0	0	0	0	0
LOC_Os01g72700	LOC_Os01g72700	0	0	0	0	0	0	0	0	0	0	0	0	0	0	0	0	0	0	0	0	0	0	0	0	0	0	0	0	0	0	0	0	0	0	0	0	0	0	0
LOC_Os01g39600	LOC_Os01g39600	0	0	0	0	0	0	0	0	0	0	0	0	0	0	0	0	0	0	0	0	0	0	0	0	0	0	0	0	0	0	0	0	0	0	0	0	0	0	0
LOC_Os04g34410	LOC_Os04g34410	0	0	0	0	0	0	0	0	0	0	0	0	0	0	0	0	0	0	0	0	0	0	0	0	0	0	0	0	0	0	0	0	0	0	0	0	0	0	0
LOC_Os03g30890	OsSDRLP-8	0	0	0	0	0	0	0	0	0	0	0	0	0	0	0	0	0	0	0	0	0	0	0	0	0	0	0	0	0	0	0	0	0	0	0	0	0	0	0
LOC_Os01g60330	LOC_Os01g60330	0	0	0	0	0	0	0	0	0	0	0	0	0	0	0	0	0	0	0	0	0	0	0	0	0	0	0	0	0	0	0	0	0	0	0	0	0	0	0
LOC_Os04g23600	LOC_Os04g23600	0	0	0	0	0	0	0	0	0	0	0	0	0	0	0	0	0	0	0	0	0	0	0	0	0	0	0	0	0	0	0	0	0	0	0	0	0	0	0
LOC_Os04g34300	OsRLCK150	0	0	0	0	0	0	0	0	0	0	0	0	0	0	0	0	0	0	0	0	0	0	0	0	0	0	0	0	0	0	0	0	0	0	0	0	0	0	0
LOC_Os02g53000	Os-LYP5	0	0	0	0	0	0	0	0	0	0	0	0	0	0	0	0	0	0	0	0	0	0	0	0	0	0	0	0	0	0	0	0	0	0	0	0	0	0	0
LOC_Os04g15650	LOC_Os04g15650	0	0	0	0	0	0	0	0	0	0	0	0	0	0	0	0	0	0	0	0	0	0	0	0	0	0	0	0	0	0	0	0	0	0	0	0	0	0	0
LOC_Os02g12910	LOC_Os02g12910	0	0	0	0	0	0	0	0	0	0	0	0	0	0	0	0	0	0	0	0	0	0	0	0	0	0	0	0	0	0	0	0	0	0	0	0	0	0	0
LOC_Os01g05960	OsRLCK25	0	0	0	0	0	0	0	0	0	0	0	0	0	0	0	0	0	0	0	0	0	0	0	0	0	0	0	0	0	0	0	0	0	0	0	0	0	0	0
LOC_Os02g42780	OsSIT1	0	0	0	0	0	0	0	0	0	0	0	0	0	0	0	0	0	0	0	0	0	0	0	0	0	0	0	0	0	0	0	0	0	0	0	0	0	0	0
LOC_Os01g48000	OsSDRLK-13	0	0	0	0	0	0	0	0	0	0	0	0	0	0	0	0	0	0	0	0	0	0	0	0	0	0	0	0	0	0	0	0	0	0	0	0	0	0	0
LOC_Os04g23700	OsSDRLK-24	0	0	0	0	0	0	0	0	0	0	0	0	0	0	0	0	0	0	0	0	0	0	0	0	0	0	0	0	0	0	0	0	0	0	0	0	0	0	0
LOC_Os03g01410	LOC_Os03g01410	0	0	0	0	0	0	0	0	0	0	0	0	0	0	0	0	0	0	0	0	0	0	0	0	0	0	0	0	0	0	0	0	0	0	0	0	0	0	0
LOC_Os03g05140	OsRLCK99	0	0	0	0	0	0	0	0	0	0	0	0	0	0	0	0	0	0	0	0	0	0	0	0	0	0	0	0	0	0	0	0	0	0	0	0	0	0	0
LOC_Os03g21510	LOC_Os03g21510	0	0	0	0	0	0	0	0	0	0	0	0	0	0	0	0	0	0	0	0	0	0	0	0	0	0	0	0	0	0	0	0	0	0	0	0	0	0	0
LOC_Os01g05940	OsRLCK24	0	0	0	0	0	0	0	0	0	0	0	0	0	0	0	0	0	0	0	0	0	0	0	0	0	0	0	0	0	0	0	0	0	0	0	0	0	0	0
LOC_Os01g47810	OsSDRLK-1	0	0	0	0	0	0	0	0	0	0	0	0	0	0	0	0	0	0	0	0	0	0	0	0	0	0	0	0	0	0	0	0	0	0	0	0	0	0	0
LOC_Os01g60670	LOC_Os01g60670	0	0	0	0	0	0	0	0	0	0	0	0	0	0	0	0	0	0	0	0	0	0	0	0	0	0	0	0	0	0	0	0	0	0	0	0	0	0	0
LOC_Os11g10260	LOC_Os11g10260	0	0	0	0	0	0	0	0	0	0	0	0	0	0	0	0	0	0	0	0	0	0	0	0	0	0	0	0	0	0	0	0	0	0	0	0	0	0	0
LOC_Os02g07810	LOC_Os02g07810	0	0	0	0	0	0	0	0	0	0	0	0	0	0	0	0	0	0	0	0	0	0	0	0	0	0	0	0	0	0	0	0	0	0	0	0	0	0	0
