# Supplementary material for: Single‐Cell and Spatial Transcriptomics Reveals a Stereoscopic Response of Rice Leaf Cells to Magnaporthe oryzae Infection
Source: Adv Sci (Weinh). 2025 Mar 24;12(19):2416846. doi: 10.1002/advs.202416846 (PMC12097076; doi:10.1002/advs.202416846)
Supplement: Supplementary file 13 — Supplemental Table 9 [file ADVS-12-2416846-s014.xlsx]

## Sheet: Supplementary Table 9a
Supplementary Table 9a Top 2000 genes were used to construct trajectory of procambium cells. These genes were screened in procambium cells at 0, 24, and 48 hpi during M. oryzae treated.
ID	q val
LOC-Os01g01340	0
LOC-Os01g08700	0
LOC-Os01g09540	0
LOC-Os01g10400	0
LOC-Os01g14410	0
LOC-Os01g19740	0
LOC-Os01g31690	0
LOC-Os01g40630	0
LOC-Os01g41710	0
LOC-Os01g41420	0
LOC-Os01g42190	0
LOC-Os01g45914	0
LOC-Os01g46720	0
LOC-Os01g47070	0
LOC-Os01g49470	0
LOC-Os01g50622	0
LOC-Os01g51570	0
LOC-Os01g60830	0
LOC-Os01g69840	0
LOC-Os01g70490	0
LOC-Os01g72370	0
LOC-Os01g74020	0
LOC-Os02g03670	0
LOC-Os02g10390	0
LOC-Os02g14440	0
LOC-Os02g36070	0
LOC-Os02g36110	0
LOC-Os02g36140	0
LOC-Os02g37060	0
LOC-Os02g36190	0
LOC-Os02g36210	0
LOC-Os02g36850	0
LOC-Os02g39160	0
LOC-Os02g43360	0
LOC-Os02g53400	0
LOC-Os02g53350	0
LOC-Os03g08580	0
LOC-Os03g12670	0
LOC-Os03g15920	0
LOC-Os03g18130	0
LOC-Os03g22050	0
LOC-Os03g28940	0
LOC-Os03g38950	0
LOC-Os03g39610	0
LOC-Os03g45280	0
LOC-Os03g46770	0
LOC-Os03g46070	0
LOC-Os03g47610	0
LOC-Os03g52170	0
LOC-Os03g53020	0
LOC-Os03g56670	0
LOC-Os03g61960	0
LOC-Os04g09900	0
LOC-Os04g09920	0
LOC-Os04g10060	0
LOC-Os04g18090	0
LOC-Os04g23550	0
LOC-Os04g34600	0
LOC-Os04g38410	0
LOC-Os04g40990	0
LOC-Os04g42250	0
LOC-Os04g52260	0
LOC-Os04g57880	0
LOC-Os04g59200	0
LOC-Os04g59440	0
LOC-Os05g11260	0
LOC-Os05g14240	0
LOC-Os05g19910	0
LOC-Os05g24650	0
LOC-Os05g35470	0
LOC-Os05g37520	0
LOC-Os05g40010	0
LOC-Os05g47540	0
LOC-Os05g48630	0
LOC-Os05g49060	0
LOC-Os05g51150	0
LOC-Os06g04020	0
LOC-Os06g06290	0
LOC-Os06g09900	0
LOC-Os06g19070	0
LOC-Os06g21590	0
LOC-Os06g20790	0
LOC-Os06g21380	0
LOC-Os06g28050	0
LOC-Os06g28194	0
LOC-Os06g37224	0
LOC-Os06g37300	0
LOC-Os06g40440	0
LOC-Os06g48180	0
LOC-Os06g48960	0
LOC-Os06g49640	0
LOC-Os06g51220	0
LOC-Os07g03730	0
LOC-Os07g05360	0
LOC-Os07g08430	0
LOC-Os07g09190	0
LOC-Os07g11739	0
LOC-Os07g15460	0
LOC-Os07g23430	0
LOC-Os07g25430	0
LOC-Os07g30670	0
LOC-Os07g34570	0
LOC-Os07g33780	0
LOC-Os07g36080	0
LOC-Os07g37240	0
LOC-Os07g39270	0
LOC-Os07g43560	0
LOC-Os07g43810	0
LOC-Os07g43570	0
LOC-Os08g04450	0
LOC-Os08g06100	0
LOC-Os08g06110	0
LOC-Os08g23150	0
LOC-Os08g32930	0
LOC-Os08g33820	0
LOC-Os08g37660	0
LOC-Os08g44680	0
LOC-Os09g04790	0
LOC-Os09g27030	0
LOC-Os09g26620	0
LOC-Os09g36220	0
LOC-Os09g36930	0
LOC-Os10g11889	0
LOC-Os10g18340	0
LOC-Os10g18370	0
LOC-Os10g21670	0
LOC-Os10g26940	0
LOC-Os10g28080	0
LOC-Os10g36500	0
LOC-Os10g36848	0
LOC-Os10g37340	0
LOC-Os10g38910	0
LOC-Os10g39150	0
LOC-Os11g06720	0
LOC-Os11g13890	0
LOC-Os11g28530	0
LOC-Os11g39020	0
LOC-Os11g42200	0
LOC-Os11g47809	0
LOC-Os12g08810	0
LOC-Os12g13340	0
LOC-Os12g16720	0
LOC-Os12g18410	0
LOC-Os12g19470	0
LOC-Os12g24320	0
LOC-Os12g31000	0
LOC-Os12g30824	0
LOC-Os12g36850	0
LOC-Os12g36880	0
LOC-Os12g38170	0
LOC-Os12g39630	0
LOC-Os12g43380	0
LOC-Os12g44310	0
LOC-Os04g10160	0
LOC-Os07g03710	0
LOC-Os07g08150	0
LOC-Os12g36860	0
LOC-Os01g28450	0
LOC-Os04g56910	0
LOC-Os07g46846	0
LOC-Os12g36830	0
LOC-Os04g10000	0
LOC-Os04g10010	0
LOC-Os02g57260	1.53654415856628e-321
LOC-Os05g11064	2.29246459670338e-321
LOC-Os10g40934	3.57160055378637e-320
LOC-Os03g55776	2.08244223131273e-318
LOC-Os02g07160	5.09064490717695e-318
LOC-Os04g21350	1.28789574098375e-317
LOC-Os07g08160	1.33626674397419e-317
LOC-Os10g25060	3.04646890004623e-315
LOC-Os07g01480	1.84091254277821e-314
LOC-Os09g04384	9.32585212986274e-312
LOC-Os09g28910	1.19602911453979e-311
LOC-Os07g38960	2.33031987853894e-311
LOC-Os01g68770	1.04264545253601e-310
LOC-Os02g36280	1.09834605782914e-310
LOC-Os09g37910	6.9007023091699e-310
LOC-Os03g12890	7.97592381863172e-310
LOC-Os01g70210	3.42761067800985e-308
LOC-Os03g29190	9.52343044900884e-308
LOC-Os02g45225	1.1673793022019e-305
LOC-Os03g08330	2.40255162803264e-305
LOC-Os07g31884	2.64308030974098e-305
LOC-Os03g50870	4.79083734107258e-305
LOC-Os05g07940	4.79083734107258e-305
LOC-Os01g03310	4.31079582768685e-304
LOC-Os12g18729	5.71527938333941e-303
LOC-Os04g49194	9.74488314012155e-302
LOC-Os02g06640	2.67047572284973e-300
LOC-Os02g51020	3.50661419450717e-299
LOC-Os08g02230	4.50399917415128e-299
LOC-Os11g31540	5.76446866414094e-299
LOC-Os04g02880	1.48433770377299e-298
LOC-Os05g30350	1.0790467059653e-297
LOC-Os07g48040	1.82364447485265e-296
LOC-Os10g28360	6.36612939244817e-296
LOC-Os04g58710	7.07814556551078e-295
LOC-Os01g04800	1.25392645725674e-294
LOC-Os05g51420	1.42905127994643e-293
LOC-Os12g10880	1.47934014581419e-292
LOC-Os06g39780	2.74059430095414e-292
LOC-Os01g08440	2.26000196712383e-288
LOC-Os05g36994	2.48528583698378e-288
LOC-Os06g40640	3.0203147915798e-288
LOC-Os10g39680	3.64582731084061e-284
LOC-Os01g09990	2.10973602526788e-280
LOC-Os04g54430	3.8003361674868e-280
LOC-Os02g34810	4.24928102996586e-278
LOC-Os01g50616	4.09147196624353e-277
LOC-Os01g64120	9.93209765607199e-277
LOC-Os02g57160	1.57322823973767e-276
LOC-Os01g13610	2.84934906849274e-276
LOC-Os02g08100	4.31124789630471e-276
LOC-Os08g04540	5.9254496171707e-276
LOC-Os03g22370	5.75126988501867e-275
LOC-Os03g38540	1.89319380990568e-274
LOC-Os07g37620	8.01019033751424e-267
LOC-Os07g06660	1.21778832920198e-266
LOC-Os07g46060	6.5237476246615e-266
LOC-Os01g51920	6.51687538293352e-265
LOC-Os01g42410	1.67492959703822e-264
LOC-Os07g46670	6.05631674843299e-264
LOC-Os01g13770	6.19740102207638e-264
LOC-Os09g26810	1.46500669562928e-260
LOC-Os01g18630	5.32785662225263e-258
LOC-Os04g25060	9.48501597639198e-257
LOC-Os11g34460	2.94240528241474e-252
LOC-Os07g48450	4.71069122201725e-252
LOC-Os01g65169	3.64569985858094e-250
LOC-Os08g37940	1.24768010038497e-247
LOC-Os10g42410	6.29831394727459e-244
LOC-Os03g59320	4.76224275838971e-241
LOC-Os03g60090	3.06229720705343e-238
LOC-Os08g26230	3.00861411595445e-234
LOC-Os10g35370	3.19558541262202e-234
LOC-Os03g18870	4.59060130965465e-234
LOC-Os06g29730	1.05747774799978e-233
LOC-Os05g41550	1.31001896797341e-232
LOC-Os02g04510	4.94965361138921e-232
LOC-Os02g47560	1.21617673271939e-231
LOC-Os01g63180	1.36189000668691e-231
LOC-Os03g01750	1.83168551612952e-231
LOC-Os11g37210	3.47418181057076e-231
LOC-Os02g52260	9.1367905104628e-230
LOC-Os04g59150	2.68936969948093e-229
LOC-Os02g08440	3.50258175772892e-229
LOC-Os04g03164	8.82910774571185e-229
LOC-Os01g17214	4.05543255170548e-228
LOC-Os08g25624	7.74466403165151e-228
LOC-Os07g05400	5.50466353485922e-227
LOC-Os10g37180	3.32026060072591e-226
LOC-Os04g02900	5.4120587237872e-226
LOC-Os02g30320	1.84355585846006e-224
LOC-Os10g41400	6.96093987650882e-223
LOC-Os03g21560	1.01428986937849e-222
LOC-Os09g13440	1.01428986937849e-222
LOC-Os04g46280	1.41606630816866e-222
LOC-Os12g36680	3.12990490091616e-222
LOC-Os02g13870	8.41614674407166e-221
LOC-Os01g45640	9.66959134175174e-221
LOC-Os12g12090	1.7375111689697e-219
LOC-Os11g09280	8.96876664639128e-219
LOC-Os02g38210	1.09281264358215e-218
LOC-Os01g52530	1.24947619498367e-218
LOC-Os12g07310	1.29214009899969e-217
LOC-Os02g11070	6.55827097410719e-217
LOC-Os04g51280	6.68906685901517e-216
LOC-Os09g29200	1.24938099195139e-214
LOC-Os07g44330	6.50313805296748e-212
LOC-Os06g38660	9.9522767168864e-208
LOC-Os12g09790	1.38546614008178e-207
LOC-Os07g49460	3.08495780632327e-207
LOC-Os06g01850	3.11493079760065e-207
LOC-Os03g06139	1.00305763942164e-206
LOC-Os03g31730	1.5279301304146e-205
LOC-Os11g14140	3.37785359278466e-205
LOC-Os06g51029	2.18853344081788e-203
LOC-Os03g03450	5.0014858439245e-203
LOC-Os11g37700	1.43448275437393e-202
LOC-Os02g48710	1.25880590856614e-199
LOC-Os07g10420	2.5006777668081e-199
LOC-Os07g37320	3.79420948204103e-199
LOC-Os10g36000	1.08922199949176e-198
LOC-Os12g08260	2.30311951475515e-198
LOC-Os01g65100	7.91749860860468e-198
LOC-Os02g05470	1.32002941215796e-197
LOC-Os11g07020	1.56095061878453e-197
LOC-Os11g15624	2.60205691403387e-197
LOC-Os08g34210	5.73255629151747e-197
LOC-Os07g09340	2.71284876680436e-196
LOC-Os01g62060	4.94786650640784e-196
LOC-Os01g22010	2.42778538352018e-195
LOC-Os09g26880	3.56372886686653e-195
LOC-Os06g04510	1.19449602260048e-194
LOC-Os06g40080	1.74185416627567e-194
LOC-Os07g07930	1.79639172883031e-194
LOC-Os03g26820	2.84275151678128e-194
LOC-Os01g68790	1.6664433827915e-193
LOC-Os12g32760	1.5577801639029e-191
LOC-Os10g39100	4.87922465167366e-190
LOC-Os04g01470	5.11473825937566e-190
LOC-Os01g16620	8.36927147497541e-190
LOC-Os09g18594	3.17608594803354e-188
LOC-Os09g39560	1.84900391894598e-187
LOC-Os01g01710	5.95025873665401e-186
LOC-Os04g22080	2.46775715492536e-183
LOC-Os03g22790	3.30732907997634e-183
LOC-Os08g02210	1.05381786059774e-182
LOC-Os01g06876	3.59474270946578e-182
LOC-Os08g39850	5.15076863521255e-182
LOC-Os03g04100	2.14988851216298e-181
LOC-Os02g02410	7.20764471199229e-181
LOC-Os04g41960	2.65723552643475e-180
LOC-Os02g27490	6.16298334134778e-180
LOC-Os02g41630	7.78277316444422e-179
LOC-Os01g66890	2.26160824930455e-178
LOC-Os07g35480	1.59701081365642e-177
LOC-Os06g27760	3.76152714956352e-177
LOC-Os02g16940	1.55971726527094e-176
LOC-Os02g41650	3.00380729476581e-176
LOC-Os05g50550	4.26979033673179e-176
LOC-Os06g39690	9.81651444280376e-176
LOC-Os09g24710	1.51783045889308e-175
LOC-Os08g36480	1.6317504362889e-175
LOC-Os02g36880	2.77813838177009e-175
LOC-Os08g14570	1.75598597559025e-173
LOC-Os08g34280	5.39491771741762e-173
LOC-Os02g54980	1.77155493710646e-172
LOC-Os02g32520	1.80409854071161e-172
LOC-Os11g15040	2.25529308678887e-170
LOC-Os02g45660	1.2857688847846e-169
LOC-Os11g32880	1.31230140328264e-169
LOC-Os03g22810	5.02719263927072e-168
LOC-Os04g20164	1.43630566638291e-167
LOC-Os07g49110	4.30295925154917e-167
LOC-Os07g34650	1.77500045118274e-166
LOC-Os08g43190	1.26999450061784e-165
LOC-Os07g04990	4.3690556701188e-165
LOC-Os03g17600	8.55527322158851e-165
LOC-Os06g02540	8.7661246239985e-165
LOC-Os08g39660	1.72566593795353e-164
LOC-Os06g43140	7.11549462952729e-164
LOC-Os01g74450	7.41679759397705e-164
LOC-Os01g59530	1.68038166210418e-162
LOC-Os03g53800	1.72888451365628e-162
LOC-Os08g40850	5.61020197630686e-162
LOC-Os07g02460	1.61987976734844e-161
LOC-Os02g40510	4.66619206515887e-161
LOC-Os03g38730	6.38323186153845e-161
LOC-Os05g31140	6.53973874711064e-161
LOC-Os01g55870	3.37172132017629e-160
LOC-Os05g46520	3.70527774684317e-160
LOC-Os10g32680	9.80606348021897e-160
LOC-Os10g30850	1.31192457871977e-159
LOC-Os11g07980	2.28300376083722e-159
LOC-Os07g46852	6.42640558616996e-159
LOC-Os02g02400	2.55760679672533e-158
LOC-Os07g13234	4.18667882071459e-158
LOC-Os04g41570	1.05446184768317e-157
LOC-Os08g42700	7.27604228835133e-157
LOC-Os05g03750	1.10505592413041e-156
LOC-Os03g47810	1.27415758129117e-156
LOC-Os01g65110	4.31289529779821e-156
LOC-Os03g09250	1.07810061665944e-155
LOC-Os06g46770	2.73608656526832e-155
LOC-Os05g32220	4.98928695472736e-155
LOC-Os05g25640	7.75116043920405e-155
LOC-Os03g49720	1.88815863487498e-154
LOC-Os01g04350	5.0021192692759e-154
LOC-Os01g13390	1.23519505880135e-153
LOC-Os03g11440	2.46173830444986e-153
LOC-Os03g63910	1.23712556404809e-152
LOC-Os01g71720	1.27900259664976e-152
LOC-Os09g36600	8.32213794078832e-152
LOC-Os04g56100	4.08429862849412e-151
LOC-Os11g34870	8.72068024263021e-151
LOC-Os05g51240	1.87176731859691e-150
LOC-Os02g49230	2.93961383520528e-149
LOC-Os01g25820	5.66008717385548e-149
LOC-Os07g42650	5.9752260327484e-149
LOC-Os05g29760	5.10891629786176e-148
LOC-Os06g21820	6.14940669920424e-148
LOC-Os06g19095	8.82377906464739e-148
LOC-Os07g01020	3.84343937590155e-147
LOC-Os06g50870	2.10225955471491e-146
LOC-Os05g41640	1.81091605606554e-145
LOC-Os01g65140	2.43579481145731e-145
LOC-Os02g16630	3.66552453797074e-145
LOC-Os01g73910	3.98836784119393e-145
LOC-Os03g61130	1.53032426256809e-144
LOC-Os05g01820	2.70269930983777e-144
LOC-Os06g20820	2.87851290805611e-144
LOC-Os01g51410	4.80110683772598e-144
LOC-Os03g16950	8.83550976231031e-144
LOC-Os07g05570	2.19824834036998e-143
LOC-Os03g62200	4.72232850192799e-143
LOC-Os03g21664	5.05053019136657e-143
LOC-Os02g47620	3.17251026351219e-142
LOC-Os06g15400	7.68662538274306e-142
LOC-Os02g31030	8.62588768243012e-142
LOC-Os02g03410	1.77634469880415e-141
LOC-Os08g07540	4.94199178649951e-141
LOC-Os01g25920	5.56827992766359e-141
LOC-Os06g51150	7.96056297895514e-141
LOC-Os08g04180	7.96056297895514e-141
LOC-Os03g54000	2.51308443836976e-140
LOC-Os09g08130	2.61202696507887e-140
LOC-Os07g34589	5.27681194760977e-140
LOC-Os04g10530	9.63179055895254e-140
LOC-Os03g55240	1.04854652763216e-139
LOC-Os07g29240	1.26828511039569e-139
LOC-Os11g37950	2.20009935982337e-139
LOC-Os09g19350	5.74260892749212e-139
LOC-Os05g50930	1.54412698261819e-138
LOC-Os08g02630	1.54412698261819e-138
LOC-Os10g39710	9.15734601431341e-138
LOC-Os05g33630	4.07934963266457e-137
LOC-Os05g51690	1.4161697168554e-136
LOC-Os07g04930	5.95040973056138e-136
LOC-Os08g34720	8.74328331912468e-136
LOC-Os08g27840	1.12827378151789e-135
LOC-Os07g05000	1.67180200237583e-135
LOC-Os10g25030	5.65538497754058e-135
LOC-Os12g12560	7.76650099925554e-135
LOC-Os01g38229	2.73930181994947e-134
LOC-Os08g41090	8.41087374659584e-134
LOC-Os04g33190	9.14488073301522e-134
LOC-Os01g13690	3.3100693445821e-133
LOC-Os02g38160	8.04765094789754e-133
LOC-Os01g53220	8.69426523537688e-133
LOC-Os12g25090	1.05461358789812e-132
LOC-Os11g13850	9.57878534148199e-132
LOC-Os01g22370	1.03426713502707e-131
LOC-Os12g23200	2.36408271218014e-131
LOC-Os11g47970	3.21667419502965e-131
LOC-Os03g09220	8.94721964883554e-131
LOC-Os03g61220	1.21139163587538e-130
LOC-Os02g33610	1.23045020692542e-130
LOC-Os02g42290	1.35733843491857e-130
LOC-Os06g22960	5.7549782912549e-130
LOC-Os05g07632	5.88539115520293e-130
LOC-Os09g34140	8.29082155522006e-130
LOC-Os02g10310	2.28411325852006e-129
LOC-Os01g50100	3.66099472909535e-129
LOC-Os12g19381	3.85154123302909e-129
LOC-Os03g57149	9.34256568027219e-129
LOC-Os11g47240	1.48731889440109e-128
LOC-Os02g09490	2.31771847024463e-128
LOC-Os11g34130	3.24943935343558e-128
LOC-Os02g39790	2.61705288262478e-127
LOC-Os03g57840	2.74897125461951e-127
LOC-Os01g51890	1.3683785592863e-125
LOC-Os03g01014	1.593086903604e-125
LOC-Os07g37550	1.87978236428531e-125
LOC-Os05g47850	2.6991774722654e-125
LOC-Os03g55820	2.75125041166158e-125
LOC-Os03g05270	3.76714831246078e-125
LOC-Os09g38030	5.85223442840328e-125
LOC-Os06g47200	1.02769134836367e-124
LOC-Os04g46610	1.08936228305414e-124
LOC-Os12g43600	1.11034899241225e-124
LOC-Os06g08720	2.88288204483163e-124
LOC-Os03g59180	4.72981919900685e-124
LOC-Os08g13440	5.03395474040522e-124
LOC-Os08g01770	6.66910552588844e-124
LOC-Os04g57310	1.0004737863927e-123
LOC-Os11g42790	1.31592071103021e-123
LOC-Os01g64310	4.45143232009393e-123
LOC-Os11g29870	1.24873966193701e-122
LOC-Os04g48930	1.83292621617226e-122
LOC-Os01g49320	1.89103436806785e-122
LOC-Os05g33570	2.67092124462941e-122
LOC-Os07g17330	8.29907501598721e-122
LOC-Os04g49350	9.99347316738955e-122
LOC-Os09g02710	1.35478732342041e-121
LOC-Os05g25840	1.96770911437783e-121
LOC-Os08g33150	2.14571110392211e-121
LOC-Os01g74650	2.1512283655983e-121
LOC-Os11g11000	4.68893819039139e-121
LOC-Os11g05700	4.94943567178217e-121
LOC-Os03g08310	7.89979027263289e-121
LOC-Os08g34984	7.92885382201823e-121
LOC-Os01g45274	9.88999316037934e-121
LOC-Os01g55830	1.1774883143966e-120
LOC-Os08g33710	1.54086955901363e-120
LOC-Os02g33820	3.00845917181555e-120
LOC-Os06g35560	3.60508628346307e-120
LOC-Os03g08490	8.84452343639421e-120
LOC-Os03g31026	1.18889914132893e-119
LOC-Os04g58280	1.84610158230307e-119
LOC-Os02g10780	3.85851608625611e-119
LOC-Os06g09450	5.24737574577723e-119
LOC-Os04g35520	1.02647938112082e-118
LOC-Os03g18120	1.82432937494146e-118
LOC-Os05g33840	1.97716589440955e-118
LOC-Os10g28050	2.73687748220165e-118
LOC-Os03g17100	3.69582315967789e-118
LOC-Os10g03550	8.47033901206133e-118
LOC-Os06g50230	1.1340791655877e-117
LOC-Os01g12100	1.95357439857374e-117
LOC-Os06g03660	4.40638186893397e-116
LOC-Os06g40120	5.58308240861492e-116
LOC-Os11g34270	6.5122734428597e-116
LOC-Os09g36040	6.88864457299934e-116
LOC-Os01g48300	9.44754830362229e-116
LOC-Os03g15460	6.47460596501425e-115
LOC-Os07g06830	2.36563402487653e-114
LOC-Os07g48020	4.70614320469754e-114
LOC-Os01g11160	2.27794844576188e-113
LOC-Os01g61400	3.50968949786852e-113
LOC-Os11g26850	4.11897148075242e-113
LOC-Os04g39880	4.34802629318972e-113
LOC-Os12g32850	6.14472991459309e-113
LOC-Os03g05780	1.40148778890679e-112
LOC-Os03g49440	1.62492445636004e-112
LOC-Os02g56250	2.29721815516278e-112
LOC-Os09g30130	3.56582935491759e-112
LOC-Os10g28200	3.68702499923392e-112
LOC-Os03g38350	5.73948938713545e-112
LOC-Os01g49310	8.96233335185059e-112
LOC-Os12g37410	8.98515793634881e-112
LOC-Os04g41229	2.32165385965138e-111
LOC-Os07g28610	3.87221303418812e-111
LOC-Os10g41230	4.56750400076266e-111
LOC-Os06g36560	1.03625363136578e-110
LOC-Os07g36170	1.12820644759573e-110
LOC-Os07g26690	1.71108006001423e-110
LOC-Os04g40600	2.54056375498765e-110
LOC-Os08g05480	2.80090535033904e-110
LOC-Os03g06230	3.42267648071218e-110
LOC-Os04g37619	4.31886553003108e-110
LOC-Os05g51470	8.05019427868127e-110
LOC-Os07g43800	1.11323810564957e-109
LOC-Os09g28354	1.50729297992775e-109
LOC-Os07g42960	2.31006244216188e-109
LOC-Os11g47370	2.38090531510454e-109
LOC-Os01g46760	2.42580141216264e-109
LOC-Os02g39850	5.10691253472279e-109
LOC-Os03g11900	9.79585917212285e-109
LOC-Os01g28989	1.95295009412629e-108
LOC-Os05g24550	1.97864683716112e-108
LOC-Os09g39940	4.52199322734847e-108
LOC-Os10g25230	1.04155915814556e-107
LOC-Os01g60730	1.8202843837351e-107
LOC-Os03g59390	3.17781335655153e-107
LOC-Os01g70520	3.66428149671045e-107
LOC-Os10g01470	4.12219816939297e-107
LOC-Os12g11510	4.89361990061061e-107
LOC-Os03g17570	6.61828211153965e-107
LOC-Os04g33060	8.60207107453984e-107
LOC-Os05g01470	1.10676556208992e-106
LOC-Os07g04840	1.13048645003071e-106
LOC-Os01g47630	1.92373559318073e-106
LOC-Os08g24200	3.4563280537784e-106
LOC-Os03g16910	1.85923639589756e-105
LOC-Os03g52390	4.7310222265462e-105
LOC-Os05g45350	7.36428237089513e-105
LOC-Os10g34940	1.24513731927593e-104
LOC-Os06g23870	1.9532733852505e-104
LOC-Os07g08710	3.93610707218435e-104
LOC-Os12g38270	4.46227123293834e-104
LOC-Os03g55010	5.07881642888391e-104
LOC-Os03g02330	9.55672021151657e-104
LOC-Os07g46330	1.869576203131e-103
LOC-Os06g38450	1.90857855114747e-103
LOC-Os03g12500	2.3427372858508e-103
LOC-Os02g47510	2.41560148724714e-103
LOC-Os07g46790	3.90964430915064e-103
LOC-Os11g12340	3.93170727349611e-103
LOC-Os06g15330	5.55029519832807e-103
LOC-Os08g04560	7.88680101341577e-103
LOC-Os07g11110	1.31880159216791e-102
LOC-Os06g50300	1.60542277899305e-102
LOC-Os04g32950	4.26797354694728e-102
LOC-Os06g10160	6.21765376074037e-102
LOC-Os01g13570	7.90941672008494e-102
LOC-Os02g13560	9.37170505445232e-102
LOC-Os10g35950	1.88010615828456e-101
LOC-Os04g43710	1.88794117994094e-101
LOC-Os01g73200	2.94057857464034e-101
LOC-Os04g49210	4.20202032037908e-101
LOC-Os01g63620	4.76616286080779e-101
LOC-Os07g23410	4.93751457669175e-101
LOC-Os03g39690	5.21106578433104e-101
LOC-Os04g34460	6.00897839008014e-101
LOC-Os04g23040	6.89371267284879e-101
LOC-Os02g44980	2.60702301524627e-100
LOC-Os01g57073	7.53360988787263e-100
LOC-Os09g27420	9.3681520173174e-100
LOC-Os10g40360	1.77023519263293e-99
LOC-Os06g04280	1.82847084345628e-99
LOC-Os06g27560	5.82503561610511e-99
LOC-Os01g17170	5.8999576377838e-99
LOC-Os11g05990	7.64688135607155e-99
LOC-Os01g73500	1.31770415429409e-98
LOC-Os01g62840	3.44581496849856e-98
LOC-Os01g10580	6.97774254983215e-98
LOC-Os01g43090	8.58948751271857e-98
LOC-Os12g26290	9.24308281349367e-98
LOC-Os10g38780	1.01146563421865e-97
LOC-Os09g27500	3.2069087944261e-97
LOC-Os03g03670	3.72369995024656e-97
LOC-Os09g36450	6.34379486062133e-97
LOC-Os01g32830	8.02436313332522e-97
LOC-Os06g08670	2.4952025528277e-96
LOC-Os05g26990	2.52733035909332e-96
LOC-Os02g04160	2.67315127246113e-96
LOC-Os08g45210	3.18244573311158e-96
LOC-Os03g04770	3.62419576210123e-96
LOC-Os03g08170	3.92425014532414e-96
LOC-Os05g50380	4.31243757505968e-96
LOC-Os12g08830	5.28457438311238e-96
LOC-Os01g09300	7.86042665925423e-96
LOC-Os02g13060	1.54229355737937e-95
LOC-Os05g04510	2.16374336307365e-95
LOC-Os04g15690	3.32947410801497e-95
LOC-Os05g13860	5.54476325750962e-95
LOC-Os03g07960	7.35152032109339e-95
LOC-Os02g07680	9.02785693289829e-95
LOC-Os03g53710	9.2775384057434e-95
LOC-Os01g04550	3.19039297602163e-94
LOC-Os06g07030	3.56577843945793e-94
LOC-Os07g34520	5.1944672346951e-94
LOC-Os03g29770	5.46524531694046e-94
LOC-Os12g37060	8.24932036065375e-94
LOC-Os04g17100	8.28564085537806e-94
LOC-Os01g65130	2.52811513261706e-93
LOC-Os02g07930	2.607901570136e-93
LOC-Os03g14669	6.09918548781411e-93
LOC-Os12g36110	9.89151249720592e-93
LOC-Os11g28184	2.3529866654805e-92
LOC-Os08g29780	2.79807178605902e-92
LOC-Os02g51670	2.94853082170041e-92
LOC-Os04g42520	7.24589054261901e-92
LOC-Os03g05310	8.14555944352041e-92
LOC-Os05g14180	8.62981688225005e-92
LOC-Os10g30790	1.98650219553542e-91
LOC-Os02g48560	2.03496804030404e-91
LOC-Os01g40260	2.92544853220593e-91
LOC-Os03g03910	3.25018681497023e-91
LOC-Os04g52190	4.12534780986345e-91
LOC-Os03g08520	4.96071171013406e-91
LOC-Os01g64270	7.22375635376137e-91
LOC-Os04g24220	7.22375635376137e-91
LOC-Os07g38230	8.64021814216639e-91
LOC-Os04g25650	8.80539726467624e-91
LOC-Os05g43310	9.97908545907876e-91
LOC-Os02g40240	1.06183562487254e-90
LOC-Os08g37370	1.23694913798385e-90
LOC-Os08g31630	1.45402352876556e-90
LOC-Os08g02904	2.86565548175325e-90
LOC-Os08g43320	4.20303705758438e-90
LOC-Os05g10310	4.94221047146735e-90
LOC-Os01g09370	6.23001820093966e-90
LOC-Os04g08550	7.36345542033278e-90
LOC-Os03g50080	2.00909265967097e-89
LOC-Os06g44890	2.43696002923166e-89
LOC-Os03g55720	6.9479916221762e-89
LOC-Os07g26870	8.66509835840605e-89
LOC-Os05g48200	1.9607478558371e-88
LOC-Os02g07360	2.28416912810942e-88
LOC-Os01g70400	2.50020756687162e-88
LOC-Os09g32330	2.65890125426482e-88
LOC-Os01g16170	3.10909594508709e-88
LOC-Os03g54130	4.51855696742291e-88
LOC-Os03g45400	5.46243018522131e-88
LOC-Os11g38580	1.27494130832862e-87
LOC-Os08g35190	1.46356768652319e-87
LOC-Os03g59774	2.17339890954657e-87
LOC-Os03g20640	5.39921362083128e-87
LOC-Os05g08420	7.52294903740208e-87
LOC-Os09g09830	9.33184131837803e-87
LOC-Os01g57570	1.39070360617196e-86
LOC-Os08g44370	1.57790642336452e-86
LOC-Os06g30750	2.35151820584908e-86
LOC-Os01g50849	2.48076703742818e-86
LOC-Os03g51960	2.64514583970998e-86
LOC-Os05g47780	2.71647563980878e-86
LOC-Os04g52100	3.32194366820256e-86
LOC-Os11g18670	4.9332496475984e-86
LOC-Os02g57030	6.44095002051617e-86
LOC-Os02g30410	1.27832359959779e-85
LOC-Os02g19950	1.38598045567032e-85
LOC-Os04g39320	1.68462288281187e-85
LOC-Os05g45920	1.71954947903753e-85
LOC-Os08g06010	2.59737326401429e-84
LOC-Os09g38090	2.92248473831692e-84
LOC-Os05g50100	3.22126855707019e-84
LOC-Os01g52110	8.81749420503977e-84
LOC-Os11g36200	8.81749420503977e-84
LOC-Os02g43500	9.32251374311405e-84
LOC-Os06g49040	1.30822901052718e-83
LOC-Os01g69120	1.47422876138114e-83
LOC-Os03g08880	1.85444303407554e-83
LOC-Os09g33820	5.98078440807852e-83
LOC-Os02g14760	6.62156625586407e-83
LOC-Os01g74160	1.18897504823156e-82
LOC-Os11g07916	1.3767138530483e-82
LOC-Os01g58790	2.09735807335561e-82
LOC-Os05g33510	2.4803156938258e-82
LOC-Os07g45570	2.50537634763371e-82
LOC-Os01g45830	3.09655173659851e-82
LOC-Os04g33830	3.96093031825728e-82
LOC-Os05g34070	5.85215846988892e-82
LOC-Os03g17174	6.92068373058327e-82
LOC-Os02g09810	7.32883947016609e-82
LOC-Os01g43100	9.55570603572526e-82
LOC-Os02g51570	1.98979843909149e-81
LOC-Os06g37410	2.57791650756105e-81
LOC-Os08g33540	3.41293040590662e-81
LOC-Os05g17604	3.425720430568e-81
LOC-Os09g10760	4.71800784452599e-81
LOC-Os02g54254	5.95927355276089e-81
LOC-Os04g52450	7.46704197747508e-81
LOC-Os10g10580	1.52185235346083e-80
LOC-Os03g48080	1.59075699261801e-80
LOC-Os04g53214	1.85122218473445e-80
LOC-Os01g20110	2.3978259786339e-80
LOC-Os11g44810	2.44480170898154e-80
LOC-Os01g69060	3.03476874819182e-80
LOC-Os06g39260	3.77832717631414e-80
LOC-Os09g37880	5.42355189834596e-80
LOC-Os01g73170	5.69068249430318e-80
LOC-Os04g22120	5.69068249430318e-80
LOC-Os04g44530	8.14110566213357e-80
LOC-Os04g33460	9.73652709239087e-80
LOC-Os10g38710	1.12147398840302e-79
LOC-Os11g08100	1.19505648431543e-79
LOC-Os03g04570	1.34899366132267e-79
LOC-Os01g66990	1.77729371044569e-79
LOC-Os04g53860	1.77729371044569e-79
LOC-Os10g22560	1.82819057095425e-79
LOC-Os01g65880	2.25047609268721e-79
LOC-Os02g32980	4.81843599362421e-79
LOC-Os08g14450	8.41394030029659e-79
LOC-Os05g07860	9.96948460261463e-79
LOC-Os05g50840	1.12942061926456e-78
LOC-Os10g39140	1.48901604535605e-78
LOC-Os01g07800	1.84359046761517e-78
LOC-Os01g58240	2.01794284567326e-78
LOC-Os01g60190	2.3413668891573e-78
LOC-Os02g10700	2.87676152743192e-78
LOC-Os10g38110	3.02507373356092e-78
LOC-Os02g13510	5.08655959261102e-78
LOC-Os03g56160	6.74927962362013e-78
LOC-Os03g49630	7.61393466278695e-78
LOC-Os04g52330	8.7306020903973e-78
LOC-Os01g22900	1.00936625282716e-77
LOC-Os02g38980	2.01652023380669e-77
LOC-Os08g03290	2.25652261848163e-77
LOC-Os05g05680	2.26367311407744e-77
LOC-Os04g32850	3.98318484963334e-77
LOC-Os08g01150	4.34236156897175e-77
LOC-Os06g28124	5.46451490984868e-77
LOC-Os03g61090	5.85975434214429e-77
LOC-Os06g06350	1.60785751852019e-76
LOC-Os06g38764	1.76926873027236e-76
LOC-Os07g03200	2.27640966044475e-76
LOC-Os05g07090	2.60568360025776e-76
LOC-Os05g03480	2.86552387087209e-76
LOC-Os11g34110	3.9290786585057e-76
LOC-Os12g36840	6.38729911662651e-76
LOC-Os01g03040	1.01489852558557e-75
LOC-Os09g31380	1.40407329639893e-75
LOC-Os03g43720	1.5460264305658e-75
LOC-Os03g27590	3.32574218543445e-75
LOC-Os06g38340	4.81195341923378e-75
LOC-Os11g09350	5.07266032713035e-75
LOC-Os05g47560	7.19095112938272e-75
LOC-Os06g24730	1.16680848940338e-74
LOC-Os03g52840	1.57352619814586e-74
LOC-Os05g49700	2.31451085477001e-74
LOC-Os01g11240	3.20073129245353e-74
LOC-Os05g07700	3.87288915348995e-74
LOC-Os01g66000	4.04332958840247e-74
LOC-Os10g22520	5.13594346316852e-74
LOC-Os01g01870	6.30620580780857e-74
LOC-Os10g02250	8.15635062626355e-74
LOC-Os03g63700	8.27266206928549e-74
LOC-Os06g46460	1.28565376215687e-73
LOC-Os10g38700	1.60963240991599e-73
LOC-Os10g30080	1.65528315100697e-73
LOC-Os06g47130	1.8917997754307e-73
LOC-Os04g09604	2.52975055721748e-73
LOC-Os08g29720	3.04384987897684e-73
LOC-Os07g23340	3.60833681298252e-73
LOC-Os07g36800	5.91882799175619e-73
LOC-Os06g03830	1.25675757768226e-72
LOC-Os10g34930	2.61477588269868e-72
LOC-Os03g28300	3.80355275011069e-72
LOC-Os01g58280	4.24046445376946e-72
LOC-Os03g24600	4.24046445376946e-72
LOC-Os03g38940	4.29875551394326e-72
LOC-Os03g37290	6.08758121770719e-72
LOC-Os02g42810	6.6879384489989e-72
LOC-Os06g17970	7.35676970031225e-72
LOC-Os03g59340	1.03219858076065e-71
LOC-Os04g49620	1.32300674905756e-71
LOC-Os10g02630	1.33893994508894e-71
LOC-Os07g06800	1.44103025024665e-71
LOC-Os06g45960	1.52006519429261e-71
LOC-Os05g49200	1.5248666198257e-71
LOC-Os12g01490	4.84536884235711e-71
LOC-Os08g35210	6.95375915761282e-71
LOC-Os02g32970	1.03374627429887e-70
LOC-Os04g05010	1.08734960645264e-70
LOC-Os01g55570	2.38132272689936e-70
LOC-Os01g03330	2.67066623702557e-70
LOC-Os10g30390	2.99261051901362e-70
LOC-Os01g72009	4.00447257991727e-70
LOC-Os03g10100	8.26699049512585e-70
LOC-Os06g45370	8.4712263542541e-70
LOC-Os09g06464	8.98544892403261e-70
LOC-Os04g41700	1.07818683169235e-69
LOC-Os01g21990	1.12345643476373e-69
LOC-Os05g35290	1.12526139221031e-69
LOC-Os06g44160	1.14329552305871e-69
LOC-Os02g01150	1.32580663652487e-69
LOC-Os12g24020	1.42877120922842e-69
LOC-Os03g51080	1.54786351631384e-69
LOC-Os11g01530	2.55466158662347e-69
LOC-Os04g38914	2.90308063086607e-69
LOC-Os01g21320	3.29316648121281e-69
LOC-Os03g43430	3.93307320375741e-69
LOC-Os05g32820	4.40583591835425e-69
LOC-Os05g29974	6.56222360092059e-69
LOC-Os05g32970	7.69061436503104e-69
LOC-Os10g33210	8.85618257396956e-69
LOC-Os09g38070	1.1953800952207e-68
LOC-Os06g05120	1.61512569061544e-68
LOC-Os03g14990	1.7414625678962e-68
LOC-Os11g47630	1.75764337325454e-68
LOC-Os04g58730	1.87652116021429e-68
LOC-Os07g26110	2.34786321620141e-68
LOC-Os09g37540	2.85617947075106e-68
LOC-Os02g18450	5.2510605246113e-68
LOC-Os03g49940	9.7154921866453e-68
LOC-Os03g60639	1.12966367985501e-67
LOC-Os12g25180	1.3714659292421e-67
LOC-Os05g43170	2.4199767447126e-67
LOC-Os06g10210	2.49648553397658e-67
LOC-Os12g43640	2.50917780594205e-67
LOC-Os08g10080	3.12205245073977e-67
LOC-Os01g43120	3.22165101764974e-67
LOC-Os10g10180	3.53263406622457e-67
LOC-Os02g03280	5.30488952317619e-67
LOC-Os02g44300	5.95311307065542e-67
LOC-Os11g38260	6.02031884563018e-67
LOC-Os06g33330	7.70932807834475e-67
LOC-Os07g48050	9.25495486605582e-67
LOC-Os02g15750	1.60822770907514e-66
LOC-Os07g22390	1.98268592757205e-66
LOC-Os04g37710	2.07116957009113e-66
LOC-Os03g53950	2.93320503144246e-66
LOC-Os08g34790	4.10452517697212e-66
LOC-Os05g33280	4.87747582146904e-66
LOC-Os10g01044	5.53482145588985e-66
LOC-Os03g42130	7.11752889290478e-66
LOC-Os10g35850	7.97363672136797e-66
LOC-Os03g47614	8.8299718549157e-66
LOC-Os06g39040	1.11273660895437e-65
LOC-Os04g24510	1.13822410777482e-65
LOC-Os03g55970	1.17414571502726e-65
LOC-Os03g39760	1.35094944431031e-65
LOC-Os04g35240	1.41127625287087e-65
LOC-Os04g46960	1.89535863407382e-65
LOC-Os02g07010	1.92278920667949e-65
LOC-Os06g19444	2.00358286943813e-65
LOC-Os02g27594	2.24453125541746e-65
LOC-Os05g40270	2.34036030423945e-65
LOC-Os03g09900	2.48027325901035e-65
LOC-Os11g08670	2.54501060946831e-65
LOC-Os02g45930	2.60778833090803e-65
LOC-Os11g10990	4.66634251072353e-65
LOC-Os07g23810	6.38195471956874e-65
LOC-Os09g34340	6.84128449872038e-65
LOC-Os03g17790	7.45764870731303e-65
LOC-Os07g35260	8.19555782824998e-65
LOC-Os02g52010	1.14882768370983e-64
LOC-Os02g03960	1.36872705094609e-64
LOC-Os09g36520	1.55586137532559e-64
LOC-Os05g48160	1.81442763270798e-64
LOC-Os02g35090	2.10518797982319e-64
LOC-Os06g51060	2.25384582497168e-64
LOC-Os01g55540	3.10930702645849e-64
LOC-Os06g42720	3.53067555134176e-64
LOC-Os03g63420	3.75102216574127e-64
LOC-Os12g11940	3.8492920249878e-64
LOC-Os01g08090	6.06594226406007e-64
LOC-Os03g25150	7.78877806592503e-64
LOC-Os04g49570	8.54703788940057e-64
LOC-Os07g06450	9.5602580051167e-64
LOC-Os01g05064	9.99574222704882e-64
LOC-Os10g01080	1.05435856682242e-63
LOC-Os02g32469	1.06175406494882e-63
LOC-Os07g07540	1.25930248596785e-63
LOC-Os03g53300	1.7504029968282e-63
LOC-Os01g62460	2.54332836032762e-63
LOC-Os12g32280	2.58227883088238e-63
LOC-Os07g47640	7.47310936804003e-63
LOC-Os03g26870	1.25480369568889e-62
LOC-Os11g24050	1.34589579931271e-62
LOC-Os02g15540	1.4672105731828e-62
LOC-Os04g57610	1.83527941038525e-62
LOC-Os08g08840	1.9713900882711e-62
LOC-Os04g38600	2.15570037584517e-62
LOC-Os01g15900	3.11842177841175e-62
LOC-Os04g30240	3.88533607476584e-62
LOC-Os05g41780	3.92726064625638e-62
LOC-Os05g05940	9.43313941680671e-62
LOC-Os03g20700	9.66668697361058e-62
LOC-Os03g18264	1.57431413579368e-61
LOC-Os10g05230	1.59667819568797e-61
LOC-Os02g39400	2.53088365989832e-61
LOC-Os03g48710	2.90286999196094e-61
LOC-Os09g36200	3.00091704364234e-61
LOC-Os04g30250	3.12977073740467e-61
LOC-Os03g04680	3.88808478966226e-61
LOC-Os08g39300	4.00479052472275e-61
LOC-Os04g49370	4.48871222464607e-61
LOC-Os07g42440	4.8517747000286e-61
LOC-Os09g07660	5.09795815561325e-61
LOC-Os03g17690	7.86353867627044e-61
LOC-Os03g21000	8.01845237256213e-61
LOC-Os10g10170	1.14361989604848e-60
LOC-Os12g04990	1.27610304207095e-60
LOC-Os01g13120	2.46669016843093e-60
LOC-Os01g02020	3.21877848716584e-60
LOC-Os11g17290	3.38024095021488e-60
LOC-Os11g45850	4.06248198400442e-60
LOC-Os09g08390	6.52937133726652e-60
LOC-Os03g32499	1.48468793170162e-59
LOC-Os05g27780	1.85075613570201e-59
LOC-Os04g54080	2.03252415165427e-59
LOC-Os01g48360	2.16528343356633e-59
LOC-Os11g05380	2.48587086900644e-59
LOC-Os03g59360	2.64137761387953e-59
LOC-Os01g17190	2.69774871952946e-59
LOC-Os02g41680	3.02357859191834e-59
LOC-Os06g01790	3.08282304560389e-59
LOC-Os10g28600	3.85967406640696e-59
LOC-Os01g35789	4.8462292734719e-59
LOC-Os03g02020	5.27427431953709e-59
LOC-Os02g09510	5.6690664948717e-59
LOC-Os07g33440	5.96017719988492e-59
LOC-Os05g42424	6.08794990629943e-59
LOC-Os05g51620	6.66112880417277e-59
LOC-Os10g37710	7.89023408018899e-59
LOC-Os11g34450	1.32317907180905e-58
LOC-Os03g03700	1.45166020795956e-58
LOC-Os06g01210	1.51685084928272e-58
LOC-Os03g18740	1.63507090685283e-58
LOC-Os09g26730	1.65896468514923e-58
LOC-Os05g45730	1.66402176104525e-58
LOC-Os04g55710	1.93452001389846e-58
LOC-Os02g58310	4.33202317655454e-58
LOC-Os02g53180	4.52427390633935e-58
LOC-Os09g24530	4.92688834313905e-58
LOC-Os06g05420	5.92168927917519e-58
LOC-Os06g50040	6.85100861360068e-58
LOC-Os03g53200	1.43522796563764e-57
LOC-Os04g45490	1.4413418147e-57
LOC-Os09g39034	1.4413418147e-57
LOC-Os02g39570	2.53586013407768e-57
LOC-Os07g40640	3.0049640092211e-57
LOC-Os08g37700	3.79413830480888e-57
LOC-Os08g24390	4.04390888084688e-57
LOC-Os09g26580	4.19584491950727e-57
LOC-Os08g10480	4.56037563486159e-57
LOC-Os01g42380	4.82670463571036e-57
LOC-Os03g52340	5.16224726494515e-57
LOC-Os03g07190	6.43086555402817e-57
LOC-Os01g41810	6.79483990562198e-57
LOC-Os01g19140	6.93006349738793e-57
LOC-Os08g37490	7.22697090846534e-57
LOC-Os01g50460	7.25456168299168e-57
LOC-Os04g45140	7.92035496210973e-57
LOC-Os03g18550	7.99727599688336e-57
LOC-Os01g61120	1.07203060583539e-56
LOC-Os01g45750	1.08285799054123e-56
LOC-Os01g54340	1.08515649442978e-56
LOC-Os01g03340	1.59977408004237e-56
LOC-Os04g33940	1.88736240431309e-56
LOC-Os11g06234	2.10015626090839e-56
LOC-Os01g63270	2.44120109663273e-56
LOC-Os07g09040	3.16088605360441e-56
LOC-Os03g05320	3.59618726832476e-56
LOC-Os12g20390	3.7195406687428e-56
LOC-Os11g42800	4.23175761192036e-56
LOC-Os07g08840	4.30893734778937e-56
LOC-Os01g61920	5.14646358246503e-56
LOC-Os08g44520	5.41777303255429e-56
LOC-Os02g12480	5.53786120563416e-56
LOC-Os05g48210	5.7237722548683e-56
LOC-Os03g51530	6.32929707729224e-56
LOC-Os11g04720	6.57592816446838e-56
LOC-Os05g38680	7.77798940610714e-56
LOC-Os01g11230	7.79552267355884e-56
LOC-Os03g06200	9.62686573832215e-56
LOC-Os02g57010	1.09124446295528e-55
LOC-Os02g55140	1.26244548487013e-55
LOC-Os06g49160	1.31405013401766e-55
LOC-Os11g30760	1.60147728386722e-55
LOC-Os01g26039	1.79986123634088e-55
LOC-Os04g33080	2.83794342786007e-55
LOC-Os09g37620	2.95779935482177e-55
LOC-Os01g63870	4.04562010600187e-55
LOC-Os01g38660	4.98676838141883e-55
LOC-Os12g07580	5.16041183918762e-55
LOC-Os10g38470	6.78594613780366e-55
LOC-Os06g03580	8.38798265612186e-55
LOC-Os02g10120	9.12259374500712e-55
LOC-Os03g20630	9.71513464901406e-55
LOC-Os05g39770	1.29045972055289e-54
LOC-Os01g67054	2.33416464939792e-54
LOC-Os01g56680	2.50386977110451e-54
LOC-Os01g58350	2.65480862943362e-54
LOC-Os06g43800	2.98232853312801e-54
LOC-Os02g13380	3.59513694711136e-54
LOC-Os04g27250	3.67750349456941e-54
LOC-Os03g14590	5.57032265757043e-54
LOC-Os07g46520	8.83118318495852e-54
LOC-Os06g40060	9.46545812807164e-54
LOC-Os05g47750	1.33581318599796e-53
LOC-Os11g44430	1.35868318563644e-53
LOC-Os07g43330	1.37294651699265e-53
LOC-Os06g04270	1.52480056682758e-53
LOC-Os03g44230	1.76877887296274e-53
LOC-Os11g14220	1.88686252686003e-53
LOC-Os02g50560	2.02004995958071e-53
LOC-Os07g30970	2.04825906419144e-53
LOC-Os05g25920	2.41288900462888e-53
LOC-Os01g59440	2.51429829067981e-53
LOC-Os01g40094	4.07069273188613e-53
LOC-Os08g42400	5.79427629782395e-53
LOC-Os12g39620	7.07356404686039e-53
LOC-Os06g11760	1.02350774830199e-52
LOC-Os04g48800	1.02997656836526e-52
LOC-Os04g09260	1.1779397835138e-52
LOC-Os05g40020	1.30144911708162e-52
LOC-Os03g06390	1.39178098350069e-52
LOC-Os02g44870	1.39421565832894e-52
LOC-Os01g53040	1.64932645641724e-52
LOC-Os05g37690	1.69271114459542e-52
LOC-Os01g13480	1.72576175226233e-52
LOC-Os10g42430	2.52037502999651e-52
LOC-Os10g40030	2.93104052952333e-52
LOC-Os12g42910	3.29546031009221e-52
LOC-Os02g04710	3.42878882213423e-52
LOC-Os03g60740	3.44481365739378e-52
LOC-Os04g12980	3.86682635133025e-52
LOC-Os01g52240	3.89683896689104e-52
LOC-Os02g33580	5.47479000323344e-52
LOC-Os06g29844	5.988795614816e-52
LOC-Os07g12530	6.51190868126945e-52
LOC-Os03g51950	6.61886131289912e-52
LOC-Os10g25290	7.0697509962754e-52
LOC-Os08g27040	7.6163203087191e-52
LOC-Os06g13190	1.01586776348982e-51
LOC-Os11g08300	1.12346989687233e-51
LOC-Os01g08020	1.29953209581061e-51
LOC-Os01g04860	1.35091797148868e-51
LOC-Os05g34770	1.51347648785675e-51
LOC-Os07g33580	1.58440308228202e-51
LOC-Os10g21630	1.60829574709288e-51
LOC-Os01g46926	1.66207690845163e-51
LOC-Os10g42690	1.67364935805254e-51
LOC-Os08g43230	1.77943877582983e-51
LOC-Os01g50030	2.18910873630484e-51
LOC-Os12g38640	2.18910873630484e-51
LOC-Os02g52390	2.20952699449698e-51
LOC-Os08g03350	4.20770589068529e-51
ChrSy.fgenesh.gene.86	4.86256080310207e-51
LOC-Os12g15222	6.21439367741377e-51
LOC-Os05g05600	6.61669291414691e-51
LOC-Os12g27370	6.82076419887324e-51
LOC-Os01g66150	6.82593396001829e-51
LOC-Os03g03440	7.37736438876541e-51
LOC-Os10g25570	7.393358510096e-51
LOC-Os06g29460	7.87229168558165e-51
LOC-Os01g12810	1.0267171474741e-50
LOC-Os01g14514	1.17605666384785e-50
LOC-Os08g43390	1.18364399657961e-50
LOC-Os09g39180	1.34216128860597e-50
LOC-Os07g05040	1.45076900257828e-50
LOC-Os02g20950	2.28850097398228e-50
LOC-Os10g36260	2.49058072655661e-50
LOC-Os03g36540	3.51826675202272e-50
LOC-Os08g04340	6.46718233506158e-50
LOC-Os03g06720	8.0258776716175e-50
LOC-Os08g29370	1.07044650399599e-49
LOC-Os03g19560	1.38722749651677e-49
LOC-Os07g48970	1.56306576456465e-49
LOC-Os12g16280	1.5674224288829e-49
LOC-Os04g57020	1.80491818913239e-49
LOC-Os06g03560	1.97226291043028e-49
LOC-Os05g38710	2.1811389082242e-49
LOC-Os06g39880	2.18618063912081e-49
LOC-Os12g19530	2.65072188887554e-49
LOC-Os06g38320	3.79745090920619e-49
LOC-Os12g39200	3.79745090920619e-49
LOC-Os03g52690	4.40337829357698e-49
LOC-Os02g49880	4.7577575101171e-49
LOC-Os04g47780	5.50548708357631e-49
LOC-Os03g37840	5.86883020145216e-49
LOC-Os02g11050	6.58790304938758e-49
LOC-Os02g49440	6.86325683552793e-49
LOC-Os05g18604	7.78582172099863e-49
LOC-Os01g04050	7.89939597130999e-49
LOC-Os03g20949	8.37580430177561e-49
LOC-Os11g40600	1.06528415907891e-48
LOC-Os05g03140	1.23404308925886e-48
LOC-Os03g20680	1.2963867413603e-48
LOC-Os10g32770	1.51083088540314e-48
LOC-Os09g15820	1.56943671230837e-48
LOC-Os09g33680	2.00177712337822e-48
LOC-Os04g53850	2.08606502572985e-48
LOC-Os04g33240	2.25716655294065e-48
LOC-Os05g43650	2.50959752688798e-48
LOC-Os10g23820	2.62922667419791e-48
LOC-Os11g29900	2.6590058508336e-48
LOC-Os01g47080	2.89052448807256e-48
LOC-Os03g22160	3.29586004840415e-48
LOC-Os04g40874	3.37932425899378e-48
LOC-Os08g23430	3.48836134443011e-48
LOC-Os09g17329	3.63827288171897e-48
LOC-Os08g09270	4.1291222328392e-48
LOC-Os04g36570	4.52007797442172e-48
LOC-Os03g42020	5.07415334994944e-48
LOC-Os01g55510	5.31661584129818e-48
LOC-Os08g03310	5.91377863773793e-48
LOC-Os07g32010	6.13016021656367e-48
LOC-Os01g43540	7.05656383364607e-48
LOC-Os02g12650	7.43351747259874e-48
LOC-Os12g20144	7.72487088535131e-48
LOC-Os04g41340	7.90133616407878e-48
LOC-Os01g64660	9.27279727623126e-48
LOC-Os01g66580	9.32198574700315e-48
LOC-Os01g68480	1.01019727942968e-47
LOC-Os10g42100	1.4822508895581e-47
LOC-Os07g35630	1.615195182782e-47
LOC-Os07g22650	1.86212619713669e-47
LOC-Os07g26940	2.73139224412781e-47
LOC-Os10g08474	3.5305439654156e-47
LOC-Os07g11280	3.58110401383212e-47
LOC-Os11g05860	3.69755861656838e-47
LOC-Os01g58320	3.71044183750438e-47
LOC-Os01g61410	4.84243832171517e-47
LOC-Os02g10860	5.10855587421524e-47
LOC-Os08g39140	5.52416214212948e-47
LOC-Os01g61880	5.9621291298583e-47
LOC-Os11g05930	6.33389498451141e-47
LOC-Os02g51470	6.44593082292267e-47
LOC-Os03g34310	7.17991352573768e-47
LOC-Os01g33869	1.00524432621218e-46
LOC-Os05g41610	1.04380349457802e-46
LOC-Os06g07969	1.0797411997961e-46
LOC-Os06g49700	1.16724836707414e-46
LOC-Os07g14150	1.16746256325823e-46
LOC-Os09g14670	1.18212402364328e-46
LOC-Os02g51350	1.20814754147293e-46
LOC-Os06g19110	1.28116805977824e-46
LOC-Os01g11054	1.46193582088402e-46
LOC-Os03g32580	1.46193582088402e-46
LOC-Os07g43370	1.53437221288558e-46
LOC-Os08g39694	1.64328679174649e-46
LOC-Os01g44210	1.69597119169185e-46
LOC-Os02g13840	1.75233692133738e-46
LOC-Os03g22770	1.88108306529021e-46
LOC-Os08g10310	1.96394275107283e-46
LOC-Os01g52010	2.34425440439898e-46
LOC-Os10g20310	2.58383658807572e-46
LOC-Os12g12690	2.89243137121849e-46
LOC-Os08g42850	3.40657477836161e-46
LOC-Os02g35820	3.68850727799335e-46
LOC-Os12g40550	3.82021974126154e-46
LOC-Os01g32780	3.96156126596435e-46
LOC-Os05g49940	4.42861941510061e-46
LOC-Os07g47990	4.49327381785021e-46
LOC-Os02g22100	4.53461882243139e-46
LOC-Os02g39710	5.36671660419146e-46
LOC-Os12g07370	5.51911573616187e-46
LOC-Os07g46990	5.68363919169283e-46
LOC-Os03g08080	7.35606133831348e-46
LOC-Os01g61990	7.94155877609746e-46
LOC-Os05g51670	9.46317645850623e-46
LOC-Os01g25484	1.06988124469462e-45
LOC-Os02g36030	1.08622025088712e-45
LOC-Os04g36062	1.19518986409883e-45
LOC-Os12g16200	1.29490078774224e-45
LOC-Os07g04560	1.38501515337235e-45
LOC-Os07g28614	1.69803402480457e-45
LOC-Os08g12780	1.88966849311113e-45
LOC-Os03g04440	2.12627326058937e-45
LOC-Os01g38110	2.60692135176907e-45
LOC-Os07g37420	2.62246066770302e-45
LOC-Os10g41100	2.93365224102463e-45
LOC-Os06g47970	3.34025130868582e-45
LOC-Os10g10130	3.95847275977907e-45
LOC-Os05g34854	4.24078638359189e-45
LOC-Os02g10070	4.46053869100484e-45
LOC-Os03g56790	4.46914164612297e-45
LOC-Os03g15050	4.80306753748283e-45
LOC-Os06g35700	5.26110404676449e-45
LOC-Os12g44150	5.61526734476421e-45
LOC-Os09g32200	5.88692052902646e-45
LOC-Os02g47180	8.8512621804753e-45
LOC-Os04g37490	1.05941612873091e-44
LOC-Os03g50880	1.06188872829925e-44
LOC-Os04g52900	1.31973175012979e-44
LOC-Os01g05650	1.40550783267133e-44
LOC-Os01g03390	1.44914967967635e-44
LOC-Os10g39410	1.65613210532779e-44
LOC-Os03g58790	1.83769721382547e-44
LOC-Os02g33080	1.92628078463011e-44
LOC-Os09g28630	1.93200054175969e-44
LOC-Os04g20474	1.99058906997786e-44
LOC-Os09g24620	2.15604817509795e-44
LOC-Os08g04620	2.33638878060995e-44
LOC-Os08g42590	2.66505380407092e-44
LOC-Os03g26210	2.79228908259655e-44
LOC-Os10g09990	2.90846744477268e-44
LOC-Os03g61890	3.2930050428183e-44
LOC-Os07g42770	3.4261805590055e-44
LOC-Os03g31679	3.44184253557438e-44
LOC-Os07g09060	3.73723057413698e-44
LOC-Os05g04550	3.78236471765096e-44
LOC-Os03g01940	5.18517113688841e-44
LOC-Os02g32590	6.03213224681771e-44
LOC-Os01g08510	7.96829415862657e-44
LOC-Os12g41680	8.01570021399481e-44
LOC-Os02g03020	8.26229489993241e-44
LOC-Os01g60770	8.26229489993241e-44
LOC-Os12g16524	8.7782029707659e-44
LOC-Os09g17049	1.1477291671456e-43
LOC-Os01g58380	1.43993993650476e-43
LOC-Os11g30500	1.52176547501609e-43
LOC-Os03g18454	1.65268393424381e-43
LOC-Os11g29720	1.82689939927088e-43
LOC-Os05g32230	1.96442821829039e-43
LOC-Os03g13740	2.57556377123829e-43
LOC-Os11g05800	2.92995638540079e-43
LOC-Os05g25770	3.09691510040639e-43
LOC-Os10g37420	3.17844052451129e-43
LOC-Os05g24660	4.38367487988235e-43
LOC-Os06g51260	5.09344970360691e-43
LOC-Os01g51980	5.18456869491647e-43
LOC-Os10g39260	5.31694225900798e-43
LOC-Os09g26660	6.17065538330701e-43
LOC-Os04g37430	6.44089291191273e-43
LOC-Os03g33580	6.55848378314445e-43
LOC-Os06g41990	9.18072072805916e-43
LOC-Os06g43810	9.93581370103981e-43
LOC-Os03g12260	1.02470033627203e-42
LOC-Os01g01660	1.02883184057414e-42
LOC-Os04g17479	1.16318628749603e-42
LOC-Os02g35020	1.5336252635656e-42
LOC-Os10g38489	1.69211073525747e-42
LOC-Os02g09150	2.13321428469607e-42
LOC-Os05g24780	2.19117442459057e-42
LOC-Os07g14270	2.33347577404808e-42
LOC-Os12g35465	2.51990250275434e-42
LOC-Os03g50270	2.62685266388863e-42
LOC-Os01g02300	2.98521453112457e-42
LOC-Os07g33300	3.11815796318369e-42
LOC-Os02g46930	3.29287764978825e-42
LOC-Os01g66500	4.3628774698141e-42
LOC-Os11g31530	4.43103354006647e-42
LOC-Os06g13880	5.36038913528515e-42
LOC-Os04g58780	5.59062544467124e-42
LOC-Os04g35180	5.8622544103324e-42
LOC-Os03g32490	6.39422481862541e-42
LOC-Os06g07760	6.77984425120593e-42
LOC-Os09g11890	7.42640904648431e-42
LOC-Os10g29470	7.63143321722308e-42
LOC-Os11g33394	9.31756905281749e-42
LOC-Os10g35030	9.80515999847484e-42
LOC-Os05g08730	1.22800817780509e-41
LOC-Os01g63210	1.30209021442025e-41
LOC-Os04g27790	1.30647303686447e-41
LOC-Os04g59210	1.43655118586655e-41
LOC-Os01g45250	1.50348583294581e-41
LOC-Os01g39960	1.5842392629219e-41
LOC-Os02g46750	1.58760822061876e-41
LOC-Os04g55180	1.84786119009894e-41
LOC-Os02g09460	2.04237318620601e-41
LOC-Os04g45860	2.04237318620601e-41
LOC-Os07g32800	2.0532489047088e-41
LOC-Os02g07690	2.20962499663769e-41
LOC-Os02g50620	2.28395977799127e-41
LOC-Os03g17470	2.38812066069887e-41
LOC-Os06g49120	2.4546620732391e-41
LOC-Os02g56850	2.57385620770578e-41
LOC-Os05g49860	2.64673738979207e-41
LOC-Os07g01660	2.66685279611655e-41
LOC-Os06g38970	3.11782772380451e-41
LOC-Os10g35810	3.26635945874078e-41
LOC-Os04g55720	3.75772506157088e-41
LOC-Os03g44150	4.32643856306548e-41
LOC-Os04g47360	4.3923591762799e-41
LOC-Os03g18200	4.94329260129757e-41
LOC-Os10g01134	5.05675865555951e-41
LOC-Os03g52370	5.32722778896011e-41
LOC-Os04g28780	7.28789126286577e-41
LOC-Os06g45350	7.38361355014838e-41
LOC-Os09g12540	8.59528734492041e-41
LOC-Os02g17390	1.23489775580495e-40
LOC-Os02g15660	1.3613097266987e-40
LOC-Os11g40590	1.45488309825725e-40
LOC-Os03g02690	1.45650102565347e-40
LOC-Os01g71340	1.46865781550217e-40
LOC-Os01g29330	1.91947997555934e-40
LOC-Os05g09440	2.10243384529246e-40
LOC-Os11g09864	2.61941323545331e-40
LOC-Os01g69030	2.69213637418125e-40
LOC-Os12g13290	3.18713530279987e-40
LOC-Os07g07990	3.26028345176454e-40
LOC-Os02g14770	3.35976848394103e-40
LOC-Os07g32560	4.10052456069087e-40
LOC-Os09g37834	4.12084922118872e-40
LOC-Os10g35060	4.28991119017635e-40
LOC-Os03g03410	4.76104848164324e-40
LOC-Os05g44020	5.98686467992175e-40
LOC-Os11g38330	7.18457177100087e-40
LOC-Os06g21210	9.65424474702239e-40
LOC-Os03g21270	1.00754964407872e-39
LOC-Os06g11860	1.02806961815894e-39
LOC-Os12g37419	1.16674617144285e-39
LOC-Os12g29330	1.16796017491927e-39
LOC-Os06g02580	1.379414010194e-39
LOC-Os07g13969	1.49590715839303e-39
LOC-Os01g11650	1.76461790325799e-39
LOC-Os03g17084	1.78282205316521e-39
LOC-Os07g33860	2.2154939274424e-39
LOC-Os05g22614	2.40965461491616e-39
LOC-Os09g39680	2.41784362702206e-39
LOC-Os05g44770	2.42828415626604e-39
LOC-Os05g12630	2.86289426011062e-39
LOC-Os06g07200	3.24356436891331e-39
LOC-Os05g35140	3.25653297206051e-39
LOC-Os12g32240	3.44601103380622e-39
LOC-Os12g16220	3.48516494531146e-39
LOC-Os02g45170	3.61275095029908e-39
LOC-Os08g20544	4.11450236680398e-39
LOC-Os01g67860	4.122754375874e-39
LOC-Os02g32770	4.122754375874e-39
LOC-Os01g62070	4.2097570581802e-39
LOC-Os03g20600	4.30333178302578e-39
LOC-Os03g14654	4.45635431860158e-39
LOC-Os12g44230	4.90955562247317e-39
LOC-Os07g46870	5.0364617929456e-39
LOC-Os06g45100	5.13906202550672e-39
LOC-Os05g39230	5.19561664324557e-39
LOC-Os06g36840	5.75144496080481e-39
LOC-Os08g02640	5.87604312325597e-39
LOC-Os12g01510	6.10473708519168e-39
LOC-Os01g62130	7.17722160647169e-39
LOC-Os04g58090	7.50508389443556e-39
LOC-Os01g63690	7.79438205701797e-39
LOC-Os08g09340	8.47290183785894e-39
LOC-Os04g42090	9.26064056293549e-39
LOC-Os06g38750	9.57125230494143e-39
LOC-Os06g05700	9.58040585101521e-39
LOC-Os05g28090	1.06733186468171e-38
LOC-Os02g50450	1.20217378868503e-38
LOC-Os10g38360	1.34253288093538e-38
LOC-Os04g03210	1.39212665532128e-38
LOC-Os10g12354	1.8418584485937e-38
LOC-Os01g53090	1.92039065122739e-38
LOC-Os07g24230	2.04900621527454e-38
LOC-Os01g72080	2.06861211149218e-38
LOC-Os12g17600	2.59303501253564e-38
LOC-Os02g50240	2.61093084793574e-38
LOC-Os05g11428	3.15618729114783e-38
LOC-Os11g11210	3.1826508903949e-38
LOC-Os01g61560	3.19417226547002e-38
LOC-Os05g03040	3.36805300390576e-38
LOC-Os07g36390	3.52668857854356e-38
LOC-Os04g43070	3.65970172727819e-38
LOC-Os10g30610	3.80204063097775e-38
LOC-Os03g53750	3.96858230162912e-38
LOC-Os05g49140	3.97538905386875e-38
LOC-Os11g38210	4.55344944936433e-38
LOC-Os11g44870	4.89646390259131e-38
LOC-Os03g56869	5.38755810221749e-38
LOC-Os02g28980	6.14064489384104e-38
LOC-Os03g06240	6.31880168936977e-38
LOC-Os12g10320	6.32604337607428e-38
LOC-Os12g41430	6.90822592860936e-38
LOC-Os03g05800	7.11290198591743e-38
LOC-Os04g53810	7.49483121616835e-38
LOC-Os05g49770	8.72992654278321e-38
LOC-Os09g38768	9.47344431215339e-38
LOC-Os06g15370	9.62132501340502e-38
LOC-Os12g40920	1.06895624192743e-37
LOC-Os11g02440	1.1106643958509e-37
LOC-Os05g41190	1.2193093926843e-37
LOC-Os05g48660	1.22918986792684e-37
LOC-Os03g06630	1.23963508242633e-37
LOC-Os02g04680	1.27543800594991e-37
LOC-Os08g10020	1.59943669627066e-37
LOC-Os12g06250	1.60937963292935e-37
LOC-Os01g57560	1.68110245638502e-37
LOC-Os11g14544	1.72368880574631e-37
LOC-Os02g21040	2.16109382695346e-37
LOC-Os04g38390	2.36112930950102e-37
LOC-Os06g45980	2.41536423829978e-37
LOC-Os06g37180	2.51213197232781e-37
LOC-Os01g10110	3.14218058157055e-37
LOC-Os08g42100	3.14218058157055e-37
LOC-Os02g02000	3.44117679480808e-37
LOC-Os04g51580	3.44688472898951e-37
LOC-Os03g04660	3.70044238735962e-37
LOC-Os10g36690	3.90092094125918e-37
LOC-Os01g42860	4.5374089072886e-37
LOC-Os12g32814	4.72534626177535e-37
LOC-Os01g65780	6.1374662983892e-37
LOC-Os03g29410	6.78998733539393e-37
LOC-Os02g52450	7.04891141319016e-37
LOC-Os02g56310	7.98847504003377e-37
LOC-Os03g17980	8.21433805913198e-37
LOC-Os02g50460	8.35417504240369e-37
LOC-Os02g20360	8.40622611180159e-37
LOC-Os09g19890	9.4484190126765e-37
LOC-Os09g28640	1.21223469795661e-36
LOC-Os08g25900	1.31630940365379e-36
LOC-Os04g58920	1.60990068971565e-36
LOC-Os01g70200	1.97771438533968e-36
LOC-Os09g27970	2.06282807632966e-36
LOC-Os01g59090	2.10234542450114e-36
LOC-Os06g35520	2.13264537780647e-36
LOC-Os01g36950	2.19117056997173e-36
LOC-Os01g28540	2.28010723737926e-36
LOC-Os12g30540	2.3138869905889e-36
LOC-Os09g25070	2.63028280768074e-36
LOC-Os03g50310	2.92282506726604e-36
LOC-Os01g60020	2.97942572908813e-36
LOC-Os02g41820	3.16672714367269e-36
LOC-Os09g25720	3.59257928935465e-36
LOC-Os01g63230	3.8199400490928e-36
LOC-Os11g18044	3.90799775867944e-36
LOC-Os08g37456	4.0088644512059e-36
LOC-Os06g09880	4.36451995889738e-36
LOC-Os03g43010	4.37198837606416e-36
LOC-Os04g52500	5.45879701407554e-36
LOC-Os10g22430	5.4771550959561e-36
LOC-Os11g12810	5.61657567382734e-36
LOC-Os10g41710	7.3514918879975e-36
LOC-Os01g40870	8.32412771160027e-36
LOC-Os05g34540	8.89485924850272e-36
LOC-Os08g13630	1.02410386134846e-35
LOC-Os04g36800	1.05340348298908e-35
LOC-Os01g61510	1.07789410234207e-35
LOC-Os07g02690	1.10355933012549e-35
LOC-Os04g47770	1.13648282857021e-35
LOC-Os02g27400	1.1658658696837e-35
LOC-Os02g45490	1.3795970805688e-35
LOC-Os09g29940	1.4567696018609e-35
LOC-Os12g07640	1.46548602788801e-35
LOC-Os01g69050	1.46844185466783e-35
LOC-Os04g58860	1.58882909623327e-35
LOC-Os11g33050	1.59453906638133e-35
LOC-Os02g33070	1.75146322895942e-35
LOC-Os06g35540	1.76870080889334e-35
LOC-Os03g03720	1.7941189722172e-35
LOC-Os03g04340	1.82989788001196e-35
LOC-Os02g11740	1.84290591108308e-35
LOC-Os03g30130	2.01048904331043e-35
LOC-Os02g35500	2.09229404265687e-35
LOC-Os04g59570	2.21328196051051e-35
LOC-Os06g33880	2.39142365552418e-35
LOC-Os07g26000	2.59976794882303e-35
LOC-Os01g07760	2.7488693049929e-35
LOC-Os03g10140	3.32287526714376e-35
LOC-Os03g12110	3.32411607931483e-35
LOC-Os10g41190	3.66479053871838e-35
LOC-Os02g52770	3.70405207764288e-35
LOC-Os01g41900	3.76359230141884e-35
LOC-Os04g44300	4.29530080087123e-35
LOC-Os01g22510	4.49314886129579e-35
LOC-Os03g16460	5.04755167848539e-35
LOC-Os02g56940	5.20018677501533e-35
LOC-Os06g48500	5.60293296183503e-35
LOC-Os04g20200	5.69992762024572e-35
LOC-Os04g43420	6.04207486457415e-35
LOC-Os04g55650	6.20729497454531e-35
LOC-Os09g38410	7.12671216719721e-35
LOC-Os09g20090	7.20537124911836e-35
LOC-Os11g39220	7.35011469379535e-35
LOC-Os08g15030	8.13564446968473e-35
LOC-Os09g23140	8.3481112623191e-35
LOC-Os03g52239	8.53472923897625e-35
LOC-Os01g22990	8.77279271147346e-35
LOC-Os04g59040	9.51559057272554e-35
LOC-Os03g21940	1.02491024687797e-34
LOC-Os01g37280	1.05676789383647e-34
LOC-Os07g11870	1.06008193697525e-34
LOC-Os06g08560	1.36979917600111e-34
LOC-Os03g21950	1.45822681141524e-34
LOC-Os06g11450	1.53384601182856e-34
LOC-Os03g49520	1.96050858754585e-34
LOC-Os10g37860	1.98715020424936e-34
LOC-Os11g26910	1.9924165619052e-34
LOC-Os02g04120	1.9983154431237e-34
LOC-Os07g06590	2.04056964335311e-34
LOC-Os12g33120	2.18006693180635e-34
LOC-Os09g37330	2.57308901232497e-34
LOC-Os02g39360	2.97864291703297e-34
LOC-Os08g01410	3.07222530507173e-34
LOC-Os02g42350	3.14991509586679e-34
LOC-Os01g62760	3.19076090880006e-34
LOC-Os11g25454	3.21656617599368e-34
LOC-Os06g04070	3.22356819229245e-34
LOC-Os12g36640	3.29076453739092e-34
LOC-Os01g14050	3.2987960158787e-34
LOC-Os05g45770	3.61593022541562e-34
LOC-Os04g52370	4.11359283213172e-34
LOC-Os08g36630	4.73506580634861e-34
LOC-Os03g03724	4.89397449556078e-34
LOC-Os03g04410	4.9926215312205e-34
LOC-Os02g44235	5.06942684880626e-34
LOC-Os04g02910	5.35321100996698e-34
LOC-Os01g19260	5.53888238097851e-34
LOC-Os03g12910	5.60716346064545e-34
LOC-Os04g34610	6.09492466172022e-34
LOC-Os01g68650	6.48262827893584e-34
LOC-Os05g06510	7.36754943651924e-34
LOC-Os03g56270	8.25510707442881e-34
LOC-Os07g28040	8.78782328914136e-34
LOC-Os03g23010	8.85190626853154e-34
LOC-Os01g69870	1.04249899119034e-33
LOC-Os12g02330	1.1962263239113e-33
LOC-Os01g67360	1.21776809308364e-33
LOC-Os07g07470	1.30477541165996e-33
LOC-Os01g52790	1.31990145898221e-33
LOC-Os04g59130	1.33625038819964e-33
LOC-Os03g56470	1.50460749953509e-33
LOC-Os01g07390	1.57138194398548e-33
LOC-Os08g15460	1.57364837437957e-33
LOC-Os01g72950	1.59137341234144e-33
LOC-Os06g18150	1.96144572359445e-33
LOC-Os10g37210	1.98704347199648e-33
LOC-Os07g12160	2.20220351006053e-33
LOC-Os11g04880	2.22796921438295e-33
LOC-Os03g19680	2.56066883479798e-33
LOC-Os01g47340	2.68932656574751e-33
LOC-Os06g46950	2.98634842471809e-33
LOC-Os07g27810	3.1283030703425e-33
LOC-Os09g28210	3.40672187763506e-33
LOC-Os07g30150	3.40963756698245e-33
LOC-Os06g25500	3.5976381919477e-33
LOC-Os08g42910	3.82324981515479e-33
LOC-Os05g06720	4.10442983797382e-33
LOC-Os04g45900	4.40106096292315e-33
LOC-Os06g37610	4.50123872784843e-33
LOC-Os06g21760	4.53485836448003e-33
LOC-Os05g05060	4.84690862358876e-33
LOC-Os02g04010	5.00322911874815e-33
LOC-Os09g38920	5.27087279339351e-33
LOC-Os05g37950	5.35315148218697e-33
LOC-Os09g32570	6.98737461931271e-33
LOC-Os04g56730	7.9162568264388e-33
LOC-Os05g49800	8.38849599655545e-33
LOC-Os02g35039	8.5902067604226e-33
LOC-Os11g16260	8.66382449088595e-33
LOC-Os03g24730	8.86705953926539e-33
LOC-Os09g12290	9.41123220354446e-33
LOC-Os04g48460	1.12328232159617e-32
LOC-Os04g40090	1.38518763185661e-32
LOC-Os05g15360	1.60112186799669e-32
LOC-Os04g56040	1.77985804937121e-32
LOC-Os04g51110	1.90167873918268e-32
LOC-Os12g44370	1.98104757887135e-32
LOC-Os01g68700	2.03014128537201e-32
LOC-Os03g16334	2.19961509452541e-32
LOC-Os06g41930	2.3522614380725e-32
LOC-Os09g22505	2.61494556637293e-32
LOC-Os06g03930	2.63921491888127e-32
LOC-Os06g14324	2.92811712695222e-32
LOC-Os04g52130	2.97561909024215e-32
LOC-Os10g41980	3.3139196686828e-32
LOC-Os05g06320	3.3790668397358e-32
LOC-Os03g24930	3.43965718877169e-32
LOC-Os09g34847	3.77439490942537e-32
LOC-Os03g01360	4.02362973807272e-32
LOC-Os01g68740	5.12106687616144e-32
LOC-Os06g05430	5.34597737808827e-32
LOC-Os04g14690	5.71534263809433e-32
LOC-Os11g37759	5.92543485860548e-32
LOC-Os01g64170	6.63699490974296e-32
LOC-Os12g05050	7.02398041904563e-32
LOC-Os03g60350	7.15471124552905e-32
LOC-Os08g33720	7.55761107449243e-32
LOC-Os07g34830	7.78779302463547e-32
LOC-Os11g06934	8.57678378266123e-32
LOC-Os06g04090	9.72052159041456e-32
LOC-Os06g02490	1.00580707656871e-31
LOC-Os01g56780	1.03118770089651e-31
LOC-Os01g16290	1.22473925657568e-31
LOC-Os04g13210	1.26713966193307e-31
LOC-Os03g08550	1.41985145957161e-31
LOC-Os02g01510	1.44426193125511e-31
LOC-Os06g47230	1.45563110092325e-31
LOC-Os09g24320	1.52283842203025e-31
LOC-Os12g18120	1.57830497538923e-31
LOC-Os01g50450	1.58598550859985e-31
LOC-Os08g27030	1.77836607733645e-31
LOC-Os11g10100	1.81031374401669e-31
LOC-Os02g57020	1.84604424678513e-31
LOC-Os10g05250	1.90516044219277e-31
LOC-Os07g48780	1.99050216934228e-31
LOC-Os08g06530	2.47346298562095e-31
LOC-Os06g45120	2.74289384643642e-31
LOC-Os05g28200	3.02364627317391e-31
LOC-Os06g01460	3.03420561794083e-31
LOC-Os08g33140	3.12914753247237e-31
LOC-Os03g01960	4.28250428700686e-31
LOC-Os08g37790	4.4055365592202e-31
LOC-Os07g32380	4.75467804854067e-31
LOC-Os07g38440	4.98125079500039e-31
LOC-Os03g62510	6.42846728293593e-31
LOC-Os01g64360	6.48162647137583e-31
LOC-Os01g15790	6.66022524843661e-31
LOC-Os01g71630	6.67878165289234e-31
LOC-Os09g04290	6.88311814057295e-31
LOC-Os07g29620	7.2308471128532e-31
LOC-Os10g33540	7.3683049828609e-31
LOC-Os03g48030	7.57890798204431e-31
LOC-Os02g17330	8.03965139736769e-31
LOC-Os05g45410	8.05555487017785e-31
LOC-Os01g04260	8.09229434293357e-31
LOC-Os03g25500	8.11023593269721e-31
LOC-Os02g57240	8.71735740717487e-31
LOC-Os01g61970	8.78538322501364e-31
LOC-Os12g04360	1.01495135185775e-30
LOC-Os01g05810	1.0246449770693e-30
LOC-Os09g29380	1.05717663592476e-30
LOC-Os04g27950	1.18552952216924e-30
LOC-Os01g06550	1.25219621986901e-30
LOC-Os06g48350	1.31697113656618e-30
LOC-Os10g37830	1.3170656951884e-30
LOC-Os05g33940	1.42378122131178e-30
LOC-Os04g07110	1.44765205013001e-30
LOC-Os06g45820	1.5752924960498e-30
LOC-Os04g46079	1.69050803291404e-30
LOC-Os03g08284	1.75591806991228e-30
LOC-Os09g36990	1.83752584922753e-30
LOC-Os01g06882	1.88667697597119e-30
LOC-Os03g64210	1.90445876615415e-30
LOC-Os08g41830	1.93208424378726e-30
LOC-Os03g48480	1.95885617524949e-30
LOC-Os12g10710	1.9944527644859e-30
LOC-Os10g30580	2.13383669969246e-30
LOC-Os05g05480	2.56331184156975e-30
LOC-Os03g15860	2.65606689917782e-30
LOC-Os01g08320	2.79136336046131e-30
LOC-Os02g49870	2.86216980943356e-30
LOC-Os02g51710	3.21180091709249e-30
LOC-Os10g37110	3.32660129627641e-30
LOC-Os03g39830	3.67333517556724e-30
LOC-Os03g17680	4.20461071633895e-30
LOC-Os09g23110	4.31497096383612e-30
LOC-Os02g21630	4.36404952952545e-30
LOC-Os02g42150	4.36404952952545e-30
LOC-Os02g19820	4.51089451507737e-30
LOC-Os03g58890	4.76342581050692e-30
LOC-Os08g04370	4.92928631054842e-30
LOC-Os10g23180	4.98579092372395e-30
LOC-Os01g48680	5.02828511118588e-30
LOC-Os03g14510	5.08662119082351e-30
LOC-Os07g46460	5.4521515160609e-30
LOC-Os01g08760	5.58469707224206e-30
LOC-Os08g17390	5.81945689919492e-30
LOC-Os02g03010	6.10974617956784e-30
LOC-Os08g43560	6.13354975434008e-30
LOC-Os10g24094	6.74002674967677e-30
LOC-Os01g70960	6.79965465301352e-30
LOC-Os12g01449	6.85608844156394e-30
LOC-Os12g15400	7.01036897665681e-30
LOC-Os08g39150	7.04665521627562e-30
LOC-Os12g35630	7.34198983225906e-30
LOC-Os03g53640	7.72469217894698e-30
LOC-Os07g14740	7.84574702902579e-30
LOC-Os12g21784	8.31838512395114e-30
LOC-Os05g49890	8.69889325536826e-30
LOC-Os03g05290	9.35437235790036e-30
LOC-Os03g52660	9.54195152271214e-30
LOC-Os01g71330	1.00065136982474e-29
LOC-Os07g05820	1.04812842938808e-29
LOC-Os06g30310	1.10534196859123e-29
LOC-Os05g27110	1.1107716985442e-29
LOC-Os09g32870	1.15069362511979e-29
LOC-Os03g06090	1.19480761528775e-29
LOC-Os10g21268	1.25200063793114e-29
LOC-Os10g42190	1.27199934460845e-29
LOC-Os01g59020	1.28245036139927e-29
LOC-Os11g20310	1.28245036139927e-29
LOC-Os04g23890	1.3325760323164e-29
LOC-Os08g13930	1.39097320991596e-29
LOC-Os09g28850	1.43201254050833e-29
LOC-Os10g36530	1.47076956715665e-29
LOC-Os12g11840	1.54602639095735e-29
LOC-Os01g53350	1.57336059966339e-29
LOC-Os07g27330	1.586170053024e-29
LOC-Os05g35500	1.5971279450963e-29
LOC-Os07g45280	1.7756979710297e-29
LOC-Os08g16914	1.78190743321956e-29
LOC-Os11g42510	1.80548970848814e-29
LOC-Os09g35790	1.80999154723892e-29
LOC-Os03g44620	1.96454339001983e-29
LOC-Os05g06430	2.09077298330824e-29
LOC-Os08g41880	2.30152647428406e-29
LOC-Os09g36730	2.38953614827691e-29
LOC-Os05g45840	2.57866724076453e-29
LOC-Os06g07830	2.59512799380661e-29
LOC-Os12g34890	2.71276915852019e-29
LOC-Os03g02750	2.810797158301e-29
LOC-Os04g47020	3.05076718862834e-29
LOC-Os02g06930	3.22648850280724e-29
LOC-Os02g45000	3.228863802637e-29
LOC-Os03g55670	3.30056141540043e-29
LOC-Os05g05590	3.43357975744413e-29
LOC-Os02g56630	3.60456598078692e-29
LOC-Os01g72330	3.67280024797317e-29
LOC-Os08g23410	3.68515349232124e-29
LOC-Os05g01280	3.82781276582084e-29
LOC-Os01g56150	4.31604382418735e-29
LOC-Os03g25850	4.7110744967445e-29
LOC-Os03g27019	4.72795365559179e-29
LOC-Os09g27830	5.03926709489044e-29
LOC-Os01g70460	5.11592978883031e-29
LOC-Os05g41440	5.31750159631655e-29
LOC-Os11g01439	6.38828310455411e-29
LOC-Os06g08884	6.48456301761518e-29
LOC-Os08g14600	6.48782731660145e-29
LOC-Os05g49910	6.57222620399657e-29
LOC-Os06g01290	6.57222620399657e-29
LOC-Os01g32364	6.67857126011011e-29
LOC-Os05g08980	6.73557178079733e-29
LOC-Os01g06660	6.82164346014757e-29
LOC-Os07g38830	9.64310333634236e-29
LOC-Os06g21110	1.01805731200452e-28
LOC-Os01g24010	1.02297827733263e-28
LOC-Os04g50864	1.04630825050745e-28
LOC-Os07g44610	1.0906698860845e-28
LOC-Os01g02080	1.10867420324546e-28
LOC-Os12g12580	1.18367951369946e-28
LOC-Os02g42960	1.1947345121715e-28
LOC-Os03g28400	1.338652908252e-28
LOC-Os11g16580	1.3714438617144e-28
LOC-Os11g39450	1.3714438617144e-28
LOC-Os04g35840	1.39401252122686e-28
LOC-Os06g09679	1.41697936164414e-28
LOC-Os03g50290	1.45250863933805e-28
LOC-Os01g63990	1.46641707398966e-28
LOC-Os04g53190	1.50139105335163e-28
LOC-Os04g51792	1.713502346431e-28
LOC-Os01g01280	1.76125794601874e-28
LOC-Os01g73000	1.88477724865606e-28
LOC-Os02g03050	1.89378770566341e-28
LOC-Os04g30060	1.94970774470016e-28
LOC-Os05g05670	1.96352149146613e-28
LOC-Os09g26190	1.96915208893731e-28
LOC-Os05g47770	1.9815240862863e-28
LOC-Os04g17669	2.01892726686647e-28
LOC-Os03g60509	2.06245194240941e-28
LOC-Os02g33710	2.10042183270521e-28
LOC-Os01g09430	2.17574190433155e-28
LOC-Os02g37160	2.31744366202322e-28
LOC-Os07g35810	2.36780793388532e-28
LOC-Os02g17760	2.46473536334825e-28
LOC-Os01g46610	2.47338613756952e-28
LOC-Os01g72970	2.79897694536157e-28
LOC-Os11g09680	3.08249214193187e-28
LOC-Os02g46920	3.15801530129599e-28
LOC-Os05g47670	3.2361979350217e-28
LOC-Os06g51460	3.35321839445803e-28
LOC-Os02g06430	3.63119430233481e-28
LOC-Os07g29224	4.28238672036541e-28
LOC-Os07g30300	4.50800032125737e-28
LOC-Os02g14430	4.56624627709843e-28
LOC-Os08g35600	4.76450586480631e-28
LOC-Os03g11520	4.96712212343361e-28
LOC-Os03g07890	5.09173586510228e-28
LOC-Os10g42670	5.12733500970635e-28
LOC-Os08g27010	5.13774506005578e-28
LOC-Os02g26670	5.39974431804886e-28
LOC-Os06g08080	6.69125818432187e-28
LOC-Os08g07720	6.82941518145131e-28
LOC-Os03g50070	7.11613473300665e-28
LOC-Os11g44340	7.12825843083003e-28
LOC-Os04g13220	7.21639641745145e-28
LOC-Os03g22200	7.32788853673123e-28
LOC-Os04g57720	7.39188097264096e-28
LOC-Os08g40110	7.58331473510799e-28
LOC-Os02g05744	7.77655701610405e-28
LOC-Os05g48790	8.29839950878271e-28
LOC-Os10g39010	8.36258303818131e-28
LOC-Os05g07650	8.99574908273576e-28
LOC-Os01g55799	9.0791628948928e-28
LOC-Os09g26780	9.81301893967228e-28
LOC-Os06g24704	9.96349890381064e-28
LOC-Os08g02080	1.0000071097194e-27
LOC-Os01g45910	1.06462221122149e-27
ChrSy.fgenesh.gene.28	1.08378246850791e-27
LOC-Os10g38610	1.11833854760106e-27
LOC-Os11g32480	1.17670985150756e-27
LOC-Os02g07260	1.19829864758551e-27
LOC-Os03g45770	1.29595221981597e-27
LOC-Os02g03860	1.33810098278832e-27
LOC-Os06g39906	1.33810098278832e-27
LOC-Os08g42000	1.34919701697359e-27
LOC-Os01g24880	1.44712951708e-27
LOC-Os06g45300	1.51118171158277e-27
LOC-Os06g48200	1.51504733106887e-27
LOC-Os03g53150	1.56054172856003e-27
LOC-Os01g12770	1.58082399258561e-27
LOC-Os03g51430	1.66619766466299e-27
LOC-Os06g28144	1.70322098916589e-27
LOC-Os01g38359	1.79438320947707e-27
LOC-Os10g20480	1.83012471021443e-27
LOC-Os12g07550	1.95692265555495e-27
LOC-Os04g30490	1.96256339692444e-27
LOC-Os06g43430	2.03156230807642e-27
LOC-Os05g04630	2.15591807857322e-27
LOC-Os10g02480	2.22859662973943e-27
LOC-Os09g27050	2.26221682608728e-27
LOC-Os09g35880	2.26221682608728e-27
LOC-Os02g26294	2.40088064486025e-27
LOC-Os12g13460	2.69128560300876e-27
LOC-Os04g53690	3.13737131939499e-27
LOC-Os01g40499	3.15935435979035e-27
LOC-Os03g07300	3.17587821840639e-27
LOC-Os06g13560	3.62649321595603e-27
LOC-Os03g48060	4.01066863204987e-27
LOC-Os03g16350	4.10573258952363e-27
LOC-Os06g07600	4.33096911608443e-27
LOC-Os06g04150	4.51464167400971e-27
LOC-Os12g25490	4.62332213490094e-27
LOC-Os03g57690	4.87408861605692e-27
LOC-Os07g05365	4.92790003839297e-27
LOC-Os01g01160	5.00903308474471e-27
LOC-Os08g42800	5.10541827679921e-27
LOC-Os06g26234	5.28558708106561e-27
LOC-Os07g48280	5.28558708106561e-27
LOC-Os12g33100	5.28558708106561e-27
LOC-Os07g44180	5.34973373256094e-27
LOC-Os06g43650	5.47024695652914e-27
LOC-Os03g20310	5.65025362959271e-27
LOC-Os01g09190	5.65149997593977e-27
LOC-Os01g04590	5.65887787988454e-27
LOC-Os05g45720	6.3518145175279e-27
LOC-Os09g25760	6.82507778903019e-27
LOC-Os11g09020	6.87803265196281e-27
LOC-Os03g53540	7.21275911953314e-27
LOC-Os12g22145	7.37693938010108e-27
LOC-Os03g16430	7.62598308842981e-27
LOC-Os02g55560	7.65257858561634e-27
LOC-Os05g28180	8.0800549700706e-27
LOC-Os06g05400	8.54700361476579e-27
LOC-Os12g07030	9.16874478828267e-27
LOC-Os01g01080	9.24607146962077e-27
LOC-Os03g58320	9.80718739676758e-27
LOC-Os01g31810	1.06166520048674e-26
LOC-Os05g39800	1.07011891981777e-26
LOC-Os12g10580	1.27268947424244e-26
LOC-Os04g55410	1.28457977176995e-26
LOC-Os03g31150	1.40679980431221e-26
LOC-Os01g52170	1.40816190902639e-26
LOC-Os03g15890	1.43291337701889e-26
LOC-Os10g39930	1.66442068826664e-26
LOC-Os02g09590	1.70317897405335e-26
LOC-Os11g01490	1.71401943371133e-26
LOC-Os10g09200	1.72051534129483e-26
LOC-Os03g48040	1.75217441543295e-26
LOC-Os04g56160	2.0092624791617e-26
LOC-Os04g56240	2.18730005607445e-26
LOC-Os02g42330	2.25270138124096e-26
LOC-Os01g48910	2.54921093126495e-26
LOC-Os01g31980	2.6774317433667e-26
LOC-Os09g38777	2.71690906874051e-26
LOC-Os10g21360	2.81257614833013e-26
LOC-Os06g05440	2.83806238918872e-26
LOC-Os12g08760	2.97973485295697e-26
LOC-Os07g28400	3.14487107217889e-26
LOC-Os02g38140	3.25541466100999e-26
LOC-Os04g42420	3.32677760604117e-26
LOC-Os07g45320	3.3370840646552e-26
LOC-Os04g27020	3.44205790136938e-26
LOC-Os08g38900	3.49383028447928e-26
LOC-Os05g42330	3.55875835629046e-26
LOC-Os01g52320	3.86454752330393e-26
LOC-Os03g17634	4.22277564634339e-26
LOC-Os03g19280	4.30252062040546e-26
LOC-Os10g37770	4.33645572058941e-26
LOC-Os02g50840	4.39844556127959e-26
LOC-Os08g19370	4.50153606262027e-26
LOC-Os12g32986	4.81477909281854e-26
LOC-Os06g51330	4.97433433862096e-26
LOC-Os02g36740	5.16589114709949e-26
LOC-Os08g32080	5.3121949833868e-26
LOC-Os01g18584	5.50484193862219e-26
LOC-Os04g39060	5.60962568583545e-26
LOC-Os03g59070	5.88560500432406e-26
LOC-Os01g64780	6.04678399422818e-26
LOC-Os04g35300	6.17900690914417e-26
LOC-Os12g43130	6.63303095533708e-26
LOC-Os06g16980	6.77555517643266e-26
LOC-Os03g58630	6.78671718988229e-26
LOC-Os09g14600	8.74856398901999e-26
LOC-Os03g12700	8.85269258891311e-26
LOC-Os06g23274	9.10013253488611e-26
LOC-Os05g30220	9.52078991428272e-26
LOC-Os02g49680	9.64422721121538e-26
LOC-Os06g13940	9.69399277020741e-26
LOC-Os04g36720	9.77171979052677e-26
LOC-Os09g38830	1.03027402562954e-25
LOC-Os03g61280	1.06987183471912e-25
LOC-Os02g01280	1.09484524526539e-25
LOC-Os09g20660	1.15752684834179e-25
LOC-Os06g39344	1.16274847482693e-25
LOC-Os01g57350	1.1818890285644e-25
LOC-Os08g01240	1.18903337686522e-25
LOC-Os01g65260	1.20860553601585e-25
LOC-Os01g68160	1.20860553601585e-25
LOC-Os03g01830	1.29036664061e-25
LOC-Os03g56250	1.32567842428513e-25
LOC-Os01g73514	1.33818552798652e-25
LOC-Os04g41900	1.38057991827682e-25
LOC-Os05g09020	1.4583475672612e-25
LOC-Os10g28350	1.59398837399548e-25
LOC-Os10g34440	1.61251311862624e-25
LOC-Os01g14890	1.64911725550304e-25
LOC-Os02g40030	1.71781621768439e-25
LOC-Os06g48940	1.76812096563806e-25
LOC-Os11g35710	1.84205210498563e-25
LOC-Os12g10640	1.92126314441801e-25
LOC-Os06g28524	2.05387799381072e-25
LOC-Os01g04650	2.19722659141926e-25
LOC-Os01g74320	2.28216418306378e-25
LOC-Os11g10290	2.28216418306378e-25
LOC-Os12g40419	2.38396121141338e-25
LOC-Os03g23980	2.4161258857806e-25
LOC-Os03g56800	2.46525004937655e-25
LOC-Os03g32314	2.68376758571925e-25
LOC-Os05g28210	2.69474337657575e-25
LOC-Os02g39720	2.71012858189279e-25
LOC-Os01g49219	2.77090413159075e-25
LOC-Os02g36870	2.7856640448731e-25
LOC-Os04g45834	2.83183491653467e-25
LOC-Os04g41500	3.16275483462883e-25
LOC-Os03g25960	3.27641670954007e-25
LOC-Os02g14170	3.35842898140963e-25
LOC-Os07g38620	3.42078998790649e-25
LOC-Os01g32460	3.46216159991452e-25
LOC-Os08g01380	3.56065999421105e-25
LOC-Os03g05390	3.58817521108574e-25
LOC-Os11g29970	3.58817521108574e-25
LOC-Os11g42970	3.71462136509509e-25
LOC-Os02g21009	4.01142432632372e-25
LOC-Os12g37360	4.0968482412429e-25
LOC-Os03g11210	4.0984753808289e-25
LOC-Os01g25386	4.28747427252967e-25
LOC-Os03g56660	4.809526968784e-25
LOC-Os06g42790	4.85872347003174e-25
LOC-Os01g13740	4.96089777530318e-25
LOC-Os02g02120	5.12872757828758e-25
LOC-Os12g37260	5.42293363940392e-25
LOC-Os02g43170	5.54220797050392e-25
LOC-Os03g45960	5.71961899764681e-25
LOC-Os04g20210	5.80605888013635e-25
LOC-Os08g01890	6.0292912296862e-25
LOC-Os02g03740	6.22325229289747e-25
LOC-Os03g08624	6.43896539697302e-25
LOC-Os06g22440	6.48862279584168e-25
LOC-Os06g45430	6.52657319961381e-25
LOC-Os12g31800	6.62918631502843e-25
LOC-Os08g14440	6.64316509099019e-25
LOC-Os12g05890	7.33462016684128e-25
LOC-Os03g20010	7.44072671932436e-25
LOC-Os03g02960	8.32174597914316e-25
LOC-Os03g36630	8.47358150070205e-25
LOC-Os03g43440	8.77439823825343e-25
LOC-Os08g41790	9.428204701861e-25
LOC-Os06g03810	1.00411884963765e-24
LOC-Os03g21710	1.00499562313555e-24
LOC-Os01g24440	1.01657802620416e-24
LOC-Os11g10320	1.05247531578808e-24
LOC-Os03g20330	1.10024788384269e-24
LOC-Os01g51540	1.15989451066663e-24
LOC-Os01g51370	1.18642251803359e-24
LOC-Os03g09060	1.25620750403438e-24
LOC-Os08g05620	1.26711638990051e-24
LOC-Os03g62640	1.30954940514658e-24
LOC-Os05g51530	1.32677387358426e-24
LOC-Os01g22520	1.33525504769934e-24
LOC-Os02g41590	1.36138678428222e-24
[truncated: 2 more rows]

## Sheet: Supplementary Table 9b
Supplementary Table 9b Top 500 genes were used to construct trajectory of procambium cells. These genes were screened in procambium cells at 0, 24, and 48 hpi during mock treated.
ID	q val
LOC-Os01g45914	0
LOC-Os03g23010	3.02671038794665e-244
LOC-Os03g01300	1.9091021539919e-206
LOC-Os05g02780	2.24603565158356e-191
LOC-Os04g52090	8.92814963705915e-173
LOC-Os04g41960	3.55504470078687e-169
LOC-Os10g30790	5.83183188836053e-167
LOC-Os07g46670	4.43178479613285e-158
LOC-Os01g72370	1.255177668479e-150
LOC-Os01g10400	2.81127750106043e-143
LOC-Os01g53730	1.32618682643096e-141
LOC-Os01g49470	2.32016381072195e-124
LOC-Os04g38950	9.00137963553574e-123
LOC-Os02g08440	4.20381625194859e-121
LOC-Os12g18410	1.45868100876056e-119
LOC-Os04g46960	5.02283924484769e-119
LOC-Os08g26230	9.10153058897807e-119
LOC-Os07g48280	1.21140592413969e-117
LOC-Os10g11889	1.76793397940189e-117
LOC-Os07g36170	1.25196230327244e-113
LOC-Os12g13340	1.89275570267021e-112
LOC-Os03g60080	1.16169408420778e-111
LOC-Os08g37670	3.34666502899822e-111
LOC-Os04g41310	7.21778601934881e-108
LOC-Os07g37240	7.45241948558097e-103
LOC-Os07g48020	5.30623416124607e-100
LOC-Os09g16510	8.48064493974467e-99
LOC-Os06g21590	2.01825537107083e-96
LOC-Os07g15460	2.226687694178e-94
LOC-Os12g19381	8.85864270612146e-92
LOC-Os05g41780	8.70651583176714e-91
LOC-Os01g28790	1.39123831230078e-90
LOC-Os01g04280	1.52511943472064e-90
LOC-Os01g70790	1.52511943472064e-90
LOC-Os08g33820	2.51972329265921e-90
LOC-Os04g21350	4.23515739113393e-89
LOC-Os01g04330	4.27245154719199e-89
LOC-Os05g27730	1.62805064072528e-88
LOC-Os09g25760	3.76172031390737e-86
LOC-Os01g41710	4.11988604659746e-86
LOC-Os03g03510	2.49884567305896e-85
LOC-Os03g55540	7.60425221904227e-85
LOC-Os10g35770	1.06196014624674e-83
LOC-Os02g47470	2.30789118312437e-82
LOC-Os02g11070	3.50768950400223e-80
LOC-Os04g30420	1.12936595309617e-78
LOC-Os03g28940	8.92006089197405e-77
LOC-Os07g38170	4.10789838625812e-76
LOC-Os08g06140	4.29654204297397e-75
LOC-Os04g58850	9.94668956169417e-74
LOC-Os01g22900	1.06301000113881e-72
LOC-Os01g46720	3.53963953238929e-72
LOC-Os02g40240	9.78650216520863e-71
LOC-Os03g32490	2.91082076208152e-70
LOC-Os05g03760	1.54971368718827e-69
LOC-Os01g31690	3.60268453528902e-66
LOC-Os04g32920	7.2747390288288e-66
LOC-Os11g13890	8.121576615255e-66
LOC-Os03g18150	4.04798860353212e-63
LOC-Os04g38410	5.62429202569181e-63
LOC-Os01g41420	1.24771489931031e-61
LOC-Os07g39350	1.31381577627609e-61
LOC-Os01g04540	1.7327961833443e-61
LOC-Os03g05620	6.12788165407646e-61
LOC-Os10g18340	2.25205546389517e-60
LOC-Os01g64470	2.99535489026932e-60
LOC-Os01g47730	1.06875989878224e-59
LOC-Os08g39450	4.77681614011605e-59
LOC-Os08g03350	1.22591261068113e-58
LOC-Os03g53020	2.3431758087444e-57
LOC-Os11g15624	5.35741698708527e-56
LOC-Os05g50710	3.6629249545228e-55
LOC-Os01g45274	1.55039197910592e-54
LOC-Os03g39610	2.21305840173817e-51
LOC-Os06g38764	1.60571617314041e-50
LOC-Os03g13810	2.03206881229816e-50
LOC-Os03g04070	1.25964606824541e-49
LOC-Os12g08130	3.29666839554402e-49
LOC-Os04g33830	3.39100081504056e-49
LOC-Os03g17700	5.63119405401322e-49
LOC-Os10g41330	5.63119405401322e-49
LOC-Os05g41590	8.73676054862949e-49
LOC-Os01g07970	8.90226264519386e-49
LOC-Os01g38980	8.90226264519386e-49
LOC-Os11g43990	2.51815886844617e-48
LOC-Os02g10700	4.08303036112987e-48
LOC-Os12g19470	8.48777809999355e-48
LOC-Os02g10390	1.75559054631974e-47
LOC-Os04g52840	2.10407949297746e-46
LOC-Os06g38340	3.10312130068715e-46
LOC-Os01g51570	1.01319811316562e-45
LOC-Os06g04270	8.88019398572481e-45
LOC-Os03g18560	1.8174035042003e-44
LOC-Os02g24080	1.9448859269295e-44
LOC-Os01g01340	4.72137625257247e-44
LOC-Os08g29660	6.03392066714251e-44
LOC-Os04g50120	1.19646777848377e-43
LOC-Os01g09540	1.62201416476777e-43
LOC-Os10g10130	5.00856235603118e-43
LOC-Os03g03610	1.1715302734036e-42
LOC-Os02g51350	1.21203520474117e-42
LOC-Os06g01210	4.65637966345071e-42
LOC-Os03g14370	7.61616992777235e-42
LOC-Os07g47350	1.47671156164791e-41
LOC-Os09g04384	1.58560337192714e-41
LOC-Os09g17740	3.41727402246938e-41
LOC-Os03g22270	3.82429051032563e-41
LOC-Os01g47070	9.86143389041531e-41
LOC-Os03g51530	1.12617116656544e-39
LOC-Os08g39840	2.25226557583223e-39
LOC-Os08g44850	8.6891138873084e-39
LOC-Os07g39470	2.67972659174072e-38
LOC-Os03g21560	1.39330195778084e-37
LOC-Os05g41640	3.83426088365655e-36
LOC-Os06g06290	6.66093459628953e-36
LOC-Os01g51920	1.07450071281799e-35
LOC-Os02g56250	4.65990477908636e-35
LOC-Os06g19095	4.93949108907665e-35
LOC-Os08g04450	4.93949108907665e-35
LOC-Os04g48290	1.11757082959581e-34
LOC-Os02g47510	3.29730300235288e-34
LOC-Os01g09010	3.38430673609994e-34
LOC-Os05g39610	3.91455263128203e-34
LOC-Os04g26920	8.29853258697923e-34
LOC-Os05g08420	1.42819445126885e-33
LOC-Os06g04230	1.54434993862055e-33
LOC-Os04g52370	2.17514255709504e-33
LOC-Os06g46950	2.17514255709504e-33
LOC-Os01g73200	2.54475444187495e-33
LOC-Os11g07020	2.55895517337104e-33
LOC-Os08g37660	5.7974832861395e-33
LOC-Os01g56880	8.81758715061978e-33
LOC-Os04g32110	2.20002358610515e-32
LOC-Os05g35260	2.92267449414928e-32
LOC-Os07g48290	3.99277175125849e-32
LOC-Os06g44160	4.1354760411511e-32
LOC-Os01g29330	4.89665597517952e-32
LOC-Os08g10020	5.19552696708667e-32
LOC-Os07g22494	5.71563448382489e-32
LOC-Os03g08860	8.63090670771498e-32
LOC-Os03g08330	9.91131404988164e-32
LOC-Os03g05390	1.33285363355047e-31
LOC-Os04g57200	2.07338860739131e-31
LOC-Os07g25430	3.47323329444766e-31
LOC-Os03g17740	5.84296763502673e-31
LOC-Os03g20370	6.9915335901675e-31
LOC-Os01g43410	9.15222382385403e-31
LOC-Os05g41550	1.12799738211773e-30
LOC-Os05g08900	1.70835886812462e-30
LOC-Os01g13690	1.99105643566327e-30
LOC-Os10g36550	3.31143971805817e-30
LOC-Os02g45930	3.66484233118215e-30
LOC-Os08g41440	4.16937306318992e-30
LOC-Os05g49060	4.70795967254743e-30
LOC-Os04g58890	6.06453852778753e-30
LOC-Os03g55776	6.36891720347701e-30
LOC-Os09g35010	9.47488893555746e-30
LOC-Os07g37320	1.02841627773983e-29
LOC-Os10g03550	1.11470409678911e-29
LOC-Os03g55320	1.24867769566761e-29
LOC-Os10g36000	2.23705923263673e-29
LOC-Os02g54890	2.32384987060294e-29
LOC-Os03g31510	3.02788457217254e-29
LOC-Os03g45280	3.37375098279682e-29
LOC-Os01g40070	4.34744301626632e-29
LOC-Os01g65110	4.63399163967497e-29
LOC-Os11g11960	2.45224244179516e-28
LOC-Os03g50210	2.76166615397172e-28
LOC-Os02g36110	3.50847839217829e-28
LOC-Os08g38170	4.03031197103474e-28
LOC-Os08g37444	4.78681543375392e-28
LOC-Os03g60650	7.66114168448318e-28
LOC-Os04g38790	8.54959990106857e-28
LOC-Os09g39180	1.4445337236012e-27
LOC-Os01g61080	1.72267166696255e-27
LOC-Os03g56250	2.77407221889397e-27
LOC-Os08g04340	3.50479980516119e-27
LOC-Os03g04770	5.58205451264328e-27
LOC-Os01g70470	1.01764356468903e-26
LOC-Os09g36930	1.01764356468903e-26
LOC-Os05g41900	1.22267497062693e-26
LOC-Os05g47780	1.37347283359631e-26
LOC-Os07g05480	1.59626641204989e-26
LOC-Os01g72530	1.74389682180184e-26
LOC-Os03g63950	1.86536202531205e-26
LOC-Os01g37040	2.34145966455596e-26
LOC-Os07g04990	2.36896748454502e-26
LOC-Os09g31200	3.2125415423554e-26
LOC-Os02g11859	4.89234219724935e-26
LOC-Os12g36910	5.07078684199647e-26
LOC-Os05g40270	8.282461626306e-26
LOC-Os01g04800	1.51041282466114e-25
LOC-Os04g02880	1.59646446336811e-25
LOC-Os10g42710	1.60868408166177e-25
LOC-Os02g14440	2.03462148403083e-25
LOC-Os02g05470	2.10368132831271e-25
LOC-Os01g03690	2.11708920986043e-25
LOC-Os08g27720	2.59317598254956e-25
LOC-Os02g37830	3.1378673268314e-25
LOC-Os03g19020	3.20800345455017e-25
LOC-Os12g23180	3.25649642478784e-25
LOC-Os02g03280	4.06064890263696e-25
LOC-Os11g34270	4.50713471182728e-25
LOC-Os01g14440	8.29705709133198e-25
LOC-Os03g09900	8.34275836167764e-25
LOC-Os09g18594	8.40259615316295e-25
LOC-Os02g50570	8.59552497813341e-25
LOC-Os10g43060	1.15021345827791e-24
LOC-Os03g01320	1.35747483022822e-24
LOC-Os02g03410	1.64115676045024e-24
LOC-Os02g40090	1.74978983130024e-24
LOC-Os06g15400	1.77777768964092e-24
LOC-Os06g13190	2.02900479605432e-24
LOC-Os07g04930	2.18139397835482e-24
LOC-Os01g02010	2.46313123127816e-24
LOC-Os01g50080	2.63867715929725e-24
LOC-Os02g15230	2.99253843222264e-24
LOC-Os01g74040	3.09991892672409e-24
LOC-Os05g47540	3.12631198932551e-24
LOC-Os09g26420	5.29465971064727e-24
LOC-Os01g65140	6.79269837829338e-24
LOC-Os02g32590	6.79269837829338e-24
LOC-Os07g34570	6.94910890764235e-24
LOC-Os08g44680	8.18959627007743e-24
LOC-Os05g31620	1.05094457780115e-23
LOC-Os03g51390	1.09755533802107e-23
LOC-Os02g37060	1.3359042009682e-23
LOC-Os04g38600	2.06851892212932e-23
LOC-Os07g47640	2.69927480937651e-23
LOC-Os01g51670	2.9740036797937e-23
LOC-Os08g13570	3.22755609820953e-23
LOC-Os01g36950	3.37166466538934e-23
LOC-Os01g54620	3.58338257828926e-23
LOC-Os11g39370	3.62057258124538e-23
LOC-Os07g39680	3.94643960882648e-23
LOC-Os10g35030	5.11408040032298e-23
LOC-Os07g25900	6.47959882435137e-23
LOC-Os02g06930	6.94230276475888e-23
LOC-Os04g59200	8.38555672704169e-23
LOC-Os10g42040	9.07277891848256e-23
LOC-Os05g44900	1.15721855934209e-22
LOC-Os01g71340	1.8000496012758e-22
LOC-Os07g37030	1.81753049562337e-22
LOC-Os05g33630	2.63840858960385e-22
LOC-Os10g37180	2.82240169082268e-22
LOC-Os06g01850	3.08241101825877e-22
LOC-Os03g13840	3.25056727080105e-22
LOC-Os12g26290	3.94878622548136e-22
LOC-Os03g19400	6.27180073246614e-22
LOC-Os01g19740	7.20736228529078e-22
LOC-Os03g40270	8.5681393504029e-22
LOC-Os02g51080	8.58916381552377e-22
LOC-Os04g42090	8.58916381552377e-22
LOC-Os02g31030	8.80260563689181e-22
LOC-Os06g39370	9.46393256115155e-22
LOC-Os12g43380	1.09598964536034e-21
LOC-Os07g42940	1.24345445898681e-21
LOC-Os04g18090	1.34798867654773e-21
LOC-Os03g22370	1.39268190932865e-21
LOC-Os01g07370	1.53500702603835e-21
LOC-Os03g16610	2.02341942414539e-21
LOC-Os02g12480	2.40613841576824e-21
LOC-Os02g46420	2.53073048320825e-21
LOC-Os07g02460	2.673846620944e-21
LOC-Os05g48060	4.11432258945352e-21
LOC-Os02g55560	4.18780859678977e-21
LOC-Os03g17690	6.44553073998426e-21
LOC-Os11g30760	1.26747822660362e-20
LOC-Os08g37370	1.31546091993173e-20
LOC-Os02g38980	1.32392408199125e-20
LOC-Os03g54000	1.42867847762062e-20
LOC-Os01g62670	1.57529032969601e-20
LOC-Os09g37540	1.57529032969601e-20
LOC-Os01g13770	1.58065557957414e-20
LOC-Os01g17050	1.98884646528727e-20
LOC-Os06g40640	2.11260578496263e-20
LOC-Os03g08970	2.14650467219454e-20
LOC-Os02g55910	3.09639843041573e-20
LOC-Os03g12670	3.93392923296596e-20
LOC-Os02g44235	4.0781143501606e-20
LOC-Os01g25386	4.49951734529904e-20
LOC-Os11g12300	4.79040459691996e-20
LOC-Os01g68060	6.21179674860911e-20
LOC-Os09g30340	9.48374170951682e-20
LOC-Os03g17240	1.31709832446104e-19
LOC-Os06g30950	1.46148114725653e-19
LOC-Os01g52110	1.47660361669784e-19
LOC-Os07g01560	1.6513417971064e-19
LOC-Os07g35560	1.84151159007298e-19
LOC-Os10g35630	2.16113993734102e-19
LOC-Os02g13060	2.54259048869247e-19
LOC-Os01g59440	3.16340371942216e-19
LOC-Os06g50300	4.15398371564977e-19
LOC-Os01g52594	4.18542789207816e-19
LOC-Os01g07760	4.56958327881281e-19
LOC-Os06g18000	4.66026547636081e-19
LOC-Os04g45580	4.83558422735625e-19
LOC-Os01g12710	5.24532880279884e-19
LOC-Os06g51150	6.28358205820351e-19
LOC-Os09g26620	6.96850516818926e-19
LOC-Os07g43810	7.60075595499835e-19
LOC-Os06g38450	7.81179565232865e-19
LOC-Os01g48190	7.84529641674838e-19
LOC-Os12g36830	8.20096333372413e-19
LOC-Os11g11980	8.26044898602759e-19
LOC-Os01g62490	1.15612231435169e-18
LOC-Os03g37830	1.15612231435169e-18
LOC-Os06g10210	1.20865211633152e-18
LOC-Os02g36940	1.25658503202862e-18
LOC-Os05g04500	1.27176224556827e-18
LOC-Os07g43170	1.28342825312445e-18
LOC-Os01g06580	1.47187811710132e-18
LOC-Os02g38392	1.65635530764953e-18
LOC-Os11g01480	2.05247350467507e-18
LOC-Os02g42570	2.39620679638367e-18
LOC-Os02g47020	2.52063854333097e-18
LOC-Os02g34580	2.79105131782951e-18
LOC-Os02g56900	3.42018019407188e-18
LOC-Os04g30030	4.18393167425683e-18
LOC-Os02g03710	4.53250258781878e-18
LOC-Os11g12340	4.58844522728232e-18
LOC-Os06g23290	4.95625623572122e-18
LOC-Os01g65100	5.0034207110849e-18
LOC-Os03g31730	6.43986687227983e-18
LOC-Os08g41280	7.01581015944316e-18
LOC-Os03g39830	9.28504031886004e-18
LOC-Os08g06100	1.02893533267658e-17
LOC-Os01g71630	1.36049454255167e-17
LOC-Os05g43170	1.37653738594664e-17
LOC-Os05g48900	1.82798209436513e-17
LOC-Os06g01790	1.83178156838415e-17
LOC-Os07g22930	1.90133993447685e-17
LOC-Os05g13580	2.51484595269373e-17
LOC-Os06g46930	2.55624923367706e-17
LOC-Os12g20390	3.23410893694199e-17
LOC-Os09g20350	3.58052723409664e-17
LOC-Os06g38210	3.65255457231523e-17
LOC-Os03g03720	4.47060508396181e-17
LOC-Os01g54600	4.5220366984483e-17
LOC-Os02g36590	4.63547456888933e-17
LOC-Os05g01270	6.33655209872811e-17
LOC-Os12g17600	6.42552807425805e-17
LOC-Os10g32980	6.47720372352312e-17
LOC-Os12g36850	6.62668450845394e-17
LOC-Os11g32650	8.00328283222697e-17
LOC-Os02g34810	8.11499442303896e-17
LOC-Os01g72080	9.11066891877409e-17
LOC-Os03g01360	9.8800941806958e-17
LOC-Os12g17910	1.00059811637432e-16
LOC-Os04g28074	1.15834616452901e-16
LOC-Os01g56890	1.1805477707763e-16
LOC-Os02g39930	1.21772989535862e-16
LOC-Os03g52910	1.40011183721557e-16
LOC-Os08g19670	1.60663904711748e-16
LOC-Os02g51670	2.41601615164072e-16
LOC-Os07g04840	2.41601615164072e-16
LOC-Os02g20360	2.47370312128675e-16
LOC-Os09g12290	2.90507918841545e-16
LOC-Os04g47780	2.98025373638764e-16
LOC-Os04g56400	3.40015558867649e-16
LOC-Os09g25490	3.49853058825164e-16
LOC-Os10g42410	3.5152170466277e-16
LOC-Os12g36640	5.46758970850222e-16
LOC-Os02g02410	5.86282599911152e-16
LOC-Os09g27950	6.18317686194963e-16
LOC-Os12g24320	6.85786145307864e-16
LOC-Os03g61130	7.50070606578854e-16
LOC-Os11g12040	7.86286688637295e-16
LOC-Os10g33540	8.31115438975866e-16
LOC-Os04g54830	9.17763734732923e-16
LOC-Os03g49710	9.69974689773815e-16
LOC-Os07g09340	1.01920664090031e-15
LOC-Os07g14740	1.05245488978496e-15
LOC-Os11g44680	1.10738351086879e-15
LOC-Os04g58810	1.13662061748039e-15
LOC-Os05g50810	1.18462475088046e-15
LOC-Os02g45710	1.43463752487626e-15
LOC-Os05g46840	1.707148323263e-15
LOC-Os01g10610	1.81503989145759e-15
LOC-Os03g04570	2.06335065322005e-15
LOC-Os06g38660	2.10173987786155e-15
LOC-Os01g19130	2.14268131414539e-15
LOC-Os06g02380	3.27948748232185e-15
LOC-Os04g45900	4.44820856217314e-15
LOC-Os05g22614	4.47495852312506e-15
LOC-Os04g32850	4.95813994184153e-15
LOC-Os04g43680	4.99290588412336e-15
LOC-Os03g06139	5.35698637846507e-15
LOC-Os08g39300	6.96123819270855e-15
LOC-Os05g48930	7.2091996124121e-15
LOC-Os09g17329	8.1713940750732e-15
LOC-Os05g04700	8.64521381988446e-15
LOC-Os05g02310	9.19734028709842e-15
LOC-Os09g29540	1.01795103327955e-14
LOC-Os06g12120	1.08308126451463e-14
LOC-Os02g48710	1.1479727839791e-14
LOC-Os04g37790	1.26476794086957e-14
LOC-Os11g40970	1.30914223603911e-14
LOC-Os06g14450	1.35400923192669e-14
LOC-Os06g50330	1.43589282614002e-14
LOC-Os05g48690	1.58407918470325e-14
LOC-Os10g25290	1.66709375886589e-14
LOC-Os03g51960	1.77567598681571e-14
LOC-Os04g38480	1.82581042644986e-14
LOC-Os07g38120	1.91989646317848e-14
LOC-Os05g38140	2.01589170793945e-14
LOC-Os07g48010	2.05350281690654e-14
LOC-Os01g28989	2.09187689217295e-14
LOC-Os02g41650	2.46295912645762e-14
LOC-Os05g49940	2.54964194581794e-14
LOC-Os02g52210	2.55836807374787e-14
LOC-Os06g14420	3.13243534992066e-14
LOC-Os01g49310	3.82354929760295e-14
LOC-Os07g38530	3.85610309499418e-14
LOC-Os05g26990	3.87978597590391e-14
LOC-Os01g22520	3.89265623267673e-14
LOC-Os09g37012	4.0302792235384e-14
LOC-Os04g32950	4.30171509428227e-14
LOC-Os03g63330	4.71119936607986e-14
LOC-Os11g04409	5.44722045596025e-14
LOC-Os03g36540	5.65269583846426e-14
LOC-Os03g40670	5.70782885596137e-14
LOC-Os10g34170	5.78701828792557e-14
LOC-Os01g70130	6.32704959401329e-14
LOC-Os03g16800	6.97484660536206e-14
LOC-Os03g03910	7.03154335467169e-14
LOC-Os06g22690	7.48212059980929e-14
LOC-Os02g35329	7.63341625747554e-14
LOC-Os01g65880	9.59406851075931e-14
LOC-Os05g37520	9.87299914509118e-14
LOC-Os05g34830	1.04389710816182e-13
LOC-Os10g39100	1.07350794804877e-13
LOC-Os04g23550	1.10465910251866e-13
LOC-Os05g33570	1.1173859836366e-13
LOC-Os03g07360	1.14608256676742e-13
LOC-Os03g21030	1.14608256676742e-13
LOC-Os01g04550	1.1858156092651e-13
LOC-Os08g06010	1.19273902306948e-13
LOC-Os02g54820	1.4233611551422e-13
LOC-Os02g14430	1.43787629762377e-13
LOC-Os03g52840	1.58117732450845e-13
LOC-Os01g67054	1.58616779815469e-13
LOC-Os03g17010	1.73209851608099e-13
LOC-Os03g38350	1.79795115621084e-13
LOC-Os01g68020	1.82244355731598e-13
LOC-Os05g33000	1.85842997354917e-13
LOC-Os02g32280	1.87883642321038e-13
LOC-Os03g61260	1.99628957742272e-13
LOC-Os05g05680	2.11116281614177e-13
LOC-Os08g01410	2.14508042920244e-13
LOC-Os01g69050	2.15136500634015e-13
LOC-Os01g58350	2.51651411122334e-13
LOC-Os02g48560	2.64030241479572e-13
LOC-Os03g10320	2.86445880712952e-13
LOC-Os04g43710	2.86445880712952e-13
LOC-Os04g53230	2.86445880712952e-13
LOC-Os06g03560	2.90952892951593e-13
LOC-Os03g46070	3.05198734783279e-13
LOC-Os01g48360	3.13307673545603e-13
LOC-Os09g27420	3.13321174656327e-13
LOC-Os04g43760	3.23439918124693e-13
LOC-Os01g38229	3.42297244337637e-13
LOC-Os01g68324	3.48849195364214e-13
LOC-Os02g48870	3.5552538344256e-13
LOC-Os09g39770	4.03944996891877e-13
LOC-Os07g37250	4.58088171185844e-13
LOC-Os02g05320	4.83140779050097e-13
LOC-Os02g36340	5.17369313520958e-13
LOC-Os04g21950	5.20507928540324e-13
LOC-Os09g24700	5.57775357185918e-13
LOC-Os06g51060	5.60819196947106e-13
LOC-Os06g11490	5.71323126045535e-13
LOC-Os05g33280	6.0847752327886e-13
LOC-Os04g45940	7.15979956820996e-13
LOC-Os07g41320	8.45968369787361e-13
LOC-Os05g48630	9.30030077339635e-13
LOC-Os02g09940	9.42236827314492e-13
LOC-Os06g35520	9.75721140374141e-13
LOC-Os09g20390	1.00261466684519e-12
LOC-Os01g05060	1.01794866435199e-12
LOC-Os09g26160	1.13288322539512e-12
LOC-Os01g64960	1.14719665311441e-12
LOC-Os09g36040	1.14719665311441e-12
LOC-Os07g14270	1.301838102228e-12
LOC-Os01g64440	1.31229568418633e-12
LOC-Os03g10950	1.46890780404263e-12
LOC-Os10g40640	1.48906153539868e-12
LOC-Os01g63690	1.77230047195301e-12
LOC-Os07g33660	1.8905717459556e-12
LOC-Os11g32500	1.9673675684035e-12
LOC-Os02g51790	1.96905184456948e-12
LOC-Os03g47530	2.25400187559833e-12
LOC-Os01g62460	2.43500865492612e-12
LOC-Os02g49760	2.47287634134408e-12
LOC-Os02g36000	2.6277558060355e-12
LOC-Os03g29850	2.71722054460025e-12
LOC-Os01g64730	2.8392280275725e-12
LOC-Os07g32880	2.8392280275725e-12
LOC-Os05g46830	2.93059681415205e-12
LOC-Os06g23870	3.1303961072465e-12

## Sheet: Supplementary Table 9c
Supplementary Table 9c The list of GO terms enriched by the genes of procambium cells has been provided. The "ordered" column indicated whether the genes were relatively induced in mock cells, distal cells to the infection sites, or proximal cells to the infection sites, according to pseudotime values of procambium cells. MF (molecular function), BP (biological process), CC (cellular component). …
source	term_ID	description	GeneRatio	BgRatio	p value	p adjust	q value	geneID	count	cluster
BP	GO:0015979	photosynthesis	34/314	111/9587	2.42148e-24	7.89401e-22	7.36638e-22	LOC_Os01g31690/LOC_Os01g41710/LOC_Os02g10390/LOC_Os02g36850/LOC_Os03g39610/LOC_Os03g56670/LOC_Os04g38410/LOC_Os05g48630/LOC_Os06g21590/LOC_Os07g01480/LOC_Os07g25430/LOC_Os07g36080/LOC_Os07g37240/LOC_Os07g38960/LOC_Os08g33820/LOC_Os08g44680/LOC_Os11g13890/LOC_Os03g22370/LOC_Os09g26810/LOC_Os03g21560/LOC_Os08g02630/LOC_Os12g23200/LOC_Os07g37550/LOC_Os07g04840/LOC_Os01g56680/LOC_Os03g17174/LOC_Os05g…	34	Ⅰ
BP	GO:0009765	photosynthesis, light harvesting	12/314	15/9587	5.16479e-16	8.41861e-14	7.85592e-14	LOC_Os01g41710/LOC_Os02g10390/LOC_Os03g39610/LOC_Os04g38410/LOC_Os06g21590/LOC_Os07g37240/LOC_Os07g38960/LOC_Os08g33820/LOC_Os11g13890/LOC_Os09g26810/LOC_Os07g37550/LOC_Os01g52240	12	Ⅰ
BP	GO:0019684	photosynthesis, light reaction	15/314	39/9587	4.74918e-13	5.16077e-11	4.81583e-11	LOC_Os01g31690/LOC_Os01g41710/LOC_Os02g10390/LOC_Os03g39610/LOC_Os04g38410/LOC_Os06g21590/LOC_Os07g37240/LOC_Os07g38960/LOC_Os08g33820/LOC_Os11g13890/LOC_Os09g26810/LOC_Os03g21560/LOC_Os07g37550/LOC_Os01g52240/LOC_Os03g53640	15	Ⅰ
BP	GO:0006091	generation of precursor metabolites and energy	21/314	120/9587	2.52328e-10	2.05647e-08	1.91902e-08	LOC_Os01g31690/LOC_Os01g41710/LOC_Os02g10390/LOC_Os03g39610/LOC_Os04g38410/LOC_Os06g21590/LOC_Os06g40640/LOC_Os07g37240/LOC_Os07g38960/LOC_Os08g33820/LOC_Os11g13890/LOC_Os09g26810/LOC_Os03g21560/LOC_Os05g41640/LOC_Os06g04510/LOC_Os07g37550/LOC_Os01g52240/LOC_Os01g11054/LOC_Os10g42100/LOC_Os03g56869/LOC_Os03g53640	21	Ⅰ
BP	GO:0006457	protein folding	13/314	101/9587	2.37476e-05	0.00154834	0.00144485	LOC_Os01g38229/LOC_Os06g50300/LOC_Os04g32950/LOC_Os03g50080/LOC_Os02g51570/LOC_Os05g43170/LOC_Os08g29370/LOC_Os07g09040/LOC_Os08g42850/LOC_Os01g67054/LOC_Os01g02080/LOC_Os07g14270/LOC_Os05g01270	13	Ⅰ
BP	GO:0046148	pigment biosynthetic process	4/314	10/9587	0.00020277	0.0110172	0.0102808	LOC_Os05g29760/LOC_Os03g36540/LOC_Os01g39960/LOC_Os03g59640	4	Ⅰ
BP	GO:0006778	porphyrin-containing compound metabolic process	4/314	13/9587	0.000638531	0.0297373	0.0277497	LOC_Os05g29760/LOC_Os03g36540/LOC_Os04g52130/LOC_Os03g59640	4	Ⅰ
BP	GO:0042440	pigment metabolic process	4/314	14/9587	0.000871027	0.0354943	0.0331219	LOC_Os05g29760/LOC_Os03g36540/LOC_Os01g39960/LOC_Os03g59640	4	Ⅰ
CC	GO:0009579	thylakoid	19/146	81/3692	1.28667e-10	6.13087e-09	4.75525e-09	LOC_Os01g31690/LOC_Os02g36850/LOC_Os03g56670/LOC_Os05g48630/LOC_Os07g01480/LOC_Os07g25430/LOC_Os07g36080/LOC_Os08g44680/LOC_Os03g22370/LOC_Os08g02630/LOC_Os12g23200/LOC_Os03g55720/LOC_Os07g04840/LOC_Os01g56680/LOC_Os03g17174/LOC_Os05g43310/LOC_Os07g47640/LOC_Os01g59090/LOC_Os08g25900	19	Ⅰ
CC	GO:0009521	photosystem	18/146	74/3692	2.15118e-10	6.13087e-09	4.75525e-09	LOC_Os01g31690/LOC_Os02g36850/LOC_Os03g56670/LOC_Os05g48630/LOC_Os07g01480/LOC_Os07g25430/LOC_Os07g36080/LOC_Os08g44680/LOC_Os03g22370/LOC_Os08g02630/LOC_Os12g23200/LOC_Os07g04840/LOC_Os01g56680/LOC_Os03g17174/LOC_Os05g43310/LOC_Os07g47640/LOC_Os01g59090/LOC_Os08g25900	18	Ⅰ
CC	GO:0034357	photosynthetic membrane	18/146	80/3692	8.58167e-10	1.63052e-08	1.26467e-08	LOC_Os01g31690/LOC_Os02g36850/LOC_Os03g56670/LOC_Os05g48630/LOC_Os07g01480/LOC_Os07g25430/LOC_Os07g36080/LOC_Os08g44680/LOC_Os03g22370/LOC_Os08g02630/LOC_Os12g23200/LOC_Os07g04840/LOC_Os01g56680/LOC_Os03g17174/LOC_Os05g43310/LOC_Os07g47640/LOC_Os01g59090/LOC_Os08g25900	18	Ⅰ
CC	GO:0009523	photosystem II	13/146	46/3692	1.12241e-08	1.59943e-07	1.24055e-07	LOC_Os01g31690/LOC_Os02g36850/LOC_Os07g01480/LOC_Os07g36080/LOC_Os03g22370/LOC_Os08g02630/LOC_Os07g04840/LOC_Os01g56680/LOC_Os03g17174/LOC_Os05g43310/LOC_Os07g47640/LOC_Os01g59090/LOC_Os08g25900	13	Ⅰ
CC	GO:0019898	extrinsic component of membrane	8/146	25/3692	3.01801e-06	3.44053e-05	2.66855e-05	LOC_Os01g31690/LOC_Os02g36850/LOC_Os07g01480/LOC_Os07g36080/LOC_Os07g04840/LOC_Os03g17174/LOC_Os01g59090/LOC_Os08g25900	8	Ⅰ
CC	GO:0009654	photosystem II oxygen evolving complex	8/146	26/3692	4.21471e-06	4.00397e-05	3.10557e-05	LOC_Os01g31690/LOC_Os02g36850/LOC_Os07g01480/LOC_Os07g36080/LOC_Os07g04840/LOC_Os03g17174/LOC_Os01g59090/LOC_Os08g25900	8	Ⅰ
CC	GO:0042651	thylakoid membrane	8/146	34/3692	3.74059e-05	0.000304591	0.000236247	LOC_Os01g31690/LOC_Os02g36850/LOC_Os07g01480/LOC_Os07g36080/LOC_Os07g04840/LOC_Os03g17174/LOC_Os01g59090/LOC_Os08g25900	8	Ⅰ
CC	GO:1990204	oxidoreductase complex	8/146	38/3692	8.80643e-05	0.000627458	0.000486671	LOC_Os01g31690/LOC_Os02g36850/LOC_Os07g01480/LOC_Os07g36080/LOC_Os07g04840/LOC_Os03g17174/LOC_Os01g59090/LOC_Os08g25900	8	Ⅰ
CC	GO:0009522	photosystem I	5/146	20/3692	0.000865259	0.00547997	0.0042504	LOC_Os03g56670/LOC_Os05g48630/LOC_Os07g25430/LOC_Os08g44680/LOC_Os12g23200	5	Ⅰ
CC	GO:0098796	membrane protein complex	18/146	223/3692	0.00262293	0.0149507	0.0115961	LOC_Os01g31690/LOC_Os02g36850/LOC_Os03g56670/LOC_Os05g48630/LOC_Os07g01480/LOC_Os07g25430/LOC_Os07g36080/LOC_Os08g44680/LOC_Os03g22370/LOC_Os08g02630/LOC_Os12g23200/LOC_Os07g04840/LOC_Os01g56680/LOC_Os03g17174/LOC_Os05g43310/LOC_Os07g47640/LOC_Os01g59090/LOC_Os08g25900	18	Ⅰ
CC	GO:0005783	endoplasmic reticulum	9/146	80/3692	0.00389176	0.0201664	0.0156415	LOC_Os11g09280/LOC_Os04g32950/LOC_Os05g43170/LOC_Os03g52340/LOC_Os02g44300/LOC_Os01g67054/LOC_Os07g26940/LOC_Os05g06430/LOC_Os07g14270	9	Ⅰ
CC	GO:0000786	nucleosome	5/146	35/3692	0.011242	0.0492917	0.0382318	LOC_Os04g18090/LOC_Os06g04020/LOC_Os07g08710/LOC_Os05g49860/LOC_Os03g17084	5	Ⅰ
CC	GO:0032993	protein-DNA complex	5/146	35/3692	0.011242	0.0492917	0.0382318	LOC_Os04g18090/LOC_Os06g04020/LOC_Os07g08710/LOC_Os05g49860/LOC_Os03g17084	5	Ⅰ
MF	GO:0005509	calcium ion binding	13/432	123/14341	8.51478e-05	0.0184771	0.0172088	LOC_Os01g31690/LOC_Os02g36850/LOC_Os07g01480/LOC_Os07g36080/LOC_Os07g04840/LOC_Os04g32950/LOC_Os03g17174/LOC_Os05g43170/LOC_Os01g67054/LOC_Os01g59090/LOC_Os08g25900/LOC_Os07g14270/LOC_Os03g50030	13	Ⅰ
MF	GO:0016853	isomerase activity	12/432	125/14341	0.000390294	0.0423469	0.0394402	LOC_Os06g28194/LOC_Os09g36450/LOC_Os01g60190/LOC_Os06g10210/LOC_Os03g52340/LOC_Os08g29370/LOC_Os03g56869/LOC_Os01g02080/LOC_Os01g16290/LOC_Os03g60509/LOC_Os05g01270/LOC_Os06g16980	12	Ⅰ
BP	GO:0006979	response to oxidative stress	15/218	174/9587	9.48239e-06	0.00214302	0.00178668	LOC_Os04g59200/LOC_Os02g02400/LOC_Os10g41400/LOC_Os06g27760/LOC_Os06g51150/LOC_Os04g40600/LOC_Os01g73200/LOC_Os01g73170/LOC_Os06g08670/LOC_Os03g24600/LOC_Os04g46960/LOC_Os03g03910/LOC_Os05g33510/LOC_Os04g59210/LOC_Os07g48020	15	Ⅱ
BP	GO:0043436	oxoacid metabolic process	22/218	396/9587	9.48682e-05	0.00630264	0.00525465	LOC_Os03g18130/LOC_Os03g52170/LOC_Os04g40990/LOC_Os02g07160/LOC_Os08g36480/LOC_Os11g07020/LOC_Os01g51410/LOC_Os02g10310/LOC_Os07g34520/LOC_Os05g33570/LOC_Os01g55540/LOC_Os02g50240/LOC_Os02g17390/LOC_Os01g67860/LOC_Os01g58380/LOC_Os02g07260/LOC_Os11g39220/LOC_Os03g19280/LOC_Os02g01510/LOC_Os03g58320/LOC_Os06g24704/LOC_Os02g33710	22	Ⅱ
BP	GO:0006082	organic acid metabolic process	22/218	398/9587	0.000102115	0.00630264	0.00525465	LOC_Os03g18130/LOC_Os03g52170/LOC_Os04g40990/LOC_Os02g07160/LOC_Os08g36480/LOC_Os11g07020/LOC_Os01g51410/LOC_Os02g10310/LOC_Os07g34520/LOC_Os05g33570/LOC_Os01g55540/LOC_Os02g50240/LOC_Os02g17390/LOC_Os01g67860/LOC_Os01g58380/LOC_Os02g07260/LOC_Os11g39220/LOC_Os03g19280/LOC_Os02g01510/LOC_Os03g58320/LOC_Os06g24704/LOC_Os02g33710	22	Ⅱ
BP	GO:0006081	cellular aldehyde metabolic process	4/218	12/9587	0.000111551	0.00630264	0.00525465	LOC_Os03g52170/LOC_Os04g40990/LOC_Os07g01020/LOC_Os10g01080	4	Ⅱ
BP	GO:0019752	carboxylic acid metabolic process	21/218	390/9587	0.000212051	0.00958472	0.00799099	LOC_Os03g18130/LOC_Os03g52170/LOC_Os04g40990/LOC_Os02g07160/LOC_Os11g07020/LOC_Os01g51410/LOC_Os02g10310/LOC_Os07g34520/LOC_Os05g33570/LOC_Os01g55540/LOC_Os02g50240/LOC_Os02g17390/LOC_Os01g67860/LOC_Os01g58380/LOC_Os02g07260/LOC_Os11g39220/LOC_Os03g19280/LOC_Os02g01510/LOC_Os03g58320/LOC_Os06g24704/LOC_Os02g33710	21	Ⅱ
BP	GO:1901617	organic hydroxy compound biosynthetic process	4/218	17/9587	0.000490425	0.0146978	0.0122539	LOC_Os03g09250/LOC_Os07g01020/LOC_Os10g01080/ChrSy.fgenesh.gene.86	4	Ⅱ
BP	GO:0006662	glycerol ether metabolic process	5/218	30/9587	0.000520276	0.0146978	0.0122539	LOC_Os03g55820/LOC_Os07g08840/LOC_Os03g21000/LOC_Os01g68480/LOC_Os03g58630	5	Ⅱ
BP	GO:0018904	ether metabolic process	5/218	30/9587	0.000520276	0.0146978	0.0122539	LOC_Os03g55820/LOC_Os07g08840/LOC_Os03g21000/LOC_Os01g68480/LOC_Os03g58630	5	Ⅱ
BP	GO:1901615	organic hydroxy compound metabolic process	5/218	32/9587	0.000708545	0.0177924	0.0148339	LOC_Os03g09250/LOC_Os07g01020/LOC_Os06g36560/LOC_Os10g01080/ChrSy.fgenesh.gene.86	5	Ⅱ
BP	GO:0044282	small molecule catabolic process	4/218	24/9587	0.00193277	0.0436806	0.0364175	LOC_Os01g51410/LOC_Os06g36560/LOC_Os11g39220/LOC_Os06g24704	4	Ⅱ
MF	GO:0016667	oxidoreductase activity, acting on a sulfur group of donors	13/295	98/14341	1.01975e-07	1.58061e-05	1.30957e-05	LOC_Os03g29190/LOC_Os10g41400/LOC_Os06g27760/LOC_Os04g40600/LOC_Os03g55820/LOC_Os03g24600/LOC_Os05g33510/LOC_Os07g08840/LOC_Os03g21000/LOC_Os03g63420/LOC_Os06g07760/LOC_Os01g68480/LOC_Os03g58630	13	Ⅱ
MF	GO:0051536	iron-sulfur cluster binding	8/295	68/14341	7.38736e-05	0.0038168	0.00316231	LOC_Os01g64120/LOC_Os02g54980/LOC_Os03g05310/LOC_Os11g07916/LOC_Os05g45730/LOC_Os05g48160/LOC_Os01g25484/LOC_Os08g02640	8	Ⅱ
MF	GO:0051540	metal cluster binding	8/295	68/14341	7.38736e-05	0.0038168	0.00316231	LOC_Os01g64120/LOC_Os02g54980/LOC_Os03g05310/LOC_Os11g07916/LOC_Os05g45730/LOC_Os05g48160/LOC_Os01g25484/LOC_Os08g02640	8	Ⅱ
MF	GO:0016830	carbon-carbon lyase activity	8/295	77/14341	0.000179256	0.00694615	0.00575505	LOC_Os11g07020/LOC_Os02g39790/LOC_Os08g27840/LOC_Os07g34520/LOC_Os03g15050/LOC_Os01g67860/LOC_Os02g14770/LOC_Os02g33710	8	Ⅱ
MF	GO:0016627	oxidoreductase activity, acting on the CH-CH group of donors	5/295	30/14341	0.000332628	0.00946496	0.00784194	LOC_Os05g07090/LOC_Os05g03480/LOC_Os07g06800/LOC_Os11g39220/LOC_Os06g24704	5	Ⅱ
MF	GO:0008483	transaminase activity	4/295	18/14341	0.00042745	0.00946496	0.00784194	LOC_Os04g52450/LOC_Os01g55540/LOC_Os05g39770/LOC_Os03g44150	4	Ⅱ
MF	GO:0016769	transferase activity, transferring nitrogenous groups	4/295	18/14341	0.00042745	0.00946496	0.00784194	LOC_Os04g52450/LOC_Os01g55540/LOC_Os05g39770/LOC_Os03g44150	4	Ⅱ
MF	GO:0016209	antioxidant activity	12/295	191/14341	0.000601706	0.0116581	0.00965897	LOC_Os04g59200/LOC_Os03g29190/LOC_Os02g02400/LOC_Os06g51150/LOC_Os01g73200/LOC_Os01g73170/LOC_Os06g08670/LOC_Os04g46960/LOC_Os03g03910/LOC_Os04g59210/LOC_Os06g07760/LOC_Os07g48020	12	Ⅱ
MF	GO:0030170	pyridoxal phosphate binding	7/295	75/14341	0.00087183	0.0119969	0.00993968	LOC_Os10g37340/LOC_Os05g01470/LOC_Os04g52450/LOC_Os01g55540/LOC_Os05g39770/LOC_Os03g44150/LOC_Os02g33710	7	Ⅱ
MF	GO:0070279	vitamin B6 binding	7/295	75/14341	0.00087183	0.0119969	0.00993968	LOC_Os10g37340/LOC_Os05g01470/LOC_Os04g52450/LOC_Os01g55540/LOC_Os05g39770/LOC_Os03g44150/LOC_Os02g33710	7	Ⅱ
MF	GO:0019842	vitamin binding	8/295	98/14341	0.000924804	0.0119969	0.00993968	LOC_Os10g37340/LOC_Os04g02900/LOC_Os05g01470/LOC_Os04g52450/LOC_Os01g55540/LOC_Os05g39770/LOC_Os03g44150/LOC_Os02g33710	8	Ⅱ
MF	GO:0004611	phosphoenolpyruvate carboxykinase activity	3/295	10/14341	0.00092879	0.0119969	0.00993968	LOC_Os08g27840/LOC_Os03g15050/LOC_Os02g14770	3	Ⅱ
MF	GO:0015035	protein-disulfide reductase activity	7/295	86/14341	0.00194907	0.021579	0.0178787	LOC_Os03g29190/LOC_Os03g55820/LOC_Os07g08840/LOC_Os03g21000/LOC_Os03g63420/LOC_Os01g68480/LOC_Os03g58630	7	Ⅱ
MF	GO:0015036	disulfide oxidoreductase activity	7/295	86/14341	0.00194907	0.021579	0.0178787	LOC_Os03g29190/LOC_Os03g55820/LOC_Os07g08840/LOC_Os03g21000/LOC_Os03g63420/LOC_Os01g68480/LOC_Os03g58630	7	Ⅱ
MF	GO:0016829	lyase activity	12/295	222/14341	0.00219355	0.0226666	0.0187798	LOC_Os09g28910/LOC_Os11g07020/LOC_Os02g39790/LOC_Os08g27840/LOC_Os07g34520/LOC_Os03g15050/LOC_Os01g67860/ChrSy.fgenesh.gene.86/LOC_Os03g19280/LOC_Os02g14770/LOC_Os03g58320/LOC_Os02g33710	12	Ⅱ
MF	GO:0016701	oxidoreductase activity, acting on single donors with incorporation of molecular oxygen	5/295	46/14341	0.00244755	0.0237107	0.0196448	LOC_Os02g07160/LOC_Os10g28360/LOC_Os02g54980/LOC_Os06g36560/LOC_Os03g05310	5	Ⅱ
MF	GO:0004601	peroxidase activity	10/295	175/14341	0.0033803	0.0308204	0.0255354	LOC_Os04g59200/LOC_Os02g02400/LOC_Os06g51150/LOC_Os01g73200/LOC_Os01g73170/LOC_Os06g08670/LOC_Os04g46960/LOC_Os03g03910/LOC_Os04g59210/LOC_Os07g48020	10	Ⅱ
MF	GO:0016684	oxidoreductase activity, acting on peroxide as acceptor	10/295	179/14341	0.00396927	0.0341798	0.0283187	LOC_Os04g59200/LOC_Os02g02400/LOC_Os06g51150/LOC_Os01g73200/LOC_Os01g73170/LOC_Os06g08670/LOC_Os04g46960/LOC_Os03g03910/LOC_Os04g59210/LOC_Os07g48020	10	Ⅱ
MF	GO:0016831	carboxy-lyase activity	5/295	54/14341	0.00494297	0.0403242	0.0334095	LOC_Os02g39790/LOC_Os08g27840/LOC_Os03g15050/LOC_Os02g14770/LOC_Os02g33710	5	Ⅱ
MF	GO:0016616	oxidoreductase activity, acting on the CH-OH group of donors, NAD or NADP as acceptor	7/295	103/14341	0.00535405	0.0414939	0.0343786	LOC_Os04g53860/LOC_Os10g28200/LOC_Os05g51670/LOC_Os04g55720/LOC_Os02g17390/LOC_Os01g58380/LOC_Os02g01510	7	Ⅱ
MF	GO:0016614	oxidoreductase activity, acting on CH-OH group of donors	8/295	131/14341	0.00569446	0.0420305	0.0348233	LOC_Os04g53860/LOC_Os10g28200/LOC_Os05g51670/LOC_Os04g55720/LOC_Os02g17390/LOC_Os12g44230/LOC_Os01g58380/LOC_Os02g01510	8	Ⅱ
BP	GO:0009607	response to biotic stimulus	4/184	14/9587	0.000113085	0.0112729	0.00865247	LOC_Os12g36850/LOC_Os12g36880/LOC_Os12g36860/LOC_Os11g37950	4	Ⅲ
BP	GO:0006520	cellular amino acid metabolic process	12/184	185/9587	0.00022636	0.0112729	0.00865247	LOC_Os07g08430/LOC_Os03g60090/LOC_Os01g55870/LOC_Os02g16630/LOC_Os07g42960/LOC_Os10g40360/LOC_Os06g04070/LOC_Os03g14990/LOC_Os03g50880/LOC_Os06g35540/LOC_Os04g38950/LOC_Os04g45970	12	Ⅲ
BP	GO:0006720	isoprenoid metabolic process	5/184	33/9587	0.000378339	0.0112729	0.00865247	LOC_Os07g09190/LOC_Os07g39270/LOC_Os01g01710/LOC_Os02g45660/LOC_Os01g58790	5	Ⅲ
BP	GO:0008299	isoprenoid biosynthetic process	5/184	33/9587	0.000378339	0.0112729	0.00865247	LOC_Os07g09190/LOC_Os07g39270/LOC_Os01g01710/LOC_Os02g45660/LOC_Os01g58790	5	Ⅲ
BP	GO:0019752	carboxylic acid metabolic process	18/184	390/9587	0.000492903	0.0112729	0.00865247	LOC_Os07g08430/LOC_Os08g04540/LOC_Os03g60090/LOC_Os01g55870/LOC_Os02g16630/LOC_Os07g42960/LOC_Os08g04560/LOC_Os10g40360/LOC_Os01g47080/LOC_Os03g51080/LOC_Os06g04070/LOC_Os03g14990/LOC_Os03g50880/LOC_Os06g35540/LOC_Os01g01080/LOC_Os04g38950/LOC_Os01g02880/LOC_Os04g45970	18	Ⅲ
BP	GO:0043436	oxoacid metabolic process	18/184	396/9587	0.000590308	0.0112729	0.00865247	LOC_Os07g08430/LOC_Os08g04540/LOC_Os03g60090/LOC_Os01g55870/LOC_Os02g16630/LOC_Os07g42960/LOC_Os08g04560/LOC_Os10g40360/LOC_Os01g47080/LOC_Os03g51080/LOC_Os06g04070/LOC_Os03g14990/LOC_Os03g50880/LOC_Os06g35540/LOC_Os01g01080/LOC_Os04g38950/LOC_Os01g02880/LOC_Os04g45970	18	Ⅲ
BP	GO:1901605	alpha-amino acid metabolic process	7/184	76/9587	0.000612587	0.0112729	0.00865247	LOC_Os07g08430/LOC_Os03g60090/LOC_Os02g16630/LOC_Os10g40360/LOC_Os06g04070/LOC_Os03g50880/LOC_Os04g38950	7	Ⅲ
BP	GO:0006082	organic acid metabolic process	18/184	398/9587	0.000626274	0.0112729	0.00865247	LOC_Os07g08430/LOC_Os08g04540/LOC_Os03g60090/LOC_Os01g55870/LOC_Os02g16630/LOC_Os07g42960/LOC_Os08g04560/LOC_Os10g40360/LOC_Os01g47080/LOC_Os03g51080/LOC_Os06g04070/LOC_Os03g14990/LOC_Os03g50880/LOC_Os06g35540/LOC_Os01g01080/LOC_Os04g38950/LOC_Os01g02880/LOC_Os04g45970	18	Ⅲ
BP	GO:0009072	aromatic amino acid family metabolic process	5/184	38/9587	0.000740456	0.0118473	0.00909332	LOC_Os07g08430/LOC_Os01g55870/LOC_Os02g16630/LOC_Os07g42960/LOC_Os03g14990	5	Ⅲ
BP	GO:0071805	potassium ion transmembrane transport	4/184	27/9587	0.00163135	0.0234915	0.0180308	LOC_Os01g70490/LOC_Os03g37840/LOC_Os06g15910/LOC_Os03g37830	4	Ⅲ
BP	GO:0009064	glutamine family amino acid metabolic process	4/184	29/9587	0.0021428	0.0280512	0.0215305	LOC_Os10g40360/LOC_Os06g04070/LOC_Os03g50880/LOC_Os04g38950	4	Ⅲ
BP	GO:0006813	potassium ion transport	4/184	30/9587	0.00243584	0.0292301	0.0224354	LOC_Os01g70490/LOC_Os03g37840/LOC_Os06g15910/LOC_Os03g37830	4	Ⅲ
MF	GO:0016705	oxidoreductase activity, acting on paired donors, with incorporation or reduction of molecular oxygen	40/300	406/14341	2.26579e-16	3.2854e-14	2.7428e-14	LOC_Os02g36070/LOC_Os02g36110/LOC_Os02g36190/LOC_Os02g36280/LOC_Os04g09920/LOC_Os06g19070/LOC_Os06g37224/LOC_Os06g37300/LOC_Os06g39780/LOC_Os07g11739/LOC_Os07g23430/LOC_Os10g36848/LOC_Os12g16720/LOC_Os04g10160/LOC_Os12g09790/LOC_Os05g25640/LOC_Os03g39690/LOC_Os03g12500/LOC_Os12g32850/LOC_Os07g23410/LOC_Os07g26870/LOC_Os09g27500/LOC_Os10g30390/LOC_Os06g45960/LOC_Os03g25150/LOC_Os03g37290/LOC_Os07g…	40	Ⅲ
MF	GO:0005506	iron ion binding	38/300	408/14341	8.50169e-15	6.16373e-13	5.14576e-13	LOC_Os02g36070/LOC_Os02g36110/LOC_Os02g36190/LOC_Os02g36280/LOC_Os04g09920/LOC_Os06g19070/LOC_Os06g37224/LOC_Os06g37300/LOC_Os06g39780/LOC_Os07g11739/LOC_Os10g36848/LOC_Os12g16720/LOC_Os04g10160/LOC_Os12g09790/LOC_Os05g25640/LOC_Os03g39690/LOC_Os03g12500/LOC_Os12g32850/LOC_Os07g26870/LOC_Os09g27500/LOC_Os10g30390/LOC_Os06g45960/LOC_Os03g25150/LOC_Os03g37290/LOC_Os07g33580/LOC_Os07g33440/LOC_Os01g…	38	Ⅲ
MF	GO:0016829	lyase activity	22/300	222/14341	1.53255e-09	7.40734e-08	6.18399e-08	LOC_Os02g36140/LOC_Os02g36210/LOC_Os04g09900/LOC_Os04g10060/LOC_Os07g08430/LOC_Os08g04540/LOC_Os08g23150/LOC_Os11g28530/LOC_Os12g30824/LOC_Os09g08130/LOC_Os02g45660/LOC_Os08g04560/LOC_Os03g53950/LOC_Os03g51080/LOC_Os06g04070/LOC_Os03g14990/LOC_Os09g14670/LOC_Os03g21950/LOC_Os01g01080/LOC_Os04g27400/LOC_Os01g02880/LOC_Os02g36285	22	Ⅲ
MF	GO:0016838	carbon-oxygen lyase activity, acting on phosphates	9/300	55/14341	1.85941e-06	6.74035e-05	5.62716e-05	LOC_Os02g36140/LOC_Os02g36210/LOC_Os04g09900/LOC_Os04g10060/LOC_Os11g28530/LOC_Os12g30824/LOC_Os03g14990/LOC_Os04g27400/LOC_Os02g36285	9	Ⅲ
MF	GO:0010333	terpene synthase activity	8/300	53/14341	1.30667e-05	0.00036404	0.000303917	LOC_Os02g36140/LOC_Os02g36210/LOC_Os04g09900/LOC_Os04g10060/LOC_Os11g28530/LOC_Os12g30824/LOC_Os04g27400/LOC_Os02g36285	8	Ⅲ
MF	GO:0016831	carboxy-lyase activity	8/300	54/14341	1.50637e-05	0.00036404	0.000303917	LOC_Os08g04540/LOC_Os08g23150/LOC_Os09g08130/LOC_Os08g04560/LOC_Os03g51080/LOC_Os06g04070/LOC_Os09g14670/LOC_Os01g01080	8	Ⅲ
MF	GO:0016835	carbon-oxygen lyase activity	10/300	92/14341	2.19042e-05	0.000453731	0.000378795	LOC_Os02g36140/LOC_Os02g36210/LOC_Os04g09900/LOC_Os04g10060/LOC_Os07g08430/LOC_Os11g28530/LOC_Os12g30824/LOC_Os03g14990/LOC_Os04g27400/LOC_Os02g36285	10	Ⅲ
MF	GO:0016830	carbon-carbon lyase activity	9/300	77/14341	3.15455e-05	0.000571761	0.000477333	LOC_Os08g04540/LOC_Os08g23150/LOC_Os09g08130/LOC_Os08g04560/LOC_Os03g51080/LOC_Os06g04070/LOC_Os09g14670/LOC_Os01g01080/LOC_Os01g02880	9	Ⅲ
MF	GO:0000287	magnesium ion binding	11/300	121/14341	4.63172e-05	0.000746221	0.00062298	LOC_Os02g36140/LOC_Os02g36210/LOC_Os04g10060/LOC_Os11g28530/LOC_Os12g30824/LOC_Os01g47080/LOC_Os03g20949/LOC_Os04g59040/LOC_Os01g06660/LOC_Os04g27400/LOC_Os02g36285	11	Ⅲ
MF	GO:0030247	polysaccharide binding	9/300	133/14341	0.00192405	0.0278987	0.0232911	LOC_Os04g24220/LOC_Os10g02250/LOC_Os04g30240/LOC_Os04g30250/LOC_Os02g56630/LOC_Os09g29560/LOC_Os09g38830/LOC_Os04g20680/LOC_Os02g02120	9	Ⅲ
MF	GO:0015079	potassium ion transmembrane transporter activity	4/300	27/14341	0.00225303	0.029699	0.0247941	LOC_Os01g70490/LOC_Os03g37840/LOC_Os06g15910/LOC_Os03g37830	4	Ⅲ
