# Supplementary material for: Single‐Cell and Spatial Transcriptomics Reveals a Stereoscopic Response of Rice Leaf Cells to Magnaporthe oryzae Infection
Source: Adv Sci (Weinh). 2025 Mar 24;12(19):2416846. doi: 10.1002/advs.202416846 (PMC12097076; doi:10.1002/advs.202416846)
Supplement: Supplementary file 14 — Supplemental Table 10 [file ADVS-12-2416846-s012.xlsx]

## Sheet: Supplementary Table 10a
Supplementary Table 10a Ion transport genes were analyzed by ALBST at 0 hours post-infection by M. oryzae. The leaf fragment (2 cm) was equally divided into 40 plots, with the infection site labeled as "0 cm".
Fragments (cm)		-1	-0.95	-0.9	-0.85	-0.8	-0.75	-0.7	-0.65	-0.6	-0.55	-0.5	-0.45	-0.4	-0.35	-0.3	-0.25	-0.2	-0.15	-0.1	-0.05	0	0.05	0.1	0.15	0.2	0.25	0.3	0.35	0.4	0.45	0.5	0.55	0.6	0.65	0.7	0.75	0.8	0.85	0.9	0.95
Fit		3.98331	3.98331	3.98331	3.98331	3.98331	3.98331	3.98331	3.98331	3.98331	3.98331	3.98331	3.98331	3.98331	3.98331	3.98331	3.98331	3.98331	3.98331	3.98331	3.98331	3.98331	3.98331	3.98331	3.98331	3.98331	3.98331	3.98331	3.98331	3.98331	3.98331	3.98331	3.98331	3.98331	3.98331	3.98331	3.98331	3.98331	3.98331	3.98331	3.98331
Ratio		3.84771	4.83541	4.28327	3.63174	3.47162	3.63636	3.25733	2.84986	5.20976	5.29747	3.96376	3.99832	4.47064	3.61905	3.52451	4.08964	3.66911	3.58479	4.26894	4.68959	3.7872	4.30515	2.73224	3.83632	3.87372	3.32502	3.88123	4.68384	4.2324	3.82759	4.00601	4.19604	4.04079	4.08998	4.18251	3.66545	4.26789	3.83476	4.12017	4.24511
ID	Name
LOC_Os12g01530	OsFER2	180.636	293.677	224.512	168.811	278.414	212.743	360.763	137.336	367.236	585.954	51.5756	331.016	387.328	424.894	276.439	149.123	178.841	83.9611	221.764	276.372	161.548	307.496	346.588	255.936	20.1321	226.713	269.658	227.557	201.362	314.266	140.463	249.581	223.399	386.666	169.377	149.472	234.049	114.063	189.807	215.7
LOC_Os11g01530	OsFER1	384.645	262.4	248.381	129.909	282.946	300.12	556.925	285.89	398.202	935.192	320.557	451.993	112.897	191.168	306.564	207.027	223.854	253.047	98.442	358.057	119.585	121.469	584.492	31.1316	376.446	131.926	370.872	265.956	405.532	458.577	292.784	391.228	371.179	238.831	159.406	237.098	123.891	197.014	265.354	212.551
LOC_Os10g42820	OsOSCA1.4	0	0	0	0	0	0	0	0	0	126.502	0	0	0	0	0	0	0	0	0	0	0	0	0	0	0	0	0	0	0	0	0	0	0	0	34.421	0	0	0	0	0
LOC_Os09g38580	OsCNGC15	0	45.1893	209.969	138.126	12.7632	433.933	0	31.8756	45.1834	296.615	0	52.2876	93.1099	89.3013	115.955	28.6664	0	0	52.4604	108.327	63.1313	17.6979	33.957	46.6132	0	0	26.7723	69.7017	40.5121	93.8237	27.5512	53.9432	198.882	0	33.5785	57.2836	64.948	49.0581	38.5431	202.429
LOC_Os09g27580	OsHAK17	29.6877	32.8963	213.129	32.1316	48.9445	0	64.0041	0	157.828	0	0	0	121.951	216.354	24.1266	79.0703	149.744	93.2085	0	0	63.857	45.7582	62.7336	68.3196	0	0	79.658	53.7953	25.5938	67.4309	42.6817	0	30.4414	0	36.3464	72.3655	86.2381	37.9132	0	41.1353
LOC_Os09g26900	OsCOPT7	16.4279	23.245	0	32.1316	0	0	0	0	0	0	107.354	0	54.2888	0	27.0241	43.1891	25.6568	88.0863	177.232	0	0	21.5536	16.6461	10.7892	0	486.05	0	0	117.266	0	67.4764	47.6213	0	0	0	0	62.7845	0	0	0
LOC_Os09g23300	OsVIT2	0	0	0	0	0	0	0	0	0	0	0	0	0	0	0	0	0	0	0	0	0	0	0	0	0	0	0	0	0	0	0	0	0	0	0	0	0	0	17.2616	0
LOC_Os08g39950	OsHAK26	0	0	0	0	14.0007	0	0	0	0	0	0	0	0	0	0	0	0	44.0432	0	0	58.1125	45.6121	0	0	0	0	0	0	0	0	0	0	0	0	0	0	0	0	0	0
LOC_Os08g10630	OsZIP4	0	0	0	0	0	0	0	0	0	0	0	0	0	0	0	0	0	0	0	0	62.8456	0	0	0	0	0	0	0	0	0	0	45.7185	0	0	0	0	0	0	0	0
LOC_Os08g10550	OsHAK12	0	0	0	0	0	0	0	0	0	0	85.0847	52.7009	0	0	0	0	0	0	0	46.6505	0	0	0	9.62158	0	119.09	0	0	0	28.6566	0	0	0	0	0	0	0	0	0	0
LOC_Os07g48130	OsHAK9	0	21.9443	0	0	0	0	0	0	0	0	0	0	0	0	0	0	0	0	0	0	0	0	0	49.5001	0	0	0	0	36.2476	0	0	0	0	0	0	0	0	0	0	0
LOC_Os07g47350	OsHAK7	36.6265	181.083	109.242	133.511	141.124	147.885	243.824	0	167.112	278.343	51.5756	52.2876	154.517	71.7154	0	113.291	42.702	67.0238	52.4604	112.286	121.969	121.966	82.71	66.6262	84.2318	0	110.005	38.6145	61.0948	91.6263	18.091	378.795	63.4445	0	86.1005	0	89.2706	0	113.035	32.078
LOC_Os07g33790	OsGLR3.7	0	0	0	0	0	0	0	0	0	0	0	0	0	0	0	0	0	0	0	0	0	0	10.8324	0	0	0	0	0	0	0	0	0	0	0	0	0	0	0	46.4425	0
LOC_Os07g33780	OsABCG43	0	0	0	0	0	0	0	35.2908	0	0	0	0	119.524	0	27.0241	0	46.117	0	0	0	0	20.8611	0	64.3801	0	0	0	23.6832	36.2476	0	19.8768	0	0	0	0	0	0	0	0	26.2895
LOC_Os07g32530	OsHAK14	0	21.164	0	0	14.0007	0	0	31.9458	0	0	179.662	0	0	305.872	0	0	0	0	0	0	0	0	0	0	0	0	0	0	0	0	0	0	55.371	0	0	0	0	90.0949	0	0
LOC_Os07g15460	OsNramp1	14.7397	0	0	0	0	0	0	0	0	0	0	61.9195	0	0	0	0	0	0	0	99.4926	0	0	0	88.2652	0	0	0	0	0	0	0	26.4306	20.6271	0	0	0	0	0	0	0
LOC_Os07g12890	OsZIP8	0	0	0	0	0	0	0	0	0	0	0	0	0	0	0	0	0	0	0	0	0	0	0	22.9237	0	0	0	0	0	0	0	0	0	0	0	0	0	0	0	0
LOC_Os07g01810	OsTPKb	0	0	0	0	0	0	0	0	0	0	0	76.1905	0	0	0	0	25.7043	0	0	0	0	0	0	9.62158	0	0	0	0	0	0	0	0	0	0	0	0	0	0	0	0
LOC_Os06g48810	OsHKT1	0	0	0	0	0	0	89.7505	0	0	0	107.354	198.347	0	0	0	49.703	0	0	0	0	23.9464	0	0	0	0	0	0	0	0	0	0	0	18.6637	0	0	0	0	0	0	41.1353
LOC_Os06g48800	OsHKT9	0	32.3625	0	0	0	0	0	0	42.8412	278.343	0	0	0	0	0	0	0	0	0	0	0	30.1132	0	0	0	0	0	0	0	0	23.4808	31.8289	29.9491	0	0	0	0	0	0	0
LOC_Os06g45940	OsHAK13	0	0	0	0	0	0	0	0	0	0	0	0	0	0	0	0	0	0	0	0	0	0	0	0	0	0	0	0	0	0	0	0	0	0	63.7471	0	0	0	0	0
LOC_Os06g45500	OsHMA9	0	0	0	0	0	0	0	101.585	0	0	0	0	44.603	0	0	0	19.2278	0	0	0	0	0	0	0	0	0	18.2775	0	25.5938	0	0	0	0	61.1172	0	0	0	0	36.4432	0
LOC_Os06g42030	OsHAK10	51.5708	0	0	0	0	0	277.138	35.2908	0	0	0	0	0	0	0	92.5626	0	0	0	0	43.6758	0	0	0	0	0	0	0	0	0	0	26.4306	0	0	0	0	0	52.2139	17.2616	0
LOC_Os06g37010	OsZIP10	0	32.3625	0	0	0	0	0	0	0	0	0	0	0	0	0	0	0	0	0	61.3234	0	0	0	0	0	0	0	0	0	0	0	0	0	0	0	0	60.2609	0	0	0
LOC_Os06g14030	OsGORK	94.4067	12.2145	137.589	0	48.8411	0	82.1828	84.6539	157.828	126.502	0	0	0	0	29.5351	178.961	57.3921	143.267	0	0	19.4386	126.572	0	10.7208	0	0	59.6023	141.803	0	27.0563	79.4287	0	0	32.9218	31.8735	24.4117	34.8943	0	92.7558	24.3273
LOC_Os06g10580	OsCNGC11	0	12.2145	0	0	0	0	0	0	0	419.287	0	66.1157	54.2888	0	0	0	0	0	54.9402	0	0	0	0	0	20.1321	0	0	14.3439	0	0	20.2856	0	21.4087	65.321	0	0	0	49.0581	0	0
LOC_Os05g35410	OsAKT2	0	33.9597	91.5332	0	14.0007	0	0	0	0	0	0	0	48.1696	55.6297	0	0	0	0	168.284	93.301	0	74.7905	0	0	0	119.09	61.5763	23.6832	0	24.0015	0	49.0725	0	0	21.8121	0	0	0	17.2616	0
LOC_Os05g25194	OsZIP11	0	0	0	32.1316	0	0	0	0	161.76	0	0	0	0	0	21.7174	175.7	49.131	0	0	0	0	23.5117	66.3013	0	0	0	75.9878	20.6855	0	25.7043	0	0	0	0	0	53.4131	31.3923	0	0	0
LOC_Os05g10940	OsZIP7	0	0	0	0	0	0	0	0	0	0	0	0	0	0	0	0	0	0	0	0	0	0	0	0	0	0	0	0	0	0	0	0	0	0	59.641	0	0	0	0	0
LOC_Os05g07210	OsZIP6	89.7344	41.4594	0	0	32.452	0	0	0	42.8412	0	0	0	44.603	28.0607	42.8009	0	23.6742	47.8034	0	0	0	23.5117	0	33.4079	0	0	31.1643	60.733	32.8429	24.0015	42.1035	0	0	0	52.0183	0	52.5735	0	0	0
LOC_Os05g03780	OsMTP1	0	0	0	25.9646	0	32.8558	0	0	0	0	0	0	0	0	27.0241	54.6891	24.5821	0	263.651	46.6505	0	0	0	0	61.5233	102.94	0	24.5604	0	65.0026	15.1304	0	30.4414	0	33.3367	22.3804	109.517	48.459	20.9345	79.8804
LOC_Os04g58620	OsAM1	411.663	416.246	678.899	395.406	432.743	517.759	728.544	376.304	45.1834	0	496.332	258.697	452.533	109.902	374.709	206.645	515.108	398.056	558.774	219.123	106.067	330.954	306.372	637.438	248.157	80.1667	605.061	184.607	366.118	364.408	330.312	368.524	229.704	539.561	356.462	393.535	466.954	25.7865	549.599	499.463
LOC_Os04g52390	OsHAK11	0	89.2208	0	103.689	155.215	0	0	0	92.7644	0	0	0	0	61.8429	111.875	0	116.337	26.1199	115.5	413.641	59.7372	17.6979	0	34.7138	120.218	130.869	0	111.468	57.1755	98.2789	28.0332	105.123	347.862	44.4986	21.8121	60.2954	33.0885	0	74.6442	0
LOC_Os04g52120	OsHAK15	0	41.1854	0	25.9646	0	0	0	0	0	0	0	66.1157	116.569	0	0	0	0	0	0	118.793	0	0	0	10.7208	90.4159	0	0	38.0271	40.5121	0	0	45.7992	0	29.4178	28.3809	34.8578	0	0	46.4425	94.038
LOC_Os04g51830	OsHKT7	0	0	0	0	0	0	0	0	0	0	0	0	0	0	0	0	0	0	0	0	0	0	0	0	0	0	0	0	0	0	0	0	0	0	0	0	0	0	0	20.2963
LOC_Os04g51820	OsHKT4	74.9966	20.7297	0	0	0	0	0	60.8362	143.39	0	118.469	64.1026	0	197.417	0	46.5376	0	63.5647	0	118.469	0	565.452	48.3606	0	0	51.6556	0	70.1673	0	0	67.4764	68.3871	30.4414	32.9218	0	0	34.8383	0	50.3918	59.0404
LOC_Os04g51180	OsCOLD1	0	17.618	0	0	0	33.0229	0	0	0	0	176.741	77.2201	0	0	0	0	0	0	0	0	0	0	0	12.6177	0	0	0	0	0	0	22.2578	27.8886	0	216.157	0	0	31.3923	52.2139	79.0695	0
LOC_Os04g46940	OsHMA8	0	12.2145	0	0	0	0	0	0	0	0	0	0	0	0	0	0	0	0	0	0	0	0	0	0	0	0	0	0	0	0	0	0	0	0	0	0	0	0	24.2295	0
LOC_Os04g45900	OsYSL16	34.8184	0	73.692	0	0	0	0	0	0	0	0	0	0	0	0	0	0	0	0	0	0	0	0	0	0	30.4331	0	27.1946	0	32.1999	0	0	0	0	0	0	0	109.28	0	0
LOC_Os04g38940	OsVIT1;2	147.381	0	85.9254	25.9646	0	0	0	0	0	162.206	248.447	0	0	232.993	347.866	49.703	0	0	137.491	0	0	0	0	0	0	229.623	0	0	0	0	0	0	0	17.8148	0	0	0	102.635	0	0
LOC_Os04g36740	OsSKOR	0	0	0	0	0	0	0	0	0	0	0	0	0	0	0	33.5751	58.4385	0	0	0	0	0	0	0	0	0	0	0	0	0	0	0	72.9395	0	0	0	0	0	0	0
LOC_Os04g36720	OsFRO7	603.246	657.306	1297.71	1001.94	1114.42	705.633	1004.93	966.534	904.992	1307.75	1000.61	1379.05	836.146	860.099	891.718	1427.33	1384.65	862.81	620.874	1086.79	1078.97	1057.74	724.924	1605.43	1088.8	701.838	1266.9	1167.28	1224.24	812.479	1046.62	927.093	1122.97	1405.25	694.748	1420.93	1136.3	892.87	1042.35	1155.65
LOC_Os04g33900	OsCOPT4	33.5346	0	0	0	0	0	0	0	0	0	0	0	0	0	0	0	78.765	30.8509	0	0	0	0	0	0	0	0	0	0	36.2476	0	0	0	0	0	53.2907	36.6273	0	0	0	0
LOC_Os04g32920	OsHAK1	40.3957	33.5668	124.938	0	38.83	465.76	0	196.426	0	0	0	0	92.3298	0	83.2166	112.055	178.167	30.8509	115.654	0	144.086	92.2051	42.3406	14.1651	189.738	0	48.79	72.753	183.231	0	64.9501	25.0307	80.1871	81.6718	88.9691	52.4274	80.9684	103.615	217.636	0
LOC_Os04g13210	OsABCC9	0	0	0	0	49.0196	0	0	0	0	0	0	0	0	0	0	0	0	0	19.1902	0	0	0	0	0	0	0	30.868	0	0	0	0	0	0	0	0	0	35.4925	0	0	0
LOC_Os03g46454	OsIRT2	0	0	0	0	0	0	0	0	51.4774	0	0	0	0	0	0	0	0	0	0	0	0	0	0	0	0	0	0	0	0	0	0	0	0	0	0	0	0	0	0	0
LOC_Os03g45370	OsCDT1	46.1156	25.5379	0	0	14.0007	0	0	41.4473	0	0	0	126.936	0	0	0	0	46.4449	0	56.6893	0	0	22.8791	14.1527	19.1775	20.1321	0	0	41.848	102.606	118.311	40.1853	74.1032	0	0	21.8121	0	33.0885	49.0581	0	44.2595
LOC_Os03g37840	OsHAK16	0	21.9443	0	0	0	32.8558	0	0	0	0	0	0	0	26.3964	0	0	0	0	0	0	0	0	52.5093	38.2824	0	0	0	0	0	43.3576	78.9113	47.3619	21.4087	27.4755	0	199.362	81.985	25.7865	66.1722	21.9029
LOC_Os03g21890	OsHAK8	0	174.586	0	71.1335	105.079	33.0229	57.2738	157.172	45.1834	0	0	0	0	72.9235	114.313	56.8439	49.1785	87.3302	19.1902	166.385	68.0422	182.341	135.783	23.7867	190.202	0	64.046	425.218	90.6975	184.3	27.5512	26.4306	37.1105	27.3134	291.596	90.8782	116.204	118.849	60.0942	87.2759
LOC_Os03g18550	OsMIT	106.998	179.018	0	75.9798	207.45	108.053	164.366	221.598	0	838.574	269.842	100.296	157.5	312.079	233.862	39.5851	215.424	254.099	110.627	531.067	152.77	69.4742	27.4303	187.108	270.583	0	107.383	0	308.317	323.375	58.1226	296.585	96.4663	226.169	111.732	448.071	180.077	140.548	38.5431	53.4188
LOC_Os03g06120	OsMCA1	0	0	0	0	0	0	0	0	0	0	0	0	54.2888	0	0	0	0	0	0	0	0	0	0	48.962	0	0	0	0	0	0	0	0	0	0	0	0	0	0	22.777	0
LOC_Os03g02380	OsCd1	0	0	0	0	0	0	0	0	0	0	0	0	0	0	0	0	0	0	0	0	0	0	0	0	0	0	0	0	0	0	0	0	0	0	0	0	0	0	0	24.3273
LOC_Os02g57240	OsKOB1	56.6893	0	0	0	31.3726	0	0	0	0	0	0	66.1157	0	0	0	0	0	23.7722	0	0	32.4128	0	48.4755	0	41.8445	85.3388	26.0688	0	0	0	54.2731	0	0	24.0344	0	0	0	0	0	29.2483
LOC_Os02g31910	OsHAK19	0	0	0	0	0	0	0	0	0	0	0	0	0	0	0	0	0	0	0	0	0	50.3728	0	0	0	0	0	0	0	0	0	0	0	0	0	0	0	0	0	0
LOC_Os02g10290	OsHMA7	0	0	0	42.7077	53.5834	33.0229	97.6372	115.928	0	126.502	0	0	47.081	0	198.126	64.7124	0	22.8337	307.457	46.6505	40.0834	103.702	0	0	0	83.7942	59.4248	0	188.839	0	60.4789	28.0686	0	27.4755	0	0	173.187	33.3467	0	33.4739
LOC_Os02g07630	OsHMA5	0	149.142	0	0	52.7223	0	0	0	92.7644	0	0	0	44.603	0	0	0	0	36.1729	62.004	41.0172	0	39.6825	0	59.1401	0	51.6556	0	0	49.2999	0	15.5463	45.7185	0	0	0	35.2634	0	0	0	0
LOC_Os01g70940	OsHAK2	0	12.2145	0	81.6687	25.413	0	0	66.4805	0	0	0	0	71.736	0	0	32.789	0	34.4899	0	41.0172	0	51.6668	16.6597	0	0	0	0	0	0	52.9771	21.9404	0	0	17.8148	0	88.9521	132.518	0	17.2616	20.2963
LOC_Os01g70490	OsHAK5	0	0	0	0	12.6823	0	0	0	0	0	0	0	0	0	26.244	0	0	0	0	50.9113	43.6758	0	0	0	20.1321	0	0	76.1209	0	0	49.2781	47.6213	0	0	0	249.248	0	0	0	0
LOC_Os01g64890	OsMGT1	0	0	0	0	0	0	0	0	0	0	0	0	0	0	0	0	0	0	0	0	119.218	0	0	0	0	0	0	0	0	0	0	0	0	0	0	0	0	49.6722	20.9345	0
LOC_Os01g64120	LOC_Os01g64120	1058.9	1743.02	1024.56	664.546	608.273	338.14	576.112	309.235	167.112	0	176.741	887.981	351.944	827.191	821.639	1135.29	674.717	1005.76	435.915	422.346	141.57	197.517	282.343	353.367	378.295	133.908	429.397	214.705	651.283	451.368	1145.5	922.745	753.624	555.656	1085.74	616.021	345.049	467.741	682.069	401.097
LOC_Os01g56420	OsCOPT1	59.5238	0	0	0	26.7917	51.6476	0	0	0	0	0	0	0	0	0	0	0	0	0	0	0	19.9076	0	61.1471	0	0	30.868	27.5862	0	0	0	0	0	0	0	0	0	49.6722	0	0
LOC_Os01g48680	OsTPC1	16.7752	23.245	0	69.0632	0	0	0	0	207.555	0	0	0	0	192.012	45.8211	0	0	31.1061	35.75	0	58.1125	86.0734	0	8.38828	78.1494	0	0	0	0	0	0	0	57.1755	27.4755	0	0	35.4925	0	109.798	0
LOC_Os01g47460	OsCZMT1	0	23.4247	88.1912	61.5233	26.0163	0	0	0	42.8412	0	0	0	0	104.428	0	61.094	31.2578	0	79.2519	0	0	0	0	16.4598	36.4246	0	0	110.893	0	86.0172	19.9076	0	18.6637	27.4755	0	139.133	0	0	0	0
LOC_Os01g45990	OsAKT1	0	0	0	0	0	0	0	0	0	0	0	0	58.548	0	0	0	0	0	0	0	0	0	0	61.4251	0	0	53.7866	0	0	0	0	0	17.1116	0	0	0	0	0	0	0
LOC_Os01g35050	OsOSCA1.1	0	0	0	0	0	0	0	0	0	145.56	0	0	0	0	0	55.4751	0	23.7722	0	0	0	0	36.5083	0	38.6728	0	0	35.0791	0	0	0	0	0	51.5682	0	26.7066	0	0	0	0
LOC_Os01g11250	OsKAT2	0	9.97108	58.2818	0	0	0	0	29.1996	0	0	0	125.938	0	0	232.11	30.259	0	0	0	0	19.4386	0	0	0	20.1321	0	0	41.848	0	27.0563	0	0	0	76.1296	0	0	0	0	34.5232	0
LOC_Os03g11734	OsFRDL1	0	0	0	0	0	0	0	0	0	0	0	0	0	0	0	0	0	0	0	0	0	0	0	0	0	0	0	0	0	0	0	0	0	0	0	0	0	0	0	0
LOC_Os06g38120	OsLCT1	0	0	0	0	0	0	0	0	0	0	0	0	0	0	0	0	0	0	0	0	0	0	0	0	0	0	0	0	0	0	0	0	0	0	0	0	0	0	0	0
LOC_Os07g12900	OsHMA3	0	0	0	0	0	0	0	0	0	0	0	0	0	0	0	0	0	0	0	0	0	0	0	0	0	0	0	0	0	0	0	0	0	0	0	0	0	0	0	0
LOC_Os06g36450	OsFPN1	0	0	0	0	0	0	0	0	0	0	0	0	0	0	0	0	0	0	0	0	0	0	0	0	0	0	0	0	0	0	0	0	0	0	0	0	0	0	0	0
LOC_Os06g19210	OsCTF	0	0	0	0	0	0	0	0	0	0	0	0	0	0	0	0	0	0	0	0	0	0	0	0	0	0	0	0	0	0	0	0	0	0	0	0	0	0	0	0
LOC_Os07g15370	OsNRAMP5	0	0	0	0	0	0	0	0	0	0	0	0	0	0	0	0	0	0	0	0	0	0	0	0	0	0	0	0	0	0	0	0	0	0	0	0	0	0	0	0
LOC_Os05g35050	OsCOPT5	0	0	0	0	0	0	0	0	0	0	0	0	0	0	0	0	0	0	0	0	0	0	0	0	0	0	0	0	0	0	0	0	0	0	0	0	0	0	0	0
LOC_Os05g39560	OsZIP5	0	0	0	0	0	0	0	0	0	0	0	0	0	0	0	0	0	0	0	0	0	0	0	0	0	0	0	0	0	0	0	0	0	0	0	0	0	0	0	0
LOC_Os08g36340	OsHAK4	0	0	0	0	0	0	0	0	0	0	0	0	0	0	0	0	0	0	0	0	0	0	0	0	0	0	0	0	0	0	0	0	0	0	0	0	0	0	0	0
LOC_Os08g35490	OsCOPT6	0	0	0	0	0	0	0	0	0	0	0	0	0	0	0	0	0	0	0	0	0	0	0	0	0	0	0	0	0	0	0	0	0	0	0	0	0	0	0	0
LOC_Os03g46470	OsIRT1	0	0	0	0	0	0	0	0	0	0	0	0	0	0	0	0	0	0	0	0	0	0	0	0	0	0	0	0	0	0	0	0	0	0	0	0	0	0	0	0
LOC_Os01g20160	OsHKT8	0	0	0	0	0	0	0	0	0	0	0	0	0	0	0	0	0	0	0	0	0	0	0	0	0	0	0	0	0	0	0	0	0	0	0	0	0	0	0	0
LOC_Os01g70660	OsHAK6	0	0	0	0	0	0	0	0	0	0	0	0	0	0	0	0	0	0	0	0	0	0	0	0	0	0	0	0	0	0	0	0	0	0	0	0	0	0	0	0
LOC_Os06g48720	OsHMA2	0	0	0	0	0	0	0	0	0	0	0	0	0	0	0	0	0	0	0	0	0	0	0	0	0	0	0	0	0	0	0	0	0	0	0	0	0	0	0	0
LOC_Os03g61440	OsFWL4	0	0	0	0	0	0	0	0	0	0	0	0	0	0	0	0	0	0	0	0	0	0	0	0	0	0	0	0	0	0	0	0	0	0	0	0	0	0	0	0
LOC_Os03g25470	OsCOPT3	0	0	0	0	0	0	0	0	0	0	0	0	0	0	0	0	0	0	0	0	0	0	0	0	0	0	0	0	0	0	0	0	0	0	0	0	0	0	0	0
LOC_Os01g56430	OsCOPT2	0	0	0	0	0	0	0	0	0	0	0	0	0	0	0	0	0	0	0	0	0	0	0	0	0	0	0	0	0	0	0	0	0	0	0	0	0	0	0	0
LOC_Os04g52310	OsZIP3	0	0	0	0	0	0	0	0	0	0	0	0	0	0	0	0	0	0	0	0	0	0	0	0	0	0	0	0	0	0	0	0	0	0	0	0	0	0	0	0
LOC_Os03g37930	OsHAK21	0	0	0	0	0	0	0	0	0	0	0	0	0	0	0	0	0	0	0	0	0	0	0	0	0	0	0	0	0	0	0	0	0	0	0	0	0	0	0	0
LOC_Os02g31940	OsHAK20	0	0	0	0	0	0	0	0	0	0	0	0	0	0	0	0	0	0	0	0	0	0	0	0	0	0	0	0	0	0	0	0	0	0	0	0	0	0	0	0
LOC_Os01g74110	OsZIP1	0	0	0	0	0	0	0	0	0	0	0	0	0	0	0	0	0	0	0	0	0	0	0	0	0	0	0	0	0	0	0	0	0	0	0	0	0	0	0	0
LOC_Os05g39540	OsZIP9	0	0	0	0	0	0	0	0	0	0	0	0	0	0	0	0	0	0	0	0	0	0	0	0	0	0	0	0	0	0	0	0	0	0	0	0	0	0	0	0
LOC_Os02g43410	OsYSL15	0	0	0	0	0	0	0	0	0	0	0	0	0	0	0	0	0	0	0	0	0	0	0	0	0	0	0	0	0	0	0	0	0	0	0	0	0	0	0	0
LOC_Os01g55200	OsKAT1	0	0	0	0	0	0	0	0	0	0	0	0	0	0	0	0	0	0	0	0	0	0	0	0	0	0	0	0	0	0	0	0	0	0	0	0	0	0	0	0
LOC_Os01g27170	OsHAK3	0	0	0	0	0	0	0	0	0	0	0	0	0	0	0	0	0	0	0	0	0	0	0	0	0	0	0	0	0	0	0	0	0	0	0	0	0	0	0	0
LOC_Os02g07830	OsHKT6	0	0	0	0	0	0	0	0	0	0	0	0	0	0	0	0	0	0	0	0	0	0	0	0	0	0	0	0	0	0	0	0	0	0	0	0	0	0	0	0

## Sheet: Supplementary Table 10b
Supplementary Table 10b Ion transport genes were analyzed by ALBST at 6 hours post-infection by M. oryzae. The leaf fragment (2 cm) was equally divided into 40 plots, with the infection site labeled as "0 cm".
Fragments (cm)		-0.95	-0.9	-0.85	-0.8	-0.75	-0.7	-0.65	-0.6	-0.55	-0.5	-0.45	-0.4	-0.35	-0.3	-0.25	-0.2	-0.15	-0.1	-0.05	0	0.05	0.1	0.15	0.2	0.25	0.3	0.35	0.4	0.45	0.5	0.55	0.6	0.65	0.7	0.75	0.8	0.85	0.9	0.95
Fit		2.95381	3.06053	3.15658	3.23128	3.27395	3.27579	3.24281	3.18812	3.12485	3.066	3.02202	3.00116	3.01161	3.06136	3.14687	3.24668	3.33783	3.39736	3.41002	3.38284	3.32678	3.25285	3.17178	3.09293	3.02521	2.97749	2.95788	2.96523	2.99242	3.03225	3.07751	3.12096	3.15537	3.17347	3.16805	3.13608	3.08337	3.01684	2.94339
Ratio		2.79867	3.62952	1.89753	3.62057	3.84294	3.16016	4.06108	2.53271	3.49498	2.66667	2.61204	3.72489	2.63539	2.45065	2.91584	3.78837	3.2974	3.4642	3.94904	3.32963	3.23663	3.45932	3.21742	2.72021	2.86682	3.06083	2.77413	2.91424	3.15994	3.18756	2.73082	3.26223	3.07574	3.27309	3.20718	3.49103	2.86102	3.22123	2.66958
ID	Name
LOC_Os12g01530	OsFER2	65.7895	64.7124	0	61.9348	71.7772	80.1022	27.71	86.8056	324.886	58.0551	53.36	68.5617	68.4779	20.555	31.3913	61.1509	54.1116	8.55161	137.177	56.9994	110.055	93.4796	94.8806	165.364	70.6175	104.592	168.449	0	22.6295	130.645	32.039	39.5674	31.0421	130.955	46.5116	0	78.86	44.1326	57.3146
LOC_Os11g01530	OsFER1	125.196	42.0769	0	0	65.7852	0	25.4375	0	345.066	74.2115	0	39.6474	134.761	28.9108	0	87.7301	25.7249	33.0754	70.2247	97.3364	141.648	22.9905	94.9849	63.2411	0	91.5052	23.4874	77.0179	101.715	77.7707	103.641	59.1273	85.9865	45.9031	0	97.9549	78.5793	122.105	80.6219
LOC_Os10g42820	OsOSCA1.4	0	0	0	0	0	0	0	0	0	0	0	0	0	0	0	0	0	0	0	0	0	0	0	0	0	10.1333	0	0	19.7824	0	0	0	0	0	31.1429	0	0	0	0
LOC_Os09g38580	OsCNGC15	70.6714	0	0	57.2344	67.7094	60.7357	27.71	0	0	112.861	0	40.4717	134.095	0	184.397	104.671	32.3808	43.1686	63.0027	42.3937	100.257	112.993	164.691	58.859	68.04	103.802	67.7442	0	151.636	24.7267	128.261	85.6586	52.5784	30.3675	69.703	88.6687	0	50.2841	38.4729
LOC_Os09g27580	OsHAK17	0	50.449	0	102.02	0	76.2145	242.395	0	188.005	155.911	81.8761	13.5716	94.3958	17.2265	250.62	15.0218	18.4863	56.3028	0	59.061	96.7431	96.9514	25.2595	85.2173	8.02774	101.642	36.1594	0	53.5363	41.2226	11.4335	60.6107	32.4974	0	0	47.4924	0	0	41.5836
LOC_Os09g26900	OsCOPT7	52.6316	134.121	0	357.552	91.9732	200.957	113.097	173.041	268.384	117.669	281.084	89.7815	133.031	160.429	52.1122	96.4373	106.95	43.1449	130.967	93.6538	44.548	119.837	130.31	141.357	62.3736	68.9685	70.8899	0	83.1117	124.471	94.8528	102.357	110.542	122.597	106.622	83.0382	188.196	187.06	43.3386
LOC_Os08g39950	OsHAK26	0	0	0	0	0	0	0	0	0	0	0	0	0	0	0	13.586	0	0	0	0	0	0	0	0	0	6.01837	0	0	0	0	0	0	0	15.015	0	0	0	0	0
LOC_Os08g10630	OsZIP4	0	0	0	0	0	0	0	0	0	0	0	0	0	0	0	0	0	0	0	0	0	0	0	0	0	0	0	0	36.4697	0	0	0	0	0	0	0	0	0	0
LOC_Os08g10550	OsHAK12	0	50.2765	0	0	42.2797	0	0	0	0	0	0	0	0	17.2265	0	0	0	0	0	0	9.81316	0	0	0	0	0	0	0	0	0	0	8.7535	0	0	33.4225	0	0	0	0
LOC_Os07g48130	OsHAK9	0	44.1618	0	0	0	31.6756	0	0	0	0	0	0	0	0	0	11.3065	0	10.8422	0	0	0	0	0	0	0	0	0	0	0	0	0	0	0	0	0	27.2183	0	0	0
LOC_Os07g47350	OsHAK7	187.287	190.522	0	190.183	131.933	240.464	167.926	182.985	188.005	220.959	142.622	378.068	161.077	246.366	290.878	259.815	330.333	100.589	166.971	198.241	200.924	128.151	255.608	277.993	186.042	268.622	362.072	383.047	179.67	137.617	164.6	237.054	195.416	240.34	293.632	315.661	365.014	215.37	189.559
LOC_Os07g33790	OsGLR3.7	0	0	0	0	0	25.533	0	0	0	0	0	0	9.69556	0	47.6463	0	16.4498	13.1524	0	0	0	0	0	23.3907	9.37233	0	35.2361	0	0	0	14.3406	0	0	0	0	0	0	0	22.2826
LOC_Os07g33780	OsABCG43	0	0	0	48.9956	0	0	177.193	236.295	0	45.5581	0	40.1485	10.7885	0	48.8234	44.8059	91.0165	168.6	459.654	272.588	270.271	422.85	112.03	0	9.41903	18.1938	0	0	92.5443	0	0	29.6257	28.6269	59.0413	0	29.7089	0	66.4098	0
LOC_Os07g32530	OsHAK14	0	0	0	0	0	0	0	0	0	0	0	26.3617	0	0	51.2453	26.787	0	0	0	0	12.0262	22.7998	0	25.7096	0	5.77441	0	0	0	0	14.3406	0	0	0	0	26.1835	0	0	16.5821
LOC_Os07g15460	OsNramp1	0	0	0	0	0	0	0	0	0	0	0	18.9157	13.0366	0	0	0	26.7066	17.0914	23.461	0	52.1777	0	0	0	0	0	0	0	0	0	0	0	0	12.7226	0	0	0	27.1179	0
LOC_Os07g15370	OsNRAMP5	0	0	0	0	0	0	0	0	0	0	0	0	0	0	0	0	0	18.1554	0	0	0	0	0	0	0	0	0	0	0	0	0	0	0	0	0	0	0	0	0
LOC_Os07g12900	OsHMA3	0	0	0	0	0	0	0	0	0	0	0	0	0	17.1674	0	0	0	0	0	0	0	0	0	0	8.02774	6.67454	0	0	0	0	0	0	0	0	0	0	0	0	0
LOC_Os07g12890	OsZIP8	0	86.7155	0	0	78.1372	21.0239	0	0	0	0	23.6793	0	0	0	0	0	47.0035	18.3715	42.4291	0	30.029	0	0	0	9.13025	0	0	0	0	0	0	8.25287	0	0	0	78.9554	0	0	19.1179
LOC_Os07g01810	OsTPKb	0	0	0	0	0	0	0	0	0	0	0	0	0	0	0	0	0	0	0	0	0	0	0	0	0	0	0	0	0	0	15.3766	0	0	0	0	0	0	0	0
LOC_Os06g48800	OsHKT9	0	0	0	0	0	0	0	0	0	0	0	0	19.3911	0	0	0	16.4498	22.4603	0	0	0	0	0	0	0	0	0	0	0	0	0	13.0642	0	0	0	0	0	0	0
LOC_Os06g45940	OsHAK13	0	0	0	0	0	0	0	0	0	0	0	0	0	0	0	0	0	0	0	0	0	0	0	0	0	0	0	0	0	0	0	18.9039	0	0	0	0	0	0	0
LOC_Os06g45500	OsHMA9	59.0842	0	0	209.587	86.7378	0	113.362	0	0	0	0	105.79	88.0407	26.1097	47.4473	133.494	115.435	17.8644	42.3155	47.1229	130.333	175.964	85.4869	0	72.4959	30.5561	159.874	94.3752	45.5233	19.7138	64.8304	34.5437	52.6042	40.5419	76.439	109.955	46.4123	271.919	19.9665
LOC_Os06g42030	OsHAK10	0	66.258	0	71.623	0	0	0	0	0	0	45.9643	14.4338	13.5221	0	0	36.3803	0	21.704	47.1876	0	11.5934	0	23.0441	0	0	0	0	0	80.4947	0	0	0	10.0117	0	37.679	0	41.6771	0	0
LOC_Os06g38120	OsLCT1	0	0	0	77.3874	0	124.949	0	0	0	0	0	0	18.3261	0	0	32.782	0	9.80594	0	0	9.81316	28.7666	0	0	21.3338	4.91533	0	0	0	12.6685	0	0	0	0	17.1644	0	0	0	20.0044
LOC_Os06g36450	OsFPN1	0	0	0	0	0	0	0	0	0	0	0	10.6858	0	35.6824	0	31.3283	0	0	0	0	16.0627	0	0	0	0	0	0	0	0	0	0	0	0	0	0	0	0	0	0
LOC_Os06g14030	OsGORK	0	50.7975	0	0	65.0914	0	0	0	0	0	0	25.019	18.5556	26.0756	0	0	15.4352	0	113.415	0	30.6551	45.5996	62.5098	28.7489	23.9428	0	0	0	0	0	13.3035	8.7535	0	0	0	0	0	0	0
LOC_Os06g10580	OsCNGC11	73.8007	0	0	79.139	0	64.9269	36.2845	0	0	0	0	0	10.8613	59.9695	0	39.3497	41.0745	86.8216	139.174	66.5871	36.4362	46.6798	52.135	0	19.0611	39.2202	0	83.5841	0	42.334	29.8058	17.4717	10.0117	17.3431	17.2891	0	143.104	0	0
LOC_Os05g39560	OsZIP5	0	0	0	0	0	0	0	0	0	0	0	0	0	0	0	0	0	0	0	12.8307	0	0	0	0	0	28.89	0	0	0	0	0	0	0	0	0	0	0	0	0
LOC_Os05g35410	OsAKT2	0	50.2765	0	0	0	33.4952	0	0	0	0	0	18.7719	0	0	0	0	17.1166	15.8821	0	0	0	0	0	0	41.927	0	0	0	18.7056	0	0	0	10.3321	0	0	0	0	0	0
LOC_Os05g25194	OsZIP11	0	0	0	49.7562	45.4442	0	71.0934	94.0557	324.886	0	28.0607	26.3786	35.5548	15.5824	43.6224	15.7853	23.9177	10.8295	43.3061	33.9245	14.4642	48.6359	49.7859	0	60.6487	69.3092	0	0	81.6042	56.1796	0	16.8982	53.3965	0	22.6655	95.3916	0	34.1111	0
LOC_Os05g10940	OsZIP7	0	0	0	0	0	0	0	0	0	0	0	0	0	0	0	0	0	0	0	0	0	0	0	0	0	0	0	73.3568	0	0	0	7.87222	0	0	0	24.6233	0	0	0
LOC_Os05g07210	OsZIP6	0	0	0	98.3671	189.934	23.6323	0	0	0	57.3888	0	25.8547	0	0	96.8729	0	44.4408	8.55161	39.7077	59.4703	74.047	23.832	0	42.0592	91.9363	29.4465	55.7414	62.1891	74.2516	20.6118	70.704	48.2048	40.6666	48.363	0	21.6657	0	0	21.6057
LOC_Os05g03780	OsMTP1	0	0	0	0	86.1326	0	35.5467	0	0	61.6333	0	28.6443	125.451	0	31.6096	60.2128	153.169	65.9881	45.1264	39.3137	35.5059	32.1628	64.6597	39.6583	0	30.4229	133.082	0	18.7793	25.6024	0	0	28.3725	66.4536	97.9153	34.8311	0	42.2583	0
LOC_Os04g58620	OsAM1	57.1429	71.8365	1412.43	98.3671	111.285	132.72	0	0	421.674	0	90.6731	79.6907	107.394	0	107.726	63.5535	77.922	116.337	45.1264	191.539	13.1829	0	69.0023	185.164	113.64	142.74	35.6583	156.992	14.9745	60.6515	187.031	152.424	116.067	33.8392	89.3748	28.6599	93.0166	107.997	32.9359
LOC_Os04g52390	OsHAK11	0	0	0	0	0	0	0	0	0	0	0	0	0	0	0	0	0	0	0	0	10.7296	0	0	0	0	0	0	0	0	0	0	0	0	0	0	0	0	0	0
LOC_Os04g52120	OsHAK15	0	0	0	77.3874	0	0	0	66.454	0	0	28.0607	28.9781	34.9629	149.041	0	64.8248	54.7235	27.8993	0	143.759	0	21.1439	0	50.1246	54.329	65.3149	63.2271	0	17.7399	16.9733	35.198	85.0916	52.2828	92.4986	51.4839	19.7629	41.6771	0	19.1179
LOC_Os04g51830	OsHKT7	0	0	0	0	0	0	0	0	0	0	0	0	0	0	0	0	0	0	35.1321	14.0877	0	0	24.4906	0	0	0	0	0	0	0	0	0	0	0	0	0	0	0	0
LOC_Os04g51820	OsHKT4	0	0	0	0	0	0	0	0	0	0	0	0	0	0	0	0	0	0	0	0	0	0	0	0	0	0	35.2361	0	0	0	0	0	0	15.873	14.59	0	0	0	0
LOC_Os04g51180	OsCOLD1	0	47.0588	0	220.633	80.5153	28.0662	25.4375	0	0	68.4931	0	39.5725	29.1942	47.8385	73.496	42.7477	43.0405	56.3563	0	34.2922	63.1588	96.0547	0	0	0	18.5032	0	0	14.9745	31.1235	0	26.9237	8.88297	0	37.1634	0	38.7147	37.7608	46.1632
LOC_Os04g46940	OsHMA8	0	36.9494	0	0	71.7772	0	0	0	0	0	0	0	0	0	0	0	0	16.9583	0	0	0	0	49.7859	0	0	0	0	0	14.9745	0	0	0	9.00147	0	0	57.3197	0	0	0
LOC_Os04g45900	OsYSL16	185.384	36.9494	0	102.371	45.4442	28.177	77.0772	0	0	37.1402	0	0	30.4319	14.5296	49.6229	19.1369	40.0221	36.7526	100.465	58.1899	88.8708	92.2442	112.544	19.4039	94.0069	6.46935	0	0	55.5992	21.3913	104.572	0	21.9204	29.1898	45.2701	50.4564	83.2293	93.5277	36.5485
LOC_Os04g38940	OsVIT1;2	0	43.9638	0	57.2344	62.2471	0	0	84.0054	0	0	42.4791	16.1381	31.2915	0	0	50.6185	42.7937	0	39.7077	23.2473	32.1926	15.8655	0	226.274	106.639	24.9564	0	0	25.6608	0	50.1356	55.51	0	0	41.5973	157.91	36.8895	0	0
LOC_Os04g36740	OsSKOR	0	0	0	0	0	0	0	0	0	0	0	0	0	0	0	0	0	0	0	0	0	0	0	0	0	6.94228	0	0	0	0	64.5619	0	0	0	0	0	0	0	0
LOC_Os04g36720	OsFRO7	0	0	0	0	0	0	0	0	0	0	0	0	0	0	0	0	0	0	16.5739	0	0	0	0	0	0	0	0	0	0	0	18.2869	29.1603	9.52435	0	0	26.9121	0	54.8606	0
LOC_Os04g32920	OsHAK1	62.5978	88.6958	0	216.09	169.363	337.318	27.71	161.801	0	425.602	202.521	57.8314	213.329	185.68	227.793	184.092	146.443	291.07	327.121	175.22	174.925	232.82	244.917	165.277	97.0423	117.064	351.401	175.821	263.611	187.569	174.965	229.833	263.029	197.737	101.736	245.631	287.588	241.648	191.971
LOC_Os04g13210	OsABCC9	0	0	0	0	0	0	0	0	0	48.6027	0	0	0	0	0	0	0	8.55161	16.5739	0	0	22.7998	0	0	0	0	0	0	20.8986	0	0	0	0	0	0	0	0	0	0
LOC_Os03g46470	OsIRT1	0	0	0	0	0	0	0	0	0	0	0	0	0	0	0	0	0	0	0	18.4932	0	12.161	0	0	0	0	0	0	0	0	0	0	0	0	0	0	0	0	0
LOC_Os03g45370	OsCDT1	0	39.3732	0	0	0	96.7957	0	84.0054	0	118.694	98.9534	41.0106	49.7634	0	0	42.7102	18.4863	18.3715	18.9681	8.68221	0	0	22.2489	0	11.2726	12.7167	0	0	18.7793	62.1834	0	8.71824	30.1353	30.5636	0	0	0	192.53	32.9359
LOC_Os03g37840	OsHAK16	0	49.1014	0	0	0	0	0	0	0	0	0	0	0	16.7715	0	0	0	22.6526	52.37	12.0136	43.2986	0	0	0	0	24.9343	17.8291	0	38.0719	0	0	9.13993	13.2506	22.5023	0	18.721	77.8438	0	0
LOC_Os03g25470	OsCOPT3	0	0	0	0	0	0	0	0	0	0	0	0	0	0	0	0	0	0	0	0	0	0	0	0	0	4.97275	0	0	0	0	13.7752	0	0	0	0	0	0	0	0
LOC_Os03g21890	OsHAK8	0	0	0	0	0	0	49.1207	0	0	0	43.5275	13.7633	0	15.5824	0	49.9099	0	0	32.4338	24.5449	0	60.6062	35.9183	0	42.0749	26.1793	0	0	61.3072	0	0	19.7196	0	17.3431	0	20.2741	28.4172	0	41.5722
LOC_Os03g18550	OsMIT	0	50.2765	0	0	151.224	103.19	100.747	324.74	0	0	45.2174	52.0318	50.4113	61.6649	70.5257	75.2035	43.1793	27.6844	23.461	12.0136	34.2366	114.345	74.8297	50.4089	125.137	43.6224	43.8597	0	42.9339	60.5674	121.754	64.5722	71.7055	29.144	84.5217	65.111	109.447	118.506	101.243
LOC_Os03g06120	OsMCA1	0	76.7943	0	0	0	0	0	0	0	0	0	25.3307	19.859	0	0	66.1291	48.3925	9.31281	0	0	0	0	0	90.212	9.37233	113.161	24.5495	0	0	124.442	11.4335	54.8339	34.1072	46.1338	51.5198	0	0	0	26.703
LOC_Os03g02380	OsCd1	0	85.4125	0	0	0	28.0662	56.6444	90.5797	0	0	24.6603	13.5419	19.3911	32.6931	37.6591	29.4897	11.7356	22.6526	0	29.6279	9.81316	0	0	0	0	10.1333	43.8597	0	0	0	13.7752	25.5467	0	0	28.1057	26.9121	28.4172	48.9715	16.8583
LOC_Os02g57240	OsKOB1	0	0	0	0	0	0	87.2144	0	0	0	19.492	0	0	0	0	33.0753	0	99.4939	75.8939	16.2143	31.3568	11.1371	0	0	11.6877	11.0844	0	0	0	0	23.3525	33.3768	0	0	62.6838	20.2741	0	0	16.5821
LOC_Os02g31910	OsHAK19	0	0	0	0	0	0	36.2845	0	0	0	73.4014	0	0	0	0	18.3621	0	0	0	0	12.0262	0	0	0	0	6.46935	0	0	0	0	0	0	14.1826	15.8178	0	0	0	0	22.2826
LOC_Os02g10290	OsHMA7	59.0842	41.2507	0	0	0	57.9603	53.1476	0	0	52.0156	0	28.3818	119.866	14.5296	0	57.5083	96.9721	40.7448	74.8629	45.2593	0	60.7123	62.5098	95.3201	36.0075	20.6547	12.2748	0	62.8061	27.9486	13.7752	24.8322	75.246	54.0082	31.8791	141.968	49.4267	39	0
LOC_Os02g07630	OsHMA5	65.7895	0	0	0	0	0	93.7756	0	0	0	16.9402	28.6664	0	54.533	0	0	47.3443	18.0933	0	0	54.1036	82.9952	0	15.3487	14.6737	19.5292	0	94.4822	25.6608	42.4047	0	44.3676	0	37.5989	0	0	0	0	0
LOC_Os01g70940	OsHAK2	0	0	0	0	0	0	27.71	0	0	0	0	0	10.8613	51.6796	0	11.3065	18.4863	18.7624	0	48.7831	25.298	22.7998	0	0	9.15525	13.7244	34.7305	88.6525	0	37.3952	30.2964	17.3574	0	0	0	0	0	25.0232	0
LOC_Os01g70490	OsHAK5	0	76.4935	0	0	0	26.2847	0	0	0	0	0	56.1031	0	59.4504	0	28.6574	0	109.602	86.7294	37.0763	35.7015	97.3378	72.7943	42.0592	22.7656	15.625	0	0	17.1733	0	0	30.6315	14.1826	0	44.7227	20.3103	0	16.1257	0
LOC_Os01g64890	OsMGT1	75.6144	0	0	0	0	0	0	0	0	0	0	0	0	0	37.6591	30.0436	15.3301	24.0657	0	0	9.81316	0	0	0	0	0	12.2748	94.4822	25.6608	0	0	0	32.341	0	0	59.4177	0	0	0
LOC_Os01g64120	LOC_Os01g64120	0	81.1113	0	0	126.498	0	0	0	0	0	0	64.3906	0	68.9749	34.4875	102.045	90.2192	27.9209	65.5903	25.4582	11.5934	11.1371	0	21.5146	0	27.0312	0	0	20.5254	24.5212	75.0629	23.2342	9.00147	47.3797	45.3948	0	77.4293	21.724	32.9359
LOC_Os01g56420	OsCOPT1	143.135	94.3761	0	250.212	71.0884	274.797	27.71	0	0	87.1814	88.0825	102.584	122.434	147.4	101.847	200.872	51.0095	100.411	102.268	168.724	116.491	96.87	151.861	66.0937	61.694	66.3642	93.7124	254.323	124.924	136.085	244.769	233.23	121.149	142.814	149.27	87.1145	0	97.1141	128.247
LOC_Os01g48680	OsTPC1	51.282	0	0	80.2955	62.2471	30.4275	36.2845	0	0	37.1402	23.6793	44.949	21.8798	18.7793	0	0	15.3301	66.991	56.6175	66.5608	51.049	0	24.4906	0	54.9186	24.5464	12.2748	0	20.8986	59.7612	65.7428	22.5229	31.9835	44.2959	20.2757	59.1611	0	33.4874	0
LOC_Os01g47460	OsCZMT1	97.561	0	0	0	0	42.4538	0	0	0	0	0	25.68	0	17.1674	0	17.6258	0	0	42.3155	18.4932	9.43681	11.1371	0	0	0	0	0	0	17.0329	9.73217	18.4509	0	25.542	13.3262	0	0	0	25.8659	24.2207
LOC_Os01g45990	OsAKT1	0	0	0	0	0	28.0662	103.252	0	0	0	35.9118	13.7633	0	0	32.8666	11.2309	0	31.367	0	23.2473	0	0	49.7859	0	35.5321	19.3607	0	94.4822	0	24.7267	36.656	22.4371	0	0	0	0	0	0	0
LOC_Os01g35050	OsOSCA1.1	0	0	0	0	73.9262	0	0	0	338.753	80.9717	0	23.1604	19.23	13.8937	0	0	36.9727	28.6758	39.7077	0	13.1829	0	0	0	9.15525	5.01381	0	0	0	8.34307	11.8455	8.63916	23.5827	16.4962	0	0	0	57.283	0
LOC_Os01g11250	OsKAT2	0	39.3732	0	0	0	0	0	66.454	0	0	19.2245	77.9597	0	0	0	0	0	8.55161	0	19.302	49.8098	15.8655	0	0	0	6.231	0	94.3752	42.4449	25.8559	0	19.3332	10.0117	47.7951	0	0	0	0	43.8618
LOC_Os03g11734	OsFRDL1	0	0	0	0	0	0	0	0	0	0	0	0	0	0	0	0	0	0	0	0	0	0	0	0	0	0	0	0	0	0	0	0	0	0	0	0	0	0	0
LOC_Os04g33900	OsCOPT4	0	0	0	0	0	0	0	0	0	0	0	0	0	0	0	0	0	0	0	0	0	0	0	0	0	0	0	0	0	0	0	0	0	0	0	0	0	0	0
LOC_Os06g37010	OsZIP10	0	0	0	0	0	0	0	0	0	0	0	0	0	0	0	0	0	0	0	0	0	0	0	0	0	0	0	0	0	0	0	0	0	0	0	0	0	0	0
LOC_Os01g56430	OsCOPT2	0	0	0	0	0	0	0	0	0	0	0	0	0	0	0	0	0	0	0	0	0	0	0	0	0	0	0	0	0	0	0	0	0	0	0	0	0	0	0
LOC_Os06g19210	OsCTF	0	0	0	0	0	0	0	0	0	0	0	0	0	0	0	0	0	0	0	0	0	0	0	0	0	0	0	0	0	0	0	0	0	0	0	0	0	0	0
LOC_Os02g31940	OsHAK20	0	0	0	0	0	0	0	0	0	0	0	0	0	0	0	0	0	0	0	0	0	0	0	0	0	0	0	0	0	0	0	0	0	0	0	0	0	0	0
LOC_Os09g23300	OsVIT2	0	0	0	0	0	0	0	0	0	0	0	0	0	0	0	0	0	0	0	0	0	0	0	0	0	0	0	0	0	0	0	0	0	0	0	0	0	0	0
LOC_Os01g20160	OsHKT8	0	0	0	0	0	0	0	0	0	0	0	0	0	0	0	0	0	0	0	0	0	0	0	0	0	0	0	0	0	0	0	0	0	0	0	0	0	0	0
LOC_Os08g36340	OsHAK4	0	0	0	0	0	0	0	0	0	0	0	0	0	0	0	0	0	0	0	0	0	0	0	0	0	0	0	0	0	0	0	0	0	0	0	0	0	0	0
LOC_Os08g35490	OsCOPT6	0	0	0	0	0	0	0	0	0	0	0	0	0	0	0	0	0	0	0	0	0	0	0	0	0	0	0	0	0	0	0	0	0	0	0	0	0	0	0
LOC_Os05g35050	OsCOPT5	0	0	0	0	0	0	0	0	0	0	0	0	0	0	0	0	0	0	0	0	0	0	0	0	0	0	0	0	0	0	0	0	0	0	0	0	0	0	0
LOC_Os03g46454	OsIRT2	0	0	0	0	0	0	0	0	0	0	0	0	0	0	0	0	0	0	0	0	0	0	0	0	0	0	0	0	0	0	0	0	0	0	0	0	0	0	0
LOC_Os01g70660	OsHAK6	0	0	0	0	0	0	0	0	0	0	0	0	0	0	0	0	0	0	0	0	0	0	0	0	0	0	0	0	0	0	0	0	0	0	0	0	0	0	0
LOC_Os06g48720	OsHMA2	0	0	0	0	0	0	0	0	0	0	0	0	0	0	0	0	0	0	0	0	0	0	0	0	0	0	0	0	0	0	0	0	0	0	0	0	0	0	0
LOC_Os01g55200	OsKAT1	0	0	0	0	0	0	0	0	0	0	0	0	0	0	0	0	0	0	0	0	0	0	0	0	0	0	0	0	0	0	0	0	0	0	0	0	0	0	0
LOC_Os01g74110	OsZIP1	0	0	0	0	0	0	0	0	0	0	0	0	0	0	0	0	0	0	0	0	0	0	0	0	0	0	0	0	0	0	0	0	0	0	0	0	0	0	0
LOC_Os01g27170	OsHAK3	0	0	0	0	0	0	0	0	0	0	0	0	0	0	0	0	0	0	0	0	0	0	0	0	0	0	0	0	0	0	0	0	0	0	0	0	0	0	0
LOC_Os04g52310	OsZIP3	0	0	0	0	0	0	0	0	0	0	0	0	0	0	0	0	0	0	0	0	0	0	0	0	0	0	0	0	0	0	0	0	0	0	0	0	0	0	0
LOC_Os06g48810	OsHKT1	0	0	0	0	0	0	0	0	0	0	0	0	0	0	0	0	0	0	0	0	0	0	0	0	0	0	0	0	0	0	0	0	0	0	0	0	0	0	0
LOC_Os02g43410	OsYSL15	0	0	0	0	0	0	0	0	0	0	0	0	0	0	0	0	0	0	0	0	0	0	0	0	0	0	0	0	0	0	0	0	0	0	0	0	0	0	0
LOC_Os05g39540	OsZIP9	0	0	0	0	0	0	0	0	0	0	0	0	0	0	0	0	0	0	0	0	0	0	0	0	0	0	0	0	0	0	0	0	0	0	0	0	0	0	0
LOC_Os03g61440	OsFWL4	0	0	0	0	0	0	0	0	0	0	0	0	0	0	0	0	0	0	0	0	0	0	0	0	0	0	0	0	0	0	0	0	0	0	0	0	0	0	0
LOC_Os02g07830	OsHKT6	0	0	0	0	0	0	0	0	0	0	0	0	0	0	0	0	0	0	0	0	0	0	0	0	0	0	0	0	0	0	0	0	0	0	0	0	0	0	0
LOC_Os03g37930	OsHAK21	0	0	0	0	0	0	0	0	0	0	0	0	0	0	0	0	0	0	0	0	0	0	0	0	0	0	0	0	0	0	0	0	0	0	0	0	0	0	0

## Sheet: Supplementary Table 10c
Supplementary Table 10c Ion transport genes were analyzed by ALBST at 12 hours post-infection by M. oryzae. The leaf fragment (2 cm) was equally divided into 40 plots, with the infection site labeled as "0 cm".
Fragments (cm)		-1	-0.95	-0.9	-0.85	-0.8	-0.75	-0.7	-0.65	-0.6	-0.55	-0.5	-0.45	-0.4	-0.35	-0.3	-0.25	-0.2	-0.15	-0.1	-0.05	0	0.05	0.1	0.15	0.2	0.25	0.3	0.35	0.4	0.45	0.5	0.55	0.6	0.65	0.7	0.75	0.8	0.85	0.9	0.95
Fit		1.6651	1.72111	1.77709	1.83302	1.88888	1.94463	2.00022	2.05555	2.11053	2.16508	2.21908	2.27236	2.32476	2.37613	2.4263	2.47523	2.52286	2.56915	2.61406	2.65758	2.69975	2.74059	2.78012	2.81842	2.8556	2.8918	2.92714	2.96176	2.99574	3.0292	3.06222	3.0949	3.12729	3.15943	3.19136	3.2231	3.2547	3.28619	3.31761	3.34899
Ratio		1.65837	1.83038	0	1.56495	2.44648	2.99401	0	0	5.42299	1.17647	0	2.48227	3.14106	3.43446	2.72035	3.32096	2.41575	3.05683	1.83234	4.70588	1.34529	4.08163	2.4527	3.57285	3.69806	3.05935	2.40674	1.36752	4.25532	2.26198	2.99501	3.13655	2.55257	3.0303	3.86358	3.24959	2.78199	3.90625	2.85643	3.30732
ID	Name
LOC_Os12g01530	OsFER2	0	0	0	0	0	0	0	0	0	0	0	0	153.775	84.0724	50.2765	75.1202	49.2344	81.6398	0	0	462.758	0	176.554	87.7193	68.5589	0	0	277.778	0	0	0	54.4405	63.6994	106.933	111.858	62.5695	0	25.357	56.2241	43.1367
LOC_Os11g01530	OsFER1	0	0	0	0	0	0	0	0	0	0	0	0	445.994	40.8764	215.289	110.424	35.3707	59.8086	0	0	0	0	333.984	93.6505	0	0	0	0	0	88.4564	0	79.4625	32.1616	97.7083	60.2845	55.2938	93.8207	0	31.9624	25.2051
LOC_Os10g42820	OsOSCA1.4	0	0	0	0	0	0	0	0	0	0	0	0	0	0	0	0	0	49.1401	0	0	0	0	0	0	0	0	0	0	0	0	0	23.8373	0	0	0	0	0	0	0	0
LOC_Os09g38580	OsCNGC15	0	0	0	0	0	0	0	0	0	0	0	0	183.621	72.7273	42.6039	0	101.972	0	0	0	0	0	0	327.077	0	83.2917	0	0	0	0	81.586	61.1726	42.6257	196.713	169.499	45.4786	91.7831	89.9987	40.8449	104.518
LOC_Os09g27580	OsHAK17	0	0	0	0	0	0	0	0	0	0	0	151.172	312.682	0	0	354.883	0	0	0	0	0	877.193	0	87.7193	159.758	95.1294	0	0	0	0	45.2837	25.8913	49.1942	88.3274	0	32.5725	74.8407	34.6814	51.9639	37.9446
LOC_Os09g26900	OsCOPT7	0	0	0	0	0	0	0	0	0	0	0	0	0	72.7273	79.8379	0	31.5726	55.0297	61.2745	0	0	0	235.849	76.3884	0	0	804.225	0	186.012	0	0	143.16	24.2072	95.8504	41.2125	76.9091	24.4427	73.4777	66.2031	29.928
LOC_Os08g10630	OsZIP4	0	0	0	0	0	0	0	0	0	0	0	0	0	0	0	0	0	0	0	0	0	0	0	0	0	83.2917	0	0	0	0	0	0	0	0	0	16.952	0	10.3183	0	0
LOC_Os08g10550	OsHAK12	0	0	0	0	0	328.192	0	0	0	0	0	0	0	0	42.8009	0	0	0	0	0	0	0	0	0	0	0	0	0	0	0	84.2744	0	0	22.8238	0	0	0	0	11.941	27.7446
LOC_Os07g48130	OsHAK9	0	0	0	362.319	0	0	0	0	0	0	0	0	0	0	0	0	0	0	0	0	0	0	0	0	0	80.2826	0	0	0	0	0	30.4525	0	0	0	0	14.3053	0	0	0
LOC_Os07g47350	OsHAK7	222.222	0	0	553.231	0	0	0	0	0	0	0	0	0	95.1221	163.59	152.512	170.57	0	0	0	1250	435.73	203.583	98.0104	232.429	337.132	151.515	391.589	492.164	97.4659	170.106	67.4566	78.3441	98.8049	122.347	190.807	129.812	132.95	189.149	252.078
LOC_Os07g33790	OsGLR3.7	0	0	0	0	0	0	0	0	0	0	0	0	0	66.5513	0	0	33.2901	45.9601	0	0	0	0	0	0	0	0	175.439	0	0	0	0	0	12.8072	0	88.9798	14.9526	0	40.5262	0	18.1959
LOC_Os07g33780	OsABCG43	0	0	0	0	0	0	0	0	0	0	0	0	0	37.8788	0	0	0	0	0	0	0	0	0	161.042	80.36	0	0	0	0	0	0	28.6599	42.6257	0	0	0	31.1087	29.0234	27.697	16.1645
LOC_Os07g32530	OsHAK14	0	0	0	0	0	0	0	0	0	0	0	215.75	0	66.5513	0	0	0	0	0	0	0	0	0	0	0	85.4701	0	0	96.4506	0	0	37.5418	0	0	0	15.4677	0	0	0	35.55
LOC_Os07g15460	OsNramp1	0	268.817	0	0	465.65	0	0	0	678.426	0	0	0	163.079	83.2823	104.455	70.0673	139.215	100.242	73.0727	0	0	0	0	125.54	201.67	314.186	0	0	164.474	160.622	66.9972	64.6881	76.4309	69.0032	153.705	23.8635	77.1917	131.303	107.702	65.9546
LOC_Os07g12890	OsZIP8	0	0	0	0	0	0	0	0	0	0	0	200.924	0	46.7639	0	0	0	0	0	0	0	0	0	0	0	0	0	0	0	88.4564	0	0	0	23.2164	0	17.1048	0	42.3729	0	0
LOC_Os07g01810	OsTPKb	0	0	0	0	0	0	0	0	0	0	0	0	0	0	0	0	0	0	0	0	0	0	0	0	0	0	0	0	0	0	0	16.8987	0	0	0	0	0	0	0	0
LOC_Os06g48810	OsHKT1	0	0	0	0	0	0	0	0	0	0	0	0	0	0	0	0	0	0	0	0	0	0	0	0	0	0	0	0	0	0	0	0	0	0	0	13.1921	0	0	0	0
LOC_Os06g45940	OsHAK13	0	0	0	0	0	0	0	0	0	0	0	0	0	39.5257	0	0	0	0	0	0	0	0	0	0	0	0	0	0	0	0	0	0	0	0	0	0	14.1179	0	11.941	0
LOC_Os06g45500	OsHMA9	405.515	0	0	0	0	0	0	0	951.928	0	0	0	0	46.1936	0	0	29.8704	128.399	0	0	0	0	0	0	0	85.4701	0	0	0	0	74.6492	0	0	0	38.0619	43.6124	45.2775	44.9997	36.7593	28.4834
LOC_Os06g42030	OsHAK10	0	0	0	0	325.839	0	0	0	0	0	0	0	0	0	38.8229	0	0	45.9601	0	0	0	0	0	0	0	0	0	0	164.474	0	0	0	16.4957	81.3585	0	14.4707	30.0336	36.8381	25.9147	0
LOC_Os06g38120	OsLCT1	0	0	0	0	0	0	0	0	0	0	0	0	0	0	0	0	0	0	0	0	0	0	0	0	162.048	0	0	0	0	0	0	0	0	0	0	0	16.0092	0	0	53.8706
LOC_Os06g37010	OsZIP10	0	0	0	0	0	0	0	0	0	0	0	0	0	48.3559	0	0	0	0	0	0	0	0	182.216	0	0	0	0	0	0	0	0	61.3791	13.9425	23.2164	0	0	0	47.7773	0	0
LOC_Os06g36450	OsFPN1	0	0	0	0	0	0	0	0	0	0	0	0	0	0	0	0	0	0	0	0	0	0	0	0	0	0	0	0	0	0	0	20.2163	14.9602	0	29.0166	0	0	0	0	0
LOC_Os06g14030	OsGORK	0	0	0	0	195.963	0	0	0	0	0	0	0	0	0	38.8229	0	0	49.1401	0	0	0	0	0	0	0	0	131.234	0	0	0	0	18.5804	17.9669	0	132.581	86.8514	17.3418	27.8483	27.6667	13.7635
LOC_Os06g10580	OsCNGC11	0	177.778	0	0	0	0	0	0	0	0	0	0	0	0	0	142.261	0	80.7496	0	0	0	0	0	0	82.0412	0	0	0	149.88	0	66.9972	0	14.7317	31.8979	0	44.8403	29.5718	48.3891	0	66.9592
LOC_Os05g39560	OsZIP5	0	0	0	0	0	0	0	0	0	0	0	0	0	0	0	0	0	0	0	0	0	0	0	0	0	0	0	0	0	0	0	0	0	0	0	0	14.3053	0	0	0
LOC_Os05g35410	OsAKT2	0	0	0	0	0	0	0	0	0	0	0	0	0	0	0	0	0	0	0	0	0	0	0	86.5651	0	76.5228	0	0	0	0	0	0	0	0	0	17.1048	0	0	0	0
LOC_Os05g25194	OsZIP11	0	0	0	0	0	0	0	0	0	0	0	0	299.1	0	0	0	123.989	0	0	0	0	0	384.297	0	312.481	0	0	0	0	0	0	0	0	0	20.6062	0	14.1179	28.86	53.5896	31.5442
LOC_Os05g10940	OsZIP7	0	0	0	0	0	0	0	0	0	0	0	0	0	0	37.037	0	0	0	0	0	0	0	0	0	0	0	0	0	0	0	0	0	0	0	0	0	0	0	0	0
LOC_Os05g07210	OsZIP6	0	0	0	0	0	0	0	0	0	0	0	0	287.087	0	0	54.7285	22.3489	57.7567	0	0	0	0	0	0	0	0	0	0	156.25	0	0	55.5401	0	51.1483	105.54	0	85.716	34.2476	16.8308	46.8834
LOC_Os05g03780	OsMTP1	0	0	0	0	0	0	0	0	0	0	0	0	0	0	0	0	0	0	0	0	0	0	0	0	140.726	0	0	0	0	98.561	0	96.7215	23.2412	119.921	0	17.1048	12.2213	28.636	28.3582	0
LOC_Os04g58620	OsAM1	0	0	0	0	0	0	0	0	1398.6	0	0	0	0	271.886	171.524	84.1751	0	79.0312	154.392	0	0	617.284	0	0	0	172.411	0	194.932	134.698	87.4279	141.646	85.5814	150.924	116.655	118.753	60.1124	67.1556	105.977	97.4678	21.1583
LOC_Os04g52390	OsHAK11	0	0	0	0	0	0	0	0	0	0	0	0	0	0	0	0	0	0	0	0	0	0	0	0	0	0	0	0	0	0	0	0	0	20.2663	0	0	0	0	0	0
LOC_Os04g52120	OsHAK15	243.665	0	0	0	0	0	0	0	0	0	0	0	0	46.1936	66.1376	0	29.8704	0	0	0	0	0	0	86.5651	82.0412	444.444	0	0	285.75	0	65.6513	28.6599	32.1686	0	54.2859	37.0556	85.2927	10.3183	66.2973	30.5447
LOC_Os04g51830	OsHKT7	0	0	0	0	0	0	0	0	0	0	0	0	0	0	0	0	0	42.9221	0	0	0	0	0	0	0	0	0	0	0	0	0	0	0	21.4473	0	0	0	0	0	0
LOC_Os04g51820	OsHKT4	0	0	0	0	0	0	0	0	678.426	0	0	0	0	0	0	0	0	0	0	0	0	0	0	0	0	0	0	0	0	0	0	0	0	22.8238	0	0	0	0	0	0
LOC_Os04g51180	OsCOLD1	0	0	0	0	0	0	0	0	0	0	0	0	140.746	0	33.0688	42.0875	49.2344	199.321	0	2666.67	0	0	0	63.0318	68.5589	0	0	0	156.25	0	0	23.8373	32.1686	50.014	74.8921	0	14.1179	0	26.4016	14.3763
LOC_Os04g46940	OsHMA8	0	0	0	0	0	0	0	0	0	0	0	0	0	0	0	0	0	0	0	0	0	0	0	0	0	0	0	0	0	0	0	0	0	0	0	0	0	0	0	9.02772
LOC_Os04g45900	OsYSL16	0	0	0	220.751	0	0	0	0	0	0	0	0	163.079	104.985	81.674	137.969	181.824	0	0	0	0	0	0	0	0	0	0	0	0	0	0	106.594	80.3099	66.007	77.8574	33.8903	30.0336	13.7005	42.2017	27.7446
LOC_Os04g38940	OsVIT1;2	0	0	0	0	0	0	0	0	0	0	0	0	0	0	0	0	23.6653	0	0	0	0	0	192.901	144.253	0	0	0	0	149.88	0	0	20.2163	17.9669	47.4354	57.7501	51.3145	31.8123	33.4538	13.586	0
LOC_Os04g36740	OsSKOR	0	0	0	0	0	0	0	0	0	0	0	0	0	0	43.6072	0	0	0	0	0	0	0	0	0	0	0	0	0	0	0	0	0	0	0	0	0	0	0	0	0
LOC_Os04g33900	OsCOPT4	0	0	0	0	0	0	0	0	0	0	0	0	0	0	0	0	0	0	0	0	0	0	0	0	0	0	0	0	0	0	0	0	0	21.4473	0	0	0	0	0	0
LOC_Os04g32920	OsHAK1	0	0	0	0	0	0	0	0	0	0	0	0	124.008	48.9285	0	0	222.482	157.861	186.741	0	0	0	0	220.118	302.193	327.926	0	0	320.724	172.131	170.713	81.5868	83.4831	123.932	319.053	105.72	113.452	193.805	103.563	115.611
LOC_Os04g13210	OsABCC9	0	0	0	0	0	0	0	0	0	0	0	0	0	0	0	0	0	0	0	0	0	0	0	0	0	0	0	0	0	82.6241	0	0	0	0	0	0	0	15.0387	16.8308	0
LOC_Os03g46454	OsIRT2	0	0	0	0	0	0	0	0	0	0	0	0	0	0	0	137.969	0	49.1401	0	0	0	235.571	0	0	0	0	0	0	0	0	0	0	13.9425	0	50.8078	0	15.1112	0	30.2824	31.7249
LOC_Os03g45370	OsCDT1	0	0	0	0	0	0	0	0	0	0	0	0	0	0	35.184	0	23.6653	0	0	0	0	0	0	0	82.0412	0	0	0	328.947	0	0	0	0	0	0	22.4004	0	0	0	55.4893
LOC_Os03g37840	OsHAK16	0	0	0	0	0	0	0	0	0	0	0	0	0	0	0	0	0	0	0	0	0	0	0	0	0	0	0	0	0	0	0	0	0	0	0	23.8635	0	13.5501	0	0
LOC_Os03g21890	OsHAK8	0	0	0	0	0	0	0	0	0	0	0	0	0	0	0	0	0	0	0	0	0	0	0	0	0	0	0	0	0	0	50.1907	0	0	0	0	0	0	32.0417	0	31.7249
LOC_Os03g18550	OsMIT	0	0	0	0	0	0	0	0	0	0	0	0	0	92.9576	151.577	0	49.2344	0	122.549	0	0	0	0	0	0	0	181.159	0	0	0	84.2744	0	44.4142	95.9728	120.569	38.2234	46.2846	16.0836	12.4077	19.3855
LOC_Os03g06120	OsMCA1	0	0	0	0	0	328.192	0	0	0	0	0	0	0	92.9541	0	0	0	28.8052	0	0	0	0	0	0	0	0	0	277.778	0	0	0	20.7061	50.4726	50.1225	20.6062	33.4128	29.9224	22.3264	25.527	13.1448
LOC_Os03g02380	OsCd1	0	0	0	0	642.261	0	0	0	0	0	0	0	0	0	69.2713	0	0	50.226	0	0	0	0	0	0	68.4791	0	0	0	0	0	90.9174	20.2163	16.4957	0	54.2859	35.8658	0	43.6885	12.4077	0
LOC_Os02g57240	OsKOB1	0	0	0	0	0	0	0	0	0	1398.6	0	185.185	0	0	0	70.3829	0	59.8086	0	0	0	0	0	98.561	0	0	0	0	0	101.605	0	18.5804	75.1495	97.2207	44.4899	32.6073	55.2591	42.5605	17.2846	52.579
LOC_Os02g31910	OsHAK19	0	0	0	0	0	0	0	0	0	0	0	0	0	0	0	42.0875	0	0	0	0	0	0	0	87.7193	0	0	0	0	0	0	0	0	0	0	0	0	0	0	19.0205	0
LOC_Os02g10290	OsHMA7	0	0	0	0	0	0	0	0	0	0	0	413.105	0	113.028	0	0	0	114.881	98.0392	0	325.521	0	0	68.5307	229.279	59.3542	0	0	0	76.9467	0	0	36.0484	66.5722	92.3478	130.496	59.8573	46.769	63.5415	0
LOC_Os02g07630	OsHMA5	0	0	0	0	0	0	0	0	0	0	0	0	0	0	0	68.0087	0	0	0	0	0	0	0	0	0	0	0	0	0	0	81.586	0	0	0	44.4899	28.3897	17.3418	27.6885	52.7178	13.1448
LOC_Os01g74110	OsZIP1	0	0	0	0	0	0	0	0	0	0	0	0	0	0	0	110.424	0	0	0	0	0	0	0	0	0	0	0	0	0	0	0	0	0	0	0	0	0	0	0	0
LOC_Os01g70940	OsHAK2	0	0	0	0	0	0	0	0	475.964	0	0	185.494	0	76.331	0	75.1202	0	95.4692	0	0	0	0	0	0	0	161.091	0	0	0	0	129.698	0	71.3201	22.4155	38.0619	19.5622	14.7859	43.4847	14.6778	19.3855
LOC_Os01g70490	OsHAK5	0	0	0	0	0	0	0	0	0	0	0	116.347	0	0	0	0	0	0	73.4376	0	0	0	0	0	0	0	0	0	0	0	66.6933	25.8913	0	0	99.1119	15.263	34.1757	0	0	15.7721
LOC_Os01g64890	OsMGT1	0	281.294	0	0	0	0	0	0	0	0	0	0	163.079	0	0	0	0	0	0	2666.67	0	0	0	68.5307	0	0	0	0	0	0	0	0	0	24.1762	0	46.8572	14.3053	0	14.8511	0
LOC_Os01g64120	LOC_Os01g64120	0	0	0	0	0	0	0	0	0	0	0	0	0	136.429	0	0	77.0594	35.2088	0	0	0	813.008	0	0	0	0	0	0	625	82.6241	140.3	0	21.5392	21.4473	120.569	0	12.5805	17.53	16.8308	0
LOC_Os01g56420	OsCOPT1	0	0	0	0	0	1136.36	0	0	0	0	0	0	0	0	0	0	0	0	99.8702	0	0	0	0	0	0	0	0	0	0	0	0	23.8373	0	0	0	0	0	22.3264	14.6778	45.9405
LOC_Os01g48680	OsTPC1	0	0	0	0	0	0	0	0	0	0	0	0	0	0	120.564	117.208	0	0	0	0	0	0	0	0	0	143.926	185.185	0	0	0	74.6492	59.2428	0	0	38.9287	107.268	71.1583	125.228	87.8465	81.3702
LOC_Os01g47460	OsCZMT1	0	0	0	0	0	0	0	0	0	0	0	0	0	74.151	0	0	105.686	0	0	0	0	0	0	0	0	0	0	0	0	0	0	20.7061	14.2017	0	0	22.4004	0	32.6447	0	0
LOC_Os01g45990	OsAKT1	0	0	0	0	0	0	0	0	0	0	0	0	0	0	0	0	0	0	0	0	0	162.206	0	0	0	0	0	0	0	0	0	0	0	0	0	0	0	33.653	0	9.09794
LOC_Os01g35050	OsOSCA1.1	0	0	0	0	0	0	0	0	0	0	0	0	0	47.4473	0	0	45.8137	0	0	0	0	0	0	0	150.6	0	100	0	0	0	0	69.3256	51.7517	0	0	15.4677	12.5805	20.5571	0	49.9208
LOC_Os01g27170	OsHAK3	0	0	0	0	0	0	0	0	0	0	0	0	0	0	0	0	0	0	0	0	0	0	0	0	0	0	181.159	0	0	0	0	0	0	0	0	0	0	0	0	0
LOC_Os01g11250	OsKAT2	0	0	0	0	0	0	0	0	0	0	0	0	0	0	42.2797	0	0	0	0	0	0	0	0	222.074	113.34	0	0	0	0	0	0	0	0	0	0	0	0	0	0	0
LOC_Os04g36720	OsFRO7	0	0	0	0	0	0	0	0	0	0	0	0	0	0	0	0	0	0	0	0	0	0	0	0	0	0	0	0	0	0	0	0	0	0	0	0	0	0	0	0
LOC_Os07g15370	OsNRAMP5	0	0	0	0	0	0	0	0	0	0	0	0	0	0	0	0	0	0	0	0	0	0	0	0	0	0	0	0	0	0	0	0	0	0	0	0	0	0	0	0
LOC_Os09g23300	OsVIT2	0	0	0	0	0	0	0	0	0	0	0	0	0	0	0	0	0	0	0	0	0	0	0	0	0	0	0	0	0	0	0	0	0	0	0	0	0	0	0	0
LOC_Os01g56430	OsCOPT2	0	0	0	0	0	0	0	0	0	0	0	0	0	0	0	0	0	0	0	0	0	0	0	0	0	0	0	0	0	0	0	0	0	0	0	0	0	0	0	0
LOC_Os06g19210	OsCTF	0	0	0	0	0	0	0	0	0	0	0	0	0	0	0	0	0	0	0	0	0	0	0	0	0	0	0	0	0	0	0	0	0	0	0	0	0	0	0	0
LOC_Os08g35490	OsCOPT6	0	0	0	0	0	0	0	0	0	0	0	0	0	0	0	0	0	0	0	0	0	0	0	0	0	0	0	0	0	0	0	0	0	0	0	0	0	0	0	0
LOC_Os06g48800	OsHKT9	0	0	0	0	0	0	0	0	0	0	0	0	0	0	0	0	0	0	0	0	0	0	0	0	0	0	0	0	0	0	0	0	0	0	0	0	0	0	0	0
LOC_Os08g39950	OsHAK26	0	0	0	0	0	0	0	0	0	0	0	0	0	0	0	0	0	0	0	0	0	0	0	0	0	0	0	0	0	0	0	0	0	0	0	0	0	0	0	0
LOC_Os08g36340	OsHAK4	0	0	0	0	0	0	0	0	0	0	0	0	0	0	0	0	0	0	0	0	0	0	0	0	0	0	0	0	0	0	0	0	0	0	0	0	0	0	0	0
LOC_Os03g11734	OsFRDL1	0	0	0	0	0	0	0	0	0	0	0	0	0	0	0	0	0	0	0	0	0	0	0	0	0	0	0	0	0	0	0	0	0	0	0	0	0	0	0	0
LOC_Os03g46470	OsIRT1	0	0	0	0	0	0	0	0	0	0	0	0	0	0	0	0	0	0	0	0	0	0	0	0	0	0	0	0	0	0	0	0	0	0	0	0	0	0	0	0
LOC_Os01g20160	OsHKT8	0	0	0	0	0	0	0	0	0	0	0	0	0	0	0	0	0	0	0	0	0	0	0	0	0	0	0	0	0	0	0	0	0	0	0	0	0	0	0	0
LOC_Os01g70660	OsHAK6	0	0	0	0	0	0	0	0	0	0	0	0	0	0	0	0	0	0	0	0	0	0	0	0	0	0	0	0	0	0	0	0	0	0	0	0	0	0	0	0
LOC_Os04g52310	OsZIP3	0	0	0	0	0	0	0	0	0	0	0	0	0	0	0	0	0	0	0	0	0	0	0	0	0	0	0	0	0	0	0	0	0	0	0	0	0	0	0	0
LOC_Os06g48720	OsHMA2	0	0	0	0	0	0	0	0	0	0	0	0	0	0	0	0	0	0	0	0	0	0	0	0	0	0	0	0	0	0	0	0	0	0	0	0	0	0	0	0
LOC_Os07g12900	OsHMA3	0	0	0	0	0	0	0	0	0	0	0	0	0	0	0	0	0	0	0	0	0	0	0	0	0	0	0	0	0	0	0	0	0	0	0	0	0	0	0	0
LOC_Os03g25470	OsCOPT3	0	0	0	0	0	0	0	0	0	0	0	0	0	0	0	0	0	0	0	0	0	0	0	0	0	0	0	0	0	0	0	0	0	0	0	0	0	0	0	0
LOC_Os05g39540	OsZIP9	0	0	0	0	0	0	0	0	0	0	0	0	0	0	0	0	0	0	0	0	0	0	0	0	0	0	0	0	0	0	0	0	0	0	0	0	0	0	0	0
LOC_Os03g61440	OsFWL4	0	0	0	0	0	0	0	0	0	0	0	0	0	0	0	0	0	0	0	0	0	0	0	0	0	0	0	0	0	0	0	0	0	0	0	0	0	0	0	0
LOC_Os05g35050	OsCOPT5	0	0	0	0	0	0	0	0	0	0	0	0	0	0	0	0	0	0	0	0	0	0	0	0	0	0	0	0	0	0	0	0	0	0	0	0	0	0	0	0
LOC_Os01g55200	OsKAT1	0	0	0	0	0	0	0	0	0	0	0	0	0	0	0	0	0	0	0	0	0	0	0	0	0	0	0	0	0	0	0	0	0	0	0	0	0	0	0	0
LOC_Os03g37930	OsHAK21	0	0	0	0	0	0	0	0	0	0	0	0	0	0	0	0	0	0	0	0	0	0	0	0	0	0	0	0	0	0	0	0	0	0	0	0	0	0	0	0
LOC_Os02g31940	OsHAK20	0	0	0	0	0	0	0	0	0	0	0	0	0	0	0	0	0	0	0	0	0	0	0	0	0	0	0	0	0	0	0	0	0	0	0	0	0	0	0	0
LOC_Os02g43410	OsYSL15	0	0	0	0	0	0	0	0	0	0	0	0	0	0	0	0	0	0	0	0	0	0	0	0	0	0	0	0	0	0	0	0	0	0	0	0	0	0	0	0
LOC_Os02g07830	OsHKT6	0	0	0	0	0	0	0	0	0	0	0	0	0	0	0	0	0	0	0	0	0	0	0	0	0	0	0	0	0	0	0	0	0	0	0	0	0	0	0	0

## Sheet: Supplementary Table 10d
Supplementary Table 10d Ion transport genes were analyzed by ALBST at 24 hours post-infection by M. oryzae. The leaf fragment (2 cm) was equally divided into 40 plots, with the infection site labeled as "0 cm".
Fragments (cm)		-1	-0.95	-0.9	-0.85	-0.8	-0.75	-0.7	-0.65	-0.6	-0.55	-0.5	-0.45	-0.4	-0.35	-0.3	-0.25	-0.2	-0.15	-0.1	-0.05	0	0.05	0.1	0.15	0.2	0.25	0.3	0.4	0.45	0.5	0.55	0.6	0.65	0.7	0.75	0.8	0.85	0.9	0.95
Fit		3.7907	3.7907	3.7907	3.7907	3.7907	3.7907	3.7907	3.7907	3.7907	3.7907	3.7907	3.7907	3.7907	3.7907	3.7907	3.7907	3.7907	3.7907	3.7907	3.7907	3.7907	3.7907	3.7907	3.7907	3.7907	3.7907	3.7907	3.7907	3.7907	3.7907	3.7907	3.7907	3.7907	3.7907	3.7907	3.7907	3.7907	3.7907	3.7907
Ratio		3.97483	3.61533	4.7428	4.32612	4.33121	3.69686	2.6475	3.72439	4.37956	3.70209	3.54953	2.8065	3.20384	4.05542	3.7037	3.57865	4.11327	3.99667	3.07692	4.05954	3.29341	3.34501	3.95077	3.76971	4.04494	3.93236	4.18585	5.73066	3.12012	2.49643	3.47072	4.60224	2.73889	3.90054	6.97906	3.82452	2.74265	2.77818	3.64644
ID	Name
LOC_Os12g01530	OsFER2	889.369	262.605	562.248	654.74	273.908	0	0	0	0	361.264	882.217	834.927	592.469	467.036	325.831	631.779	711.65	839.955	552.909	870.509	587.367	485.041	915.276	523.038	1043.54	802.206	1488.22	8230.45	607.056	564.198	472.098	545.112	476.059	0	0	180.808	224.038	256.129	100.42
LOC_Os11g01530	OsFER1	261.441	0	658.248	654.937	244.029	905.426	452.489	0	512.033	776.933	1030.73	838.029	0	567.094	445.618	905.076	813.389	430.663	305.985	689.643	615.833	374.033	683.324	275.427	605.582	660.138	436.457	0	165.344	1019.24	71.0227	425.946	364.325	0	400.641	500.55	191.754	222.24	271.925
LOC_Os10g42820	OsOSCA1.4	0	0	0	0	0	0	0	0	0	0	14.9147	0	0	0	0	0	0	0	0	0	0	0	8.795	0	0	0	0	0	0	0	0	0	0	0	0	0	0	0	0
LOC_Os09g38580	OsCNGC15	0	0	0	79.1014	100.1	0	0	0	0	0	0	66.747	0	43.7675	0	56.7595	35.9864	0	21.3675	156.983	56.5582	78.565	67.9676	45.3022	96.5904	0	0	0	158.028	0	0	134.982	0	0	200.321	187.599	49.4201	0	144.211
LOC_Os09g27580	OsHAK17	0	0	0	0	114.312	0	0	0	282.326	0	44.5524	73.0486	0	38.2966	61.0501	11.6539	29.9941	0	47.6868	52.7009	10.9871	69.2869	41.7631	0	0	0	0	0	0	0	0	0	0	0	217.77	0	54.0126	42.0345	24.9675
LOC_Os09g26900	OsCOPT7	124.875	142.776	0	0	0	0	0	0	0	0	12.6915	0	0	51.1876	0	59.9309	39.6294	63.2711	72.5628	0	22.733	11.7869	24.2178	0	37.6039	263.219	0	0	0	0	0	0	0	0	0	136.724	0	50.1633	23.4126
LOC_Os08g39950	OsHAK26	0	0	0	0	0	0	0	0	0	0	0	29.6568	0	38.5446	0	0	0	19.7949	0	0	0	0	0	0	0	0	0	0	0	141.243	0	0	0	0	0	0	0	0	0
LOC_Os08g35490	OsCOPT6	0	0	0	0	0	0	0	0	0	0	0	0	0	0	0	0	5.56084	0	0	0	0	0	0	0	0	0	0	0	0	0	0	0	0	0	0	0	0	0	0
LOC_Os08g10630	OsZIP4	0	0	0	0	0	0	0	0	0	0	0	0	0	43.0886	0	0	0	0	0	0	0	0	0	0	0	0	0	0	0	0	0	0	0	0	0	0	0	0	0
LOC_Os08g10550	OsHAK12	0	0	154.799	0	0	0	191.608	0	0	0	0	13.875	0	0	63.3714	20.3196	14.4189	0	15.0421	0	0	35.9583	0	0	44.2087	0	0	0	0	0	0	0	0	0	0	0	0	0	23.0638
LOC_Os07g48130	OsHAK9	0	0	0	0	0	0	0	0	0	0	0	0	0	0	0	0	0	0	0	0	0	0	0	47.3664	0	0	0	0	0	0	86.7453	0	0	0	0	0	0	13.8255	0
LOC_Os07g47350	OsHAK7	109.218	0	0	0	180.245	238.714	0	244.379	313.283	0	60.5122	58.5269	707.214	0	58.7544	30.8826	135.995	41.0554	0	238.833	0	46.2372	48.2417	32.789	118.497	0	183.285	0	0	0	0	0	0	226.244	0	45.1019	186.2	77.3054	95.5145
LOC_Os07g33790	OsGLR3.7	0	0	0	0	0	0	0	0	0	0	0	0	0	0	0	0	0	0	0	0	0	0	0	0	37.6039	0	0	0	0	0	0	0	0	0	0	0	0	0	0
LOC_Os07g33780	OsABCG43	0	0	0	0	0	0	0	0	0	0	0	19.6905	0	0	0	24.8139	18.8284	23.963	75.1291	52.3368	21.2224	0	0	0	0	0	0	0	0	0	0	0	0	0	0	55.8847	36.1481	0	0
LOC_Os07g32530	OsHAK14	0	0	0	0	0	0	0	0	0	0	0	0	0	0	0	0	10.377	0	0	0	21.2224	0	0	0	0	0	0	0	0	0	0	119.076	0	0	0	52.8933	0	9.95619	0
LOC_Os07g15460	OsNramp1	0	0	235.294	0	0	0	0	0	0	0	51.5437	19.8153	0	0	56.1798	0	19.104	0	0	26.6752	0	0	0	0	0	0	0	0	0	0	0	0	0	0	0	0	0	96.7988	23.2164
LOC_Os07g15370	OsNRAMP5	0	0	0	95.6206	0	270.563	0	0	0	0	0	0	0	0	0	0	0	0	0	0	0	0	0	51.2138	0	0	0	0	0	0	0	0	0	0	0	0	0	0	0
LOC_Os07g12890	OsZIP8	0	0	0	0	0	0	0	0	0	0	0	12.0494	0	0	0	0	0	19.8405	0	0	0	0	0	122.696	0	0	0	0	0	0	0	38.616	0	0	0	0	0	0	0
LOC_Os07g01810	OsTPKb	0	0	0	0	0	0	0	0	0	0	0	0	0	0	0	0	0	0	0	0	0	0	0	0	0	0	0	0	0	0	0	83.0703	0	0	0	0	0	0	0
LOC_Os06g48810	OsHKT1	0	0	0	0	0	0	0	129.132	0	0	39.8645	0	0	0	126.422	8.15215	0	15.0317	15.0421	68.0967	0	19.1681	0	0	247.195	0	0	0	0	0	0	0	0	0	234.082	0	18.315	0	0
LOC_Os06g48800	OsHKT9	0	0	0	0	0	0	0	0	0	0	0	0	0	0	0	0	25.6697	19.4928	0	0	0	0	0	0	0	0	0	0	0	0	0	104.232	0	0	0	0	0	0	0
LOC_Os06g45940	OsHAK13	0	0	158.982	0	0	0	0	0	0	0	0	0	0	0	0	0	0	0	0	0	0	0	13.8956	0	0	0	0	0	0	0	0	0	0	0	0	0	0	0	0
LOC_Os06g45500	OsHMA9	0	0	204.248	0	0	0	0	0	0	0	34.2979	7.58311	195.389	0	0	24.8139	5.2831	38.9856	0	0	0	16.1342	0	0	0	0	0	0	0	0	0	0	0	0	0	0	0	22.4618	33.1225
LOC_Os06g42030	OsHAK10	0	0	0	0	100.371	0	215.471	0	0	0	0	0	0	0	49.9002	0	0	0	0	0	0	22.3264	0	54.4781	0	0	0	0	0	0	0	0	0	0	200.321	0	0	0	0
LOC_Os06g37010	OsZIP10	0	0	0	0	84.9473	0	0	388.5	0	28.0371	0	0	0	0	0	0	0	0	0	0	0	0	0	0	0	0	0	0	0	0	114.495	92.4556	0	0	0	0	0	59.86	0
LOC_Os06g36450	OsFPN1	0	0	0	0	0	0	0	0	0	0	0	0	0	0	0	0	0	0	0	0	0	0	0	0	0	0	0	0	0	0	0	0	0	0	0	0	0	20.938	0
LOC_Os06g14030	OsGORK	0	0	0	0	0	0	173.521	0	0	0	51.1614	10.0239	0	82.3121	124.261	37.7554	30.63	134.661	67.6022	0	36.7523	21.4362	15.964	0	137.147	0	183.823	0	0	0	71.0227	0	107.898	0	0	0	16.4734	29.2141	0
LOC_Os06g10580	OsCNGC11	0	0	0	0	0	0	0	0	0	61.1172	64.3203	13.9353	0	51.7598	0	8.15215	43.8472	0	0	0	33.5602	10.7181	0	32.789	0	0	0	0	0	0	0	0	0	0	0	0	0	0	0
LOC_Os05g35410	OsAKT2	0	167.112	0	95.6206	0	0	0	0	0	0	14.3023	14.0217	0	0	0	8.45116	13.1764	51.0856	13.6668	0	0	14.9611	0	136.929	0	0	228.102	0	0	0	0	0	0	0	0	0	0	10.6564	0
LOC_Os05g25194	OsZIP11	0	0	0	0	107.666	0	0	0	0	0	29.8036	9.83671	0	43.9986	0	39.2293	25.3908	12.4262	0	50.5894	76.3763	0	12.2962	0	0	0	0	0	0	0	0	223.533	0	0	0	0	0	10.6564	51.198
LOC_Os05g10940	OsZIP7	0	0	0	0	0	0	0	0	0	0	0	0	0	0	0	0	0	0	0	0	0	0	0	179.658	0	0	0	0	0	0	0	0	0	0	0	0	16.4734	0	0
LOC_Os05g07210	OsZIP6	0	0	0	0	0	0	0	0	0	0	0	10.2509	0	0	63.3714	9.91031	7.26106	0	29.8954	0	26.8147	22.3264	11.2145	0	37.5629	0	0	0	0	0	58.2751	0	0	143.123	336.022	0	96.7896	17.3702	83.2251
LOC_Os05g03780	OsMTP1	0	0	0	0	0	254.009	0	0	187.477	0	0	15.9153	0	56.7666	0	24.5298	102.061	37.2787	14.0528	27.75	21.2224	0	33.6436	0	140.746	0	131.579	0	0	0	0	0	0	0	0	0	0	0	0
LOC_Os04g58620	OsAM1	1418.76	747.298	545.94	396.414	574.31	0	0	189.394	297.619	28.0371	585.135	268.855	230.521	192.044	264.105	351.009	441.557	296.549	598.601	330.588	257.888	415.787	358.025	328.651	265.835	309.737	1122.23	4489.8	572.344	218.539	393.602	345.604	573.941	1162.51	315.657	328.276	439.904	311.608	484.017
LOC_Os04g52390	OsHAK11	0	0	0	0	0	0	0	0	0	63.2031	30.4496	83.706	0	59.4389	0	15.2956	54.3701	76.8846	0	0	67.6276	111.837	41.8122	0	0	123.457	0	0	0	0	54.4366	73.2601	0	0	260.417	0	45.5716	0	196.594
LOC_Os04g52120	OsHAK15	0	0	0	0	0	0	0	0	0	0	0	24.9967	0	0	0	33.0175	13.985	0	0	0	72.7199	0	0	40.657	0	0	0	0	0	0	0	0	0	0	180.115	0	13.5333	20.1288	0
LOC_Os04g51830	OsHKT7	0	0	0	0	0	0	0	0	0	0	0	0	0	0	0	0	0	0	0	0	0	0	28.3599	0	0	0	0	0	0	0	0	0	0	0	0	0	0	0	0
LOC_Os04g51820	OsHKT4	0	0	0	95.6206	0	0	0	0	207.039	113.611	25.5807	0	0	0	0	0	21.5694	0	0	0	0	0	21.2477	0	0	0	0	0	0	0	0	136.388	0	0	0	0	0	0	22.7154
LOC_Os04g51180	OsCOLD1	0	0	0	79.1014	0	0	0	0	0	0	0	19.8606	0	70.8617	0	23.5805	4.49873	27.2597	0	111.204	0	12.1433	11.3846	0	0	0	0	0	0	0	0	0	0	0	180.115	45.1019	0	0	75.4034
LOC_Os04g46940	OsHMA8	0	0	0	0	0	0	0	0	0	0	0	0	0	0	0	0	0	0	0	0	0	0	0	0	0	0	0	0	0	0	0	40.3161	0	0	0	0	0	0	0
LOC_Os04g45900	OsYSL16	0	0	0	0	0	120.861	0	0	282.326	45.7813	0	24.9967	0	0	0	23.2866	27.6083	51.0856	0	0	0	0	0	0	0	0	0	0	0	0	0	0	0	0	0	0	0	0	0
LOC_Os04g38940	OsVIT1;2	0	0	0	0	0	103.52	0	0	0	47.3619	0	20.5019	0	0	0	0	0	50.6703	16.9291	37.8788	0	0	32.2904	0	0	0	0	0	0	0	0	0	0	0	0	0	37.7729	46.1961	0
LOC_Os04g36740	OsSKOR	0	0	0	0	0	0	0	0	0	0	19.3832	0	0	0	0	14.5569	5.56084	0	0	0	0	12.282	0	0	0	0	0	0	0	0	79.3273	0	0	0	0	0	0	0	0
LOC_Os04g36720	OsFRO7	663.846	916.869	320.294	631.048	906.23	1260.96	388.991	1875.69	937.825	358.136	197.553	179.62	431.127	684.159	482.237	386.919	390.233	234.004	294.068	246.048	296.402	344.296	286.226	419.457	136.618	110.229	220.07	0	337.549	760.632	705.006	874.423	1173.29	641.923	967.335	451.104	463.886	171.591	603.775
LOC_Os04g33900	OsCOPT4	0	0	0	0	0	0	0	0	0	0	0	33.8626	0	0	0	0	13.1163	0	0	0	10.9871	18.7371	15.964	89.244	0	0	0	0	0	0	0	0	0	0	200.321	0	0	48.5201	0
LOC_Os04g32920	OsHAK1	689.528	219.491	113.999	467.178	371.927	121.168	0	115.367	0	365.169	340.2	204.86	783.727	65.5136	122.126	123.09	324.318	274.687	335.531	240.211	221.308	179.612	313.001	39.8565	784.965	287.101	0	0	147.58	0	86.4155	212.871	117.869	498.505	0	145.874	239.436	241.39	79.25
LOC_Os04g13210	OsABCC9	0	0	0	0	0	0	0	0	0	0	0	0	0	0	0	0	13.3396	0	0	0	0	0	0	0	0	0	0	0	0	0	0	0	0	0	0	0	0	0	0
LOC_Os03g46470	OsIRT1	0	0	0	0	0	0	0	0	0	0	0	0	0	0	0	0	0	0	0	13.227	0	0	0	0	0	0	0	0	0	0	0	0	0	0	0	0	0	0	0
LOC_Os03g45370	OsCDT1	0	367.647	0	0	0	0	0	0	0	0	75.5373	0	0	0	0	14.9343	34.3845	27.3673	59.6662	46.2642	0	0	27.4081	0	0	0	0	0	0	0	86.7453	0	0	0	0	0	0	0	108.743
LOC_Os03g37840	OsHAK16	106.929	0	0	0	0	0	0	0	0	0	0	13.5476	0	0	0	47.1609	17.7597	0	61.0753	104.926	0	20.6271	28.3599	0	0	0	0	0	0	0	0	0	0	233.427	0	153.633	0	39.832	0
LOC_Os03g21890	OsHAK8	303.614	0	163.399	0	296.569	124.984	312.061	0	0	0	132.25	67.9138	0	81.8509	0	13.5375	71.9905	46.2794	60.6231	40.0304	40.1863	82.5703	98.4014	95.7376	129.149	147.558	0	0	0	0	130.056	0	0	0	0	66.8896	26.9338	0	100.42
LOC_Os03g18550	OsMIT	138.428	229.779	176.118	0	257.246	150.693	0	361.363	0	89.1543	356.945	132.4	235.738	136.668	345.775	93.3703	116.146	165.969	117.309	29.8552	136.064	65.4116	154.625	56.9801	0	0	0	0	0	0	0	210.353	124.008	230.68	0	144.668	67.0142	44.6853	0
LOC_Os03g06120	OsMCA1	0	0	0	0	0	0	0	0	0	0	0	17.6674	0	0	56.1798	0	9.91714	37.748	0	0	0	0	0	47.3664	0	0	0	0	0	0	0	0	0	0	0	45.1019	0	0	0
LOC_Os03g02380	OsCd1	0	0	0	0	0	0	0	0	0	0	0	0	0	0	0	0	4.74055	0	0	0	0	16.1342	0	49.5001	0	0	0	0	0	0	0	83.0703	0	0	0	0	0	0	0
LOC_Os02g57240	OsKOB1	0	0	0	0	0	0	0	0	0	108.613	0	15.8776	0	0	72.1501	0	8.3757	32.5309	0	0	0	0	50.977	0	0	0	403.894	0	0	0	162.335	65.8588	0	0	0	0	0	14.4363	0
LOC_Os02g31910	OsHAK19	0	0	0	0	0	0	0	0	0	0	0	0	0	60.9162	0	0	27.9213	0	0	22.5805	0	0	0	0	0	0	0	0	0	0	0	0	0	0	237.643	0	0	0	75.4034
LOC_Os02g10290	OsHMA7	0	0	0	182.448	177.227	124.984	0	0	0	42.5713	64.2352	10.2509	497.512	38.5446	0	0	88.6631	27.3673	33.5345	46.2642	83.9258	16.1342	81.5598	39.8565	0	148.743	0	0	0	0	48.6665	65.8588	0	0	0	0	32.9772	0	150.807
LOC_Os02g07630	OsHMA5	0	0	0	0	0	0	0	0	0	108.613	11.0663	0	0	0	0	20.1899	33.3533	0	0	0	0	0	0	0	70.373	0	0	0	0	0	0	0	0	0	0	0	18.315	0	0
LOC_Os01g70940	OsHAK2	0	0	0	79.1014	0	0	0	0	0	0	89.3007	12.0267	0	96.6447	0	8.45116	20.7186	0	0	0	10.4361	41.8862	37.0219	0	0	0	0	0	0	0	0	0	0	0	242.248	0	35.0828	10.6564	0
LOC_Os01g70490	OsHAK5	0	0	0	0	0	0	0	0	0	0	0	0	0	0	0	0	5.65198	0	0	0	0	0	0	0	0	0	222.42	0	0	0	0	0	0	0	0	0	0	0	0
LOC_Os01g64890	OsMGT1	0	0	0	0	0	0	0	121.862	0	0	0	31.9644	0	0	0	0	0	0	0	0	15.8985	0	0	0	104.493	0	0	0	0	0	0	0	128.469	0	0	86.0956	0	0	0
LOC_Os01g64120	LOC_Os01g64120	916.828	841.252	249.197	346.757	271.982	228.504	526.465	419.273	0	534.798	65.8748	65.0775	0	248.028	123.762	128.121	68.9198	27.6304	83.5148	119.759	131.007	216.186	219.066	0	106.101	232.623	0	0	0	85.034	129.452	38.616	207.496	405.68	0	446.303	175.096	128.23	118.409
LOC_Os01g56420	OsCOPT1	0	0	0	0	0	0	0	0	0	235.905	0	17.607	0	0	0	14.5569	10.3925	0	46.2434	0	47.9318	0	78.616	0	0	0	0	0	0	0	0	0	0	0	0	0	22.3354	0	0
LOC_Os01g48680	OsTPC1	0	0	182.682	0	87.7655	0	0	0	0	0	0	17.4198	0	0	0	0	0	0	11.8793	59.7104	46.0406	54.4808	21.2477	0	0	0	0	0	0	0	0	0	0	0	0	0	11.4213	10.469	50.1731
LOC_Os01g47460	OsCZMT1	0	0	0	0	0	0	0	327.729	0	0	42.2583	11.8016	0	0	0	55.469	23.6892	62.3999	46.8988	0	0	23.9292	50.479	74.6826	0	0	0	0	0	0	0	0	0	0	0	0	18.7084	0	0
LOC_Os01g45990	OsAKT1	0	0	0	0	0	0	0	0	0	0	0	0	0	0	0	0	4.74055	0	29.8954	0	0	0	16.3404	0	0	0	0	0	0	0	0	0	0	0	0	0	0	13.8255	36.5751
LOC_Os01g35050	OsOSCA1.1	221.828	229.779	0	0	85.1426	0	0	0	0	0	0	0	0	60.9162	45.208	54.1636	16.5134	19.7949	0	82.3452	0	45.2792	56.9323	0	0	0	0	0	0	0	0	50.3423	0	0	0	0	0	0	0
LOC_Os01g11250	OsKAT2	0	0	0	0	0	0	0	0	768.049	0	0	49.5709	0	70.8617	0	0	0	0	0	0	0	0	0	0	0	0	0	0	0	123.001	0	0	0	0	0	0	0	10.6564	23.4126
LOC_Os03g11734	OsFRDL1	0	0	0	0	0	0	0	0	0	0	0	0	0	0	0	0	0	0	0	0	0	0	0	0	0	0	0	0	0	0	0	0	0	0	0	0	0	0	0
LOC_Os06g38120	OsLCT1	0	0	0	0	0	0	0	0	0	0	0	0	0	0	0	0	0	0	0	0	0	0	0	0	0	0	0	0	0	0	0	0	0	0	0	0	0	0	0
LOC_Os09g23300	OsVIT2	0	0	0	0	0	0	0	0	0	0	0	0	0	0	0	0	0	0	0	0	0	0	0	0	0	0	0	0	0	0	0	0	0	0	0	0	0	0	0
LOC_Os01g56430	OsCOPT2	0	0	0	0	0	0	0	0	0	0	0	0	0	0	0	0	0	0	0	0	0	0	0	0	0	0	0	0	0	0	0	0	0	0	0	0	0	0	0
LOC_Os06g19210	OsCTF	0	0	0	0	0	0	0	0	0	0	0	0	0	0	0	0	0	0	0	0	0	0	0	0	0	0	0	0	0	0	0	0	0	0	0	0	0	0	0
LOC_Os02g31940	OsHAK20	0	0	0	0	0	0	0	0	0	0	0	0	0	0	0	0	0	0	0	0	0	0	0	0	0	0	0	0	0	0	0	0	0	0	0	0	0	0	0
LOC_Os05g35050	OsCOPT5	0	0	0	0	0	0	0	0	0	0	0	0	0	0	0	0	0	0	0	0	0	0	0	0	0	0	0	0	0	0	0	0	0	0	0	0	0	0	0
LOC_Os05g39560	OsZIP5	0	0	0	0	0	0	0	0	0	0	0	0	0	0	0	0	0	0	0	0	0	0	0	0	0	0	0	0	0	0	0	0	0	0	0	0	0	0	0
LOC_Os08g36340	OsHAK4	0	0	0	0	0	0	0	0	0	0	0	0	0	0	0	0	0	0	0	0	0	0	0	0	0	0	0	0	0	0	0	0	0	0	0	0	0	0	0
LOC_Os06g48720	OsHMA2	0	0	0	0	0	0	0	0	0	0	0	0	0	0	0	0	0	0	0	0	0	0	0	0	0	0	0	0	0	0	0	0	0	0	0	0	0	0	0
LOC_Os01g55200	OsKAT1	0	0	0	0	0	0	0	0	0	0	0	0	0	0	0	0	0	0	0	0	0	0	0	0	0	0	0	0	0	0	0	0	0	0	0	0	0	0	0
LOC_Os01g20160	OsHKT8	0	0	0	0	0	0	0	0	0	0	0	0	0	0	0	0	0	0	0	0	0	0	0	0	0	0	0	0	0	0	0	0	0	0	0	0	0	0	0
LOC_Os01g70660	OsHAK6	0	0	0	0	0	0	0	0	0	0	0	0	0	0	0	0	0	0	0	0	0	0	0	0	0	0	0	0	0	0	0	0	0	0	0	0	0	0	0
LOC_Os04g52310	OsZIP3	0	0	0	0	0	0	0	0	0	0	0	0	0	0	0	0	0	0	0	0	0	0	0	0	0	0	0	0	0	0	0	0	0	0	0	0	0	0	0
LOC_Os03g61440	OsFWL4	0	0	0	0	0	0	0	0	0	0	0	0	0	0	0	0	0	0	0	0	0	0	0	0	0	0	0	0	0	0	0	0	0	0	0	0	0	0	0
LOC_Os07g12900	OsHMA3	0	0	0	0	0	0	0	0	0	0	0	0	0	0	0	0	0	0	0	0	0	0	0	0	0	0	0	0	0	0	0	0	0	0	0	0	0	0	0
LOC_Os03g46454	OsIRT2	0	0	0	0	0	0	0	0	0	0	0	0	0	0	0	0	0	0	0	0	0	0	0	0	0	0	0	0	0	0	0	0	0	0	0	0	0	0	0
LOC_Os05g39540	OsZIP9	0	0	0	0	0	0	0	0	0	0	0	0	0	0	0	0	0	0	0	0	0	0	0	0	0	0	0	0	0	0	0	0	0	0	0	0	0	0	0
LOC_Os03g37930	OsHAK21	0	0	0	0	0	0	0	0	0	0	0	0	0	0	0	0	0	0	0	0	0	0	0	0	0	0	0	0	0	0	0	0	0	0	0	0	0	0	0
LOC_Os03g25470	OsCOPT3	0	0	0	0	0	0	0	0	0	0	0	0	0	0	0	0	0	0	0	0	0	0	0	0	0	0	0	0	0	0	0	0	0	0	0	0	0	0	0
LOC_Os01g74110	OsZIP1	0	0	0	0	0	0	0	0	0	0	0	0	0	0	0	0	0	0	0	0	0	0	0	0	0	0	0	0	0	0	0	0	0	0	0	0	0	0	0
LOC_Os01g27170	OsHAK3	0	0	0	0	0	0	0	0	0	0	0	0	0	0	0	0	0	0	0	0	0	0	0	0	0	0	0	0	0	0	0	0	0	0	0	0	0	0	0
LOC_Os02g43410	OsYSL15	0	0	0	0	0	0	0	0	0	0	0	0	0	0	0	0	0	0	0	0	0	0	0	0	0	0	0	0	0	0	0	0	0	0	0	0	0	0	0
LOC_Os02g07830	OsHKT6	0	0	0	0	0	0	0	0	0	0	0	0	0	0	0	0	0	0	0	0	0	0	0	0	0	0	0	0	0	0	0	0	0	0	0	0	0	0	0
