# Supplementary material for: Single‐Cell and Spatial Transcriptomics Reveals a Stereoscopic Response of Rice Leaf Cells to Magnaporthe oryzae Infection
Source: Adv Sci (Weinh). 2025 Mar 24;12(19):2416846. doi: 10.1002/advs.202416846 (PMC12097076; doi:10.1002/advs.202416846)
Supplement: Supplementary file 15 — Supplemental Table 11 [file ADVS-12-2416846-s005.xlsx]

## Sheet: Supplementary Table 11
Supplementary Table 11 List of primers were used in this study. The primers for qRT assay were listed.
primer name	primer sequence (5’→3’)	description
OsWRKY45-F	ACGACATTATGGGTTTGAGCTT	for qRT assay
OsWRKY45-R	GAGACGACACATCAACAAGGAA	for qRT assay
OsPR10-F	ATGAAGGAGAGGCTGGAGTTC	for qRT assay
OsPR10-R	CCTTAGCCTTGGTGATCTCGT	for qRT assay
OsPBZ1-F	CCCTGCCGAATACGCCTAA	for qRT assay
OsPBZ1-R	CTCAAACGCCACGAGAATTTG	for qRT assay
LOC_Os12g43660-F	GTCCTCCAACATCCTCCT	for qRT assay
LOC_Os12g43660-R	CACCATCTCCTCCTTGAAG	for qRT assay
OsActin-F	TCCATCTTGGCATCTCTCAG	for qRT assay
OsActin-R	GTACCCTCATCAGGCATCTG	for qRT assay
MoPot2-F	ACGACCCGTCTTTACTTATTTGG	for biomass
MoPot2-R	AAGTAGCGTTGGTTTTGTTGGAT	for biomass
OsUbi-F	TTCTGGTCCTTCCACTTTCAG	for biomass
OsUbi-R	ACGATTGATTTAACCAGTCCATGA	for biomass
